# Supplementary material for: De Novo Transcriptome Assembly (NGS) of Curcuma longa L. Rhizome Reveals Novel Transcripts Related to Anticancer and Antimalarial Terpenoids
Source: PLoS One. 2013 Feb 28;8(2):e56217. doi: 10.1371/journal.pone.0056217 (PMC3585318; doi:10.1371/journal.pone.0056217)
Supplement: File S3 — Swiss-Prot table. The table lists the Swiss-Prot annotations from which Gene Ontology terms were determined. (XLS) [file pone.0056217.s003.xls]

## Sheet: Sheet1
Transcript ID	Transcript Length	Swiss-Prot Protein	Protein Length	% Identity	Alignment Length	Mismatches	Gap Openings	Transcript Start	Transcript End	Protein Start	Protein End	Evalue	Bit Score	Protein Name	Protein Alias	Organism	GO Ids	PFAM Ids
10004_Transcript_1/1_Confidence_1.000_Length_487_45	487	OPR4_ORYSJ	380	72.22	162	42	1	1	486	19	177	4e-68	253	Full=Putative 12-oxophytodienoate reductase 4;	Full=OPDA-reductase 4;	Oryza sativa subsp. japonica (Rice).	GO:0010181 F:FMN binding ;GO:0016491 F:oxidoreductase activity ;GO:0031408 P:oxylipin biosynthetic process ;	PF00724 ;
10013_Transcript_1/1_Confidence_1.000_Length_819_45	819	RKF1_ARATH	1021	37.5	208	116	2	809	222	747	952	2e-34	142	Full=Probable LRR receptor-like serine/threonine-protein kinase RFK1;	Full=Receptor-like kinase in flowers 1;	Arabidopsis thaliana (Mouse-ear cress).	GO:0016021 C:integral to membrane ;GO:0005524 F:ATP binding ;GO:0004674 F:protein serine/threonine kinase activity ;GO:0004872 F:receptor activity ;	PF00560 ;PF11721 ;PF07714 ;
10017_Transcript_1/2_Confidence_1.000_Length_3743_45	3743	NMCP_ARATH	1042	40.75	957	508	12	99	2804	13	965	1e-152	538	Full=Putative nuclear matrix constituent protein 1-like protein;		Arabidopsis thaliana (Mouse-ear cress).	GO:0009507 C:chloroplast ;GO:0005634 C:nucleus ;
10026_Transcript_8/10_Confidence_0.452_Length_1387_45	1387	KC1D_ARATH	450	87.16	335	42	1	213	1214	1	335	1e-173	606	Full=Casein kinase I isoform delta-like;		Arabidopsis thaliana (Mouse-ear cress).	GO:0005737 C:cytoplasm ;GO:0009506 C:plasmodesma ;GO:0005524 F:ATP binding ;GO:0004674 F:protein serine/threonine kinase activity ;	PF00069 ;
10035_Transcript_1/2_Confidence_1.000_Length_2495_45	2495	IQD32_ARATH	794	31.31	725	412	23	2334	217	137	794	6e-64	242	Full=Protein IQ-DOMAIN 32;		Arabidopsis thaliana (Mouse-ear cress).	GO:0009941 C:chloroplast envelope ;GO:0005829 C:cytosol ;GO:0005634 C:nucleus ;GO:0005886 C:plasma membrane ;GO:0009737 P:response to abscisic acid stimulus ;	PF00612 ;
10042_Transcript_1/2_Confidence_1.000_Length_1108_45	1108	DHAR3_ARATH	258	72.86	210	57	0	157	786	47	256	4e-94	341	Full=Glutathione S-transferase DHAR3, chloroplastic;	Full=Glutathione-dependent dehydroascorbate reductase 3;	Arabidopsis thaliana (Mouse-ear cress).	GO:0009941 C:chloroplast envelope ;GO:0009570 C:chloroplast stroma ;GO:0045174 F:glutathione dehydrogenase (ascorbate) activity ;GO:0004364 F:glutathione transferase activity ;GO:0010731 P:protein glutathionylation ;GO:0009636 P:response to toxin ;	PF02798 ;
10044_Transcript_1/1_Confidence_1.000_Length_1108_45	1108	MUT11_CHLRE	370	40.23	348	172	5	1088	150	14	360	1e-72	270	Full=Protein Mut11;	Full=Mut11p;	Chlamydomonas reinhardtii (Chlamydomonas smithii).	GO:0005634 C:nucleus ;	PF00400 ;
10046_Transcript_3/4_Confidence_0.667_Length_718_45	718	R27AA_ORYSJ	155	97.26	146	4	0	718	281	8	153	7e-65	243	Full=Ubiquitin-40S ribosomal protein S27a-1;		Oryza sativa subsp. japonica (Rice).	GO:0005634 C:nucleus ;GO:0005840 C:ribosome ;GO:0046872 F:metal ion binding ;GO:0003735 F:structural constituent of ribosome ;GO:0006412 P:translation ;	PF01599 ;PF00240 ;
10058_Transcript_2/5_Confidence_0.714_Length_1771_45	1771	PAT_ARATH	475	25	240	157	6	943	281	234	469	2e-16	84	Full=Bifunctional aspartate aminotransferase and glutamate/aspartate-prephenate aminotransferase;	Full=Protein MATERNAL EFFECT EMBRYO ARREST 17;	Arabidopsis thaliana (Mouse-ear cress).	GO:0009570 C:chloroplast stroma ;GO:0033853 F:aspartate-prephenate aminotransferase activity ;GO:0033854 F:glutamate-prephenate aminotransferase activity ;GO:0004069 F:L-aspartate:2-oxoglutarate aminotransferase activity ;GO:0080130 F:L-phenylalanine:2-oxoglutarate aminotransferase activity ;GO:0030170 F:pyridoxal phosphate binding ;GO:0009095 P:aromatic amino acid family biosynthetic process, pr…	PF00155 ;
10058_Transcript_4/5_Confidence_0.714_Length_2182_45	2182	PAT_ARATH	475	28.04	189	130	4	1931	1374	94	279	1e-14	78.6	Full=Bifunctional aspartate aminotransferase and glutamate/aspartate-prephenate aminotransferase;	Full=Protein MATERNAL EFFECT EMBRYO ARREST 17;	Arabidopsis thaliana (Mouse-ear cress).	GO:0009570 C:chloroplast stroma ;GO:0033853 F:aspartate-prephenate aminotransferase activity ;GO:0033854 F:glutamate-prephenate aminotransferase activity ;GO:0004069 F:L-aspartate:2-oxoglutarate aminotransferase activity ;GO:0080130 F:L-phenylalanine:2-oxoglutarate aminotransferase activity ;GO:0030170 F:pyridoxal phosphate binding ;GO:0009095 P:aromatic amino acid family biosynthetic process, pr…	PF00155 ;
10081_Transcript_1/1_Confidence_1.000_Length_2150_45	2150	HSL1_ARATH	996	64.71	666	220	6	1	1959	331	994	0	802	Full=Receptor-like protein kinase HSL1;	Full=Protein HAESA-LIKE1;	Arabidopsis thaliana (Mouse-ear cress).	GO:0016021 C:integral to membrane ;GO:0005886 C:plasma membrane ;GO:0005524 F:ATP binding ;GO:0004674 F:protein serine/threonine kinase activity ;	PF00560 ;PF08263 ;PF00069 ;
10101_Transcript_1/1_Confidence_1.000_Length_677_45	677	GDL83_ARATH	372	52.27	88	27	2	454	672	27	114	1e-19	93.2	Full=GDSL esterase/lipase At5g45910;	Full=Extracellular lipase At5g45910;	Arabidopsis thaliana (Mouse-ear cress).	GO:0005576 C:extracellular region ;GO:0016788 F:hydrolase activity, acting on ester bonds ;GO:0016042 P:lipid catabolic process ;	PF00657 ;
10103_Transcript_2/4_Confidence_0.429_Length_739_45	739	DFRA_VITVI	337	35.54	121	76	2	13	369	205	325	2e-13	72.8	Full=Dihydroflavonol-4-reductase;	Full=Dihydrokaempferol 4-reductase;	Vitis vinifera (Grape).	GO:0050662 F:coenzyme binding ;GO:0045552 F:dihydrokaempferol 4-reductase activity ;GO:0000166 F:nucleotide binding ;GO:0009813 P:flavonoid biosynthetic process ;	PF01370 ;
10125_Transcript_1/1_Confidence_1.000_Length_659_45	659	PP143_ARATH	761	59.26	216	88	0	650	3	260	475	4e-72	267	Full=Putative pentatricopeptide repeat-containing protein At2g02150;		Arabidopsis thaliana (Mouse-ear cress).	GO:0005488 F:binding ;	PF01535 ;
10136_Transcript_1/2_Confidence_1.000_Length_736_45	736	C2GR1_ARATH	1020	33.82	136	80	5	496	101	1	130	2e-09	59.7	Full=C2 and GRAM domain-containing protein At1g03370;		Arabidopsis thaliana (Mouse-ear cress).	GO:0016021 C:integral to membrane ;	PF00168 ;PF02893 ;
10144_Transcript_1/1_Confidence_1.000_Length_1297_45	1297	PPR87_ARATH	408	53.36	283	128	1	15	851	121	403	9e-82	300	Full=Pentatricopeptide repeat-containing protein At1g61870, mitochondrial;	Full=Protein PENTATRICOPEPTIDE REPEAT 336;	Arabidopsis thaliana (Mouse-ear cress).	GO:0005743 C:mitochondrial inner membrane ;GO:0000166 F:nucleotide binding ;GO:0003723 F:RNA binding ;	PF01535 ;
10158_Transcript_1/1_Confidence_1.000_Length_993_45	993	PMA10_ARATH	947	80.18	328	65	0	1	984	561	888	3e-133	471	Full=ATPase 10, plasma membrane-type;	Full=Proton pump 10;	Arabidopsis thaliana (Mouse-ear cress).	GO:0009507 C:chloroplast ;GO:0016021 C:integral to membrane ;GO:0009506 C:plasmodesma ;GO:0005773 C:vacuole ;GO:0005524 F:ATP binding ;GO:0008553 F:hydrogen-exporting ATPase activity, phosphorylative mechanism ;GO:0046872 F:metal ion binding ;GO:0006754 P:ATP biosynthetic process ;GO:0010023 P:proanthocyanidin biosynthetic process ;GO:0007035 P:vacuolar acidification ;GO:0007033 P:vacuole organiz…	PF00690 ;PF00122 ;PF00702 ;
10166_Transcript_1/1_Confidence_1.000_Length_859_45	859	CDPKD_ARATH	528	79.78	183	37	0	859	311	339	521	8e-80	293	Full=Calcium-dependent protein kinase 13;		Arabidopsis thaliana (Mouse-ear cress).	GO:0005886 C:plasma membrane ;GO:0005524 F:ATP binding ;GO:0005509 F:calcium ion binding ;GO:0004674 F:protein serine/threonine kinase activity ;GO:0046777 P:protein autophosphorylation ;	PF00036 ;PF00069 ;
10183_Transcript_1/1_Confidence_1.000_Length_369_45	369	RETO_PAPSO	535	15.13	119	97	2	358	5	309	424	1e-19	91.3	Full=Reticuline oxidase;	Full=Tetrahydroprotoberberine synthase;	Papaver somniferum (Opium poppy).	GO:0016023 C:cytoplasmic membrane-bounded vesicle ;GO:0050660 F:flavin adenine dinucleotide binding ;GO:0050468 F:reticuline oxidase activity ;GO:0008762 F:UDP-N-acetylmuramate dehydrogenase activity ;GO:0009820 P:alkaloid metabolic process ;	PF08031 ;PF01565 ;
101_Transcript_1/3_Confidence_0.429_Length_537_45	537	SUSY_SOLLC	805	39.51	81	47	2	534	298	671	751	5e-08	53.9	Full=Sucrose synthase;	Full=Sucrose-UDP glucosyltransferase;	Solanum lycopersicum (Tomato) (Lycopersicon esculentum).	GO:0016157 F:sucrose synthase activity ;GO:0009058 P:biosynthetic process ;GO:0005985 P:sucrose metabolic process ;	PF00534 ;PF00862 ;
10204_Transcript_1/1_Confidence_1.000_Length_254_45	254	PPR7_ARATH	429	45.24	84	44	1	1	252	122	203	4e-10	59.7	Full=Putative pentatricopeptide repeat-containing protein At1g03510;		Arabidopsis thaliana (Mouse-ear cress).	GO:0005488 F:binding ;	PF01535 ;
10208_Transcript_2/2_Confidence_1.000_Length_711_45	711	SNF4_ARATH	487	70.93	86	25	0	454	711	1	86	5e-35	144	Full=Sucrose nonfermenting 4-like protein;	Full=SNF1-related protein kinase regulatory subunit betagamma;	Arabidopsis thaliana (Mouse-ear cress).	GO:0005737 C:cytoplasm ;GO:0005634 C:nucleus ;GO:0005515 F:protein binding ;GO:0004674 F:protein serine/threonine kinase activity ;GO:0005975 P:carbohydrate metabolic process ;GO:0042149 P:cellular response to glucose starvation ;GO:0046777 P:protein autophosphorylation ;	PF00571 ;
10209_Transcript_1/1_Confidence_1.000_Length_547_45	547	GLR34_ARATH	959	56.77	192	71	1	546	7	183	374	2e-59	224	Full=Glutamate receptor 3.4;	Full=Ligand-gated ion channel 3.4;	Arabidopsis thaliana (Mouse-ear cress).	GO:0009507 C:chloroplast ;GO:0016021 C:integral to membrane ;GO:0030288 C:outer membrane-bounded periplasmic space ;GO:0005886 C:plasma membrane ;GO:0005262 F:calcium channel activity ;GO:0005234 F:extracellular-glutamate-gated ion channel activity ;GO:0004965 F:GABA-B receptor activity ;GO:0004970 F:ionotropic glutamate receptor activity ;GO:0005515 F:protein binding ;GO:0019722 P:calcium-mediat…	PF01094 ;PF00060 ;PF00497 ;
1020_Transcript_3/3_Confidence_0.600_Length_2231_45	2231	SAE2_ARATH	700	74.2	531	136	1	2119	530	1	531	0	815	Full=SUMO-activating enzyme subunit 2;	Full=Ubiquitin-like 1-activating enzyme E1B;	Arabidopsis thaliana (Mouse-ear cress).	GO:0005829 C:cytosol ;GO:0005634 C:nucleus ;GO:0009506 C:plasmodesma ;GO:0005524 F:ATP binding ;GO:0016874 F:ligase activity ;GO:0046872 F:metal ion binding ;GO:0019948 F:SUMO activating enzyme activity ;GO:0009793 P:embryo development ending in seed dormancy ;GO:0016925 P:protein sumoylation ;	PF00899 ;PF10585 ;PF02134 ;
10213_Transcript_3/3_Confidence_0.500_Length_1874_45	1874	KASC1_HORVU	462	87.68	414	51	0	1796	555	43	456	0	749	Full=3-oxoacyl-[acyl-carrier-protein] synthase I, chloroplastic;	Full=Beta-ketoacyl-ACP synthase I;	Hordeum vulgare (Barley).	GO:0009507 C:chloroplast ;GO:0004315 F:3-oxoacyl-[acyl-carrier-protein] synthase activity ;GO:0006633 P:fatty acid biosynthetic process ;	PF00109 ;PF02801 ;
1023_Transcript_1/1_Confidence_1.000_Length_1044_45	1044	EXLA2_ORYSJ	275	54.69	245	109	2	925	197	31	275	1e-82	303	Full=Expansin-like A2;	Full=OsaEXPb2.2;	Oryza sativa subsp. japonica (Rice).	GO:0005576 C:extracellular region ;	PF03330 ;PF01357 ;
1024_Transcript_3/4_Confidence_0.625_Length_571_45	571	AGT22_ARATH	477	73.03	89	24	0	570	304	383	471	4e-35	144	Full=Alanine--glyoxylate aminotransferase 2 homolog 2, mitochondrial;	Full=Beta-alanine-pyruvate aminotransferase 2;	Arabidopsis thaliana (Mouse-ear cress).	GO:0005739 C:mitochondrion ;GO:0008453 F:alanine-glyoxylate transaminase activity ;GO:0030170 F:pyridoxal phosphate binding ;GO:0009853 P:photorespiration ;	PF00202 ;
10261_Transcript_1/1_Confidence_1.000_Length_1543_45	1543	CCC1_ORYSJ	989	69.66	468	133	4	1391	3	1	464	4e-174	607	Full=Cation-chloride cotransporter 1;	Full=Potassium-chloride cotransporter 1;	Oryza sativa subsp. japonica (Rice).	GO:0016021 C:integral to membrane ;GO:0015379 F:potassium:chloride symporter activity ;GO:0055064 P:chloride ion homeostasis ;GO:0055075 P:potassium ion homeostasis ;GO:0071805 P:potassium ion transmembrane transport ;GO:0006814 P:sodium ion transport ;	PF00324 ;
10266_Transcript_1/2_Confidence_1.000_Length_698_45	698	TIP11_ORYSJ	250	80.19	212	42	0	643	8	1	212	5e-76	280	Full=Probable aquaporin TIP1-1;	Full=rTIP1;	Oryza sativa subsp. japonica (Rice).	GO:0016021 C:integral to membrane ;	PF00230 ;
10270_Transcript_1/1_Confidence_1.000_Length_1349_45	1349	ATPB_PHAAO	498	85.53	152	22	0	778	1233	347	498	8e-121	251	Full=ATP synthase subunit beta, chloroplastic;	Full=F-ATPase subunit beta;	Phalaenopsis aphrodite subsp. formosana (Moth orchid).	GO:0009535 C:chloroplast thylakoid membrane ;GO:0045261 C:proton-transporting ATP synthase complex, catalytic core F(1) ;GO:0005524 F:ATP binding ;GO:0046933 F:hydrogen ion transporting ATP synthase activity, rotational mechanism ;GO:0008553 F:hydrogen-exporting ATPase activity, phosphorylative mechanism ;GO:0046961 F:proton-transporting ATPase activity, rotational mechanism ;GO:0015991 P:ATP hyd…	PF00006 ;PF00306 ;PF02874 ;
10285_Transcript_1/1_Confidence_1.000_Length_245_45	245	PPR39_ARATH	644	42.31	78	45	0	236	3	410	487	7e-14	72	Full=Pentatricopeptide repeat-containing protein At1g12775, mitochondrial;		Arabidopsis thaliana (Mouse-ear cress).	GO:0005739 C:mitochondrion ;GO:0005488 F:binding ;	PF01535 ;
1029_Transcript_1/5_Confidence_0.667_Length_1412_45	1412	RCL1_ARATH	375	62.5	400	120	2	1367	168	6	375	7e-133	470	Full=Probable RNA 3'-terminal phosphate cyclase-like protein;		Arabidopsis thaliana (Mouse-ear cress).	GO:0005730 C:nucleolus ;GO:0003824 F:catalytic activity ;GO:0042254 P:ribosome biogenesis ;GO:0006396 P:RNA processing ;	PF01137 ;PF05189 ;
10322_Transcript_1/2_Confidence_1.000_Length_555_45	555	MAVI_CUCPE	108	44.12	68	38	0	512	309	36	103	4e-12	67.8	Full=Mavicyanin;		Cucurbita pepo (Vegetable marrow) (Summer squash).	GO:0005507 F:copper ion binding ;GO:0009055 F:electron carrier activity ;GO:0022900 P:electron transport chain ;GO:0006810 P:transport ;	PF02298 ;
10339_Transcript_1/1_Confidence_1.000_Length_691_45	691	LRKS4_ARATH	684	33.64	214	110	10	107	664	26	235	7e-15	77.4	Full=L-type lectin-domain containing receptor kinase S.4;		Arabidopsis thaliana (Mouse-ear cress).	GO:0016021 C:integral to membrane ;GO:0005886 C:plasma membrane ;GO:0005524 F:ATP binding ;GO:0004674 F:protein serine/threonine kinase activity ;GO:0004872 F:receptor activity ;GO:0005529 F:sugar binding ;	PF00139 ;PF00069 ;
10342_Transcript_1/1_Confidence_1.000_Length_425_45	425	POLX_TOBAC	1328	65.22	92	32	0	3	278	931	1022	3e-31	130	Full=Retrovirus-related Pol polyprotein from transposon TNT 1-94;		Nicotiana tabacum (Common tobacco).	GO:0004190 F:aspartic-type endopeptidase activity ;GO:0004519 F:endonuclease activity ;GO:0003676 F:nucleic acid binding ;GO:0003964 F:RNA-directed DNA polymerase activity ;GO:0008270 F:zinc ion binding ;GO:0015074 P:DNA integration ;GO:0006508 P:proteolysis ;	PF00665 ;PF00077 ;PF07727 ;PF00098 ;
10354_Transcript_1/1_Confidence_1.000_Length_2971_45	2971	RF298_ARATH	814	32.99	867	478	20	2827	326	14	810	3e-92	337	Full=Putative E3 ubiquitin-protein ligase RF298;	Full=RING finger protein 298;	Arabidopsis thaliana (Mouse-ear cress).	GO:0016874 F:ligase activity ;GO:0008270 F:zinc ion binding ;
10371_Transcript_1/1_Confidence_1.000_Length_482_45	482	AB22G_ARATH	751	60.61	66	26	0	2	199	388	453	3e-28	82.4	Full=ABC transporter G family member 22;	Full=White-brown complex homolog protein 23;	Arabidopsis thaliana (Mouse-ear cress).	GO:0016021 C:integral to membrane ;GO:0005886 C:plasma membrane ;GO:0005524 F:ATP binding ;GO:0016887 F:ATPase activity ;GO:0009414 P:response to water deprivation ;GO:0010148 P:transpiration ;	PF01061 ;PF00005 ;
10378_Transcript_1/4_Confidence_0.444_Length_1118_45	1118	HMOX2_ARATH	299	52.98	151	53	3	969	571	49	199	1e-59	149	Full=Probable inactive heme oxygenase 2, chloroplastic;		Arabidopsis thaliana (Mouse-ear cress).	GO:0009507 C:chloroplast ;GO:0004392 F:heme oxygenase (decyclizing) activity ;GO:0006788 P:heme oxidation ;GO:0015979 P:photosynthesis ;GO:0010024 P:phytochromobilin biosynthetic process ;	PF01126 ;
1037_Transcript_2/3_Confidence_0.867_Length_1152_45	1152	FTRV_MAIZE	97	70.37	54	16	0	775	936	43	96	3e-19	92.8	Full=Ferredoxin-thioredoxin reductase, variable chain;		Zea mays (Maize).	GO:0009507 C:chloroplast ;GO:0051539 F:4 iron, 4 sulfur cluster binding ;GO:0008937 F:ferredoxin-NAD(P) reductase activity ;GO:0016992 F:lipoate synthase activity ;GO:0015979 P:photosynthesis ;	PF02941 ;
10384_Transcript_1/1_Confidence_1.000_Length_720_45	720	BRL2_ARATH	1143	46.33	218	108	3	91	720	46	262	1e-35	146	Full=Serine/threonine-protein kinase BRI1-like 2;	Full=Protein VASCULAR HIGHWAY 1;	Arabidopsis thaliana (Mouse-ear cress).	GO:0016021 C:integral to membrane ;GO:0005886 C:plasma membrane ;GO:0005524 F:ATP binding ;GO:0005515 F:protein binding ;GO:0004674 F:protein serine/threonine kinase activity ;GO:0004872 F:receptor activity ;GO:0009734 P:auxin mediated signaling pathway ;GO:0009742 P:brassinosteroid mediated signaling pathway ;GO:0010305 P:leaf vascular tissue pattern formation ;GO:0010233 P:phloem transport ;	PF00560 ;PF08263 ;PF00069 ;
10385_Transcript_1/5_Confidence_0.636_Length_2302_45	2302	FRO8_ARATH	728	40.44	727	399	10	2204	111	7	728	1e-137	487	Full=Ferric reduction oxidase 8, mitochondrial;	Full=Ferric-chelate reductase 8;	Arabidopsis thaliana (Mouse-ear cress).	GO:0016021 C:integral to membrane ;GO:0031966 C:mitochondrial membrane ;GO:0005886 C:plasma membrane ;GO:0009055 F:electron carrier activity ;GO:0000293 F:ferric-chelate reductase activity ;GO:0050660 F:flavin adenine dinucleotide binding ;GO:0005506 F:iron ion binding ;GO:0022900 P:electron transport chain ;GO:0006811 P:ion transport ;	PF08022 ;PF01794 ;PF08030 ;
1040_Transcript_3/7_Confidence_0.700_Length_4677_45	4677	SPT51_ARATH	1041	39.35	277	160	5	367	1185	151	423	1e-44	179	Full=Putative transcription elongation factor SPT5 homolog 1;		Arabidopsis thaliana (Mouse-ear cress).	GO:0005634 C:nucleus ;GO:0005840 C:ribosome ;GO:0003735 F:structural constituent of ribosome ;GO:0032968 P:positive regulation of transcription elongation from RNA polymerase II promoter ;GO:0006351 P:transcription, DNA-dependent ;GO:0006412 P:translation ;	PF00467 ;PF03439 ;
10412_Transcript_3/3_Confidence_0.600_Length_1250_45	1250	PLA1_ORYSJ	393	30.77	156	88	6	412	825	137	290	6e-11	65.5	Full=Phospholipase A1-II 1;		Oryza sativa subsp. japonica (Rice).	GO:0005737 C:cytoplasm ;GO:0008970 F:phosphatidylcholine 1-acylhydrolase activity ;GO:0004806 F:triglyceride lipase activity ;GO:0016042 P:lipid catabolic process ;	PF01764 ;
10419_Transcript_1/1_Confidence_1.000_Length_1457_45	1457	AB13C_ARATH	1410	67.42	485	158	0	1	1455	919	1403	3e-172	601	Full=ABC transporter C family member 13;	Full=Multidrug resistance-associated protein 11;	Arabidopsis thaliana (Mouse-ear cress).	GO:0016021 C:integral to membrane ;GO:0005774 C:vacuolar membrane ;GO:0005524 F:ATP binding ;GO:0008559 F:xenobiotic-transporting ATPase activity ;	PF00664 ;PF00005 ;
10423_Transcript_1/1_Confidence_1.000_Length_1023_45	1023	Y4443_ARATH	350	24.38	160	109	4	877	434	90	249	1e-06	50.8	Full=Probable transposase-like protein At4g04430;		Arabidopsis thaliana (Mouse-ear cress).		PF03004 ;
10438_Transcript_2/3_Confidence_0.556_Length_1247_45	1247	APL_ARATH	358	42.24	116	58	2	759	430	57	169	1e-26	97.4	Full=Myb family transcription factor APL;	Full=Protein ALTERED PHLOEM DEVELOPMENT;	Arabidopsis thaliana (Mouse-ear cress).	GO:0005634 C:nucleus ;GO:0003677 F:DNA binding ;GO:0010088 P:phloem development ;GO:0006355 P:regulation of transcription, DNA-dependent ;GO:0006351 P:transcription, DNA-dependent ;GO:0010089 P:xylem development ;	PF00249 ;
10440_Transcript_1/1_Confidence_1.000_Length_1530_45	1530	KTNA1_ARATH	523	41.79	390	205	11	1376	237	145	522	5e-77	285	Full=Katanin p60 ATPase-containing subunit;	Full=p60 katanin;	Arabidopsis thaliana (Mouse-ear cress).	GO:0005737 C:cytoplasm ;GO:0005874 C:microtubule ;GO:0005524 F:ATP binding ;GO:0008568 F:microtubule-severing ATPase activity ;GO:0005515 F:protein binding ;GO:0043622 P:cortical microtubule organization ;GO:0009825 P:multidimensional cell growth ;GO:0009832 P:plant-type cell wall biogenesis ;GO:0010091 P:trichome branching ;	PF00004 ;PF09336 ;
10446_Transcript_1/1_Confidence_1.000_Length_739_45	739	PME34_ARATH	598	64.02	239	81	2	36	737	183	421	9e-77	283	Full=Probable pectinesterase/pectinesterase inhibitor 34;		Arabidopsis thaliana (Mouse-ear cress).	GO:0005618 C:cell wall ;GO:0016021 C:integral to membrane ;GO:0045330 F:aspartyl esterase activity ;GO:0004857 F:enzyme inhibitor activity ;GO:0030599 F:pectinesterase activity ;GO:0042545 P:cell wall modification ;GO:0007047 P:cellular cell wall organization ;	PF01095 ;PF04043 ;
1044_Transcript_7/10_Confidence_0.516_Length_1637_45	1637	RGA3_SOLBU	992	38.7	261	141	8	786	7	153	395	7e-39	158	Full=Putative disease resistance protein RGA3;	Full=RGA1-blb;	Solanum bulbocastanum (Wild potato).	GO:0043531 F:ADP binding ;GO:0005524 F:ATP binding ;GO:0006952 P:defense response ;	PF00560 ;PF00931 ;
10450_Transcript_1/1_Confidence_1.000_Length_385_45	385	NEK3_ORYSJ	585	87.5	104	13	0	74	385	1	104	2e-48	187	Full=Serine/threonine-protein kinase Nek3;	Full=OsNek3;	Oryza sativa subsp. japonica (Rice).	GO:0005524 F:ATP binding ;GO:0004674 F:protein serine/threonine kinase activity ;	PF00069 ;
10452_Transcript_1/1_Confidence_1.000_Length_210_45	210	Y1534_ARATH	953	78.26	69	15	0	2	208	697	765	2e-27	117	Full=Probable LRR receptor-like serine/threonine-protein kinase At1g53420;		Arabidopsis thaliana (Mouse-ear cress).	GO:0016021 C:integral to membrane ;GO:0009506 C:plasmodesma ;GO:0005524 F:ATP binding ;GO:0004674 F:protein serine/threonine kinase activity ;GO:0004872 F:receptor activity ;	PF00560 ;PF11721 ;PF07714 ;
10464_Transcript_1/1_Confidence_1.000_Length_2554_45	2554	FPP1_ARATH	779	20.57	389	247	9	1808	681	341	680	5e-08	57	Full=Filament-like plant protein 1;		Arabidopsis thaliana (Mouse-ear cress).		PF05911 ;
1046_Transcript_7/8_Confidence_0.650_Length_4836_45	4836	ALE2_ARATH	744	62.23	368	121	6	1481	384	329	680	9e-121	432	Full=Receptor-like serine/threonine-protein kinase ALE2;	Full=Protein ABNORMAL LEAF SHAPE 2;	Arabidopsis thaliana (Mouse-ear cress).	GO:0016021 C:integral to membrane ;GO:0005886 C:plasma membrane ;GO:0005524 F:ATP binding ;GO:0004674 F:protein serine/threonine kinase activity ;GO:0004872 F:receptor activity ;GO:0030154 P:cell differentiation ;GO:0042335 P:cuticle development ;GO:0048645 P:organ formation ;GO:0046777 P:protein autophosphorylation ;GO:0010068 P:protoderm histogenesis ;GO:0048367 P:shoot development ;	PF07714 ;
1047_Transcript_17/18_Confidence_0.212_Length_1704_45	1704	IF4E2_WHEAT	209	75.89	141	34	0	1690	1268	32	172	9e-64	241	Full=Eukaryotic translation initiation factor 4E-2;	Full=mRNA cap-binding protein;	Triticum aestivum (Wheat).	GO:0005737 C:cytoplasm ;GO:0005515 F:protein binding ;GO:0003743 F:translation initiation factor activity ;GO:0006417 P:regulation of translation ;	PF01652 ;
1047_Transcript_18/18_Confidence_0.288_Length_1151_45	1151	RPM1_ARATH	926	32.85	137	78	7	654	274	761	893	4e-07	52.8	Full=Disease resistance protein RPM1;	Full=Resistance to Pseudomonas syringae protein 3;	Arabidopsis thaliana (Mouse-ear cress).	GO:0012505 C:endomembrane system ;GO:0005886 C:plasma membrane ;GO:0043531 F:ADP binding ;GO:0005524 F:ATP binding ;GO:0005515 F:protein binding ;GO:0009626 P:plant-type hypersensitive response ;	PF00560 ;PF00931 ;
10481_Transcript_6/7_Confidence_0.600_Length_2531_45	2531	ACBP_RICCO	90	87.18	78	10	0	2067	2300	4	81	5e-35	146	Full=Acyl-CoA-binding protein;		Ricinus communis (Castor bean).	GO:0000062 F:fatty-acyl-CoA binding ;GO:0006810 P:transport ;	PF00887 ;
1048_Transcript_6/7_Confidence_0.625_Length_4127_45	4127	LEUC_ARATH	509	80	475	95	0	300	1724	34	508	0	792	Full=3-isopropylmalate dehydratase;	Full=Isopropylmalate isomerase large subunit 1;	Arabidopsis thaliana (Mouse-ear cress).	GO:0009570 C:chloroplast stroma ;GO:0003861 F:3-isopropylmalate dehydratase activity ;GO:0051539 F:4 iron, 4 sulfur cluster binding ;GO:0050486 F:intramolecular transferase activity, transferring hydroxy groups ;GO:0046872 F:metal ion binding ;GO:0019761 P:glucosinolate biosynthetic process ;GO:0009098 P:leucine biosynthetic process ;GO:0046686 P:response to cadmium ion ;	PF00330 ;
1049_Transcript_1/2_Confidence_1.000_Length_1102_45	1102	PE192_ARATH	245	61.81	199	73	3	242	838	50	245	3e-67	252	Full=Peroxisome biogenesis protein 19-2;	Full=Peroxisomal membrane protein import receptor PEX19-2;	Arabidopsis thaliana (Mouse-ear cress).	GO:0005778 C:peroxisomal membrane ;GO:0007031 P:peroxisome organization ;GO:0015031 P:protein transport ;	PF04614 ;
10507_Transcript_3/6_Confidence_0.350_Length_1230_45	1230	PSA5_SOYBN	237	90.7	86	8	0	724	981	152	237	3e-39	159	Full=Proteasome subunit alpha type-5;	Full=20S proteasome subunit alpha-5;	Glycine max (Soybean) (Glycine hispida).	GO:0005634 C:nucleus ;GO:0019773 C:proteasome core complex, alpha-subunit complex ;GO:0004298 F:threonine-type endopeptidase activity ;GO:0006511 P:ubiquitin-dependent protein catabolic process ;	PF00227 ;PF10584 ;
10507_Transcript_5/6_Confidence_0.400_Length_1729_45	1729	ALA2_PANMI	482	85.31	143	21	0	278	706	234	376	7e-67	251	Full=Alanine aminotransferase 2;	Full=Glutamic--pyruvic transaminase 2;	Panicum miliaceum (Proso millet) (Broomcorn millet).	GO:0016847 F:1-aminocyclopropane-1-carboxylate synthase activity ;GO:0004021 F:L-alanine:2-oxoglutarate aminotransferase activity ;GO:0030170 F:pyridoxal phosphate binding ;	PF00155 ;
10508_Transcript_8/10_Confidence_0.478_Length_2972_45	2972	DCDA2_ARATH	489	63.95	147	48	2	27	455	26	171	1e-45	182	Full=Diaminopimelate decarboxylase 2, chloroplastic;		Arabidopsis thaliana (Mouse-ear cress).	GO:0009570 C:chloroplast stroma ;GO:0005829 C:cytosol ;GO:0008836 F:diaminopimelate decarboxylase activity ;GO:0009089 P:lysine biosynthetic process via diaminopimelate ;	PF02784 ;PF00278 ;
10512_Transcript_2/2_Confidence_1.000_Length_616_45	616	TIF9_ARATH	197	44.23	104	45	3	16	291	90	192	7e-15	77	Full=Protein TIFY 9;	Full=Protein JASMONATE-ASSOCIATED 1;	Arabidopsis thaliana (Mouse-ear cress).	GO:0005634 C:nucleus ;GO:0042803 F:protein homodimerization activity ;GO:0006952 P:defense response ;GO:2000022 P:regulation of jasmonic acid mediated signaling pathway ;GO:0010112 P:regulation of systemic acquired resistance ;GO:0006355 P:regulation of transcription, DNA-dependent ;GO:0009753 P:response to jasmonic acid stimulus ;GO:0009611 P:response to wounding ;GO:0006351 P:transcription, DNA…	PF09425 ;PF06200 ;
10515_Transcript_1/2_Confidence_1.000_Length_2623_45	2623	BRI1_SOLPE	1207	66.92	795	250	10	2620	242	395	1178	0	1037	Full=Systemin receptor SR160;	Full=Brassinosteroid LRR receptor kinase;	Solanum peruvianum (Peruvian tomato) (Lycopersicon peruvianum).	GO:0016021 C:integral to membrane ;GO:0005886 C:plasma membrane ;GO:0005524 F:ATP binding ;GO:0004674 F:protein serine/threonine kinase activity ;GO:0004872 F:receptor activity ;GO:0005496 F:steroid binding ;GO:0006952 P:defense response ;	PF00560 ;PF08263 ;PF00069 ;
10524_Transcript_1/1_Confidence_1.000_Length_471_45	471	DET2_ARATH	262	63.78	127	44	2	467	93	136	262	2e-44	174	Full=Probable steroid reductase DET2;		Arabidopsis thaliana (Mouse-ear cress).	GO:0005737 C:cytoplasm ;GO:0016021 C:integral to membrane ;GO:0003865 F:3-oxo-5-alpha-steroid 4-dehydrogenase activity ;GO:0009917 F:sterol 5-alpha reductase activity ;GO:0016132 P:brassinosteroid biosynthetic process ;GO:0010268 P:brassinosteroid homeostasis ;	PF02544 ;
1052_Transcript_4/4_Confidence_0.850_Length_5403_45	5403	TIC_ARATH	1550	27.51	1407	785	43	659	4540	196	1480	3e-70	264	Full=Protein TIME FOR COFFEE;		Arabidopsis thaliana (Mouse-ear cress).	GO:0005634 C:nucleus ;GO:0048511 P:rhythmic process ;
10533_Transcript_1/1_Confidence_1.000_Length_280_45	280	UCRI3_TOBAC	268	88.89	27	3	0	1	81	130	156	3e-12	46.6	Full=Cytochrome b-c1 complex subunit Rieske-3, mitochondrial;	Full=Ubiquinol-cytochrome c reductase iron-sulfur subunit 3;	Nicotiana tabacum (Common tobacco).	GO:0016021 C:integral to membrane ;GO:0005743 C:mitochondrial inner membrane ;GO:0070469 C:respiratory chain ;GO:0051537 F:2 iron, 2 sulfur cluster binding ;GO:0046872 F:metal ion binding ;GO:0008121 F:ubiquinol-cytochrome-c reductase activity ;GO:0022900 P:electron transport chain ;	PF00355 ;PF02921 ;
10553_Transcript_1/4_Confidence_0.625_Length_1149_45	1149	ZDHC7_ARATH	345	31.25	128	72	5	658	1029	90	205	8e-07	51.6	Full=Probable S-acyltransferase At3g18620;	Full=Zinc finger DHHC domain-containing protein At3g18620;	Arabidopsis thaliana (Mouse-ear cress).	GO:0016021 C:integral to membrane ;GO:0016746 F:transferase activity, transferring acyl groups ;GO:0008270 F:zinc ion binding ;	PF01529 ;
10554_Transcript_1/2_Confidence_1.000_Length_1678_45	1678	Y2923_ARATH	877	31.13	530	295	13	1636	83	24	495	3e-64	243	Full=Putative leucine-rich repeat receptor-like serine/threonine-protein kinase At2g19230;		Arabidopsis thaliana (Mouse-ear cress).	GO:0016021 C:integral to membrane ;GO:0005886 C:plasma membrane ;GO:0005524 F:ATP binding ;GO:0004674 F:protein serine/threonine kinase activity ;GO:0004872 F:receptor activity ;	PF12819 ;PF00069 ;
10565_Transcript_1/1_Confidence_1.000_Length_434_45	434	RNHX1_ARATH	620	44.26	61	34	0	250	432	452	512	2e-07	51.6	Full=Putative ribonuclease H protein At1g65750;		Arabidopsis thaliana (Mouse-ear cress).	GO:0046872 F:metal ion binding ;GO:0003676 F:nucleic acid binding ;GO:0004523 F:ribonuclease H activity ;	PF00075 ;
10594_Transcript_1/1_Confidence_1.000_Length_430_45	430	E134_ARATH	505	48	75	37	2	429	208	387	460	3e-14	73.9	Full=Glucan endo-1,3-beta-glucosidase 4;	Full=Beta-1,3-endoglucanase 4;	Arabidopsis thaliana (Mouse-ear cress).	GO:0046658 C:anchored to plasma membrane ;GO:0043169 F:cation binding ;GO:0042973 F:glucan endo-1,3-beta-D-glucosidase activity ;GO:0005975 P:carbohydrate metabolic process ;GO:0006952 P:defense response ;	PF00332 ;PF07983 ;
105_Transcript_3/4_Confidence_0.571_Length_2900_45	2900	YCX91_PHAAO	91	66.07	56	19	0	2088	1921	3	58	5e-14	68.9	Full=Uncharacterized protein ORF91;		Phalaenopsis aphrodite subsp. formosana (Moth orchid).	GO:0009507 C:chloroplast ;
10609_Transcript_5/5_Confidence_0.692_Length_1154_45	1154	CID2_ARATH	143	49.06	53	27	0	493	651	10	62	3e-12	69.7	Full=Polyadenylate-binding protein-interacting protein 2;	Full=PAM2-containing protein CID2;	Arabidopsis thaliana (Mouse-ear cress).
10621_Transcript_1/1_Confidence_1.000_Length_964_45	964	DXS_ORYSJ	720	79.08	196	15	1	368	955	376	545	8e-125	285	Full=Probable 1-deoxy-D-xylulose-5-phosphate synthase, chloroplastic;		Oryza sativa subsp. japonica (Rice).	GO:0009507 C:chloroplast ;GO:0008661 F:1-deoxy-D-xylulose-5-phosphate synthase activity ;GO:0016624 F:oxidoreductase activity, acting on the aldehyde or oxo group of donors, disulfide as acceptor ;GO:0016114 P:terpenoid biosynthetic process ;GO:0009228 P:thiamine biosynthetic process ;	PF00676 ;PF02779 ;PF02780 ;
10638_Transcript_1/1_Confidence_1.000_Length_817_45	817	GLNB_ORYSJ	212	67.2	186	56	2	708	151	29	209	5e-61	231	Full=Nitrogen regulatory protein P-II homolog;	Full=Protein PII-like;	Oryza sativa subsp. japonica (Rice).	GO:0009507 C:chloroplast ;GO:0005524 F:ATP binding ;GO:0046872 F:metal ion binding ;GO:0009399 P:nitrogen fixation ;GO:0006808 P:regulation of nitrogen utilization ;GO:0006355 P:regulation of transcription, DNA-dependent ;GO:0006351 P:transcription, DNA-dependent ;	PF00543 ;
1064_Transcript_3/5_Confidence_0.417_Length_848_45	848	POLX_TOBAC	1328	65.79	38	13	0	727	614	1111	1148	3e-12	59.7	Full=Retrovirus-related Pol polyprotein from transposon TNT 1-94;		Nicotiana tabacum (Common tobacco).	GO:0004190 F:aspartic-type endopeptidase activity ;GO:0004519 F:endonuclease activity ;GO:0003676 F:nucleic acid binding ;GO:0003964 F:RNA-directed DNA polymerase activity ;GO:0008270 F:zinc ion binding ;GO:0015074 P:DNA integration ;GO:0006508 P:proteolysis ;	PF00665 ;PF00077 ;PF07727 ;PF00098 ;
10659_Transcript_4/4_Confidence_0.667_Length_2657_45	2657	UKL2_ARATH	483	81.06	264	49	1	105	896	50	312	2e-120	430	Full=Uridine kinase-like protein 2, chloroplastic;		Arabidopsis thaliana (Mouse-ear cress).	GO:0009507 C:chloroplast ;GO:0005829 C:cytosol ;GO:0005524 F:ATP binding ;GO:0005525 F:GTP binding ;GO:0016773 F:phosphotransferase activity, alcohol group as acceptor ;GO:0004845 F:uracil phosphoribosyltransferase activity ;GO:0004849 F:uridine kinase activity ;	PF00485 ;
10669_Transcript_1/1_Confidence_1.000_Length_885_45	885	H32_WHEAT	136	91.3	23	2	0	763	831	13	35	4e-09	45.1	Full=Histone H3.2;		Triticum aestivum (Wheat).	GO:0000786 C:nucleosome ;GO:0005634 C:nucleus ;GO:0003677 F:DNA binding ;GO:0006334 P:nucleosome assembly ;	PF00125 ;
1066_Transcript_1/10_Confidence_0.593_Length_2103_45	2103	CNMT_THLFG	361	27.63	152	102	5	1652	2098	57	203	7e-10	62.8	Full=(S)-coclaurine N-methyltransferase;		Thalictrum flavum subsp. glaucum (Yellow meadow rue).	GO:0005737 C:cytoplasm ;GO:0030794 F:(S)-coclaurine-N-methyltransferase activity ;GO:0008610 P:lipid biosynthetic process ;	PF02353 ;
1066_Transcript_3/10_Confidence_0.593_Length_2278_45	2278	CNMT_THLFG	361	27.63	152	102	5	1827	2273	57	203	8e-10	62.8	Full=(S)-coclaurine N-methyltransferase;		Thalictrum flavum subsp. glaucum (Yellow meadow rue).	GO:0005737 C:cytoplasm ;GO:0030794 F:(S)-coclaurine-N-methyltransferase activity ;GO:0008610 P:lipid biosynthetic process ;	PF02353 ;
1066_Transcript_6/10_Confidence_0.593_Length_2635_45	2635	CNMT_THLFG	361	27.63	152	102	5	2184	2630	57	203	9e-10	62.8	Full=(S)-coclaurine N-methyltransferase;		Thalictrum flavum subsp. glaucum (Yellow meadow rue).	GO:0005737 C:cytoplasm ;GO:0030794 F:(S)-coclaurine-N-methyltransferase activity ;GO:0008610 P:lipid biosynthetic process ;	PF02353 ;
10680_Transcript_2/2_Confidence_1.000_Length_269_45	269	UPL3_ARATH	1888	65.71	35	12	0	146	42	1700	1734	3e-07	50.1	Full=E3 ubiquitin-protein ligase UPL3;	Full=Protein KAKTUS;	Arabidopsis thaliana (Mouse-ear cress).	GO:0005622 C:intracellular ;GO:0005886 C:plasma membrane ;GO:0016881 F:acid-amino acid ligase activity ;GO:0005488 F:binding ;GO:0042023 P:DNA endoreduplication ;GO:0006464 P:protein modification process ;GO:0010091 P:trichome branching ;	PF00632 ;
10694_Transcript_2/2_Confidence_1.000_Length_1300_45	1300	Y4598_ARATH	265	35.71	238	108	5	216	851	44	262	5e-23	105	Full=Uncharacterized protein At4g06598;		Arabidopsis thaliana (Mouse-ear cress).	GO:0016021 C:integral to membrane ;
10707_Transcript_1/1_Confidence_1.000_Length_964_45	964	Y3739_ARATH	588	46	50	27	0	249	100	72	121	3e-09	45.8	Full=Uncharacterized membrane protein At3g27390;		Arabidopsis thaliana (Mouse-ear cress).	GO:0016021 C:integral to membrane ;GO:0005886 C:plasma membrane ;
10712_Transcript_1/1_Confidence_1.000_Length_1385_45	1385	TIC32_ARATH	322	32.89	301	176	7	1177	299	30	312	2e-26	117	Full=Short-chain dehydrogenase TIC 32, chloroplastic;	Full=Translocon at the inner envelope membrane of chloroplasts 32;	Arabidopsis thaliana (Mouse-ear cress).	GO:0009706 C:chloroplast inner membrane ;GO:0000166 F:nucleotide binding ;GO:0016491 F:oxidoreductase activity ;GO:0015031 P:protein transport ;	PF00106 ;
10716_Transcript_1/1_Confidence_1.000_Length_424_45	424	ZAT12_ARATH	162	43.48	69	26	1	9	176	81	149	3e-08	53.9	Full=Zinc finger protein ZAT12;	Full=Protein RESPONSIVE TO HIGH LIGHT 41;	Arabidopsis thaliana (Mouse-ear cress).	GO:0005634 C:nucleus ;GO:0008270 F:zinc ion binding ;GO:0009631 P:cold acclimation ;GO:0042538 P:hyperosmotic salinity response ;GO:0009643 P:photosynthetic acclimation ;GO:0006355 P:regulation of transcription, DNA-dependent ;GO:0010200 P:response to chitin ;GO:0009408 P:response to heat ;GO:0006979 P:response to oxidative stress ;GO:0010224 P:response to UV-B ;GO:0009611 P:response to wounding …
10720_Transcript_1/2_Confidence_1.000_Length_1855_45	1855	PPR32_ARATH	809	45.25	579	310	4	8	1732	234	809	2e-140	496	Full=Pentatricopeptide repeat-containing protein At1g11290;		Arabidopsis thaliana (Mouse-ear cress).	GO:0009507 C:chloroplast ;GO:0005488 F:binding ;GO:0004519 F:endonuclease activity ;GO:0016556 P:mRNA modification ;	PF01535 ;
10748_Transcript_1/1_Confidence_1.000_Length_604_45	604	KSG8_ARATH	472	52.55	196	87	4	572	3	1	196	7e-47	183	Full=Shaggy-related protein kinase theta;	Full=ASK-theta;	Arabidopsis thaliana (Mouse-ear cress).	GO:0005829 C:cytosol ;GO:0005634 C:nucleus ;GO:0005524 F:ATP binding ;GO:0004674 F:protein serine/threonine kinase activity ;GO:0046777 P:protein autophosphorylation ;GO:0009741 P:response to brassinosteroid stimulus ;	PF00069 ;
10762_Transcript_2/2_Confidence_1.000_Length_415_45	415	PPA1_SOLLC	255	53.85	104	48	0	1	312	94	197	2e-24	107	Full=Acid phosphatase 1;	Full=Apase-1(1);	Solanum lycopersicum (Tomato) (Lycopersicon esculentum).	GO:0003993 F:acid phosphatase activity ;	PF03767 ;
10763_Transcript_1/1_Confidence_1.000_Length_582_45	582	NPY1_ARATH	571	51.76	199	87	3	582	1	117	311	3e-49	191	Full=BTB/POZ domain-containing protein NPY1;	Full=Protein NAKED PINS IN YUC MUTANTS 1;	Arabidopsis thaliana (Mouse-ear cress).	GO:0005770 C:late endosome ;GO:0005886 C:plasma membrane ;GO:0004871 F:signal transducer activity ;GO:0045176 P:apical protein localization ;GO:0010540 P:basipetal auxin transport ;GO:0048825 P:cotyledon development ;GO:0009416 P:response to light stimulus ;	PF00651 ;PF03000 ;
10765_Transcript_1/1_Confidence_1.000_Length_447_45	447	NIA2_BRANA	911	85.14	148	22	0	2	445	297	444	1e-77	284	Full=Nitrate reductase [NADH], clone PBNBR1412;		Brassica napus (Rape).	GO:0009055 F:electron carrier activity ;GO:0050660 F:flavin adenine dinucleotide binding ;GO:0020037 F:heme binding ;GO:0030151 F:molybdenum ion binding ;GO:0009703 F:nitrate reductase (NADH) activity ;GO:0042128 P:nitrate assimilation ;	PF00173 ;PF00970 ;PF03404 ;PF00175 ;PF00174 ;
1076_Transcript_6/7_Confidence_0.684_Length_2603_45	2603	U2A2A_ARATH	573	32.5	80	52	1	1308	1541	356	435	3e-06	51.2	Full=Splicing factor U2af large subunit A;	Full=U2 small nuclear ribonucleoprotein auxiliary factor large subunit A;	Arabidopsis thaliana (Mouse-ear cress).	GO:0005634 C:nucleus ;GO:0000166 F:nucleotide binding ;GO:0003723 F:RNA binding ;GO:0042742 P:defense response to bacterium ;GO:0006397 P:mRNA processing ;GO:0008380 P:RNA splicing ;	PF00076 ;
10784_Transcript_1/1_Confidence_1.000_Length_1263_45	1263	RTE1_ARATH	250	61.72	209	80	0	295	921	38	246	6e-85	311	Full=Protein REVERSION-TO-ETHYLENE SENSITIVITY1;		Arabidopsis thaliana (Mouse-ear cress).	GO:0005783 C:endoplasmic reticulum ;GO:0005794 C:Golgi apparatus ;GO:0005515 F:protein binding ;GO:0010105 P:negative regulation of ethylene mediated signaling pathway ;GO:0009723 P:response to ethylene stimulus ;	PF05608 ;
10792_Transcript_1/1_Confidence_1.000_Length_939_45	939	PPR21_ARATH	741	47.39	211	110	1	28	660	532	741	5e-54	207	Full=Pentatricopeptide repeat-containing protein At1g08070;		Arabidopsis thaliana (Mouse-ear cress).	GO:0005488 F:binding ;GO:0031425 P:chloroplast RNA processing ;	PF01535 ;
10793_Transcript_1/4_Confidence_0.667_Length_1235_45	1235	BIM2_ARATH	311	35.17	236	115	6	1233	532	72	271	2e-26	116	Full=Transcription factor BIM2;	Full=bHLH transcription factor bHLH102;	Arabidopsis thaliana (Mouse-ear cress).	GO:0005634 C:nucleus ;GO:0003677 F:DNA binding ;GO:0006355 P:regulation of transcription, DNA-dependent ;GO:0006351 P:transcription, DNA-dependent ;	PF00010 ;
10797_Transcript_1/1_Confidence_1.000_Length_385_45	385	PP220_ARATH	1028	49.59	121	61	0	17	379	773	893	3e-30	126	Full=Pentatricopeptide repeat-containing protein At3g09040, mitochondrial;		Arabidopsis thaliana (Mouse-ear cress).	GO:0005739 C:mitochondrion ;GO:0005488 F:binding ;	PF01535 ;
10799_Transcript_1/1_Confidence_1.000_Length_774_45	774	ANXD7_ARATH	316	33.6	253	162	5	6	749	32	283	5e-30	127	Full=Annexin D7;	Full=AnnAt7;	Arabidopsis thaliana (Mouse-ear cress).	GO:0005509 F:calcium ion binding ;GO:0005544 F:calcium-dependent phospholipid binding ;GO:0009409 P:response to cold ;GO:0009408 P:response to heat ;GO:0009651 P:response to salt stress ;GO:0009414 P:response to water deprivation ;	PF00191 ;
10800_Transcript_1/2_Confidence_1.000_Length_1315_45	1315	RPS5_ARATH	889	39.67	368	215	5	1099	5	138	501	3e-57	219	Full=Disease resistance protein RPS5;	Full=pNd3/pNd10;	Arabidopsis thaliana (Mouse-ear cress).	GO:0043531 F:ADP binding ;GO:0005524 F:ATP binding ;GO:0009816 P:defense response to bacterium, incompatible interaction ;GO:0009626 P:plant-type hypersensitive response ;	PF00931 ;
10805_Transcript_1/1_Confidence_1.000_Length_1375_45	1375	XYL1_ARATH	915	69.04	449	137	2	1368	22	418	864	0	669	Full=Alpha-xylosidase;		Arabidopsis thaliana (Mouse-ear cress).	GO:0048046 C:apoplast ;GO:0009507 C:chloroplast ;GO:0009505 C:plant-type cell wall ;GO:0009506 C:plasmodesma ;GO:0046556 F:alpha-N-arabinofuranosidase activity ;GO:0030246 F:carbohydrate binding ;GO:0009044 F:xylan 1,4-beta-xylosidase activity ;GO:0080176 F:xyloglucan 1,6-alpha-xylosidase activity ;GO:0046686 P:response to cadmium ion ;GO:0045493 P:xylan catabolic process ;GO:0010411 P:xyloglucan…	PF01055 ;
10824_Transcript_1/1_Confidence_1.000_Length_248_45	248	SM3L1_ARATH	881	65.38	52	18	0	2	157	254	305	1e-15	78.2	Full=Putative SWI/SNF-related matrix-associated actin-dependent regulator of chromatin subfamily A member 3-like 1;		Arabidopsis thaliana (Mouse-ear cress).	GO:0005634 C:nucleus ;GO:0005524 F:ATP binding ;GO:0003677 F:DNA binding ;GO:0004386 F:helicase activity ;GO:0008270 F:zinc ion binding ;GO:0016568 P:chromatin modification ;GO:0006351 P:transcription, DNA-dependent ;	PF00271 ;PF08797 ;PF00176 ;PF00097 ;
10834_Transcript_1/1_Confidence_1.000_Length_362_45	362	PATL3_ARATH	490	62.3	122	43	1	362	6	299	420	3e-41	162	Full=Patellin-3;		Arabidopsis thaliana (Mouse-ear cress).	GO:0005737 C:cytoplasm ;GO:0016021 C:integral to membrane ;GO:0005886 C:plasma membrane ;GO:0008289 F:lipid binding ;GO:0007049 P:cell cycle ;GO:0051301 P:cell division ;GO:0006810 P:transport ;	PF00650 ;PF03765 ;
10835_Transcript_3/7_Confidence_0.174_Length_657_45	657	GBB_ORYSJ	380	81.94	155	27	1	463	2	3	157	1e-64	242	Full=Guanine nucleotide-binding protein subunit beta;		Oryza sativa subsp. japonica (Rice).	GO:0005515 F:protein binding ;GO:0004871 F:signal transducer activity ;GO:0007186 P:G-protein coupled receptor signaling pathway ;	PF00400 ;
10840_Transcript_1/1_Confidence_1.000_Length_2546_45	2546	GLUB5_ORYSJ	500	54.62	119	54	0	772	1128	367	485	8e-78	149	Full=Glutelin type-B 5;		Oryza sativa subsp. japonica (Rice).	GO:0009279 C:cell outer membrane ;GO:0045735 F:nutrient reservoir activity ;GO:0006952 P:defense response ;	PF00190 ;
10860_Transcript_1/1_Confidence_1.000_Length_480_45	480	RNHX1_ARATH	620	38.51	148	80	3	46	468	16	159	2e-25	111	Full=Putative ribonuclease H protein At1g65750;		Arabidopsis thaliana (Mouse-ear cress).	GO:0046872 F:metal ion binding ;GO:0003676 F:nucleic acid binding ;GO:0004523 F:ribonuclease H activity ;	PF00075 ;
10865_Transcript_1/2_Confidence_1.000_Length_757_45	757	NAC48_ORYSJ	303	76	175	14	2	72	593	1	148	1e-73	273	Full=NAC domain-containing protein 48;		Oryza sativa subsp. japonica (Rice).	GO:0005634 C:nucleus ;GO:0003677 F:DNA binding ;GO:0006355 P:regulation of transcription, DNA-dependent ;GO:0006351 P:transcription, DNA-dependent ;	PF02365 ;
10900_Transcript_1/1_Confidence_1.000_Length_847_45	847	FLA13_ARATH	247	52.25	178	75	4	57	569	35	209	4e-41	164	Full=Fasciclin-like arabinogalactan protein 13;		Arabidopsis thaliana (Mouse-ear cress).	GO:0046658 C:anchored to plasma membrane ;GO:0009505 C:plant-type cell wall ;GO:0009506 C:plasmodesma ;	PF02469 ;
10903_Transcript_4/5_Confidence_0.636_Length_2674_45	2674	ZTP50_ARATH	619	66.67	594	187	5	1964	195	30	616	1e-163	574	Full=Putative zinc transporter At3g08650;		Arabidopsis thaliana (Mouse-ear cress).	GO:0016021 C:integral to membrane ;GO:0046873 F:metal ion transmembrane transporter activity ;GO:0006829 P:zinc ion transport ;	PF02535 ;
1090_Transcript_7/7_Confidence_0.444_Length_5023_45	5023	ATX1_ARATH	1062	33.16	193	97	6	4336	3800	610	784	6e-29	127	Full=Histone-lysine N-methyltransferase ATX1;	Full=Trithorax-homolog protein 1;	Arabidopsis thaliana (Mouse-ear cress).	GO:0005737 C:cytoplasm ;GO:0005634 C:nucleus ;GO:0005886 C:plasma membrane ;GO:0018024 F:histone-lysine N-methyltransferase activity ;GO:0010314 F:phosphatidylinositol-5-phosphate binding ;GO:0044212 F:transcription regulatory region DNA binding ;GO:0008270 F:zinc ion binding ;GO:0051568 P:histone H3-K4 methylation ;GO:0035556 P:intracellular signal transduction ;GO:0009909 P:regulation of flower…	PF05965 ;PF05964 ;PF09465 ;PF00855 ;PF00856 ;
10925_Transcript_1/1_Confidence_1.000_Length_507_45	507	NIK1_ARATH	638	56.14	171	73	1	1	507	215	385	1e-48	188	Full=Protein NSP-INTERACTING KINASE 1;	Full=LRR receptor-like serine/threonine-protein kinase NIK1;	Arabidopsis thaliana (Mouse-ear cress).	GO:0016021 C:integral to membrane ;GO:0005886 C:plasma membrane ;GO:0005524 F:ATP binding ;GO:0005515 F:protein binding ;GO:0004674 F:protein serine/threonine kinase activity ;GO:0004872 F:receptor activity ;GO:0051607 P:defense response to virus ;GO:0044419 P:interspecies interaction between organisms ;	PF08263 ;PF00069 ;
10933_Transcript_1/1_Confidence_1.000_Length_449_45	449	SMC4_ARATH	1241	55.7	149	63	1	3	449	814	959	9e-33	135	Full=Structural maintenance of chromosomes protein 4;	Full=Chromosome-associated protein C;	Arabidopsis thaliana (Mouse-ear cress).	GO:0005694 C:chromosome ;GO:0005634 C:nucleus ;GO:0005524 F:ATP binding ;GO:0051301 P:cell division ;GO:0030261 P:chromosome condensation ;GO:0006310 P:DNA recombination ;GO:0006281 P:DNA repair ;GO:0007126 P:meiosis ;GO:0007067 P:mitosis ;GO:0007062 P:sister chromatid cohesion ;	PF06470 ;PF02463 ;
10939_Transcript_4/7_Confidence_0.389_Length_810_45	810	PP2A_MEDSA	313	94.07	135	8	0	405	1	163	297	4e-76	281	Full=Serine/threonine-protein phosphatase PP2A catalytic subunit;		Medicago sativa (Alfalfa).	GO:0046872 F:metal ion binding ;GO:0004721 F:phosphoprotein phosphatase activity ;GO:0007049 P:cell cycle ;	PF00149 ;
10939_Transcript_6/7_Confidence_0.278_Length_1166_45	1166	PP2A_TOBAC	312	92.56	309	23	0	1114	188	4	312	5e-175	610	Full=Serine/threonine-protein phosphatase PP2A catalytic subunit;		Nicotiana tabacum (Common tobacco).	GO:0005737 C:cytoplasm ;GO:0046872 F:metal ion binding ;GO:0004721 F:phosphoprotein phosphatase activity ;	PF00149 ;
10961_Transcript_1/1_Confidence_1.000_Length_1747_45	1747	ALA1_ARATH	1158	66.84	564	172	2	1	1692	587	1135	0	731	Full=Phospholipid-transporting ATPase 1;	Full=Aminophospholipid flippase 1;	Arabidopsis thaliana (Mouse-ear cress).	GO:0016021 C:integral to membrane ;GO:0005886 C:plasma membrane ;GO:0005524 F:ATP binding ;GO:0015662 F:ATPase activity, coupled to transmembrane movement of ions, phosphorylative mechanism ;GO:0000287 F:magnesium ion binding ;GO:0004012 F:phospholipid-translocating ATPase activity ;GO:0005515 F:protein binding ;GO:0006812 P:cation transport ;	PF00122 ;
10967_Transcript_1/1_Confidence_1.000_Length_292_45	292	Y5880_ARATH	614	65.59	93	32	0	12	290	34	126	2e-30	126	Full=BTB/POZ domain-containing protein At5g48800;		Arabidopsis thaliana (Mouse-ear cress).	GO:0005886 C:plasma membrane ;GO:0004871 F:signal transducer activity ;GO:0009416 P:response to light stimulus ;	PF00651 ;PF03000 ;
1098_Transcript_3/3_Confidence_0.714_Length_2057_45	2057	Y3471_ARATH	1025	40.34	699	396	12	2052	4	43	736	1e-120	431	Full=Putative receptor-like protein kinase At3g47110;		Arabidopsis thaliana (Mouse-ear cress).	GO:0016021 C:integral to membrane ;GO:0005886 C:plasma membrane ;GO:0005524 F:ATP binding ;GO:0004674 F:protein serine/threonine kinase activity ;GO:0004872 F:receptor activity ;	PF00560 ;PF08263 ;PF00069 ;
10996_Transcript_1/1_Confidence_1.000_Length_568_45	568	PP390_ARATH	850	49.47	188	87	2	566	3	161	340	2e-47	184	Full=Pentatricopeptide repeat-containing protein At5g16860;		Arabidopsis thaliana (Mouse-ear cress).	GO:0005488 F:binding ;	PF01535 ;
109_Transcript_1/3_Confidence_0.667_Length_912_45	912	SUMT_CYACA	251	36.28	215	137	0	908	264	33	247	1e-34	143	Full=Uroporphyrinogen-III C-methyltransferase;	Full=Uroporphyrinogen III methylase;	Cyanidium caldarium.	GO:0009507 C:chloroplast ;GO:0043115 F:precorrin-2 dehydrogenase activity ;GO:0004851 F:uroporphyrin-III C-methyltransferase activity ;GO:0009236 P:cobalamin biosynthetic process ;	PF00590 ;
11001_Transcript_1/1_Confidence_1.000_Length_255_45	255	HOX11_ORYSJ	362	88.31	77	9	0	24	254	160	236	3e-24	106	Full=Homeobox-leucine zipper protein HOX11;	Full=OsHox11;	Oryza sativa subsp. japonica (Rice).	GO:0005634 C:nucleus ;GO:0043565 F:sequence-specific DNA binding ;GO:0003700 F:sequence-specific DNA binding transcription factor activity ;GO:0006351 P:transcription, DNA-dependent ;	PF02183 ;PF00046 ;
11032_Transcript_2/2_Confidence_1.000_Length_690_45	690	PPA1_SOLLC	255	55.07	69	31	0	338	132	129	197	2e-17	85.5	Full=Acid phosphatase 1;	Full=Apase-1(1);	Solanum lycopersicum (Tomato) (Lycopersicon esculentum).	GO:0003993 F:acid phosphatase activity ;	PF03767 ;
11038_Transcript_1/1_Confidence_1.000_Length_407_45	407	RL6_MESCR	234	61.63	86	32	1	86	340	149	234	2e-25	96.7	Full=60S ribosomal protein L6;	Full=YL16-like;	Mesembryanthemum crystallinum (Common ice plant) (Cryophytum crystallinum).	GO:0005840 C:ribosome ;GO:0003735 F:structural constituent of ribosome ;GO:0006412 P:translation ;	PF01159 ;PF03868 ;
11040_Transcript_1/1_Confidence_1.000_Length_411_45	411	FBK77_ARATH	411	75.68	111	27	0	3	335	301	411	8e-49	188	Full=F-box/kelch-repeat protein At3g61590;		Arabidopsis thaliana (Mouse-ear cress).	GO:0048513 P:organ development ;	PF00646 ;
11046_Transcript_1/1_Confidence_1.000_Length_1693_45	1693	NAC78_ARATH	567	61.27	173	67	0	412	930	9	181	4e-63	239	Full=NAC domain-containing protein 78;		Arabidopsis thaliana (Mouse-ear cress).	GO:0005737 C:cytoplasm ;GO:0005634 C:nucleus ;GO:0003677 F:DNA binding ;GO:0045893 P:positive regulation of transcription, DNA-dependent ;GO:0009962 P:regulation of flavonoid biosynthetic process ;GO:0009644 P:response to high light intensity ;GO:0006351 P:transcription, DNA-dependent ;	PF02365 ;
11077_Transcript_3/6_Confidence_0.667_Length_1203_45	1203	E13L3_ARATH	194	58.89	90	37	0	152	421	19	108	4e-31	132	Full=Glucan endo-1,3-beta-glucosidase-like protein 3;		Arabidopsis thaliana (Mouse-ear cress).	GO:0046658 C:anchored to plasma membrane ;GO:0009506 C:plasmodesma ;GO:0080087 F:callose binding ;	PF07983 ;
11077_Transcript_5/6_Confidence_0.533_Length_916_45	916	E13L3_ARATH	194	59.77	87	35	0	162	422	19	105	1e-30	130	Full=Glucan endo-1,3-beta-glucosidase-like protein 3;		Arabidopsis thaliana (Mouse-ear cress).	GO:0046658 C:anchored to plasma membrane ;GO:0009506 C:plasmodesma ;GO:0080087 F:callose binding ;	PF07983 ;
11088_Transcript_1/1_Confidence_1.000_Length_499_45	499	4CL2_ORYSJ	569	86.34	161	22	0	14	496	361	521	5e-79	289	Full=Probable 4-coumarate--CoA ligase 2;	Full=4-coumaroyl-CoA synthase 2;	Oryza sativa subsp. japonica (Rice).	GO:0016207 F:4-coumarate-CoA ligase activity ;GO:0005524 F:ATP binding ;GO:0009698 P:phenylpropanoid metabolic process ;	PF00501 ;
1108_Transcript_2/4_Confidence_0.500_Length_2155_45	2155	BADH1_ARATH	501	80.97	494	94	0	373	1854	8	501	0	853	Full=Betaine aldehyde dehydrogenase 1, chloroplastic;	Full=Aldehyde dehydrogenase family 10 member A8;	Arabidopsis thaliana (Mouse-ear cress).	GO:0005618 C:cell wall ;GO:0009507 C:chloroplast ;GO:0005829 C:cytosol ;GO:0009516 C:leucoplast ;GO:0008802 F:betaine-aldehyde dehydrogenase activity ;GO:0009651 P:response to salt stress ;GO:0009414 P:response to water deprivation ;	PF00171 ;
1109_Transcript_3/5_Confidence_0.667_Length_1345_45	1345	BGL31_ORYSJ	523	55.76	382	163	4	1345	203	128	504	4e-125	444	Full=Beta-glucosidase 31;		Oryza sativa subsp. japonica (Rice).	GO:0008422 F:beta-glucosidase activity ;GO:0043169 F:cation binding ;GO:0005975 P:carbohydrate metabolic process ;	PF00232 ;
11100_Transcript_2/2_Confidence_1.000_Length_279_45	279	APK1A_ARATH	410	71.7	53	15	0	160	2	255	307	3e-17	83.2	Full=Protein kinase APK1A, chloroplastic;		Arabidopsis thaliana (Mouse-ear cress).	GO:0009507 C:chloroplast ;GO:0005886 C:plasma membrane ;GO:0005524 F:ATP binding ;GO:0004674 F:protein serine/threonine kinase activity ;GO:0004713 F:protein tyrosine kinase activity ;	PF07714 ;
11121_Transcript_1/1_Confidence_1.000_Length_1276_45	1276	POLX_TOBAC	1328	39.62	419	249	3	5	1261	303	717	6e-86	314	Full=Retrovirus-related Pol polyprotein from transposon TNT 1-94;		Nicotiana tabacum (Common tobacco).	GO:0004190 F:aspartic-type endopeptidase activity ;GO:0004519 F:endonuclease activity ;GO:0003676 F:nucleic acid binding ;GO:0003964 F:RNA-directed DNA polymerase activity ;GO:0008270 F:zinc ion binding ;GO:0015074 P:DNA integration ;GO:0006508 P:proteolysis ;	PF00665 ;PF00077 ;PF07727 ;PF00098 ;
11145_Transcript_1/1_Confidence_1.000_Length_557_45	557	FKBP1_ARATH	232	81.19	101	18	1	557	255	128	227	4e-42	167	Full=Probable FKBP-type peptidyl-prolyl cis-trans isomerase 1, chloroplastic;	Full=Rotamase;	Arabidopsis thaliana (Mouse-ear cress).	GO:0009543 C:chloroplast thylakoid lumen ;GO:0003755 F:peptidyl-prolyl cis-trans isomerase activity ;GO:0006457 P:protein folding ;	PF00254 ;
11150_Transcript_1/1_Confidence_1.000_Length_206_45	206	CLV1_ARATH	980	64.62	65	23	0	201	7	664	728	2e-20	93.6	Full=Receptor protein kinase CLAVATA1;		Arabidopsis thaliana (Mouse-ear cress).	GO:0016021 C:integral to membrane ;GO:0005886 C:plasma membrane ;GO:0005524 F:ATP binding ;GO:0043621 F:protein self-association ;GO:0004674 F:protein serine/threonine kinase activity ;GO:0004872 F:receptor activity ;GO:0033612 F:receptor serine/threonine kinase binding ;GO:0030154 P:cell differentiation ;GO:0009934 P:regulation of meristem structural organization ;	PF00560 ;PF08263 ;PF00069 ;
11160_Transcript_1/2_Confidence_1.000_Length_1525_45	1525	PERK7_ARATH	699	53.4	324	134	3	1198	278	306	629	7e-81	298	Full=Proline-rich receptor-like protein kinase PERK7;	Full=Proline-rich extensin-like receptor kinase 7;	Arabidopsis thaliana (Mouse-ear cress).	GO:0016021 C:integral to membrane ;GO:0005886 C:plasma membrane ;GO:0005524 F:ATP binding ;GO:0004674 F:protein serine/threonine kinase activity ;GO:0004872 F:receptor activity ;	PF07714 ;
11177_Transcript_1/1_Confidence_1.000_Length_321_45	321	ARFI_ORYSJ	673	61.17	103	40	0	3	311	8	110	7e-33	135	Full=Auxin response factor 9;		Oryza sativa subsp. japonica (Rice).	GO:0005634 C:nucleus ;GO:0003677 F:DNA binding ;GO:0046983 F:protein dimerization activity ;GO:0009734 P:auxin mediated signaling pathway ;GO:0006355 P:regulation of transcription, DNA-dependent ;GO:0006351 P:transcription, DNA-dependent ;	PF02309 ;PF06507 ;PF02362 ;
1117_Transcript_3/4_Confidence_0.692_Length_2161_45	2161	CPGP1_ZINOF	221	76.19	84	19	1	544	795	25	107	6e-37	131	Full=Zingipain-1;	Full=Cysteine proteinase GP-I;	Zingiber officinale (Ginger) (Amomum zingiber).	GO:0004197 F:cysteine-type endopeptidase activity ;GO:0006508 P:proteolysis ;	PF00112 ;
11180_Transcript_1/1_Confidence_1.000_Length_290_45	290	PP357_ARATH	834	48.05	77	40	0	2	232	757	833	9e-17	81.6	Full=Pentatricopeptide repeat-containing protein At4g39530;		Arabidopsis thaliana (Mouse-ear cress).	GO:0005488 F:binding ;	PF01535 ;
11226_Transcript_1/1_Confidence_1.000_Length_957_45	957	ALA2_PANMI	482	75	144	36	0	407	838	339	482	1e-47	187	Full=Alanine aminotransferase 2;	Full=Glutamic--pyruvic transaminase 2;	Panicum miliaceum (Proso millet) (Broomcorn millet).	GO:0016847 F:1-aminocyclopropane-1-carboxylate synthase activity ;GO:0004021 F:L-alanine:2-oxoglutarate aminotransferase activity ;GO:0030170 F:pyridoxal phosphate binding ;	PF00155 ;
11248_Transcript_1/1_Confidence_1.000_Length_852_45	852	KADC_SOLTU	288	42.06	233	123	3	831	160	52	281	1e-33	139	Full=Adenylate kinase, chloroplastic;	Full=ATP-AMP transphosphorylase;	Solanum tuberosum (Potato).	GO:0009507 C:chloroplast ;GO:0004017 F:adenylate kinase activity ;GO:0005524 F:ATP binding ;	PF00406 ;
11280_Transcript_2/2_Confidence_1.000_Length_1231_45	1231	LAX5_MEDTR	490	87.56	201	24	1	152	751	5	205	3e-102	368	Full=Auxin transporter-like protein 5;	Full=MtLAX5;	Medicago truncatula (Barrel medic) (Medicago tribuloides).	GO:0016021 C:integral to membrane ;GO:0005886 C:plasma membrane ;GO:0015293 F:symporter activity ;GO:0006865 P:amino acid transport ;GO:0009734 P:auxin mediated signaling pathway ;	PF01490 ;
11284_Transcript_1/1_Confidence_1.000_Length_313_45	313	NEP2_NEPGR	438	41.35	104	53	3	310	2	123	219	2e-09	57.4	Full=Aspartic proteinase nepenthesin-2;	Full=Nepenthesin-II;	Nepenthes gracilis (Slender pitcher plant).	GO:0005576 C:extracellular region ;GO:0004190 F:aspartic-type endopeptidase activity ;GO:0006508 P:proteolysis ;	PF00026 ;
11288_Transcript_1/4_Confidence_0.700_Length_2718_45	2718	Y1689_ARATH	357	65.4	211	45	2	836	219	170	357	8e-60	229	Full=Uncharacterized membrane protein At1g06890;		Arabidopsis thaliana (Mouse-ear cress).	GO:0000139 C:Golgi membrane ;GO:0016021 C:integral to membrane ;	PF03151 ;
1129_Transcript_1/1_Confidence_1.000_Length_971_45	971	MAD26_ORYSJ	222	61.14	229	80	5	879	196	1	221	1e-67	253	Full=MADS-box transcription factor 26;	Full=RMADS220;	Oryza sativa subsp. japonica (Rice).	GO:0005634 C:nucleus ;GO:0003677 F:DNA binding ;GO:0046983 F:protein dimerization activity ;GO:0003700 F:sequence-specific DNA binding transcription factor activity ;GO:0006351 P:transcription, DNA-dependent ;	PF01486 ;PF00319 ;
112_Transcript_1/1_Confidence_1.000_Length_1355_45	1355	MYB44_ARATH	305	45.73	328	129	8	158	1123	3	287	6e-65	244	Full=Transcription factor MYB44;	Full=Myb-related protein R1;	Arabidopsis thaliana (Mouse-ear cress).	GO:0005634 C:nucleus ;GO:0003677 F:DNA binding ;GO:0009738 P:abscisic acid mediated signaling pathway ;GO:0006355 P:regulation of transcription, DNA-dependent ;GO:0009733 P:response to auxin stimulus ;GO:0046686 P:response to cadmium ion ;GO:0010200 P:response to chitin ;GO:0009723 P:response to ethylene stimulus ;GO:0009739 P:response to gibberellin stimulus ;GO:0009753 P:response to jasmonic ac…	PF00249 ;
1130_Transcript_1/2_Confidence_1.000_Length_1800_45	1800	PP361_ARATH	852	50.74	542	232	9	25	1602	329	851	5e-143	504	Full=Pentatricopeptide repeat-containing protein At5g02830, chloroplastic;		Arabidopsis thaliana (Mouse-ear cress).	GO:0009507 C:chloroplast ;	PF01535 ;
11318_Transcript_1/1_Confidence_1.000_Length_1293_45	1293	ASG4_ARATH	287	86.49	74	10	0	1174	953	45	118	4e-33	139	Full=Transcription factor ASG4;	Full=Protein ALTERED SEED GERMINATION 4;	Arabidopsis thaliana (Mouse-ear cress).	GO:0005634 C:nucleus ;GO:0003677 F:DNA binding ;GO:0006355 P:regulation of transcription, DNA-dependent ;GO:0009651 P:response to salt stress ;GO:0006351 P:transcription, DNA-dependent ;	PF00249 ;
1132_Transcript_2/3_Confidence_0.600_Length_600_45	600	Y5815_ARATH	785	77.78	27	6	0	1	81	755	781	3e-06	48.1	Full=Probably inactive leucine-rich repeat receptor-like protein kinase At5g58150;		Arabidopsis thaliana (Mouse-ear cress).	GO:0016021 C:integral to membrane ;GO:0005886 C:plasma membrane ;GO:0005773 C:vacuole ;GO:0005524 F:ATP binding ;GO:0004672 F:protein kinase activity ;GO:0004872 F:receptor activity ;	PF00560 ;PF07714 ;
11340_Transcript_1/1_Confidence_1.000_Length_5675_45	5675	DUT_ORYSJ	171	44.93	138	74	2	1152	1559	32	169	2e-25	116	Full=Deoxyuridine 5'-triphosphate nucleotidohydrolase;	Full=dUTP pyrophosphatase;	Oryza sativa subsp. japonica (Rice).	GO:0004170 F:dUTP diphosphatase activity ;GO:0046872 F:metal ion binding ;GO:0046080 P:dUTP metabolic process ;	PF00692 ;
11351_Transcript_1/2_Confidence_1.000_Length_302_45	302	AB25G_ARATH	662	40.82	147	40	3	3	302	290	436	9e-22	98.2	Full=ABC transporter G family member 25;	Full=White-brown complex homolog protein 26;	Arabidopsis thaliana (Mouse-ear cress).	GO:0016021 C:integral to membrane ;GO:0005886 C:plasma membrane ;GO:0005524 F:ATP binding ;GO:0042626 F:ATPase activity, coupled to transmembrane movement of substances ;GO:0080168 P:abscisic acid transport ;GO:0009737 P:response to abscisic acid stimulus ;	PF01061 ;PF00005 ;
11399_Transcript_1/1_Confidence_1.000_Length_295_45	295	KATAM_ORYSJ	588	63.64	99	35	1	295	2	249	347	2e-36	146	Full=Xyloglucan galactosyltransferase KATAMARI1 homolog;		Oryza sativa subsp. japonica (Rice).	GO:0032580 C:Golgi cisterna membrane ;GO:0016757 F:transferase activity, transferring glycosyl groups ;	PF03016 ;
11408_Transcript_1/2_Confidence_1.000_Length_2599_45	2599	Y1559_ARATH	653	69.95	559	157	4	363	2033	104	653	0	691	Full=DUF21 domain-containing protein At1g55930, chloroplastic;	Full=CBS domain-containing protein CBSDUFCH2;	Arabidopsis thaliana (Mouse-ear cress).	GO:0031969 C:chloroplast membrane ;GO:0016021 C:integral to membrane ;GO:0050660 F:flavin adenine dinucleotide binding ;GO:0006810 P:transport ;	PF00571 ;PF03471 ;PF01595 ;
11413_Transcript_1/1_Confidence_1.000_Length_508_45	508	TL29_ARATH	349	80.77	104	20	0	506	195	246	349	2e-44	174	Full=Thylakoid lumenal 29 kDa protein, chloroplastic;	Full=Probable L-ascorbate peroxidase 4;	Arabidopsis thaliana (Mouse-ear cress).	GO:0009543 C:chloroplast thylakoid lumen ;GO:0009535 C:chloroplast thylakoid membrane ;GO:0005634 C:nucleus ;GO:0020037 F:heme binding ;GO:0004601 F:peroxidase activity ;GO:0005515 F:protein binding ;GO:0006979 P:response to oxidative stress ;	PF00141 ;
1142_Transcript_5/9_Confidence_0.480_Length_1138_45	1138	EMBP1_WHEAT	354	60.81	74	29	0	690	469	247	320	9e-19	91.3	Full=DNA-binding protein EMBP-1;	Full=Histone promoter-binding protein 1a(1);	Triticum aestivum (Wheat).	GO:0005634 C:nucleus ;GO:0046983 F:protein dimerization activity ;GO:0043565 F:sequence-specific DNA binding ;GO:0003700 F:sequence-specific DNA binding transcription factor activity ;GO:0009738 P:abscisic acid mediated signaling pathway ;GO:0006351 P:transcription, DNA-dependent ;	PF00170 ;
1142_Transcript_6/9_Confidence_0.600_Length_1506_45	1506	EMBP1_WHEAT	354	53.19	94	37	1	562	302	247	340	8e-21	98.6	Full=DNA-binding protein EMBP-1;	Full=Histone promoter-binding protein 1a(1);	Triticum aestivum (Wheat).	GO:0005634 C:nucleus ;GO:0046983 F:protein dimerization activity ;GO:0043565 F:sequence-specific DNA binding ;GO:0003700 F:sequence-specific DNA binding transcription factor activity ;GO:0009738 P:abscisic acid mediated signaling pathway ;GO:0006351 P:transcription, DNA-dependent ;	PF00170 ;
1142_Transcript_7/9_Confidence_0.480_Length_1422_45	1422	HBP1A_WHEAT	349	27.73	256	155	10	1392	652	8	242	4e-34	82	Full=Transcription factor HBP-1a;	Full=Histone-specific transcription factor HBP1;	Triticum aestivum (Wheat).	GO:0005634 C:nucleus ;GO:0046983 F:protein dimerization activity ;GO:0043565 F:sequence-specific DNA binding ;GO:0003700 F:sequence-specific DNA binding transcription factor activity ;GO:0006351 P:transcription, DNA-dependent ;	PF00170 ;PF07777 ;
11434_Transcript_1/2_Confidence_1.000_Length_590_45	590	IKU2_ARATH	991	54.5	200	82	4	1	588	760	954	2e-51	198	Full=Receptor-like protein kinase HAIKU2;		Arabidopsis thaliana (Mouse-ear cress).	GO:0016021 C:integral to membrane ;GO:0005524 F:ATP binding ;GO:0004674 F:protein serine/threonine kinase activity ;GO:0004872 F:receptor activity ;GO:0009960 P:endosperm development ;	PF00560 ;PF00069 ;
1144_Transcript_3/4_Confidence_0.500_Length_882_45	882	SKP1B_ARATH	171	77.84	167	29	1	755	279	5	171	2e-59	226	Full=SKP1-like protein 1B;	Full=UFO-binding protein 2;	Arabidopsis thaliana (Mouse-ear cress).	GO:0005634 C:nucleus ;GO:0005515 F:protein binding ;GO:0009734 P:auxin mediated signaling pathway ;GO:0007059 P:chromosome segregation ;GO:0009793 P:embryo development ending in seed dormancy ;GO:0009873 P:ethylene mediated signaling pathway ;GO:0044419 P:interspecies interaction between organisms ;GO:0006511 P:ubiquitin-dependent protein catabolic process ;	PF01466 ;PF03931 ;
1145_Transcript_5/8_Confidence_0.667_Length_1993_45	1993	EPN2_ARATH	895	26.81	470	224	17	1992	880	287	735	9e-13	72.4	Full=Clathrin interactor EPSIN 2;	Full=EPSIN-related 2;	Arabidopsis thaliana (Mouse-ear cress).	GO:0030136 C:clathrin-coated vesicle ;GO:0005794 C:Golgi apparatus ;GO:0005886 C:plasma membrane ;GO:0005774 C:vacuolar membrane ;GO:0030276 F:clathrin binding ;GO:0005543 F:phospholipid binding ;GO:0015031 P:protein transport ;	PF01417 ;
11473_Transcript_1/2_Confidence_1.000_Length_1112_45	1112	PTHM_ARATH	219	67.61	213	65	1	351	989	4	212	2e-74	276	Full=Peptidyl-tRNA hydrolase, mitochondrial;	Full=Mitochondrial RNA splicing factor;	Arabidopsis thaliana (Mouse-ear cress).	GO:0005739 C:mitochondrion ;GO:0030529 C:ribonucleoprotein complex ;GO:0004045 F:aminoacyl-tRNA hydrolase activity ;GO:0006397 P:mRNA processing ;GO:0008380 P:RNA splicing ;	PF01195 ;
11480_Transcript_1/1_Confidence_1.000_Length_828_45	828	TRM51_VITVI	608	76.81	276	63	1	826	2	309	584	7e-121	429	Full=tRNA (guanine(37)-N1)-methyltransferase 1;	Full=tRNA methyltransferase 5 homolog 1;	Vitis vinifera (Grape).	GO:0016740 F:transferase activity ;	PF02475 ;
11486_Transcript_1/1_Confidence_1.000_Length_1071_45	1071	LRK91_ARATH	651	50	364	170	5	1071	1	139	497	1e-92	336	Full=L-type lectin-domain containing receptor kinase IX.1;		Arabidopsis thaliana (Mouse-ear cress).	GO:0016021 C:integral to membrane ;GO:0005886 C:plasma membrane ;GO:0005524 F:ATP binding ;GO:0004674 F:protein serine/threonine kinase activity ;GO:0004872 F:receptor activity ;GO:0005529 F:sugar binding ;	PF00139 ;PF00069 ;
11515_Transcript_3/4_Confidence_0.625_Length_888_45	888	ANTA_GENTR	469	35.8	257	152	6	34	765	208	464	1e-31	133	Full=Anthocyanin 5-aromatic acyltransferase;		Gentiana triflora (Clustered gentian).	GO:0005737 C:cytoplasm ;GO:0047183 F:anthocyanin 5-aromatic acyltransferase activity ;	PF02458 ;
11523_Transcript_1/1_Confidence_1.000_Length_232_45	232	AIL1_ARATH	415	71.23	73	21	0	13	231	188	260	2e-26	113	Full=AP2-like ethylene-responsive transcription factor AIL1;	Full=Protein AINTEGUMENTA-LIKE 1;	Arabidopsis thaliana (Mouse-ear cress).	GO:0005634 C:nucleus ;GO:0003677 F:DNA binding ;GO:0003700 F:sequence-specific DNA binding transcription factor activity ;GO:0009873 P:ethylene mediated signaling pathway ;GO:0006351 P:transcription, DNA-dependent ;	PF00847 ;
11526_Transcript_1/1_Confidence_1.000_Length_429_45	429	UBL5_ARATH	73	97.26	73	2	0	372	154	1	73	3e-37	150	Full=Ubiquitin-like protein 5;		Arabidopsis thaliana (Mouse-ear cress).	GO:0005737 C:cytoplasm ;	PF00240 ;
1153_Transcript_2/5_Confidence_0.545_Length_1203_45	1203	QORL_ARATH	386	31.53	222	129	6	150	782	108	317	8e-10	61.6	Full=Quinone oxidoreductase-like protein At1g23740, chloroplastic;		Arabidopsis thaliana (Mouse-ear cress).	GO:0048046 C:apoplast ;GO:0009941 C:chloroplast envelope ;GO:0009570 C:chloroplast stroma ;GO:0010319 C:stromule ;GO:0009579 C:thylakoid ;GO:0035798 F:2-alkenal reductase (NADP+) activity ;GO:0035671 F:enone reductase activity ;GO:0000166 F:nucleotide binding ;GO:0008270 F:zinc ion binding ;GO:0009409 P:response to cold ;	PF08240 ;PF00107 ;
11553_Transcript_1/1_Confidence_1.000_Length_5060_45	5060	GLTB_ORYSJ	1615	85.74	1543	218	1	5052	430	72	1614	0	2679	Full=Ferredoxin-dependent glutamate synthase, chloroplastic;	Full=Fd-GOGAT;	Oryza sativa subsp. japonica (Rice).	GO:0051538 F:3 iron, 4 sulfur cluster binding ;GO:0016041 F:glutamate synthase (ferredoxin) activity ;GO:0046872 F:metal ion binding ;GO:0006537 P:glutamate biosynthetic process ;GO:0006541 P:glutamine metabolic process ;	PF00310 ;PF04898 ;PF01645 ;PF01493 ;
11565_Transcript_3/4_Confidence_0.400_Length_598_45	598	ERF1Z_ARATH	435	92.08	101	7	1	294	596	1	100	3e-46	181	Full=Eukaryotic peptide chain release factor subunit 1-3;	Full=Omnipotent suppressor protein 1 homolog 3;	Arabidopsis thaliana (Mouse-ear cress).	GO:0005737 C:cytoplasm ;GO:0016149 F:translation release factor activity, codon specific ;	PF03463 ;PF03464 ;PF03465 ;
11587_Transcript_3/4_Confidence_0.667_Length_1141_45	1141	AP2_ARATH	432	75.25	198	45	1	1059	478	131	328	8e-79	290	Full=Floral homeotic protein APETALA 2;		Arabidopsis thaliana (Mouse-ear cress).	GO:0005634 C:nucleus ;GO:0003677 F:DNA binding ;GO:0003700 F:sequence-specific DNA binding transcription factor activity ;GO:0030154 P:cell differentiation ;GO:0010073 P:meristem maintenance ;GO:0048316 P:seed development ;GO:0010093 P:specification of floral organ identity ;GO:0006351 P:transcription, DNA-dependent ;	PF00847 ;
11587_Transcript_4/4_Confidence_0.667_Length_1204_45	1204	AP2_ARATH	432	76.41	195	42	1	1122	550	131	325	1e-78	290	Full=Floral homeotic protein APETALA 2;		Arabidopsis thaliana (Mouse-ear cress).	GO:0005634 C:nucleus ;GO:0003677 F:DNA binding ;GO:0003700 F:sequence-specific DNA binding transcription factor activity ;GO:0030154 P:cell differentiation ;GO:0010073 P:meristem maintenance ;GO:0048316 P:seed development ;GO:0010093 P:specification of floral organ identity ;GO:0006351 P:transcription, DNA-dependent ;	PF00847 ;
115_Transcript_1/4_Confidence_0.714_Length_1766_45	1766	ORYA_ORYSJ	458	76.32	228	54	0	858	1541	231	458	1e-99	360	Full=Oryzain alpha chain;		Oryza sativa subsp. japonica (Rice).	GO:0004197 F:cysteine-type endopeptidase activity ;GO:0006508 P:proteolysis ;	PF00396 ;PF08246 ;PF00112 ;
11601_Transcript_4/6_Confidence_0.400_Length_985_45	985	FRS4_ARATH	732	32.52	123	75	3	385	38	1	122	9e-12	67.8	Full=Protein FAR1-RELATED SEQUENCE 4;		Arabidopsis thaliana (Mouse-ear cress).	GO:0005634 C:nucleus ;GO:0008270 F:zinc ion binding ;	PF03101 ;PF10551 ;PF04434 ;
11601_Transcript_5/6_Confidence_0.267_Length_845_45	845	VA726_ARATH	220	74.19	31	8	0	657	565	17	47	5e-08	55.1	Full=Putative vesicle-associated membrane protein 726;		Arabidopsis thaliana (Mouse-ear cress).	GO:0009507 C:chloroplast ;GO:0005768 C:endosome ;GO:0016021 C:integral to membrane ;GO:0005886 C:plasma membrane ;GO:0015031 P:protein transport ;GO:0016192 P:vesicle-mediated transport ;	PF00957 ;
11608_Transcript_2/2_Confidence_1.000_Length_1986_45	1986	DHX8_ARATH	1168	29.74	390	242	10	3	1166	768	1127	2e-38	157	Full=Probable pre-mRNA-splicing factor ATP-dependent RNA helicase;		Arabidopsis thaliana (Mouse-ear cress).	GO:0005829 C:cytosol ;GO:0005739 C:mitochondrion ;GO:0005634 C:nucleus ;GO:0009506 C:plasmodesma ;GO:0005524 F:ATP binding ;GO:0008026 F:ATP-dependent helicase activity ;GO:0003723 F:RNA binding ;GO:0006397 P:mRNA processing ;GO:0008380 P:RNA splicing ;	PF00270 ;PF04408 ;PF00271 ;PF07717 ;PF00575 ;
11621_Transcript_1/1_Confidence_1.000_Length_485_45	485	PCF2_ORYSJ	373	62.22	45	15	1	351	485	52	94	2e-10	61.6	Full=Transcription factor PCF2;		Oryza sativa subsp. japonica (Rice).	GO:0005634 C:nucleus ;GO:0003677 F:DNA binding ;GO:0007275 P:multicellular organismal development ;GO:0006355 P:regulation of transcription, DNA-dependent ;GO:0006351 P:transcription, DNA-dependent ;	PF03634 ;
11672_Transcript_2/3_Confidence_0.400_Length_826_45	826	RR17_ODOSI	84	48.72	78	40	0	693	460	3	80	6e-18	87.8	Full=30S ribosomal protein S17, chloroplastic;		Odontella sinensis (Marine centric diatom) (Biddulphia sinensis).	GO:0009507 C:chloroplast ;GO:0005840 C:ribosome ;GO:0019843 F:rRNA binding ;GO:0003735 F:structural constituent of ribosome ;GO:0006412 P:translation ;	PF00366 ;
11687_Transcript_3/3_Confidence_0.667_Length_1716_45	1716	RPS5_ARATH	889	29.72	498	241	16	3	1370	412	842	3e-40	163	Full=Disease resistance protein RPS5;	Full=pNd3/pNd10;	Arabidopsis thaliana (Mouse-ear cress).	GO:0043531 F:ADP binding ;GO:0005524 F:ATP binding ;GO:0009816 P:defense response to bacterium, incompatible interaction ;GO:0009626 P:plant-type hypersensitive response ;	PF00931 ;
11688_Transcript_2/2_Confidence_1.000_Length_1007_45	1007	NAT2_ARATH	524	81.68	273	50	0	2	820	252	524	3e-131	464	Full=Nucleobase-ascorbate transporter 2;		Arabidopsis thaliana (Mouse-ear cress).	GO:0016021 C:integral to membrane ;GO:0005215 F:transporter activity ;GO:0055085 P:transmembrane transport ;	PF00860 ;
11690_Transcript_1/1_Confidence_1.000_Length_787_45	787	Y1570_ARATH	852	39.92	263	144	6	1	774	241	494	3e-42	168	Full=Probable LRR receptor-like serine/threonine-protein kinase At1g05700;		Arabidopsis thaliana (Mouse-ear cress).	GO:0016021 C:integral to membrane ;GO:0005524 F:ATP binding ;GO:0004674 F:protein serine/threonine kinase activity ;GO:0004872 F:receptor activity ;	PF12819 ;PF07714 ;
11711_Transcript_3/3_Confidence_0.714_Length_1926_45	1926	KSG1_ARATH	405	87.04	409	49	1	1636	410	1	405	0	737	Full=Shaggy-related protein kinase alpha;	Full=ASK-alpha;	Arabidopsis thaliana (Mouse-ear cress).	GO:0005829 C:cytosol ;GO:0005524 F:ATP binding ;GO:0004674 F:protein serine/threonine kinase activity ;GO:0009933 P:meristem structural organization ;	PF00069 ;
11722_Transcript_1/1_Confidence_1.000_Length_272_45	272	Y4141_ARATH	206	76.14	88	20	1	264	1	26	112	3e-38	152	Full=Uncharacterized protein At4g14100;		Arabidopsis thaliana (Mouse-ear cress).	GO:0005773 C:vacuole ;
11731_Transcript_2/2_Confidence_1.000_Length_1271_45	1271	KS1_ORYSJ	756	60.27	375	146	3	1252	128	374	745	2e-129	458	Full=Ent-kaur-16-ene synthase, chloroplastic;	Full=Kaurene synthase 1;	Oryza sativa subsp. japonica (Rice).	GO:0009899 F:ent-kaurene synthase activity ;GO:0000287 F:magnesium ion binding ;	PF01397 ;PF03936 ;
1173_Transcript_1/1_Confidence_1.000_Length_1883_45	1883	ARR11_ARATH	521	64.39	278	90	5	2	820	10	283	4e-93	339	Full=Two-component response regulator ARR11;	Full=Receiver-like protein 3;	Arabidopsis thaliana (Mouse-ear cress).	GO:0005634 C:nucleus ;GO:0003677 F:DNA binding ;GO:0005515 F:protein binding ;GO:0003700 F:sequence-specific DNA binding transcription factor activity ;GO:0000156 F:two-component response regulator activity ;GO:0009736 P:cytokinin mediated signaling pathway ;GO:0006351 P:transcription, DNA-dependent ;	PF00249 ;PF00072 ;
11745_Transcript_1/2_Confidence_1.000_Length_387_45	387	GUFP_VITVI	680	91.23	57	5	0	119	289	82	138	2e-24	107	Full=Translation factor GUF1 homolog, chloroplastic;	Full=Ribosomal back-translocase;	Vitis vinifera (Grape).	GO:0009507 C:chloroplast ;GO:0005525 F:GTP binding ;GO:0003924 F:GTPase activity ;GO:0006412 P:translation ;	PF00679 ;PF00009 ;PF03144 ;PF06421 ;
11752_Transcript_1/2_Confidence_1.000_Length_798_45	798	UBC20_ARATH	180	58.58	169	46	1	20	526	31	175	6e-50	194	Full=Ubiquitin-conjugating enzyme E2 20;	Full=Ubiquitin carrier protein 20;	Arabidopsis thaliana (Mouse-ear cress).	GO:0005524 F:ATP binding ;GO:0004842 F:ubiquitin-protein ligase activity ;GO:0008283 P:cell proliferation ;	PF00179 ;
11758_Transcript_1/1_Confidence_1.000_Length_222_45	222	DXS_ORYSJ	720	84.93	73	10	1	222	4	605	676	3e-29	123	Full=Probable 1-deoxy-D-xylulose-5-phosphate synthase, chloroplastic;		Oryza sativa subsp. japonica (Rice).	GO:0009507 C:chloroplast ;GO:0008661 F:1-deoxy-D-xylulose-5-phosphate synthase activity ;GO:0016624 F:oxidoreductase activity, acting on the aldehyde or oxo group of donors, disulfide as acceptor ;GO:0016114 P:terpenoid biosynthetic process ;GO:0009228 P:thiamine biosynthetic process ;	PF00676 ;PF02779 ;PF02780 ;
11771_Transcript_1/1_Confidence_1.000_Length_724_45	724	RGA3_SOLBU	992	41.01	178	88	2	133	666	530	690	4e-24	108	Full=Putative disease resistance protein RGA3;	Full=RGA1-blb;	Solanum bulbocastanum (Wild potato).	GO:0043531 F:ADP binding ;GO:0005524 F:ATP binding ;GO:0006952 P:defense response ;	PF00560 ;PF00931 ;
11781_Transcript_1/4_Confidence_0.727_Length_1596_45	1596	Y5519_ARATH	615	23.3	352	205	13	1255	212	9	299	4e-09	59.7	Full=Uncharacterized protein At5g05190;		Arabidopsis thaliana (Mouse-ear cress).		PF11331 ;
11785_Transcript_1/1_Confidence_1.000_Length_686_45	686	HS181_ARATH	161	45.68	162	78	2	116	580	1	159	2e-25	112	Full=18.1 kDa class I heat shock protein;	Full=18.1 kDa heat shock protein;	Arabidopsis thaliana (Mouse-ear cress).	GO:0005737 C:cytoplasm ;GO:0010286 P:heat acclimation ;GO:0009644 P:response to high light intensity ;GO:0042542 P:response to hydrogen peroxide ;	PF00011 ;
11812_Transcript_2/3_Confidence_0.556_Length_1536_45	1536	PERK1_ARATH	652	47.83	115	55	3	1205	1534	268	382	7e-22	102	Full=Proline-rich receptor-like protein kinase PERK1;	Full=Proline-rich extensin-like receptor kinase 1;	Arabidopsis thaliana (Mouse-ear cress).	GO:0016021 C:integral to membrane ;GO:0005886 C:plasma membrane ;GO:0005524 F:ATP binding ;GO:0004674 F:protein serine/threonine kinase activity ;GO:0046777 P:protein autophosphorylation ;	PF07714 ;
11825_Transcript_4/5_Confidence_0.583_Length_250_45	250	IDEF1_ORYSJ	362	72	50	14	0	90	239	248	297	6e-15	75.5	Full=B3 domain-containing protein IDEF1;	Full=Protein IRON DEFICIENCY-RESPONSIVE ELEMENT FACTOR 1;	Oryza sativa subsp. japonica (Rice).	GO:0005634 C:nucleus ;GO:0003700 F:sequence-specific DNA binding transcription factor activity ;GO:0044212 F:transcription regulatory region DNA binding ;GO:0006351 P:transcription, DNA-dependent ;	PF02362 ;
11831_Transcript_1/1_Confidence_1.000_Length_872_45	872	AB11B_ARATH	1278	63.2	269	99	0	66	872	21	289	7e-92	333	Full=ABC transporter B family member 11;	Full=P-glycoprotein 11;	Arabidopsis thaliana (Mouse-ear cress).	GO:0016021 C:integral to membrane ;GO:0005886 C:plasma membrane ;GO:0009506 C:plasmodesma ;GO:0005524 F:ATP binding ;GO:0042626 F:ATPase activity, coupled to transmembrane movement of substances ;	PF00664 ;PF00005 ;
11843_Transcript_1/1_Confidence_1.000_Length_536_45	536	STSYN_PEA	853	54.49	167	65	3	48	536	1	160	2e-45	178	Full=Stachyose synthase;	Full=Galactinol--raffinose galactosyltransferase;	Pisum sativum (Garden pea).	GO:0005737 C:cytoplasm ;GO:0047268 F:galactinol-raffinose galactosyltransferase activity ;GO:0009312 P:oligosaccharide biosynthetic process ;	PF05691 ;
11846_Transcript_1/1_Confidence_1.000_Length_417_45	417	SUBL_ARATH	757	52.85	123	48	2	415	74	565	686	1e-31	131	Full=Subtilisin-like protease;	Full=Cucumisin-like serine protease;	Arabidopsis thaliana (Mouse-ear cress).	GO:0048046 C:apoplast ;GO:0009505 C:plant-type cell wall ;GO:0042802 F:identical protein binding ;GO:0004252 F:serine-type endopeptidase activity ;GO:0080001 P:mucilage extrusion from seed coat ;GO:0048359 P:mucilage metabolic process involved seed coat development ;GO:0043086 P:negative regulation of catalytic activity ;GO:0006508 P:proteolysis ;	PF05922 ;PF02225 ;PF00082 ;
11880_Transcript_1/3_Confidence_0.600_Length_564_45	564	2AAB_ARATH	587	76.67	60	14	0	232	411	526	585	4e-20	94.4	Full=Serine/threonine-protein phosphatase 2A 65 kDa regulatory subunit A beta isoform;		Arabidopsis thaliana (Mouse-ear cress).	GO:0005829 C:cytosol ;GO:0005886 C:plasma membrane ;GO:0005488 F:binding ;GO:0046686 P:response to cadmium ion ;	PF02985 ;
11892_Transcript_1/1_Confidence_1.000_Length_842_45	842	Y4294_ARATH	1037	82.99	194	32	1	2	580	844	1037	2e-85	312	Full=Probable LRR receptor-like serine/threonine-protein kinase At4g20940;		Arabidopsis thaliana (Mouse-ear cress).	GO:0016021 C:integral to membrane ;GO:0005886 C:plasma membrane ;GO:0005524 F:ATP binding ;GO:0004672 F:protein kinase activity ;GO:0004674 F:protein serine/threonine kinase activity ;GO:0004872 F:receptor activity ;	PF00560 ;PF08263 ;PF07714 ;
11894_Transcript_1/1_Confidence_1.000_Length_1423_45	1423	ATL46_ARATH	376	52.29	350	131	8	1026	28	38	368	2e-80	296	Full=RING-H2 finger protein ATL46;		Arabidopsis thaliana (Mouse-ear cress).	GO:0016021 C:integral to membrane ;GO:0008270 F:zinc ion binding ;	PF12678 ;
11907_Transcript_1/1_Confidence_1.000_Length_292_45	292	SUT34_ARATH	653	64.95	97	34	0	292	2	249	345	2e-34	140	Full=Probable sulfate transporter 3.4;		Arabidopsis thaliana (Mouse-ear cress).	GO:0016021 C:integral to membrane ;GO:0009506 C:plasmodesma ;GO:0008271 F:secondary active sulfate transmembrane transporter activity ;GO:0015293 F:symporter activity ;	PF01740 ;PF00916 ;
11909_Transcript_1/1_Confidence_1.000_Length_1997_45	1997	PTR28_ARATH	575	57.3	555	234	1	125	1789	18	569	0	651	Full=Putative peptide/nitrate transporter At2g37900;		Arabidopsis thaliana (Mouse-ear cress).	GO:0016021 C:integral to membrane ;GO:0005215 F:transporter activity ;GO:0006857 P:oligopeptide transport ;	PF00854 ;
11926_Transcript_1/1_Confidence_1.000_Length_428_45	428	RS2_ORYSJ	342	65.08	126	43	1	378	4	207	332	3e-47	183	Full=Protein rough sheath 2 homolog;	Full=Protein PHANTASTICA homolog;	Oryza sativa subsp. japonica (Rice).	GO:0003677 F:DNA binding ;GO:0006355 P:regulation of transcription, DNA-dependent ;GO:0006351 P:transcription, DNA-dependent ;	PF00249 ;
11932_Transcript_1/4_Confidence_0.667_Length_1554_45	1554	ARLY_CHLRE	473	43.07	274	154	2	733	1551	188	460	2e-54	210	Full=Argininosuccinate lyase;	Full=Arginosuccinase;	Chlamydomonas reinhardtii (Chlamydomonas smithii).	GO:0004056 F:argininosuccinate lyase activity ;GO:0042450 P:arginine biosynthetic process via ornithine ;	PF00206 ;
11943_Transcript_2/3_Confidence_0.667_Length_2342_45	2342	Y5129_ARATH	613	71.99	607	170	0	219	2039	7	613	0	823	Full=Probable LRR receptor-like serine/threonine-protein kinase At5g10290;		Arabidopsis thaliana (Mouse-ear cress).	GO:0016021 C:integral to membrane ;GO:0005886 C:plasma membrane ;GO:0005524 F:ATP binding ;GO:0004674 F:protein serine/threonine kinase activity ;GO:0004872 F:receptor activity ;	PF00560 ;PF08263 ;PF07714 ;
11957_Transcript_1/2_Confidence_1.000_Length_3091_45	3091	UBP23_ARATH	859	60.74	433	158	6	183	1472	18	441	2e-145	513	Full=Ubiquitin carboxyl-terminal hydrolase 23;	Full=Ubiquitin-specific-processing protease 23;	Arabidopsis thaliana (Mouse-ear cress).	GO:0008234 F:cysteine-type peptidase activity ;GO:0004221 F:ubiquitin thiolesterase activity ;GO:0006511 P:ubiquitin-dependent protein catabolic process ;	PF00443 ;
11981_Transcript_1/1_Confidence_1.000_Length_1085_45	1085	NRAM5_ORYSJ	538	71.51	337	83	3	2	973	201	537	6e-124	440	Full=Metal transporter Nramp5;		Oryza sativa subsp. japonica (Rice).	GO:0016021 C:integral to membrane ;GO:0005215 F:transporter activity ;GO:0006811 P:ion transport ;GO:0055072 P:iron ion homeostasis ;	PF01566 ;
12005_Transcript_1/1_Confidence_1.000_Length_848_45	848	PP258_ARATH	659	67.23	177	58	0	2	532	483	659	3e-73	271	Full=Pentatricopeptide repeat-containing protein At3g26782, mitochondrial;		Arabidopsis thaliana (Mouse-ear cress).	GO:0005739 C:mitochondrion ;GO:0005488 F:binding ;	PF01535 ;
1202_Transcript_1/1_Confidence_1.000_Length_2107_45	2107	PEK13_ARATH	710	43.96	323	174	4	1218	265	335	655	3e-69	259	Full=Proline-rich receptor-like protein kinase PERK13;	Full=Protein ROOT HAIR SPECIFIC 10;	Arabidopsis thaliana (Mouse-ear cress).	GO:0016021 C:integral to membrane ;GO:0005886 C:plasma membrane ;GO:0005524 F:ATP binding ;GO:0004674 F:protein serine/threonine kinase activity ;	PF07714 ;
12038_Transcript_1/1_Confidence_1.000_Length_391_45	391	PGR5_ARATH	133	88.73	71	8	0	390	178	63	133	2e-26	114	Full=Protein PROTON GRADIENT REGULATION 5, chloroplastic;		Arabidopsis thaliana (Mouse-ear cress).	GO:0009535 C:chloroplast thylakoid membrane ;GO:0009055 F:electron carrier activity ;GO:0009773 P:photosynthetic electron transport in photosystem I ;GO:0009644 P:response to high light intensity ;GO:0009414 P:response to water deprivation ;GO:0006810 P:transport ;
12039_Transcript_1/1_Confidence_1.000_Length_1937_45	1937	DRL21_ARATH	1424	27.23	481	310	10	135	1526	150	607	2e-34	144	Full=Putative disease resistance protein At3g14460;		Arabidopsis thaliana (Mouse-ear cress).	GO:0043531 F:ADP binding ;GO:0005524 F:ATP binding ;GO:0006952 P:defense response ;	PF00560 ;PF00931 ;
1204_Transcript_1/2_Confidence_1.000_Length_3950_45	3950	DUT_SOLLC	169	44.03	134	74	1	1717	1319	34	167	3e-25	114	Full=Deoxyuridine 5'-triphosphate nucleotidohydrolase;	Full=dUTP pyrophosphatase;	Solanum lycopersicum (Tomato) (Lycopersicon esculentum).	GO:0004170 F:dUTP diphosphatase activity ;GO:0046872 F:metal ion binding ;GO:0046080 P:dUTP metabolic process ;	PF00692 ;
1208_Transcript_1/2_Confidence_1.000_Length_813_45	813	MGP_ARATH	506	81.25	48	9	0	668	811	44	91	2e-18	89.4	Full=Zinc finger protein MAGPIE;		Arabidopsis thaliana (Mouse-ear cress).	GO:0005634 C:nucleus ;GO:0003677 F:DNA binding ;GO:0005515 F:protein binding ;GO:0008270 F:zinc ion binding ;GO:0006355 P:regulation of transcription, DNA-dependent ;GO:0006351 P:transcription, DNA-dependent ;	PF00096 ;
12096_Transcript_2/2_Confidence_1.000_Length_1016_45	1016	FER3_MAIZE	152	76.42	106	25	0	435	752	47	152	3e-43	172	Full=Ferredoxin-3, chloroplastic;	Full=Ferredoxin III;	Zea mays (Maize).	GO:0009507 C:chloroplast ;GO:0051537 F:2 iron, 2 sulfur cluster binding ;GO:0009055 F:electron carrier activity ;GO:0046872 F:metal ion binding ;GO:0022900 P:electron transport chain ;GO:0006810 P:transport ;	PF00111 ;
120_Transcript_1/3_Confidence_0.444_Length_886_45	886	HACL_ARATH	572	75.47	106	26	0	274	591	467	572	2e-44	176	Full=2-hydroxyacyl-CoA lyase;	Full=Oxalyl-CoA decarboxylase;	Arabidopsis thaliana (Mouse-ear cress).	GO:0005829 C:cytosol ;GO:0016831 F:carboxy-lyase activity ;GO:0000287 F:magnesium ion binding ;GO:0030976 F:thiamine pyrophosphate binding ;GO:0016740 F:transferase activity ;	PF02775 ;PF00205 ;PF02776 ;
12108_Transcript_1/1_Confidence_1.000_Length_767_45	767	GEML1_ARATH	259	55.96	193	83	2	703	125	64	254	1e-61	232	Full=GEM-like protein 1;	Full=Forming homology-interacting protein 1;	Arabidopsis thaliana (Mouse-ear cress).		PF02893 ;
1211_Transcript_1/3_Confidence_0.500_Length_1919_45	1919	BH004_ARATH	589	43.64	550	244	13	255	1757	57	589	7e-108	388	Full=Transcription factor MYC4;	Full=bHLH transcription factor bHLH004;	Arabidopsis thaliana (Mouse-ear cress).	GO:0005634 C:nucleus ;GO:0043425 F:bHLH transcription factor binding ;GO:0003677 F:DNA binding ;GO:0009718 P:anthocyanin biosynthetic process ;GO:0006952 P:defense response ;GO:0045893 P:positive regulation of transcription, DNA-dependent ;GO:0006351 P:transcription, DNA-dependent ;	PF00010 ;
12123_Transcript_1/1_Confidence_1.000_Length_382_45	382	NAT1_ARATH	520	73.4	94	25	0	382	101	427	520	2e-39	157	Full=Nucleobase-ascorbate transporter 1;		Arabidopsis thaliana (Mouse-ear cress).	GO:0016021 C:integral to membrane ;GO:0009506 C:plasmodesma ;GO:0005215 F:transporter activity ;GO:0055085 P:transmembrane transport ;	PF00860 ;
12130_Transcript_1/1_Confidence_1.000_Length_314_45	314	E135_ARATH	484	58.14	43	13	1	200	313	7	49	2e-07	50.8	Full=Glucan endo-1,3-beta-glucosidase 5;	Full=Beta-1,3-endoglucanase 5;	Arabidopsis thaliana (Mouse-ear cress).	GO:0046658 C:anchored to plasma membrane ;GO:0009505 C:plant-type cell wall ;GO:0009506 C:plasmodesma ;GO:0005773 C:vacuole ;GO:0043169 F:cation binding ;GO:0042973 F:glucan endo-1,3-beta-D-glucosidase activity ;GO:0005975 P:carbohydrate metabolic process ;GO:0006952 P:defense response ;	PF00332 ;PF07983 ;
12137_Transcript_1/1_Confidence_1.000_Length_941_45	941	PP241_ARATH	1440	65.88	296	100	1	3	887	1124	1419	3e-115	411	Full=Pentatricopeptide repeat-containing protein At3g18110, chloroplastic;	Full=Protein EMBRYO DEFECTIVE 1270;	Arabidopsis thaliana (Mouse-ear cress).	GO:0009507 C:chloroplast ;GO:0005488 F:binding ;GO:0009793 P:embryo development ending in seed dormancy ;	PF01535 ;
12147_Transcript_1/1_Confidence_1.000_Length_653_45	653	EIL3_ARATH	567	69.09	110	33	1	332	3	16	124	3e-30	128	Full=ETHYLENE INSENSITIVE 3-like 3 protein;		Arabidopsis thaliana (Mouse-ear cress).	GO:0005634 C:nucleus ;GO:0003677 F:DNA binding ;GO:0003700 F:sequence-specific DNA binding transcription factor activity ;GO:0071281 P:cellular response to iron ion ;GO:0009873 P:ethylene mediated signaling pathway ;GO:0042762 P:regulation of sulfur metabolic process ;GO:0006351 P:transcription, DNA-dependent ;	PF04873 ;
12160_Transcript_1/1_Confidence_1.000_Length_1831_45	1831	Y4294_ARATH	1037	62.19	611	219	6	2	1828	266	866	0	687	Full=Probable LRR receptor-like serine/threonine-protein kinase At4g20940;		Arabidopsis thaliana (Mouse-ear cress).	GO:0016021 C:integral to membrane ;GO:0005886 C:plasma membrane ;GO:0005524 F:ATP binding ;GO:0004672 F:protein kinase activity ;GO:0004674 F:protein serine/threonine kinase activity ;GO:0004872 F:receptor activity ;	PF00560 ;PF08263 ;PF07714 ;
12162_Transcript_3/3_Confidence_0.833_Length_1691_45	1691	RGA2_SOLBU	970	28.54	459	281	12	1637	267	2	415	1e-38	158	Full=Disease resistance protein RGA2;	Full=RGA2-blb;	Solanum bulbocastanum (Wild potato).	GO:0043531 F:ADP binding ;GO:0005524 F:ATP binding ;GO:0006952 P:defense response ;	PF00560 ;PF00931 ;
12173_Transcript_1/1_Confidence_1.000_Length_300_45	300	FKB21_ARATH	153	86.49	37	5	0	300	190	108	144	1e-13	71.2	Full=FK506-binding protein 2-1;	Full=Rotamase;	Arabidopsis thaliana (Mouse-ear cress).	GO:0005788 C:endoplasmic reticulum lumen ;GO:0003755 F:peptidyl-prolyl cis-trans isomerase activity ;GO:0006457 P:protein folding ;	PF00254 ;
12175_Transcript_1/1_Confidence_1.000_Length_452_45	452	SPL12_ORYSI	475	45.56	169	72	5	2	451	211	378	4e-31	130	Full=Squamosa promoter-binding-like protein 12;		Oryza sativa subsp. indica (Rice).	GO:0005634 C:nucleus ;GO:0003677 F:DNA binding ;GO:0046872 F:metal ion binding ;GO:0006355 P:regulation of transcription, DNA-dependent ;GO:0006351 P:transcription, DNA-dependent ;	PF03110 ;
12186_Transcript_1/1_Confidence_1.000_Length_361_45	361	DOF36_ARATH	323	39.62	106	54	2	289	2	1	106	1e-13	71.2	Full=Dof zinc finger protein DOF3.6;	Full=OBF-binding protein 3;	Arabidopsis thaliana (Mouse-ear cress).	GO:0005634 C:nucleus ;GO:0003677 F:DNA binding ;GO:0003700 F:sequence-specific DNA binding transcription factor activity ;GO:0008270 F:zinc ion binding ;GO:0009640 P:photomorphogenesis ;GO:0045893 P:positive regulation of transcription, DNA-dependent ;GO:0006351 P:transcription, DNA-dependent ;	PF02701 ;
12195_Transcript_3/3_Confidence_0.600_Length_1269_45	1269	BETL2_ARATH	134	68.09	47	15	0	75	215	17	63	4e-11	66.2	Full=Bet1-like protein At1g29060;		Arabidopsis thaliana (Mouse-ear cress).	GO:0005789 C:endoplasmic reticulum membrane ;GO:0000139 C:Golgi membrane ;GO:0016021 C:integral to membrane ;GO:0015031 P:protein transport ;GO:0016192 P:vesicle-mediated transport ;
12209_Transcript_1/1_Confidence_1.000_Length_3703_45	3703	MSH6_ARATH	1324	38.5	187	109	4	2241	2783	1077	1263	4e-24	110	Full=DNA mismatch repair protein Msh6-1;		Arabidopsis thaliana (Mouse-ear cress).	GO:0005524 F:ATP binding ;GO:0003684 F:damaged DNA binding ;GO:0030983 F:mismatched DNA binding ;GO:0006298 P:mismatch repair ;GO:0006290 P:pyrimidine dimer repair ;	PF01624 ;PF05188 ;PF05192 ;PF05190 ;PF00488 ;
12211_Transcript_1/1_Confidence_1.000_Length_747_45	747	FENR1_PEA	360	90.67	225	21	0	1	675	136	360	8e-121	429	Full=Ferredoxin--NADP reductase, leaf isozyme, chloroplastic;		Pisum sativum (Garden pea).	GO:0009570 C:chloroplast stroma ;GO:0009535 C:chloroplast thylakoid membrane ;GO:0004324 F:ferredoxin-NADP+ reductase activity ;GO:0050660 F:flavin adenine dinucleotide binding ;GO:0050661 F:NADP binding ;GO:0005515 F:protein binding ;GO:0022900 P:electron transport chain ;GO:0015979 P:photosynthesis ;GO:0006810 P:transport ;	PF00970 ;PF00175 ;
12233_Transcript_1/1_Confidence_1.000_Length_696_45	696	GLR31_ORYSJ	938	53.85	234	106	1	696	1	201	434	3e-71	264	Full=Glutamate receptor 3.1;	Full=Ligand-gated ion channel 3.1;	Oryza sativa subsp. japonica (Rice).	GO:0016021 C:integral to membrane ;GO:0030288 C:outer membrane-bounded periplasmic space ;GO:0005234 F:extracellular-glutamate-gated ion channel activity ;GO:0004970 F:ionotropic glutamate receptor activity ;GO:0006950 P:response to stress ;	PF01094 ;PF00060 ;PF00497 ;
12238_Transcript_1/2_Confidence_1.000_Length_1496_45	1496	BT4_ARATH	372	50.83	360	171	2	1262	183	5	358	3e-107	385	Full=BTB/POZ and TAZ domain-containing protein 4;	Full=BTB and TAZ domain protein 4;	Arabidopsis thaliana (Mouse-ear cress).	GO:0005737 C:cytoplasm ;GO:0005634 C:nucleus ;GO:0005516 F:calmodulin binding ;GO:0004402 F:histone acetyltransferase activity ;GO:0003712 F:transcription cofactor activity ;GO:0008270 F:zinc ion binding ;GO:0006355 P:regulation of transcription, DNA-dependent ;GO:0042542 P:response to hydrogen peroxide ;GO:0009753 P:response to jasmonic acid stimulus ;GO:0009751 P:response to salicylic acid stim…	PF00651 ;PF02135 ;
12246_Transcript_1/1_Confidence_1.000_Length_298_45	298	WRK11_ARATH	325	56.76	74	29	1	214	2	1	74	1e-14	74.7	Full=Probable WRKY transcription factor 11;	Full=WRKY DNA-binding protein 11;	Arabidopsis thaliana (Mouse-ear cress).	GO:0005634 C:nucleus ;GO:0005516 F:calmodulin binding ;GO:0043565 F:sequence-specific DNA binding ;GO:0003700 F:sequence-specific DNA binding transcription factor activity ;GO:0042742 P:defense response to bacterium ;GO:0010200 P:response to chitin ;GO:0006351 P:transcription, DNA-dependent ;	PF10533 ;PF03106 ;
12250_Transcript_1/2_Confidence_1.000_Length_637_45	637	A115_TOBAC	307	65.57	61	21	0	133	315	242	302	6e-18	87.4	Full=Auxin-induced protein PCNT115;		Nicotiana tabacum (Common tobacco).	GO:0016491 F:oxidoreductase activity ;GO:0009734 P:auxin mediated signaling pathway ;	PF00248 ;
12270_Transcript_1/4_Confidence_0.625_Length_1607_45	1607	MOCOS_ORYSJ	824	60.27	292	100	5	1569	724	143	428	3e-130	328	Full=Molybdenum cofactor sulfurase;	Full=Molybdenum cofactor sulfurtransferase;	Oryza sativa subsp. japonica (Rice).	GO:0030151 F:molybdenum ion binding ;GO:0030170 F:pyridoxal phosphate binding ;GO:0006777 P:Mo-molybdopterin cofactor biosynthetic process ;	PF00266 ;PF03473 ;PF03476 ;
12315_Transcript_1/1_Confidence_1.000_Length_951_45	951	PKS4_ARATH	406	29.07	289	135	12	863	33	52	282	3e-11	65.9	Full=Protein PHYTOCHROME KINASE SUBSTRATE 4;		Arabidopsis thaliana (Mouse-ear cress).	GO:0009585 P:red, far-red light phototransduction ;
12342_Transcript_2/2_Confidence_1.000_Length_669_45	669	YIPL_SOLTU	129	74.6	126	32	0	537	160	4	129	2e-55	212	Full=Protein yippee-like;		Solanum tuberosum (Potato).		PF03226 ;
12344_Transcript_1/1_Confidence_1.000_Length_493_45	493	Y3972_ARATH	261	50.88	57	28	0	492	322	6	62	5e-09	57	Full=Uncharacterized protein At3g49720;		Arabidopsis thaliana (Mouse-ear cress).	GO:0009535 C:chloroplast thylakoid membrane ;GO:0000139 C:Golgi membrane ;GO:0016021 C:integral to membrane ;GO:0005886 C:plasma membrane ;GO:0005774 C:vacuolar membrane ;
12365_Transcript_1/1_Confidence_1.000_Length_596_45	596	U88A1_ARATH	462	34.01	147	92	2	171	596	1	147	7e-18	87	Full=UDP-glycosyltransferase 88A1;		Arabidopsis thaliana (Mouse-ear cress).	GO:0005829 C:cytosol ;GO:0080045 F:quercetin 3'-O-glucosyltransferase activity ;GO:0080043 F:quercetin 3-O-glucosyltransferase activity ;GO:0080046 F:quercetin 4'-O-glucosyltransferase activity ;GO:0080044 F:quercetin 7-O-glucosyltransferase activity ;	PF00201 ;
12373_Transcript_1/5_Confidence_0.364_Length_334_45	334	EXLB1_ORYSJ	256	77.19	57	13	0	204	34	28	84	3e-22	99.8	Full=Expansin-like B1;	Full=OsaEXPb3.1;	Oryza sativa subsp. japonica (Rice).	GO:0005576 C:extracellular region ;	PF03330 ;PF01357 ;
12373_Transcript_4/5_Confidence_0.636_Length_607_45	607	EXLB1_ORYSJ	256	73.81	42	11	0	356	231	47	88	6e-17	71.2	Full=Expansin-like B1;	Full=OsaEXPb3.1;	Oryza sativa subsp. japonica (Rice).	GO:0005576 C:extracellular region ;	PF03330 ;PF01357 ;
1239_Transcript_1/1_Confidence_1.000_Length_299_45	299	POLX_TOBAC	1328	40	40	24	0	290	171	889	928	1e-06	35.8	Full=Retrovirus-related Pol polyprotein from transposon TNT 1-94;		Nicotiana tabacum (Common tobacco).	GO:0004190 F:aspartic-type endopeptidase activity ;GO:0004519 F:endonuclease activity ;GO:0003676 F:nucleic acid binding ;GO:0003964 F:RNA-directed DNA polymerase activity ;GO:0008270 F:zinc ion binding ;GO:0015074 P:DNA integration ;GO:0006508 P:proteolysis ;	PF00665 ;PF00077 ;PF07727 ;PF00098 ;
123_Transcript_3/8_Confidence_0.619_Length_1600_45	1600	PWD_ORYSJ	1206	26.37	201	137	7	525	1124	51	241	3e-09	60.1	Full=Phosphoglucan, water dikinase, chloroplastic;		Oryza sativa subsp. japonica (Rice).	GO:0005524 F:ATP binding ;GO:0030246 F:carbohydrate binding ;GO:0016874 F:ligase activity ;GO:0046872 F:metal ion binding ;GO:0051752 F:phosphoglucan, water dikinase activity ;	PF00686 ;PF01326 ;
12421_Transcript_1/1_Confidence_1.000_Length_3055_45	3055	UBP5_ARATH	924	62	921	328	10	76	2805	6	915	0	1099	Full=Ubiquitin carboxyl-terminal hydrolase 5;	Full=Ubiquitin-specific-processing protease 5;	Arabidopsis thaliana (Mouse-ear cress).	GO:0008234 F:cysteine-type peptidase activity ;GO:0004221 F:ubiquitin thiolesterase activity ;GO:0006511 P:ubiquitin-dependent protein catabolic process ;	PF06337 ;PF00443 ;
12435_Transcript_1/1_Confidence_1.000_Length_392_45	392	CIPKB_ARATH	435	38.33	120	71	2	392	39	251	369	1e-16	81.6	Full=CBL-interacting serine/threonine-protein kinase 11;	Full=SOS3-interacting protein 4;	Arabidopsis thaliana (Mouse-ear cress).	GO:0005524 F:ATP binding ;GO:0005515 F:protein binding ;GO:0004674 F:protein serine/threonine kinase activity ;GO:0009268 P:response to pH ;GO:0007165 P:signal transduction ;	PF03822 ;PF00069 ;
12449_Transcript_1/1_Confidence_1.000_Length_726_45	726	RAX2_ARATH	298	77.46	71	16	0	3	215	41	111	2e-30	129	Full=Transcription factor RAX2;	Full=Protein REGULATOR OF AXILLARY MERISTEMS 2;	Arabidopsis thaliana (Mouse-ear cress).	GO:0005634 C:nucleus ;GO:0003677 F:DNA binding ;GO:0005515 F:protein binding ;GO:0009785 P:blue light signaling pathway ;GO:0007275 P:multicellular organismal development ;GO:0006355 P:regulation of transcription, DNA-dependent ;GO:0009737 P:response to abscisic acid stimulus ;GO:0009739 P:response to gibberellin stimulus ;GO:0009753 P:response to jasmonic acid stimulus ;GO:0009751 P:response to …	PF00249 ;
12456_Transcript_2/2_Confidence_1.000_Length_497_45	497	NDB3B_ARATH	73	64.06	64	21	1	37	222	1	64	2e-18	88.6	Full=NADH dehydrogenase [ubiquinone] 1 beta subcomplex subunit 3-B;		Arabidopsis thaliana (Mouse-ear cress).	GO:0016021 C:integral to membrane ;GO:0005743 C:mitochondrial inner membrane ;GO:0045271 C:respiratory chain complex I ;GO:0008137 F:NADH dehydrogenase (ubiquinone) activity ;GO:0022900 P:electron transport chain ;GO:0009853 P:photorespiration ;GO:0006810 P:transport ;	PF08122 ;
1246_Transcript_1/4_Confidence_0.500_Length_721_45	721	UBC28_ARATH	148	74.42	172	19	1	39	554	1	147	6e-72	266	Full=Ubiquitin-conjugating enzyme E2 28;	Full=Ubiquitin carrier protein 28;	Arabidopsis thaliana (Mouse-ear cress).	GO:0005886 C:plasma membrane ;GO:0005524 F:ATP binding ;GO:0004842 F:ubiquitin-protein ligase activity ;GO:0006511 P:ubiquitin-dependent protein catabolic process ;	PF00179 ;
1246_Transcript_2/4_Confidence_0.375_Length_582_45	582	UBC28_ARATH	148	86.39	147	20	0	39	479	1	147	4e-76	280	Full=Ubiquitin-conjugating enzyme E2 28;	Full=Ubiquitin carrier protein 28;	Arabidopsis thaliana (Mouse-ear cress).	GO:0005886 C:plasma membrane ;GO:0005524 F:ATP binding ;GO:0004842 F:ubiquitin-protein ligase activity ;GO:0006511 P:ubiquitin-dependent protein catabolic process ;	PF00179 ;
12487_Transcript_3/5_Confidence_0.636_Length_7116_45	7116	EMB8_PICGL	457	33.13	335	209	7	6815	5850	113	445	3e-39	162	Full=Embryogenesis-associated protein EMB8;		Picea glauca (White spruce) (Pinus glauca).	GO:0004091 F:carboxylesterase activity ;
12499_Transcript_1/1_Confidence_1.000_Length_1202_45	1202	PSKR1_DAUCA	1021	43.73	343	158	4	205	1200	28	346	7e-46	181	Full=Phytosulfokine receptor 1;	Full=Phytosulfokine LRR receptor kinase 1;	Daucus carota (Carrot).	GO:0016021 C:integral to membrane ;GO:0005886 C:plasma membrane ;GO:0005524 F:ATP binding ;GO:0004674 F:protein serine/threonine kinase activity ;GO:0004872 F:receptor activity ;	PF00560 ;PF00069 ;
12510_Transcript_1/1_Confidence_1.000_Length_347_45	347	PME25_ARATH	619	66.97	109	36	0	20	346	332	440	7e-40	158	Full=Probable pectinesterase/pectinesterase inhibitor 25;		Arabidopsis thaliana (Mouse-ear cress).	GO:0005618 C:cell wall ;GO:0005576 C:extracellular region ;GO:0045330 F:aspartyl esterase activity ;GO:0004857 F:enzyme inhibitor activity ;GO:0030599 F:pectinesterase activity ;GO:0042545 P:cell wall modification ;GO:0007047 P:cellular cell wall organization ;	PF01095 ;PF04043 ;
12515_Transcript_1/1_Confidence_1.000_Length_603_45	603	5NG4_PINTA	410	37.74	159	99	0	509	33	13	171	3e-26	114	Full=Auxin-induced protein 5NG4;		Pinus taeda (Loblolly pine).	GO:0005938 C:cell cortex ;GO:0005887 C:integral to plasma membrane ;GO:0009734 P:auxin mediated signaling pathway ;GO:0006810 P:transport ;	PF00892 ;
12537_Transcript_1/2_Confidence_1.000_Length_398_45	398	ATPY_SOLTU	25	76	25	6	0	11	85	1	25	1e-06	48.1	Full=ATP synthase 6 kDa subunit, mitochondrial;		Solanum tuberosum (Potato).	GO:0005743 C:mitochondrial inner membrane ;GO:0045263 C:proton-transporting ATP synthase complex, coupling factor F(o) ;GO:0015992 P:proton transport ;
1253_Transcript_8/10_Confidence_0.533_Length_4051_45	4051	GRIMP_ARATH	1273	65.1	1232	408	11	4047	370	58	1273	0	1423	Full=Geminivirus Rep-interacting motor protein;	Full=Geminivirus replication protein-interacting protein;	Arabidopsis thaliana (Mouse-ear cress).	GO:0009504 C:cell plate ;GO:0009941 C:chloroplast envelope ;GO:0005694 C:chromosome ;GO:0005829 C:cytosol ;GO:0005874 C:microtubule ;GO:0005634 C:nucleus ;GO:0009524 C:phragmoplast ;GO:0005886 C:plasma membrane ;GO:0005819 C:spindle ;GO:0005524 F:ATP binding ;GO:0008017 F:microtubule binding ;GO:0003777 F:microtubule motor activity ;GO:0009904 P:chloroplast accumulation movement ;GO:0009903 P:chl…	PF00225 ;
12541_Transcript_4/5_Confidence_0.364_Length_1571_45	1571	SWT2A_ORYSJ	243	71.11	225	64	1	1280	606	19	242	3e-90	329	Full=Bidirectional sugar transporter SWEET2a;		Oryza sativa subsp. japonica (Rice).	GO:0005887 C:integral to plasma membrane ;GO:0051119 F:sugar transmembrane transporter activity ;	PF03083 ;
12551_Transcript_2/3_Confidence_0.667_Length_427_45	427	FAD3C_SOYBN	453	84.71	85	13	0	422	168	146	230	4e-54	173	Full=Omega-3 fatty acid desaturase, chloroplastic;		Glycine max (Soybean) (Glycine hispida).	GO:0031969 C:chloroplast membrane ;GO:0016717 F:oxidoreductase activity, acting on paired donors, with oxidation of a pair of donors resulting in the reduction of molecular oxygen to two molecules of water ;GO:0006633 P:fatty acid biosynthetic process ;	PF11960 ;PF00487 ;
12577_Transcript_1/1_Confidence_1.000_Length_405_45	405	CIPK4_ORYSJ	454	71.43	98	27	1	293	3	19	116	2e-33	137	Full=CBL-interacting protein kinase 4;	Full=OsCIPK04;	Oryza sativa subsp. japonica (Rice).	GO:0005524 F:ATP binding ;GO:0004674 F:protein serine/threonine kinase activity ;GO:0007165 P:signal transduction ;	PF03822 ;PF00069 ;
12584_Transcript_1/2_Confidence_1.000_Length_295_45	295	RS29_WHEAT	56	95	20	1	0	77	136	1	20	2e-06	47.4	Full=40S ribosomal protein S29;		Triticum aestivum (Wheat).	GO:0005840 C:ribosome ;GO:0046872 F:metal ion binding ;GO:0003735 F:structural constituent of ribosome ;GO:0006412 P:translation ;	PF00253 ;
12605_Transcript_1/1_Confidence_1.000_Length_820_45	820	PP449_ARATH	620	38.86	175	107	0	820	296	350	524	3e-34	142	Full=Pentatricopeptide repeat-containing protein At5g66520;		Arabidopsis thaliana (Mouse-ear cress).	GO:0005488 F:binding ;	PF01535 ;
12626_Transcript_1/1_Confidence_1.000_Length_220_45	220	POLX_TOBAC	1328	50	62	31	0	35	220	486	547	6e-13	68.9	Full=Retrovirus-related Pol polyprotein from transposon TNT 1-94;		Nicotiana tabacum (Common tobacco).	GO:0004190 F:aspartic-type endopeptidase activity ;GO:0004519 F:endonuclease activity ;GO:0003676 F:nucleic acid binding ;GO:0003964 F:RNA-directed DNA polymerase activity ;GO:0008270 F:zinc ion binding ;GO:0015074 P:DNA integration ;GO:0006508 P:proteolysis ;	PF00665 ;PF00077 ;PF07727 ;PF00098 ;
12649_Transcript_2/3_Confidence_0.500_Length_929_45	929	TIC32_PEA	316	64.32	185	66	0	685	131	8	192	9e-48	176	Full=Short-chain dehydrogenase TIC 32, chloroplastic;	Full=Translocon at the inner envelope membrane of chloroplasts 32;	Pisum sativum (Garden pea).	GO:0009706 C:chloroplast inner membrane ;GO:0005516 F:calmodulin binding ;GO:0000166 F:nucleotide binding ;GO:0016491 F:oxidoreductase activity ;GO:0015031 P:protein transport ;	PF00106 ;
12654_Transcript_1/2_Confidence_1.000_Length_532_45	532	ALDO3_ORYSJ	1356	64.64	181	59	4	3	530	113	293	2e-63	237	Full=Probable aldehyde oxidase 3;		Oryza sativa subsp. japonica (Rice).	GO:0051537 F:2 iron, 2 sulfur cluster binding ;GO:0009055 F:electron carrier activity ;GO:0050660 F:flavin adenine dinucleotide binding ;GO:0005506 F:iron ion binding ;GO:0016614 F:oxidoreductase activity, acting on CH-OH group of donors ;GO:0009688 P:abscisic acid biosynthetic process ;GO:0009851 P:auxin biosynthetic process ;	PF01315 ;PF02738 ;PF03450 ;PF00941 ;PF00111 ;PF01799 ;
12659_Transcript_3/6_Confidence_0.667_Length_1277_45	1277	PP2A_TOBAC	312	93.55	310	19	1	1121	195	3	312	5e-176	613	Full=Serine/threonine-protein phosphatase PP2A catalytic subunit;		Nicotiana tabacum (Common tobacco).	GO:0005737 C:cytoplasm ;GO:0046872 F:metal ion binding ;GO:0004721 F:phosphoprotein phosphatase activity ;	PF00149 ;
12659_Transcript_5/6_Confidence_0.600_Length_2007_45	2007	PP2A2_ORYSJ	307	92.53	174	13	0	716	195	134	307	5e-98	355	Full=Serine/threonine-protein phosphatase PP2A-2 catalytic subunit;		Oryza sativa subsp. japonica (Rice).	GO:0005737 C:cytoplasm ;GO:0046872 F:metal ion binding ;GO:0004721 F:phosphoprotein phosphatase activity ;	PF00149 ;
12688_Transcript_1/2_Confidence_1.000_Length_1393_45	1393	RU17_ARATH	427	41.6	125	73	0	188	562	124	248	1e-17	87.8	Full=U1 small nuclear ribonucleoprotein 70 kDa;		Arabidopsis thaliana (Mouse-ear cress).	GO:0005634 C:nucleus ;GO:0030529 C:ribonucleoprotein complex ;GO:0000166 F:nucleotide binding ;GO:0005515 F:protein binding ;GO:0003723 F:RNA binding ;GO:0000398 P:nuclear mRNA splicing, via spliceosome ;	PF00076 ;PF12220 ;
12688_Transcript_2/2_Confidence_1.000_Length_1236_45	1236	RU17_ARATH	427	33.77	228	137	3	188	853	124	343	8e-21	98.2	Full=U1 small nuclear ribonucleoprotein 70 kDa;		Arabidopsis thaliana (Mouse-ear cress).	GO:0005634 C:nucleus ;GO:0030529 C:ribonucleoprotein complex ;GO:0000166 F:nucleotide binding ;GO:0005515 F:protein binding ;GO:0003723 F:RNA binding ;GO:0000398 P:nuclear mRNA splicing, via spliceosome ;	PF00076 ;PF12220 ;
1268_Transcript_5/5_Confidence_0.300_Length_1001_45	1001	R10A1_ARATH	216	87.04	216	28	0	87	734	1	216	7e-95	343	Full=60S ribosomal protein L10a-1;		Arabidopsis thaliana (Mouse-ear cress).	GO:0022625 C:cytosolic large ribosomal subunit ;GO:0005886 C:plasma membrane ;GO:0009506 C:plasmodesma ;GO:0003723 F:RNA binding ;GO:0003735 F:structural constituent of ribosome ;GO:0006412 P:translation ;	PF00687 ;
12690_Transcript_3/3_Confidence_0.667_Length_1184_45	1184	ACFR1_ARATH	239	64.88	205	72	0	1	615	20	224	7e-64	241	Full=Transmembrane ascorbate ferrireductase 1;	Full=Tonoplast Cyt-b561;	Arabidopsis thaliana (Mouse-ear cress).	GO:0009507 C:chloroplast ;GO:0016021 C:integral to membrane ;GO:0005774 C:vacuolar membrane ;GO:0046872 F:metal ion binding ;GO:0016491 F:oxidoreductase activity ;GO:0005515 F:protein binding ;GO:0022900 P:electron transport chain ;GO:0006810 P:transport ;	PF03188 ;
12696_Transcript_1/1_Confidence_1.000_Length_228_45	228	RKF3_ARATH	617	52	75	35	1	1	225	106	179	4e-17	82.8	Full=Probable LRR receptor-like serine/threonine-protein kinase RKF3;	Full=Receptor-like kinase in flowers 3;	Arabidopsis thaliana (Mouse-ear cress).	GO:0016021 C:integral to membrane ;GO:0005886 C:plasma membrane ;GO:0005524 F:ATP binding ;GO:0004674 F:protein serine/threonine kinase activity ;GO:0004872 F:receptor activity ;	PF00069 ;
12717_Transcript_1/1_Confidence_1.000_Length_515_45	515	PAP8_ARATH	239	74.24	132	34	0	1	396	107	238	8e-56	212	Full=Probable plastid-lipid-associated protein 8, chloroplastic;	Full=Fibrillin-8;	Arabidopsis thaliana (Mouse-ear cress).	GO:0009941 C:chloroplast envelope ;GO:0009534 C:chloroplast thylakoid ;GO:0005198 F:structural molecule activity ;	PF04755 ;
12725_Transcript_1/1_Confidence_1.000_Length_249_45	249	2AAG_ARATH	587	68.75	80	25	0	248	9	508	587	2e-28	120	Full=Serine/threonine-protein phosphatase 2A 65 kDa regulatory subunit A gamma isoform;		Arabidopsis thaliana (Mouse-ear cress).	GO:0005618 C:cell wall ;GO:0005886 C:plasma membrane ;GO:0000159 C:protein phosphatase type 2A complex ;GO:0005488 F:binding ;	PF02985 ;
12727_Transcript_3/3_Confidence_0.600_Length_986_45	986	CHIP_ARATH	278	44.05	168	91	1	963	469	23	190	9e-53	139	Full=E3 ubiquitin-protein ligase CHIP;	Full=U-box domain-containing protein 61;	Arabidopsis thaliana (Mouse-ear cress).	GO:0000151 C:ubiquitin ligase complex ;GO:0051087 F:chaperone binding ;GO:0004842 F:ubiquitin-protein ligase activity ;GO:0009737 P:response to abscisic acid stimulus ;GO:0009651 P:response to salt stress ;GO:0009266 P:response to temperature stimulus ;	PF00515 ;PF04564 ;
12728_Transcript_1/2_Confidence_1.000_Length_1893_45	1893	PTR9_ARATH	557	50.45	446	187	7	541	1797	115	553	5e-110	395	Full=Probable peptide/nitrate transporter At1g22540;		Arabidopsis thaliana (Mouse-ear cress).	GO:0016021 C:integral to membrane ;GO:0005215 F:transporter activity ;GO:0006857 P:oligopeptide transport ;	PF00854 ;
12739_Transcript_2/2_Confidence_1.000_Length_693_45	693	NDUS6_ARATH	110	81.25	32	6	0	307	402	75	106	3e-17	62.8	Full=NADH dehydrogenase [ubiquinone] iron-sulfur protein 6, mitochondrial;		Arabidopsis thaliana (Mouse-ear cress).	GO:0005743 C:mitochondrial inner membrane ;GO:0070469 C:respiratory chain ;GO:0022900 P:electron transport chain ;GO:0006810 P:transport ;	PF10276 ;
12789_Transcript_2/2_Confidence_1.000_Length_455_45	455	B2_DAUCA	207	89.66	29	3	0	3	89	130	158	1e-09	58.9	Full=B2 protein;		Daucus carota (Carrot).		PF10539 ;
1278_Transcript_13/14_Confidence_0.308_Length_2652_45	2652	EIN3_ARATH	628	56.53	444	169	9	1878	571	66	493	3e-137	486	Full=Protein ETHYLENE INSENSITIVE 3;		Arabidopsis thaliana (Mouse-ear cress).	GO:0005634 C:nucleus ;GO:0003677 F:DNA binding ;GO:0005515 F:protein binding ;GO:0003700 F:sequence-specific DNA binding transcription factor activity ;GO:0071281 P:cellular response to iron ion ;GO:0042742 P:defense response to bacterium ;GO:0009873 P:ethylene mediated signaling pathway ;GO:0010182 P:sugar mediated signaling pathway ;GO:0006351 P:transcription, DNA-dependent ;	PF04873 ;
1278_Transcript_9/14_Confidence_0.231_Length_2460_45	2460	EIN3_ARATH	628	56.43	459	175	10	1919	564	53	493	6e-139	491	Full=Protein ETHYLENE INSENSITIVE 3;		Arabidopsis thaliana (Mouse-ear cress).	GO:0005634 C:nucleus ;GO:0003677 F:DNA binding ;GO:0005515 F:protein binding ;GO:0003700 F:sequence-specific DNA binding transcription factor activity ;GO:0071281 P:cellular response to iron ion ;GO:0042742 P:defense response to bacterium ;GO:0009873 P:ethylene mediated signaling pathway ;GO:0010182 P:sugar mediated signaling pathway ;GO:0006351 P:transcription, DNA-dependent ;	PF04873 ;
12835_Transcript_1/1_Confidence_1.000_Length_292_45	292	NLP2_ORYSJ	936	60.42	96	38	0	3	290	199	294	4e-31	129	Full=Protein NLP2;	Full=Nodule inception protein-like protein 2;	Oryza sativa subsp. japonica (Rice).	GO:0005634 C:nucleus ;GO:0003677 F:DNA binding ;GO:0006355 P:regulation of transcription, DNA-dependent ;GO:0006351 P:transcription, DNA-dependent ;	PF00564 ;PF02042 ;
1284_Transcript_1/5_Confidence_0.765_Length_1032_45	1032	PCKA1_UROPA	624	83.75	160	26	0	506	985	465	624	4e-151	279	Full=Phosphoenolpyruvate carboxykinase [ATP] 1;		Urochloa panicoides (Panic liverseed grass).	GO:0005737 C:cytoplasm ;GO:0005524 F:ATP binding ;GO:0004612 F:phosphoenolpyruvate carboxykinase (ATP) activity ;GO:0006094 P:gluconeogenesis ;	PF01293 ;
12860_Transcript_1/1_Confidence_1.000_Length_546_45	546	RS2_MAIZE	370	89.29	112	12	0	337	2	1	112	4e-57	217	Full=Protein rough sheath 2;	Full=ZmPHAN;	Zea mays (Maize).	GO:0003677 F:DNA binding ;GO:0006355 P:regulation of transcription, DNA-dependent ;GO:0006351 P:transcription, DNA-dependent ;	PF00249 ;
12887_Transcript_2/3_Confidence_0.400_Length_1695_45	1695	VATH_ORYSJ	452	74.72	451	111	1	150	1493	1	451	0	688	Full=Probable V-type proton ATPase subunit H;	Full=Vacuolar proton pump subunit H;	Oryza sativa subsp. japonica (Rice).	GO:0000221 C:vacuolar proton-transporting V-type ATPase, V1 domain ;GO:0005488 F:binding ;GO:0046961 F:proton-transporting ATPase activity, rotational mechanism ;GO:0015991 P:ATP hydrolysis coupled proton transport ;	PF11698 ;PF03224 ;
1288_Transcript_5/10_Confidence_0.097_Length_664_45	664	CMTA2_ARATH	1050	61.79	123	46	1	295	660	900	1022	3e-39	158	Full=Calmodulin-binding transcription activator 2;	Full=Signal-responsive protein 4;	Arabidopsis thaliana (Mouse-ear cress).	GO:0005634 C:nucleus ;GO:0005516 F:calmodulin binding ;GO:0003677 F:DNA binding ;GO:0006355 P:regulation of transcription, DNA-dependent ;GO:0006950 P:response to stress ;GO:0006351 P:transcription, DNA-dependent ;	PF12796 ;PF03859 ;PF00612 ;
12904_Transcript_2/3_Confidence_0.688_Length_1817_45	1817	GLGS_BRANA	520	90.47	472	42	1	1639	224	52	520	0	865	Full=Glucose-1-phosphate adenylyltransferase small subunit, chloroplastic;	Full=Alpha-D-glucose-1-phosphate adenyl transferase;	Brassica napus (Rape).	GO:0009507 C:chloroplast ;GO:0005524 F:ATP binding ;GO:0008878 F:glucose-1-phosphate adenylyltransferase activity ;GO:0005978 P:glycogen biosynthetic process ;GO:0019252 P:starch biosynthetic process ;	PF00483 ;
12908_Transcript_1/1_Confidence_1.000_Length_1082_45	1082	MYB4_ORYSJ	257	49.03	259	108	5	157	867	1	257	5e-59	224	Full=Myb-related protein Myb4;	Full=Transcription factor RLTR1;	Oryza sativa subsp. japonica (Rice).	GO:0005634 C:nucleus ;GO:0003677 F:DNA binding ;GO:0006355 P:regulation of transcription, DNA-dependent ;GO:0006950 P:response to stress ;GO:0006351 P:transcription, DNA-dependent ;	PF00249 ;
12954_Transcript_1/1_Confidence_1.000_Length_673_45	673	Y3720_ARATH	476	37.36	174	106	2	19	531	285	458	2e-28	122	Full=UPF0481 protein At3g47200;		Arabidopsis thaliana (Mouse-ear cress).	GO:0016021 C:integral to membrane ;GO:0005886 C:plasma membrane ;	PF03140 ;
12961_Transcript_2/2_Confidence_1.000_Length_394_45	394	SCL15_ARATH	486	35.71	126	71	3	14	388	262	378	2e-11	64.3	Full=Scarecrow-like protein 15;	Full=GRAS family protein 25;	Arabidopsis thaliana (Mouse-ear cress).	GO:0005634 C:nucleus ;GO:0030154 P:cell differentiation ;GO:0006355 P:regulation of transcription, DNA-dependent ;GO:0006351 P:transcription, DNA-dependent ;	PF03514 ;
12984_Transcript_1/1_Confidence_1.000_Length_529_45	529	LECA_CASCR	309	46.59	88	47	0	4	267	222	309	2e-19	92	Full=Agglutinin;	Full=CCA;	Castanea crenata (Japanese chestnut).	GO:0008061 F:chitin binding ;GO:0005537 F:mannose binding ;GO:0051781 P:positive regulation of cell division ;	PF01419 ;
12988_Transcript_1/1_Confidence_1.000_Length_627_45	627	YUC5_ARATH	424	61.54	208	80	0	2	625	201	408	2e-75	278	Full=Flavin-containing monooxygenase YUCCA5;	Full=Protein SUPPRESSOR OF ER 1;	Arabidopsis thaliana (Mouse-ear cress).	GO:0050660 F:flavin adenine dinucleotide binding ;GO:0004499 F:flavin-containing monooxygenase activity ;GO:0050661 F:NADP binding ;GO:0009851 P:auxin biosynthetic process ;	PF00743 ;
1299_Transcript_1/2_Confidence_1.000_Length_703_45	703	XTH25_ARATH	284	64.13	184	40	1	553	2	28	185	2e-67	251	Full=Probable xyloglucan endotransglucosylase/hydrolase protein 25;		Arabidopsis thaliana (Mouse-ear cress).	GO:0048046 C:apoplast ;GO:0005618 C:cell wall ;GO:0004553 F:hydrolase activity, hydrolyzing O-glycosyl compounds ;GO:0016762 F:xyloglucan:xyloglucosyl transferase activity ;GO:0007047 P:cellular cell wall organization ;GO:0006073 P:cellular glucan metabolic process ;	PF00722 ;PF06955 ;
1299_Transcript_2/2_Confidence_1.000_Length_625_45	625	XTH25_ARATH	284	74.68	158	40	0	475	2	28	185	9e-72	266	Full=Probable xyloglucan endotransglucosylase/hydrolase protein 25;		Arabidopsis thaliana (Mouse-ear cress).	GO:0048046 C:apoplast ;GO:0005618 C:cell wall ;GO:0004553 F:hydrolase activity, hydrolyzing O-glycosyl compounds ;GO:0016762 F:xyloglucan:xyloglucosyl transferase activity ;GO:0007047 P:cellular cell wall organization ;GO:0006073 P:cellular glucan metabolic process ;	PF00722 ;PF06955 ;
13005_Transcript_1/1_Confidence_1.000_Length_524_45	524	POLX_TOBAC	1328	53.61	166	77	0	516	19	815	980	4e-49	190	Full=Retrovirus-related Pol polyprotein from transposon TNT 1-94;		Nicotiana tabacum (Common tobacco).	GO:0004190 F:aspartic-type endopeptidase activity ;GO:0004519 F:endonuclease activity ;GO:0003676 F:nucleic acid binding ;GO:0003964 F:RNA-directed DNA polymerase activity ;GO:0008270 F:zinc ion binding ;GO:0015074 P:DNA integration ;GO:0006508 P:proteolysis ;	PF00665 ;PF00077 ;PF07727 ;PF00098 ;
13020_Transcript_3/5_Confidence_0.545_Length_1206_45	1206	HASTY_ARATH	1202	60.06	333	133	0	1155	157	19	351	4e-114	408	Full=Protein HASTY 1;	Full=Protein HASTY;	Arabidopsis thaliana (Mouse-ear cress).	GO:0005634 C:nucleus ;GO:0005515 F:protein binding ;GO:0009965 P:leaf morphogenesis ;GO:0009910 P:negative regulation of flower development ;GO:0009944 P:polarity specification of adaxial/abaxial axis ;GO:0035281 P:pre-miRNA export from nucleus ;GO:0048364 P:root development ;	PF08389 ;
1302_Transcript_2/5_Confidence_0.500_Length_544_45	544	BURP3_ORYSJ	429	52.25	111	52	1	338	6	194	303	2e-22	101	Full=BURP domain-containing protein 3;		Oryza sativa subsp. japonica (Rice).		PF03181 ;
13034_Transcript_2/3_Confidence_0.600_Length_571_45	571	BCCIP_ARATH	326	53	100	46	1	491	195	154	253	2e-25	112	Full=Protein BCCIP homolog;		Arabidopsis thaliana (Mouse-ear cress).	GO:0005730 C:nucleolus ;
13043_Transcript_1/1_Confidence_1.000_Length_481_45	481	P2C30_ORYSJ	404	43.98	166	59	4	1	480	36	173	3e-25	110	Full=Probable protein phosphatase 2C 30;		Oryza sativa subsp. japonica (Rice).	GO:0008287 C:protein serine/threonine phosphatase complex ;GO:0046872 F:metal ion binding ;GO:0004722 F:protein serine/threonine phosphatase activity ;GO:0006470 P:protein dephosphorylation ;	PF00481 ;
13048_Transcript_1/1_Confidence_1.000_Length_1879_45	1879	PTR14_ARATH	614	69.73	565	157	7	1879	206	41	598	0	773	Full=Nitrate transporter 1.5;		Arabidopsis thaliana (Mouse-ear cress).	GO:0016021 C:integral to membrane ;GO:0005886 C:plasma membrane ;GO:0015112 F:nitrate transmembrane transporter activity ;GO:0015293 F:symporter activity ;GO:0042128 P:nitrate assimilation ;GO:0006857 P:oligopeptide transport ;GO:0010167 P:response to nitrate ;	PF00854 ;
13050_Transcript_1/2_Confidence_1.000_Length_526_45	526	C86B1_ARATH	559	50.96	104	50	1	522	211	441	543	1e-28	122	Full=Cytochrome P450 86B1;		Arabidopsis thaliana (Mouse-ear cress).	GO:0005789 C:endoplasmic reticulum membrane ;GO:0016021 C:integral to membrane ;GO:0009055 F:electron carrier activity ;GO:0020037 F:heme binding ;GO:0004497 F:monooxygenase activity ;GO:0016705 F:oxidoreductase activity, acting on paired donors, with incorporation or reduction of molecular oxygen ;GO:0007047 P:cellular cell wall organization ;GO:0010345 P:suberin biosynthetic process ;GO:0042761…	PF00067 ;
13053_Transcript_10/11_Confidence_0.500_Length_2131_45	2131	EF1A_VICFA	447	50	140	68	1	421	2	10	147	3e-26	117	Full=Elongation factor 1-alpha;		Vicia faba (Broad bean) (Faba vulgaris).	GO:0005737 C:cytoplasm ;GO:0005525 F:GTP binding ;GO:0003924 F:GTPase activity ;GO:0003746 F:translation elongation factor activity ;	PF00009 ;PF03144 ;PF03143 ;
13053_Transcript_6/11_Confidence_0.469_Length_1991_45	1991	EF1A1_DAUCA	449	51.04	96	45	1	289	2	54	147	6e-20	88.2	Full=Elongation factor 1-alpha;		Daucus carota (Carrot).	GO:0005737 C:cytoplasm ;GO:0005525 F:GTP binding ;GO:0003924 F:GTPase activity ;GO:0003746 F:translation elongation factor activity ;	PF00009 ;PF03144 ;PF03143 ;
13066_Transcript_1/1_Confidence_1.000_Length_1074_45	1074	VA721_ARATH	219	87.21	219	28	0	911	255	1	219	3e-98	355	Full=Vesicle-associated membrane protein 721;	Full=v-SNARE synaptobrevin 7B;	Arabidopsis thaliana (Mouse-ear cress).	GO:0005768 C:endosome ;GO:0016021 C:integral to membrane ;GO:0005886 C:plasma membrane ;GO:0009506 C:plasmodesma ;GO:0015031 P:protein transport ;GO:0016192 P:vesicle-mediated transport ;	PF00957 ;
1307_Transcript_2/2_Confidence_1.000_Length_4571_45	4571	CALM_EUGGR	149	28.97	107	72	1	4075	4395	43	145	4e-06	51.6	Full=Calmodulin;		Euglena gracilis.	GO:0005509 F:calcium ion binding ;	PF00036 ;
13087_Transcript_1/2_Confidence_1.000_Length_615_45	615	GRP2_SORBI	168	50	66	33	0	475	278	11	76	1e-12	69.7	Full=Glycine-rich RNA-binding protein 2;		Sorghum bicolor (Sorghum) (Sorghum vulgare).	GO:0000166 F:nucleotide binding ;GO:0003723 F:RNA binding ;	PF00076 ;
1310_Transcript_2/3_Confidence_0.750_Length_2645_45	2645	PRR73_ORYSI	767	53.78	781	311	15	199	2463	11	767	1e-162	570	Full=Two-component response regulator-like PRR73;	Full=Pseudo-response regulator 73;	Oryza sativa subsp. indica (Rice).	GO:0005634 C:nucleus ;GO:0000156 F:two-component response regulator activity ;GO:0006355 P:regulation of transcription, DNA-dependent ;GO:0048511 P:rhythmic process ;GO:0006351 P:transcription, DNA-dependent ;	PF06203 ;PF00072 ;
13113_Transcript_1/1_Confidence_1.000_Length_422_45	422	BEE3_ARATH	261	76.4	89	20	1	1	267	147	234	1e-32	134	Full=Transcription factor BEE 3;	Full=bHLH transcription factor bHLH050;	Arabidopsis thaliana (Mouse-ear cress).	GO:0005634 C:nucleus ;GO:0003677 F:DNA binding ;GO:0006355 P:regulation of transcription, DNA-dependent ;GO:0006351 P:transcription, DNA-dependent ;	PF00010 ;
13120_Transcript_1/1_Confidence_1.000_Length_486_45	486	NPY1_ARATH	571	63.64	110	40	0	155	484	1	110	3e-37	150	Full=BTB/POZ domain-containing protein NPY1;	Full=Protein NAKED PINS IN YUC MUTANTS 1;	Arabidopsis thaliana (Mouse-ear cress).	GO:0005770 C:late endosome ;GO:0005886 C:plasma membrane ;GO:0004871 F:signal transducer activity ;GO:0045176 P:apical protein localization ;GO:0010540 P:basipetal auxin transport ;GO:0048825 P:cotyledon development ;GO:0009416 P:response to light stimulus ;	PF00651 ;PF03000 ;
13190_Transcript_1/2_Confidence_1.000_Length_588_45	588	DNJ20_ARATH	197	62.2	127	44	2	3	374	72	197	1e-34	142	Full=Chaperone protein dnaJ 20, chloroplastic;		Arabidopsis thaliana (Mouse-ear cress).	GO:0009507 C:chloroplast ;GO:0005634 C:nucleus ;GO:0031072 F:heat shock protein binding ;GO:0051082 F:unfolded protein binding ;GO:0006457 P:protein folding ;GO:0006950 P:response to stress ;	PF00226 ;
13200_Transcript_1/1_Confidence_1.000_Length_286_45	286	PPR62_ARATH	520	46.39	97	46	3	286	11	108	203	3e-16	80.1	Full=Pentatricopeptide repeat-containing protein At1g28690, mitochondrial;		Arabidopsis thaliana (Mouse-ear cress).	GO:0005739 C:mitochondrion ;GO:0005488 F:binding ;	PF01535 ;
13214_Transcript_1/1_Confidence_1.000_Length_307_45	307	PP272_ARATH	850	45.63	103	55	1	2	307	521	623	4e-24	105	Full=Pentatricopeptide repeat-containing protein At3g49170, chloroplastic;	Full=Protein EMBRYO DEFECTIVE 2261;	Arabidopsis thaliana (Mouse-ear cress).	GO:0009507 C:chloroplast ;GO:0005488 F:binding ;GO:0009793 P:embryo development ending in seed dormancy ;	PF01535 ;
13217_Transcript_1/3_Confidence_0.600_Length_1362_45	1362	DIOX2_PAPSO	364	33.45	296	169	10	219	1094	51	322	4e-31	132	Full=Probable 2-oxoglutarate/Fe(II)-dependent dioxygenase;		Papaver somniferum (Opium poppy).	GO:0005506 F:iron ion binding ;GO:0016706 F:oxidoreductase activity, acting on paired donors, with incorporation or reduction of molecular oxygen, 2-oxoglutarate as one donor, and incorporation of one atom each of oxygen into both donors ;GO:0016702 F:oxidoreductase activity, acting on single donors with incorporation of molecular oxygen, incorporation of two atoms of oxygen ;GO:0016740 F:transfe…	PF03171 ;
1321_Transcript_4/5_Confidence_0.500_Length_1415_45	1415	ZDH22_ARATH	620	75.59	299	73	0	4	900	54	352	0	479	Full=S-acyltransferase TIP1;	Full=Zinc finger DHHC domain-containing protein TIP1;	Arabidopsis thaliana (Mouse-ear cress).	GO:0016021 C:integral to membrane ;GO:0000035 F:acyl binding ;GO:0016417 F:S-acyltransferase activity ;GO:0008270 F:zinc ion binding ;GO:0009932 P:cell tip growth ;	PF12796 ;PF01529 ;
13228_Transcript_3/9_Confidence_0.619_Length_1461_45	1461	MDAR4_ARATH	435	78.82	255	54	0	4	768	74	328	2e-162	421	Full=Probable monodehydroascorbate reductase, cytoplasmic isoform 4;		Arabidopsis thaliana (Mouse-ear cress).	GO:0009570 C:chloroplast stroma ;GO:0005829 C:cytosol ;GO:0050660 F:flavin adenine dinucleotide binding ;GO:0016656 F:monodehydroascorbate reductase (NADH) activity ;GO:0046686 P:response to cadmium ion ;GO:0009651 P:response to salt stress ;GO:0010043 P:response to zinc ion ;	PF00070 ;PF07992 ;
13259_Transcript_1/1_Confidence_1.000_Length_348_45	348	LOX6_ORYSJ	918	80.17	116	22	1	348	4	741	856	3e-51	196	Full=Probable lipoxygenase 6;		Oryza sativa subsp. japonica (Rice).	GO:0005506 F:iron ion binding ;GO:0016165 F:lipoxygenase activity ;GO:0031408 P:oxylipin biosynthetic process ;	PF00305 ;PF01477 ;
13260_Transcript_1/1_Confidence_1.000_Length_585_45	585	PP232_ARATH	689	43.09	188	100	1	13	576	377	557	1e-39	159	Full=Putative pentatricopeptide repeat-containing protein At3g15130;		Arabidopsis thaliana (Mouse-ear cress).	GO:0005488 F:binding ;	PF01535 ;
13285_Transcript_2/3_Confidence_0.667_Length_2275_45	2275	FBW3_ARATH	539	57.92	499	197	4	1683	208	46	538	1e-169	593	Full=F-box/WD-40 repeat-containing protein At5g21040;		Arabidopsis thaliana (Mouse-ear cress).	GO:0016036 P:cellular response to phosphate starvation ;	PF00646 ;PF00400 ;
1328_Transcript_2/10_Confidence_0.357_Length_1362_45	1362	ARFG_ORYSJ	678	78.46	260	54	1	1362	589	136	395	4e-119	424	Full=Auxin response factor 7;		Oryza sativa subsp. japonica (Rice).	GO:0005634 C:nucleus ;GO:0003677 F:DNA binding ;GO:0046983 F:protein dimerization activity ;GO:0009734 P:auxin mediated signaling pathway ;GO:0006355 P:regulation of transcription, DNA-dependent ;GO:0006351 P:transcription, DNA-dependent ;	PF02309 ;PF06507 ;PF02362 ;
13291_Transcript_1/1_Confidence_1.000_Length_763_45	763	PPR23_ARATH	484	49.41	253	126	2	7	762	104	355	3e-69	258	Full=Pentatricopeptide repeat-containing protein At1g09190;		Arabidopsis thaliana (Mouse-ear cress).	GO:0005488 F:binding ;	PF01535 ;
13299_Transcript_1/1_Confidence_1.000_Length_509_45	509	APL_ARATH	358	43.9	82	39	1	506	282	140	221	2e-10	61.6	Full=Myb family transcription factor APL;	Full=Protein ALTERED PHLOEM DEVELOPMENT;	Arabidopsis thaliana (Mouse-ear cress).	GO:0005634 C:nucleus ;GO:0003677 F:DNA binding ;GO:0010088 P:phloem development ;GO:0006355 P:regulation of transcription, DNA-dependent ;GO:0006351 P:transcription, DNA-dependent ;GO:0010089 P:xylem development ;	PF00249 ;
132_Transcript_4/8_Confidence_0.176_Length_510_45	510	AGT23_ARATH	481	78.02	91	20	0	238	510	325	415	7e-36	146	Full=Alanine--glyoxylate aminotransferase 2 homolog 3, mitochondrial;	Full=Beta-alanine-pyruvate aminotransferase 3;	Arabidopsis thaliana (Mouse-ear cress).	GO:0005739 C:mitochondrion ;GO:0008453 F:alanine-glyoxylate transaminase activity ;GO:0030170 F:pyridoxal phosphate binding ;GO:0043562 P:cellular response to nitrogen levels ;GO:0009853 P:photorespiration ;	PF00202 ;
13303_Transcript_1/1_Confidence_1.000_Length_773_45	773	ADHL5_ARATH	389	65.28	193	67	0	773	195	197	389	7e-67	250	Full=Alcohol dehydrogenase-like 5;		Arabidopsis thaliana (Mouse-ear cress).	GO:0005737 C:cytoplasm ;GO:0004022 F:alcohol dehydrogenase (NAD) activity ;GO:0000166 F:nucleotide binding ;GO:0008270 F:zinc ion binding ;	PF08240 ;PF00107 ;
1330_Transcript_1/1_Confidence_1.000_Length_1345_45	1345	STSYN_PEA	853	49.35	464	211	4	1340	3	148	605	1e-163	573	Full=Stachyose synthase;	Full=Galactinol--raffinose galactosyltransferase;	Pisum sativum (Garden pea).	GO:0005737 C:cytoplasm ;GO:0047268 F:galactinol-raffinose galactosyltransferase activity ;GO:0009312 P:oligosaccharide biosynthetic process ;	PF05691 ;
13322_Transcript_1/1_Confidence_1.000_Length_249_45	249	PLCD6_ARATH	613	74.39	82	21	0	2	247	118	199	1e-34	140	Full=Phosphoinositide phospholipase C 6;	Full=Phosphoinositide phospholipase PLC6;	Arabidopsis thaliana (Mouse-ear cress).	GO:0005886 C:plasma membrane ;GO:0004435 F:phosphatidylinositol phospholipase C activity ;GO:0004871 F:signal transducer activity ;GO:0035556 P:intracellular signal transduction ;GO:0016042 P:lipid catabolic process ;	PF00168 ;PF09279 ;PF00388 ;PF00387 ;
13323_Transcript_1/1_Confidence_1.000_Length_1063_45	1063	PLCD6_ARATH	613	51.12	358	132	4	1061	3	189	508	3e-99	358	Full=Phosphoinositide phospholipase C 6;	Full=Phosphoinositide phospholipase PLC6;	Arabidopsis thaliana (Mouse-ear cress).	GO:0005886 C:plasma membrane ;GO:0004435 F:phosphatidylinositol phospholipase C activity ;GO:0004871 F:signal transducer activity ;GO:0035556 P:intracellular signal transduction ;GO:0016042 P:lipid catabolic process ;	PF00168 ;PF09279 ;PF00388 ;PF00387 ;
13327_Transcript_1/1_Confidence_1.000_Length_291_45	291	ACCO4_ARATH	323	49.48	97	49	0	1	291	43	139	3e-24	106	Full=1-aminocyclopropane-1-carboxylate oxidase 4;	Full=Ethylene-forming enzyme;	Arabidopsis thaliana (Mouse-ear cress).	GO:0009815 F:1-aminocyclopropane-1-carboxylate oxidase activity ;GO:0031418 F:L-ascorbic acid binding ;GO:0046872 F:metal ion binding ;GO:0016706 F:oxidoreductase activity, acting on paired donors, with incorporation or reduction of molecular oxygen, 2-oxoglutarate as one donor, and incorporation of one atom each of oxygen into both donors ;GO:0071398 P:cellular response to fatty acid ;GO:0006952…	PF03171 ;
13332_Transcript_3/8_Confidence_0.500_Length_1250_45	1250	RH56_ARATH	427	91.86	258	21	0	475	1248	70	327	2e-158	483	Full=DEAD-box ATP-dependent RNA helicase 56;		Arabidopsis thaliana (Mouse-ear cress).	GO:0005618 C:cell wall ;GO:0005634 C:nucleus ;GO:0009506 C:plasmodesma ;GO:0005524 F:ATP binding ;GO:0008026 F:ATP-dependent helicase activity ;GO:0003723 F:RNA binding ;GO:0006397 P:mRNA processing ;GO:0051028 P:mRNA transport ;GO:0008380 P:RNA splicing ;	PF00270 ;PF00271 ;
13344_Transcript_1/2_Confidence_1.000_Length_3298_45	3298	BRXL4_ARATH	384	45.88	85	46	0	2731	2985	299	383	3e-17	88.2	Full=Protein Brevis radix-like 4;		Arabidopsis thaliana (Mouse-ear cress).	GO:0005634 C:nucleus ;	PF08381 ;
13372_Transcript_1/1_Confidence_1.000_Length_396_45	396	Y3037_ARATH	802	45.38	130	66	3	6	389	328	454	1e-18	88.2	Full=Probable inactive leucine-rich repeat receptor-like protein kinase At3g03770;		Arabidopsis thaliana (Mouse-ear cress).	GO:0016021 C:integral to membrane ;GO:0005886 C:plasma membrane ;GO:0005524 F:ATP binding ;GO:0004672 F:protein kinase activity ;GO:0004872 F:receptor activity ;	PF00560 ;PF00069 ;
1337_Transcript_1/1_Confidence_1.000_Length_2584_45	2584	PABP2_ARATH	629	62.66	640	214	5	272	2188	14	629	0	689	Full=Polyadenylate-binding protein 2;		Arabidopsis thaliana (Mouse-ear cress).	GO:0005829 C:cytosol ;GO:0000166 F:nucleotide binding ;GO:0003723 F:RNA binding ;GO:0009651 P:response to salt stress ;	PF00658 ;PF00076 ;
13387_Transcript_1/1_Confidence_1.000_Length_212_45	212	SPIN1_ORYSJ	281	76.32	38	8	1	101	211	1	38	7e-09	55.5	Full=KH domain-containing protein SPIN1;	Full=SPL11-interacting protein 1;	Oryza sativa subsp. japonica (Rice).	GO:0005634 C:nucleus ;GO:0003677 F:DNA binding ;GO:0005515 F:protein binding ;GO:0003723 F:RNA binding ;GO:0009908 P:flower development ;GO:0048579 P:negative regulation of long-day photoperiodism, flowering ;GO:0048577 P:negative regulation of short-day photoperiodism, flowering ;	PF00013 ;
1338_Transcript_3/7_Confidence_0.741_Length_6567_45	6567	MOR1_ORYSJ	1997	74.68	2006	474	17	240	6227	16	1997	0	2714	Full=Protein MOR1;	Full=Protein MICROTUBULE ORGANIZATION 1;	Oryza sativa subsp. japonica (Rice).	GO:0005737 C:cytoplasm ;GO:0005874 C:microtubule ;GO:0005488 F:binding ;	PF12348 ;
13392_Transcript_1/1_Confidence_1.000_Length_339_45	339	NRPD1_ARATH	1453	35.77	123	54	3	336	1	243	351	1e-12	68.2	Full=DNA-directed RNA polymerase D subunit 1;	Full=RNA polymerase IV subunit 1a;	Arabidopsis thaliana (Mouse-ear cress).	GO:0000418 C:DNA-directed RNA polymerase IV complex ;GO:0005507 F:copper ion binding ;GO:0003677 F:DNA binding ;GO:0003899 F:DNA-directed RNA polymerase activity ;GO:0005515 F:protein binding ;GO:0048038 F:quinone binding ;GO:0009308 P:amine metabolic process ;GO:0007267 P:cell-cell signaling ;GO:0010495 P:long-distance posttranscriptional gene silencing ;GO:0006346 P:methylation-dependent chroma…	PF11523 ;PF04997 ;PF00623 ;PF04983 ;PF05000 ;PF04998 ;
13399_Transcript_1/1_Confidence_1.000_Length_209_45	209	ERL2_ARATH	967	73.91	69	18	0	3	209	410	478	2e-24	107	Full=LRR receptor-like serine/threonine-protein kinase ERL2;	Full=Protein ERECTA-like kinase 2;	Arabidopsis thaliana (Mouse-ear cress).	GO:0016021 C:integral to membrane ;GO:0005524 F:ATP binding ;GO:0004674 F:protein serine/threonine kinase activity ;GO:0004872 F:receptor activity ;GO:0010103 P:stomatal complex morphogenesis ;	PF00560 ;PF08263 ;PF00069 ;
13417_Transcript_1/1_Confidence_1.000_Length_926_45	926	NDK2_ARATH	231	42.11	133	74	1	219	617	84	213	2e-18	90.1	Full=Nucleoside diphosphate kinase II, chloroplastic;		Arabidopsis thaliana (Mouse-ear cress).	GO:0009941 C:chloroplast envelope ;GO:0009570 C:chloroplast stroma ;GO:0005634 C:nucleus ;GO:0009579 C:thylakoid ;GO:0005524 F:ATP binding ;GO:0046872 F:metal ion binding ;GO:0004550 F:nucleoside diphosphate kinase activity ;GO:0005515 F:protein binding ;GO:0009734 P:auxin mediated signaling pathway ;GO:0006241 P:CTP biosynthetic process ;GO:0006183 P:GTP biosynthetic process ;GO:0009585 P:red, f…	PF00334 ;
13421_Transcript_1/2_Confidence_1.000_Length_555_45	555	STT7_ARATH	562	80.61	165	32	0	49	543	351	515	7e-77	282	Full=Serine/threonine-protein kinase STN7, chloroplastic;	Full=Stt7 homolog;	Arabidopsis thaliana (Mouse-ear cress).	GO:0009535 C:chloroplast thylakoid membrane ;GO:0005524 F:ATP binding ;GO:0004674 F:protein serine/threonine kinase activity ;GO:0007623 P:circadian rhythm ;GO:0042548 P:regulation of photosynthesis, light reaction ;	PF00069 ;
13429_Transcript_1/1_Confidence_1.000_Length_515_45	515	PP163_ARATH	822	60.36	169	67	0	515	9	140	308	6e-56	213	Full=Pentatricopeptide repeat-containing protein At2g18940;		Arabidopsis thaliana (Mouse-ear cress).	GO:0005488 F:binding ;	PF01535 ;
13439_Transcript_1/1_Confidence_1.000_Length_323_45	323	POLX_TOBAC	1328	45.36	97	50	2	27	308	988	1084	3e-16	79.7	Full=Retrovirus-related Pol polyprotein from transposon TNT 1-94;		Nicotiana tabacum (Common tobacco).	GO:0004190 F:aspartic-type endopeptidase activity ;GO:0004519 F:endonuclease activity ;GO:0003676 F:nucleic acid binding ;GO:0003964 F:RNA-directed DNA polymerase activity ;GO:0008270 F:zinc ion binding ;GO:0015074 P:DNA integration ;GO:0006508 P:proteolysis ;	PF00665 ;PF00077 ;PF07727 ;PF00098 ;
13457_Transcript_1/1_Confidence_1.000_Length_621_45	621	Y3804_ARATH	1016	57.56	205	87	0	5	619	415	619	9e-58	219	Full=Probably inactive leucine-rich repeat receptor-like protein kinase At3g28040;		Arabidopsis thaliana (Mouse-ear cress).	GO:0016021 C:integral to membrane ;GO:0005524 F:ATP binding ;GO:0004672 F:protein kinase activity ;GO:0004872 F:receptor activity ;	PF00560 ;PF08263 ;PF00069 ;
1345_Transcript_2/6_Confidence_0.600_Length_2361_45	2361	BLH6_ARATH	532	48.72	312	118	8	1313	2233	66	340	2e-59	221	Full=BEL1-like homeodomain protein 6;		Arabidopsis thaliana (Mouse-ear cress).	GO:0005634 C:nucleus ;GO:0043565 F:sequence-specific DNA binding ;GO:0003700 F:sequence-specific DNA binding transcription factor activity ;GO:0006351 P:transcription, DNA-dependent ;	PF05920 ;PF07526 ;
13466_Transcript_2/3_Confidence_0.667_Length_1163_45	1163	DHX15_ARATH	729	41.29	201	116	1	159	755	57	257	3e-42	169	Full=Probable pre-mRNA-splicing factor ATP-dependent RNA helicase;		Arabidopsis thaliana (Mouse-ear cress).	GO:0009941 C:chloroplast envelope ;GO:0016020 C:membrane ;GO:0005634 C:nucleus ;GO:0005524 F:ATP binding ;GO:0008026 F:ATP-dependent helicase activity ;GO:0003676 F:nucleic acid binding ;GO:0006397 P:mRNA processing ;GO:0008380 P:RNA splicing ;	PF00270 ;PF04408 ;PF00271 ;PF07717 ;
13510_Transcript_1/1_Confidence_1.000_Length_969_45	969	ARFI_ARATH	638	52.25	178	72	5	738	211	446	612	8e-45	177	Full=Auxin response factor 9;		Arabidopsis thaliana (Mouse-ear cress).	GO:0005634 C:nucleus ;GO:0003677 F:DNA binding ;GO:0046983 F:protein dimerization activity ;GO:0009734 P:auxin mediated signaling pathway ;GO:0006355 P:regulation of transcription, DNA-dependent ;GO:0006351 P:transcription, DNA-dependent ;	PF02309 ;PF06507 ;PF02362 ;
13526_Transcript_3/3_Confidence_0.667_Length_1024_45	1024	POLX_TOBAC	1328	42.93	184	105	0	410	961	833	1016	6e-41	164	Full=Retrovirus-related Pol polyprotein from transposon TNT 1-94;		Nicotiana tabacum (Common tobacco).	GO:0004190 F:aspartic-type endopeptidase activity ;GO:0004519 F:endonuclease activity ;GO:0003676 F:nucleic acid binding ;GO:0003964 F:RNA-directed DNA polymerase activity ;GO:0008270 F:zinc ion binding ;GO:0015074 P:DNA integration ;GO:0006508 P:proteolysis ;	PF00665 ;PF00077 ;PF07727 ;PF00098 ;
13527_Transcript_1/1_Confidence_1.000_Length_756_45	756	SCP51_ARATH	461	80	35	7	0	557	661	77	111	5e-20	60.1	Full=Serine carboxypeptidase-like 51;		Arabidopsis thaliana (Mouse-ear cress).	GO:0005576 C:extracellular region ;GO:0004185 F:serine-type carboxypeptidase activity ;GO:0006508 P:proteolysis ;	PF00450 ;
13562_Transcript_1/2_Confidence_1.000_Length_1578_45	1578	ACLA3_ARATH	424	88.44	320	37	0	1578	619	3	322	0	558	Full=ATP-citrate synthase alpha chain protein 3;	Full=Citrate cleavage enzyme A-3;	Arabidopsis thaliana (Mouse-ear cress).	GO:0005829 C:cytosol ;GO:0005524 F:ATP binding ;GO:0003878 F:ATP citrate synthase activity ;GO:0016874 F:ligase activity ;GO:0006085 P:acetyl-CoA biosynthetic process ;GO:0008610 P:lipid biosynthetic process ;	PF08442 ;
13569_Transcript_1/1_Confidence_1.000_Length_373_45	373	RTNLA_ARATH	275	60.48	124	49	0	372	1	78	201	2e-33	137	Full=Reticulon-like protein B1;	Full=VirB2-interacting protein 1;	Arabidopsis thaliana (Mouse-ear cress).	GO:0071782 C:endoplasmic reticulum tubular network ;GO:0071458 C:integral to cytosolic side of endoplasmic reticulum membrane ;GO:0005886 C:plasma membrane ;GO:0005773 C:vacuole ;GO:0071786 P:endoplasmic reticulum tubular network organization ;	PF02453 ;
13664_Transcript_5/7_Confidence_0.636_Length_1539_45	1539	DHX8_ARATH	1168	93.6	328	21	0	554	1537	710	1037	0	614	Full=Probable pre-mRNA-splicing factor ATP-dependent RNA helicase;		Arabidopsis thaliana (Mouse-ear cress).	GO:0005829 C:cytosol ;GO:0005739 C:mitochondrion ;GO:0005634 C:nucleus ;GO:0009506 C:plasmodesma ;GO:0005524 F:ATP binding ;GO:0008026 F:ATP-dependent helicase activity ;GO:0003723 F:RNA binding ;GO:0006397 P:mRNA processing ;GO:0008380 P:RNA splicing ;	PF00270 ;PF04408 ;PF00271 ;PF07717 ;PF00575 ;
13678_Transcript_1/2_Confidence_1.000_Length_900_45	900	BH036_ARATH	174	27.12	177	108	5	769	275	3	170	5e-09	58.5	Full=Transcription factor bHLH36;	Full=bHLH transcription factor bHLH036;	Arabidopsis thaliana (Mouse-ear cress).	GO:0005634 C:nucleus ;GO:0003677 F:DNA binding ;GO:0006355 P:regulation of transcription, DNA-dependent ;GO:0006351 P:transcription, DNA-dependent ;	PF00010 ;
13696_Transcript_2/3_Confidence_0.778_Length_757_45	757	DNJ15_ARATH	410	43.28	67	37	1	563	366	16	82	2e-09	59.7	Full=Chaperone protein dnaJ 15;	Full=Protein ALTERED RESPONSE TO GRAVITY;	Arabidopsis thaliana (Mouse-ear cress).	GO:0005856 C:cytoskeleton ;GO:0005789 C:endoplasmic reticulum membrane ;GO:0000139 C:Golgi membrane ;GO:0008092 F:cytoskeletal protein binding ;GO:0031072 F:heat shock protein binding ;GO:0051082 F:unfolded protein binding ;GO:0009958 P:positive gravitropism ;GO:0006457 P:protein folding ;	PF00226 ;
136_Transcript_1/1_Confidence_1.000_Length_922_45	922	Y4443_ARATH	350	19.46	185	127	4	566	60	83	261	7e-06	48.1	Full=Probable transposase-like protein At4g04430;		Arabidopsis thaliana (Mouse-ear cress).		PF03004 ;
13701_Transcript_2/6_Confidence_0.643_Length_3053_45	3053	WAP_ARATH	825	27.85	876	521	20	2853	391	1	820	9e-78	288	Full=WPP domain-associated protein;		Arabidopsis thaliana (Mouse-ear cress).	GO:0005794 C:Golgi apparatus ;GO:0005739 C:mitochondrion ;
13703_Transcript_1/1_Confidence_1.000_Length_596_45	596	PP182_ARATH	583	58.08	198	80	3	596	12	261	458	7e-62	233	Full=Pentatricopeptide repeat-containing protein At2g33760;		Arabidopsis thaliana (Mouse-ear cress).	GO:0005488 F:binding ;	PF01535 ;
13704_Transcript_1/1_Confidence_1.000_Length_681_45	681	Y4294_ARATH	1037	56.83	227	94	3	1	681	162	384	3e-62	234	Full=Probable LRR receptor-like serine/threonine-protein kinase At4g20940;		Arabidopsis thaliana (Mouse-ear cress).	GO:0016021 C:integral to membrane ;GO:0005886 C:plasma membrane ;GO:0005524 F:ATP binding ;GO:0004672 F:protein kinase activity ;GO:0004674 F:protein serine/threonine kinase activity ;GO:0004872 F:receptor activity ;	PF00560 ;PF08263 ;PF07714 ;
13722_Transcript_2/2_Confidence_1.000_Length_560_45	560	BH144_ARATH	251	60.38	53	21	0	148	306	199	251	6e-12	67	Full=Transcription factor bHLH144;	Full=bHLH transcription factor bHLH144;	Arabidopsis thaliana (Mouse-ear cress).	GO:0005634 C:nucleus ;GO:0003677 F:DNA binding ;GO:0006355 P:regulation of transcription, DNA-dependent ;GO:0006351 P:transcription, DNA-dependent ;
13723_Transcript_1/2_Confidence_1.000_Length_1536_45	1536	SPIN1_ORYSJ	281	65.84	281	92	4	1044	211	1	280	2e-98	356	Full=KH domain-containing protein SPIN1;	Full=SPL11-interacting protein 1;	Oryza sativa subsp. japonica (Rice).	GO:0005634 C:nucleus ;GO:0003677 F:DNA binding ;GO:0005515 F:protein binding ;GO:0003723 F:RNA binding ;GO:0009908 P:flower development ;GO:0048579 P:negative regulation of long-day photoperiodism, flowering ;GO:0048577 P:negative regulation of short-day photoperiodism, flowering ;	PF00013 ;
13724_Transcript_3/3_Confidence_0.667_Length_1206_45	1206	EXB17_ORYSJ	278	68.49	73	22	1	70	288	203	274	9e-20	94.7	Full=Expansin-B17;	Full=OsaEXPb1.13;	Oryza sativa subsp. japonica (Rice).	GO:0005618 C:cell wall ;GO:0005576 C:extracellular region ;GO:0016020 C:membrane ;GO:0007047 P:cellular cell wall organization ;GO:0019953 P:sexual reproduction ;	PF03330 ;PF01357 ;
13736_Transcript_1/1_Confidence_1.000_Length_1101_45	1101	GDL53_ARATH	380	57.23	325	138	1	1	972	56	380	1e-116	416	Full=GDSL esterase/lipase At3g26430;	Full=Extracellular lipase At3g26430;	Arabidopsis thaliana (Mouse-ear cress).	GO:0005576 C:extracellular region ;GO:0016788 F:hydrolase activity, acting on ester bonds ;GO:0016042 P:lipid catabolic process ;	PF00657 ;
1374_Transcript_2/3_Confidence_0.667_Length_1295_45	1295	FUT11_ARATH	501	60.96	228	88	1	611	1294	267	493	1e-76	283	Full=Glycoprotein 3-alpha-L-fucosyltransferase A;	Full=Fucosyltransferase 11;	Arabidopsis thaliana (Mouse-ear cress).	GO:0032580 C:Golgi cisterna membrane ;GO:0016021 C:integral to membrane ;GO:0018392 F:glycoprotein 3-alpha-L-fucosyltransferase activity ;GO:0007047 P:cellular cell wall organization ;GO:0042355 P:L-fucose catabolic process ;GO:0006487 P:protein N-linked glycosylation ;	PF00852 ;
13769_Transcript_1/1_Confidence_1.000_Length_533_45	533	H2A6_ARATH	130	97.87	94	2	0	2	283	26	119	5e-35	143	Full=Histone H2A.6;	Full=Protein RESISTANT TO AGROBACTERIUM TRANSFORMATION 5;	Arabidopsis thaliana (Mouse-ear cress).	GO:0005730 C:nucleolus ;GO:0000786 C:nucleosome ;GO:0003677 F:DNA binding ;GO:0005515 F:protein binding ;GO:0009294 P:DNA mediated transformation ;GO:0006334 P:nucleosome assembly ;GO:0009617 P:response to bacterium ;GO:0009611 P:response to wounding ;	PF00125 ;
13774_Transcript_1/1_Confidence_1.000_Length_261_45	261	AROK_SOLLC	300	47.06	68	32	1	69	260	59	126	2e-10	60.5	Full=Shikimate kinase, chloroplastic;		Solanum lycopersicum (Tomato) (Lycopersicon esculentum).	GO:0009507 C:chloroplast ;GO:0005524 F:ATP binding ;GO:0004765 F:shikimate kinase activity ;GO:0009073 P:aromatic amino acid family biosynthetic process ;	PF01202 ;
13786_Transcript_1/1_Confidence_1.000_Length_1456_45	1456	SPL16_ORYSJ	455	43.72	462	182	15	1274	102	1	455	1e-78	290	Full=Squamosa promoter-binding-like protein 16;		Oryza sativa subsp. japonica (Rice).	GO:0005634 C:nucleus ;GO:0003677 F:DNA binding ;GO:0046872 F:metal ion binding ;GO:0006355 P:regulation of transcription, DNA-dependent ;GO:0006351 P:transcription, DNA-dependent ;	PF03110 ;
13802_Transcript_1/1_Confidence_1.000_Length_325_45	325	PGLR_VITVI	491	80	100	20	0	3	302	155	254	7e-44	171	Full=Probable polygalacturonase;	Full=Pectinase;	Vitis vinifera (Grape).	GO:0016021 C:integral to membrane ;GO:0004650 F:polygalacturonase activity ;GO:0005975 P:carbohydrate metabolic process ;	PF00295 ;
13807_Transcript_1/1_Confidence_1.000_Length_462_45	462	UP12_ORYSJ	283	77.48	151	34	0	454	2	52	202	3e-64	240	Full=Unknown protein DS12 from 2D-PAGE of leaf, chloroplastic;		Oryza sativa subsp. japonica (Rice).	GO:0009507 C:chloroplast ;
13825_Transcript_1/1_Confidence_1.000_Length_391_45	391	ALDO1_ORYSJ	1358	68.99	129	40	0	3	389	735	863	2e-51	196	Full=Probable aldehyde oxidase 1;		Oryza sativa subsp. japonica (Rice).	GO:0051537 F:2 iron, 2 sulfur cluster binding ;GO:0009055 F:electron carrier activity ;GO:0050660 F:flavin adenine dinucleotide binding ;GO:0005506 F:iron ion binding ;GO:0016614 F:oxidoreductase activity, acting on CH-OH group of donors ;GO:0009688 P:abscisic acid biosynthetic process ;GO:0009851 P:auxin biosynthetic process ;	PF01315 ;PF02738 ;PF03450 ;PF00941 ;PF00111 ;PF01799 ;
13829_Transcript_1/2_Confidence_1.000_Length_2241_45	2241	PMT2_ARATH	616	76.57	606	140	2	2072	261	9	614	0	971	Full=Probable methyltransferase PMT2;		Arabidopsis thaliana (Mouse-ear cress).	GO:0000139 C:Golgi membrane ;GO:0016021 C:integral to membrane ;GO:0008168 F:methyltransferase activity ;	PF03141 ;
13866_Transcript_1/2_Confidence_1.000_Length_577_45	577	MDAR2_ARATH	488	59.34	91	35	2	56	322	335	425	2e-26	115	Full=Probable monodehydroascorbate reductase, cytoplasmic isoform 2;		Arabidopsis thaliana (Mouse-ear cress).	GO:0009941 C:chloroplast envelope ;GO:0005778 C:peroxisomal membrane ;GO:0050660 F:flavin adenine dinucleotide binding ;GO:0016656 F:monodehydroascorbate reductase (NADH) activity ;GO:0042744 P:hydrogen peroxide catabolic process ;	PF00070 ;PF07992 ;
13940_Transcript_1/2_Confidence_1.000_Length_1362_45	1362	GLAK1_ARATH	362	70.95	358	104	0	29	1102	5	362	9e-152	533	Full=Glucuronokinase 1;		Arabidopsis thaliana (Mouse-ear cress).	GO:0005829 C:cytosol ;GO:0005524 F:ATP binding ;GO:0047940 F:glucuronokinase activity ;GO:0046872 F:metal ion binding ;GO:0008266 F:poly(U) RNA binding ;GO:0042546 P:cell wall biogenesis ;GO:0006020 P:inositol metabolic process ;GO:0048868 P:pollen tube development ;	PF08544 ;PF00288 ;
13972_Transcript_3/3_Confidence_0.600_Length_598_45	598	Y8359_ORYSJ	213	57.85	121	49	1	536	180	4	124	2e-37	152	Full=Uncharacterized protein Os08g0359500;		Oryza sativa subsp. japonica (Rice).		PF04969 ;
13992_Transcript_1/1_Confidence_1.000_Length_1054_45	1054	SUT34_ARATH	653	68.89	315	96	1	1	939	336	650	9e-122	433	Full=Probable sulfate transporter 3.4;		Arabidopsis thaliana (Mouse-ear cress).	GO:0016021 C:integral to membrane ;GO:0009506 C:plasmodesma ;GO:0008271 F:secondary active sulfate transmembrane transporter activity ;GO:0015293 F:symporter activity ;	PF01740 ;PF00916 ;
1399_Transcript_3/3_Confidence_0.800_Length_1830_45	1830	Y3720_ARATH	476	33.82	207	123	7	1089	1694	262	459	2e-20	97.8	Full=UPF0481 protein At3g47200;		Arabidopsis thaliana (Mouse-ear cress).	GO:0016021 C:integral to membrane ;GO:0005886 C:plasma membrane ;	PF03140 ;
14044_Transcript_1/1_Confidence_1.000_Length_206_45	206	ABI5_ARATH	442	84.48	58	8	1	204	31	342	398	1e-19	91.3	Full=Protein ABSCISIC ACID-INSENSITIVE 5;	Full=bZIP transcription factor 39;	Arabidopsis thaliana (Mouse-ear cress).	GO:0005634 C:nucleus ;GO:0046983 F:protein dimerization activity ;GO:0043565 F:sequence-specific DNA binding ;GO:0003700 F:sequence-specific DNA binding transcription factor activity ;GO:0009738 P:abscisic acid mediated signaling pathway ;GO:0010187 P:negative regulation of seed germination ;GO:0045893 P:positive regulation of transcription, DNA-dependent ;GO:0010200 P:response to chitin ;GO:0009…	PF00170 ;
14073_Transcript_2/3_Confidence_0.750_Length_1196_45	1196	RRFC_DAUCA	227	70.43	230	65	1	998	309	1	227	1e-81	300	Full=Ribosome-recycling factor, chloroplastic;	Full=Ribosome-releasing factor, chloroplastic;	Daucus carota (Carrot).	GO:0009507 C:chloroplast ;GO:0006412 P:translation ;	PF01765 ;
14075_Transcript_1/2_Confidence_1.000_Length_581_45	581	PER5_VITVI	329	52.59	135	63	1	537	136	1	135	4e-35	140	Full=Peroxidase 5;		Vitis vinifera (Grape).	GO:0005576 C:extracellular region ;GO:0020037 F:heme binding ;GO:0004601 F:peroxidase activity ;GO:0042744 P:hydrogen peroxide catabolic process ;	PF00141 ;
14083_Transcript_1/1_Confidence_1.000_Length_873_45	873	Y3804_ARATH	1016	54.11	292	133	1	1	873	294	585	2e-78	288	Full=Probably inactive leucine-rich repeat receptor-like protein kinase At3g28040;		Arabidopsis thaliana (Mouse-ear cress).	GO:0016021 C:integral to membrane ;GO:0005524 F:ATP binding ;GO:0004672 F:protein kinase activity ;GO:0004872 F:receptor activity ;	PF00560 ;PF08263 ;PF00069 ;
14091_Transcript_1/1_Confidence_1.000_Length_1303_45	1303	PDI54_ARATH	480	32.35	204	96	9	527	1063	285	471	4e-16	82.8	Full=Protein disulfide-isomerase 5-4;	Full=Protein disulfide-isomerase 8-2;	Arabidopsis thaliana (Mouse-ear cress).	GO:0016021 C:integral to membrane ;GO:0045454 P:cell redox homeostasis ;	PF07970 ;PF00085 ;
14105_Transcript_7/12_Confidence_0.385_Length_1758_45	1758	RL73_ARATH	242	76	50	12	0	523	672	42	91	3e-15	80.5	Full=60S ribosomal protein L7-3;		Arabidopsis thaliana (Mouse-ear cress).	GO:0009507 C:chloroplast ;GO:0022625 C:cytosolic large ribosomal subunit ;GO:0016020 C:membrane ;GO:0005730 C:nucleolus ;GO:0009506 C:plasmodesma ;GO:0005773 C:vacuole ;GO:0003735 F:structural constituent of ribosome ;GO:0006412 P:translation ;	PF00327 ;PF08079 ;
14111_Transcript_2/3_Confidence_0.667_Length_3958_45	3958	PMA1_NICPL	957	91.83	649	53	0	88	2034	4	652	0	1051	Full=Plasma membrane ATPase 1;	Full=Proton pump 1;	Nicotiana plumbaginifolia (Leadwort-leaved tobacco) (Tex-Mex tobacco).	GO:0016021 C:integral to membrane ;GO:0005886 C:plasma membrane ;GO:0005524 F:ATP binding ;GO:0008553 F:hydrogen-exporting ATPase activity, phosphorylative mechanism ;GO:0046872 F:metal ion binding ;GO:0006754 P:ATP biosynthetic process ;	PF00690 ;PF00122 ;PF00702 ;
14139_Transcript_1/1_Confidence_1.000_Length_698_45	698	3MAT_DAHPI	460	36.96	184	108	4	14	547	274	455	1e-28	123	Full=Malonyl-coenzyme A:anthocyanin 3-O-glucoside-6''-O-malonyltransferase;		Dahlia pinnata (Pinnate dahlia) (Dahlia variabilis).	GO:0033809 F:anthocyanin 6''-O-malonyltransferase activity ;GO:0009698 P:phenylpropanoid metabolic process ;	PF02458 ;
14146_Transcript_5/7_Confidence_0.625_Length_1321_45	1321	EXOS5_ORYSJ	238	28.92	166	107	3	368	862	5	160	7e-13	72	Full=Exosome complex exonuclease RRP46 homolog;	Full=Ribosomal RNA-processing protein 46;	Oryza sativa subsp. japonica (Rice).	GO:0000178 C:exosome (RNase complex) ;GO:0005730 C:nucleolus ;GO:0004536 F:deoxyribonuclease activity ;GO:0003690 F:double-stranded DNA binding ;GO:0004527 F:exonuclease activity ;GO:0042802 F:identical protein binding ;GO:0004540 F:ribonuclease activity ;GO:0003727 F:single-stranded RNA binding ;GO:0006364 P:rRNA processing ;	PF01138 ;
1417_Transcript_5/8_Confidence_0.593_Length_1941_45	1941	TOE2_ARATH	485	32.88	219	96	6	901	260	34	206	2e-12	70.9	Full=AP2-like ethylene-responsive transcription factor TOE2;	Full=Protein TARGET OF EAT 2;	Arabidopsis thaliana (Mouse-ear cress).	GO:0005634 C:nucleus ;GO:0003677 F:DNA binding ;GO:0005515 F:protein binding ;GO:0003700 F:sequence-specific DNA binding transcription factor activity ;GO:0009873 P:ethylene mediated signaling pathway ;GO:0006351 P:transcription, DNA-dependent ;	PF00847 ;
14195_Transcript_3/3_Confidence_0.667_Length_1188_45	1188	CALR3_ARATH	424	79.69	64	13	0	185	376	74	137	2e-24	110	Full=Calreticulin-3;		Arabidopsis thaliana (Mouse-ear cress).	GO:0005788 C:endoplasmic reticulum lumen ;GO:0005789 C:endoplasmic reticulum membrane ;GO:0005509 F:calcium ion binding ;GO:0005529 F:sugar binding ;GO:0051082 F:unfolded protein binding ;GO:0046283 P:anthocyanin metabolic process ;GO:0055074 P:calcium ion homeostasis ;GO:0010204 P:defense response signaling pathway, resistance gene-independent ;GO:0042742 P:defense response to bacterium ;GO:0009…	PF00262 ;
141_Transcript_1/2_Confidence_1.000_Length_5991_45	5991	RPB1_ARATH	1839	86.99	1537	199	1	5815	1205	1	1536	0	2701	Full=DNA-directed RNA polymerase II subunit RPB1;	Full=DNA-directed RNA polymerase III largest subunit;	Arabidopsis thaliana (Mouse-ear cress).	GO:0009507 C:chloroplast ;GO:0005665 C:DNA-directed RNA polymerase II, core complex ;GO:0009506 C:plasmodesma ;GO:0005773 C:vacuole ;GO:0003677 F:DNA binding ;GO:0003899 F:DNA-directed RNA polymerase activity ;GO:0046872 F:metal ion binding ;GO:0005515 F:protein binding ;GO:0006366 P:transcription from RNA polymerase II promoter ;	PF04997 ;PF00623 ;PF04983 ;PF05000 ;PF04998 ;PF04992 ;PF04990 ;PF05001 ;
14214_Transcript_1/1_Confidence_1.000_Length_333_45	333	CIPK6_ORYSJ	451	59.09	44	17	1	333	205	408	451	2e-09	57.4	Full=CBL-interacting protein kinase 6;	Full=OsCIPK06;	Oryza sativa subsp. japonica (Rice).	GO:0005524 F:ATP binding ;GO:0004674 F:protein serine/threonine kinase activity ;GO:0007165 P:signal transduction ;	PF03822 ;PF00069 ;
14226_Transcript_7/8_Confidence_0.650_Length_2898_45	2898	ARAE2_ARATH	417	89.47	76	8	0	519	746	62	137	2e-33	141	Full=Putative UDP-arabinose 4-epimerase 2;	Full=UDP-D-xylose 4-epimerase 2;	Arabidopsis thaliana (Mouse-ear cress).	GO:0032580 C:Golgi cisterna membrane ;GO:0016021 C:integral to membrane ;GO:0050662 F:coenzyme binding ;GO:0000166 F:nucleotide binding ;GO:0050373 F:UDP-arabinose 4-epimerase activity ;GO:0003978 F:UDP-glucose 4-epimerase activity ;GO:0009793 P:embryo development ending in seed dormancy ;GO:0006012 P:galactose metabolic process ;GO:0048868 P:pollen tube development ;	PF01370 ;
14237_Transcript_1/1_Confidence_1.000_Length_578_45	578	ANGLT_ROSHC	473	35.14	185	113	5	9	545	136	319	2e-25	112	Full=Anthocyanidin 5,3-O-glucosyltransferase;	Full=UDP-glucose: anthocyanidin 5,3-O-glucosyltransferase;	Rosa hybrid cultivar.	GO:0016758 F:transferase activity, transferring hexosyl groups ;	PF00201 ;
1423_Transcript_1/6_Confidence_0.647_Length_1472_45	1472	TI10B_ARATH	249	30.77	182	68	5	178	687	15	150	7e-11	65.5	Full=Protein TIFY 10B;	Full=Jasmonate ZIM domain-containing protein 2;	Arabidopsis thaliana (Mouse-ear cress).	GO:0005634 C:nucleus ;GO:0005515 F:protein binding ;GO:0006952 P:defense response ;GO:0006355 P:regulation of transcription, DNA-dependent ;GO:0009753 P:response to jasmonic acid stimulus ;GO:0009611 P:response to wounding ;GO:0006351 P:transcription, DNA-dependent ;	PF09425 ;PF06200 ;
1423_Transcript_2/6_Confidence_0.706_Length_1459_45	1459	TI10B_ARATH	249	38.62	145	68	5	178	576	15	150	2e-15	80.9	Full=Protein TIFY 10B;	Full=Jasmonate ZIM domain-containing protein 2;	Arabidopsis thaliana (Mouse-ear cress).	GO:0005634 C:nucleus ;GO:0005515 F:protein binding ;GO:0006952 P:defense response ;GO:0006355 P:regulation of transcription, DNA-dependent ;GO:0009753 P:response to jasmonic acid stimulus ;GO:0009611 P:response to wounding ;GO:0006351 P:transcription, DNA-dependent ;	PF09425 ;PF06200 ;
14240_Transcript_1/1_Confidence_1.000_Length_408_45	408	LHTL1_ARATH	453	27.27	88	62	2	406	146	367	453	3e-06	47	Full=Lysine histidine transporter-like 1;		Arabidopsis thaliana (Mouse-ear cress).	GO:0016021 C:integral to membrane ;GO:0005886 C:plasma membrane ;GO:0006865 P:amino acid transport ;	PF01490 ;
1425_Transcript_2/3_Confidence_0.667_Length_2649_45	2649	WEE1_ARATH	500	26.2	187	110	6	2649	2092	336	495	1e-07	55.5	Full=Wee1-like protein kinase;	Full=Wee1-At;	Arabidopsis thaliana (Mouse-ear cress).	GO:0005634 C:nucleus ;GO:0005524 F:ATP binding ;GO:0046872 F:metal ion binding ;GO:0004715 F:non-membrane spanning protein tyrosine kinase activity ;GO:0005515 F:protein binding ;GO:0004674 F:protein serine/threonine kinase activity ;GO:0007050 P:cell cycle arrest ;GO:0051301 P:cell division ;GO:0000076 P:DNA replication checkpoint ;GO:0007067 P:mitosis ;	PF00069 ;
14276_Transcript_1/1_Confidence_1.000_Length_335_45	335	Y2913_ARATH	828	55.56	72	31	1	289	74	31	101	1e-19	90.9	Full=G-type lectin S-receptor-like serine/threonine-protein kinase At2g19130;		Arabidopsis thaliana (Mouse-ear cress).	GO:0016021 C:integral to membrane ;GO:0044459 C:plasma membrane part ;GO:0005524 F:ATP binding ;GO:0005516 F:calmodulin binding ;GO:0004674 F:protein serine/threonine kinase activity ;GO:0004872 F:receptor activity ;GO:0005529 F:sugar binding ;GO:0048544 P:recognition of pollen ;	PF01453 ;PF00024 ;PF00069 ;PF00954 ;
14288_Transcript_5/6_Confidence_0.667_Length_2508_45	2508	PLA11_ARATH	447	31.85	157	88	6	348	773	206	358	5e-12	70.1	Full=Phospholipase A(1) DAD1, chloroplastic;	Full=Protein DEFECTIVE IN ANTHER DEHISCENCE 1;	Arabidopsis thaliana (Mouse-ear cress).	GO:0009507 C:chloroplast ;GO:0052740 F:1-acyl-2-lysophosphatidylserine acylhydrolase activity ;GO:0047714 F:galactolipase activity ;GO:0008970 F:phosphatidylcholine 1-acylhydrolase activity ;GO:0052739 F:phosphatidylserine 1-acylhydrolase activity ;GO:0004806 F:triglyceride lipase activity ;GO:0009901 P:anther dehiscence ;GO:0009695 P:jasmonic acid biosynthetic process ;GO:0016042 P:lipid catabol…	PF01764 ;
14303_Transcript_1/2_Confidence_1.000_Length_719_45	719	C3H2_ORYSJ	386	66.23	228	57	7	49	711	1	215	8e-77	283	Full=Zinc finger CCCH domain-containing protein 2;	Full=Protein DELAY OF THE ONSET OF SENESCENCE;	Oryza sativa subsp. japonica (Rice).	GO:0005634 C:nucleus ;GO:0003677 F:DNA binding ;GO:0008270 F:zinc ion binding ;GO:0009867 P:jasmonic acid mediated signaling pathway ;GO:0010150 P:leaf senescence ;	PF00642 ;
14306_Transcript_1/1_Confidence_1.000_Length_527_45	527	PAP10_ARATH	284	69.39	49	13	1	1	141	234	282	2e-07	51.6	Full=Probable plastid-lipid-associated protein 10, chloroplastic;	Full=Fibrillin-10;	Arabidopsis thaliana (Mouse-ear cress).	GO:0010287 C:plastoglobule ;GO:0005198 F:structural molecule activity ;	PF04755 ;
14319_Transcript_1/2_Confidence_1.000_Length_827_45	827	COP10_ARATH	182	70.51	156	45	1	774	307	28	182	3e-51	198	Full=Constitutive photomorphogenesis protein 10;		Arabidopsis thaliana (Mouse-ear cress).	GO:0005634 C:nucleus ;GO:0016881 F:acid-amino acid ligase activity ;GO:0005515 F:protein binding ;GO:0009585 P:red, far-red light phototransduction ;GO:0010099 P:regulation of photomorphogenesis ;	PF00179 ;
14343_Transcript_1/1_Confidence_1.000_Length_381_45	381	PRF1_SOLLC	346	54.55	55	24	1	200	364	168	221	4e-12	66.6	Full=36.4 kDa proline-rich protein;		Solanum lycopersicum (Tomato) (Lycopersicon esculentum).	GO:0006869 P:lipid transport ;	PF00234 ;
14356_Transcript_1/1_Confidence_1.000_Length_770_45	770	QSOX1_ARATH	528	62.39	117	36	1	264	590	291	407	1e-44	167	Full=Sulfhydryl oxidase 1;	Full=Quiescin-sulfhydryl oxidase 1;	Arabidopsis thaliana (Mouse-ear cress).	GO:0005618 C:cell wall ;GO:0005576 C:extracellular region ;GO:0016972 F:thiol oxidase activity ;GO:0008270 F:zinc ion binding ;GO:0045454 P:cell redox homeostasis ;GO:0043268 P:positive regulation of potassium ion transport ;GO:0043157 P:response to cation stress ;	PF04777 ;PF00085 ;
14386_Transcript_1/2_Confidence_1.000_Length_3004_45	3004	HSL1_ARATH	996	54.34	957	410	10	2945	123	16	961	0	964	Full=Receptor-like protein kinase HSL1;	Full=Protein HAESA-LIKE1;	Arabidopsis thaliana (Mouse-ear cress).	GO:0016021 C:integral to membrane ;GO:0005886 C:plasma membrane ;GO:0005524 F:ATP binding ;GO:0004674 F:protein serine/threonine kinase activity ;	PF00560 ;PF08263 ;PF00069 ;
14405_Transcript_1/1_Confidence_1.000_Length_907_45	907	VAR3_ARATH	758	53.76	93	38	1	59	337	270	357	3e-26	115	Full=Zinc finger protein VAR3, chloroplastic;	Full=Protein VARIEGATED 3;	Arabidopsis thaliana (Mouse-ear cress).	GO:0009570 C:chloroplast stroma ;GO:0005515 F:protein binding ;GO:0008270 F:zinc ion binding ;GO:0009658 P:chloroplast organization ;	PF00641 ;
14426_Transcript_1/1_Confidence_1.000_Length_561_45	561	PP134_ARATH	397	44.58	83	45	1	3	248	314	396	3e-17	84.7	Full=Pentatricopeptide repeat-containing protein At1g80150, mitochondrial;		Arabidopsis thaliana (Mouse-ear cress).	GO:0005739 C:mitochondrion ;	PF01535 ;
14436_Transcript_1/1_Confidence_1.000_Length_894_45	894	SCP35_ARATH	480	60.67	300	109	4	892	2	48	341	8e-102	366	Full=Serine carboxypeptidase-like 35;		Arabidopsis thaliana (Mouse-ear cress).	GO:0005576 C:extracellular region ;GO:0004185 F:serine-type carboxypeptidase activity ;GO:0006508 P:proteolysis ;	PF00450 ;
14470_Transcript_1/2_Confidence_1.000_Length_1531_45	1531	AP2_ARATH	432	58.44	243	48	3	717	1415	134	333	2e-63	239	Full=Floral homeotic protein APETALA 2;		Arabidopsis thaliana (Mouse-ear cress).	GO:0005634 C:nucleus ;GO:0003677 F:DNA binding ;GO:0003700 F:sequence-specific DNA binding transcription factor activity ;GO:0030154 P:cell differentiation ;GO:0010073 P:meristem maintenance ;GO:0048316 P:seed development ;GO:0010093 P:specification of floral organ identity ;GO:0006351 P:transcription, DNA-dependent ;	PF00847 ;
14475_Transcript_1/1_Confidence_1.000_Length_656_45	656	ASPG3_ARATH	359	80.56	108	21	0	344	21	252	359	9e-48	186	Full=Probable isoaspartyl peptidase/L-asparaginase 3;	Full=L-asparagine amidohydrolase 3;	Arabidopsis thaliana (Mouse-ear cress).	GO:0008798 F:beta-aspartyl-peptidase activity ;GO:0006508 P:proteolysis ;	PF01112 ;
14500_Transcript_1/1_Confidence_1.000_Length_356_45	356	PP417_ARATH	657	59.32	118	48	0	3	356	402	519	2e-40	160	Full=Pentatricopeptide repeat-containing protein At5g44230;		Arabidopsis thaliana (Mouse-ear cress).	GO:0005488 F:binding ;	PF01535 ;
14513_Transcript_1/1_Confidence_1.000_Length_352_45	352	PHYK2_ORYSJ	304	70.45	88	26	0	350	87	217	304	1e-31	131	Full=Probable phytol kinase 2, chloroplastic;		Oryza sativa subsp. japonica (Rice).	GO:0031969 C:chloroplast membrane ;GO:0016021 C:integral to membrane ;GO:0016301 F:kinase activity ;	PF01148 ;
1452_Transcript_9/10_Confidence_0.600_Length_5991_45	5991	FCA_ARATH	747	29.65	199	124	4	980	1543	121	314	5e-12	71.6	Full=Flowering time control protein FCA;		Arabidopsis thaliana (Mouse-ear cress).	GO:0000785 C:chromatin ;GO:0005634 C:nucleus ;GO:0000166 F:nucleotide binding ;GO:0003723 F:RNA binding ;GO:0030154 P:cell differentiation ;GO:0031048 P:chromatin silencing by small RNA ;GO:0009790 P:embryo development ;GO:0009553 P:embryo sac development ;GO:0009908 P:flower development ;GO:0009909 P:regulation of flower development ;	PF00076 ;PF00397 ;
14552_Transcript_1/1_Confidence_1.000_Length_640_45	640	PP179_ARATH	572	54.84	93	41	1	12	287	477	569	9e-29	123	Full=Pentatricopeptide repeat-containing protein At2g32230, mitochondrial;		Arabidopsis thaliana (Mouse-ear cress).	GO:0009507 C:chloroplast ;GO:0005739 C:mitochondrion ;GO:0004526 F:ribonuclease P activity ;GO:0008033 P:tRNA processing ;	PF01535 ;
1457_Transcript_2/3_Confidence_0.714_Length_1859_45	1859	4CLL1_ORYSJ	552	32.61	414	256	11	44	1246	85	488	6e-45	166	Full=4-coumarate--CoA ligase-like 1;		Oryza sativa subsp. japonica (Rice).	GO:0005524 F:ATP binding ;GO:0016874 F:ligase activity ;	PF00501 ;
14581_Transcript_1/1_Confidence_1.000_Length_339_45	339	CCD41_ORYSJ	356	70.69	116	30	1	2	337	85	200	9e-41	161	Full=Cyclin-D4-1;	Full=G1/S-specific cyclin-D4-1;	Oryza sativa subsp. japonica (Rice).	GO:0005634 C:nucleus ;GO:0019901 F:protein kinase binding ;GO:0007049 P:cell cycle ;GO:0051301 P:cell division ;GO:0000079 P:regulation of cyclin-dependent protein kinase activity ;	PF02984 ;PF00134 ;
14592_Transcript_4/5_Confidence_0.600_Length_476_45	476	DPE1_ORYSJ	594	67.57	37	12	0	156	266	404	440	1e-13	55.8	Full=4-alpha-glucanotransferase DPE1, chloroplastic/amyloplastic;	Full=Protein DISPROPORTIONATING ENZYME 1;	Oryza sativa subsp. japonica (Rice).	GO:0009501 C:amyloplast ;GO:0009507 C:chloroplast ;GO:0004134 F:4-alpha-glucanotransferase activity ;GO:0043169 F:cation binding ;	PF02446 ;
14619_Transcript_1/1_Confidence_1.000_Length_282_45	282	LRK91_ARATH	651	61.7	94	36	0	282	1	313	406	3e-29	123	Full=L-type lectin-domain containing receptor kinase IX.1;		Arabidopsis thaliana (Mouse-ear cress).	GO:0016021 C:integral to membrane ;GO:0005886 C:plasma membrane ;GO:0005524 F:ATP binding ;GO:0004674 F:protein serine/threonine kinase activity ;GO:0004872 F:receptor activity ;GO:0005529 F:sugar binding ;	PF00139 ;PF00069 ;
14633_Transcript_3/5_Confidence_0.500_Length_1712_45	1712	DNAJ1_ARATH	408	32.78	360	229	5	232	1299	48	398	2e-51	200	Full=Chaperone protein dnaJ 1, mitochondrial;		Arabidopsis thaliana (Mouse-ear cress).	GO:0005739 C:mitochondrion ;GO:0005524 F:ATP binding ;GO:0031072 F:heat shock protein binding ;GO:0003676 F:nucleic acid binding ;GO:0051082 F:unfolded protein binding ;GO:0008270 F:zinc ion binding ;GO:0006457 P:protein folding ;GO:0009408 P:response to heat ;	PF00226 ;PF01556 ;PF00684 ;
14639_Transcript_2/4_Confidence_0.727_Length_2641_45	2641	ARFI_ORYSJ	673	60.41	629	220	6	627	2432	14	640	0	709	Full=Auxin response factor 9;		Oryza sativa subsp. japonica (Rice).	GO:0005634 C:nucleus ;GO:0003677 F:DNA binding ;GO:0046983 F:protein dimerization activity ;GO:0009734 P:auxin mediated signaling pathway ;GO:0006355 P:regulation of transcription, DNA-dependent ;GO:0006351 P:transcription, DNA-dependent ;	PF02309 ;PF06507 ;PF02362 ;
14646_Transcript_1/1_Confidence_1.000_Length_1065_45	1065	DECR2_ARATH	298	27.24	268	179	7	66	845	9	268	3e-14	76.3	Full=Peroxisomal 2,4-dienoyl-CoA reductase;		Arabidopsis thaliana (Mouse-ear cress).	GO:0005777 C:peroxisome ;GO:0005774 C:vacuolar membrane ;GO:0008670 F:2,4-dienoyl-CoA reductase (NADPH) activity ;GO:0000166 F:nucleotide binding ;	PF00106 ;
14669_Transcript_1/1_Confidence_1.000_Length_544_45	544	CLCE_ARATH	710	58.16	141	55	1	438	28	68	208	4e-42	167	Full=Chloride channel protein CLC-e;	Full=CBS domain-containing protein CBSCLC3;	Arabidopsis thaliana (Mouse-ear cress).	GO:0034707 C:chloride channel complex ;GO:0009535 C:chloroplast thylakoid membrane ;GO:0003824 F:catalytic activity ;GO:0005247 F:voltage-gated chloride channel activity ;	PF00571 ;PF00654 ;
14689_Transcript_1/3_Confidence_0.600_Length_502_45	502	MYB21_ARATH	226	73.81	126	32	1	58	432	1	126	2e-54	207	Full=Transcription factor MYB21;	Full=Myb-related protein 21;	Arabidopsis thaliana (Mouse-ear cress).	GO:0005634 C:nucleus ;GO:0003677 F:DNA binding ;GO:0009740 P:gibberellic acid mediated signaling pathway ;GO:0009867 P:jasmonic acid mediated signaling pathway ;GO:0009585 P:red, far-red light phototransduction ;GO:0006355 P:regulation of transcription, DNA-dependent ;GO:0048443 P:stamen development ;GO:0006351 P:transcription, DNA-dependent ;	PF00249 ;
1468_Transcript_6/11_Confidence_0.393_Length_2604_45	2604	ACCA_ARATH	769	48.18	743	284	15	434	2479	20	722	3e-165	579	Full=Acetyl-coenzyme A carboxylase carboxyl transferase subunit alpha, chloroplastic;		Arabidopsis thaliana (Mouse-ear cress).	GO:0009317 C:acetyl-CoA carboxylase complex ;GO:0009706 C:chloroplast inner membrane ;GO:0009570 C:chloroplast stroma ;GO:0003989 F:acetyl-CoA carboxylase activity ;GO:0005524 F:ATP binding ;GO:0006633 P:fatty acid biosynthetic process ;	PF03255 ;
14700_Transcript_2/2_Confidence_1.000_Length_760_45	760	TKI1_ARATH	743	82.93	41	7	0	273	395	87	127	8e-16	71.6	Full=TSL-kinase interacting protein 1;	Full=Myb-related protein TKI1;	Arabidopsis thaliana (Mouse-ear cress).	GO:0005634 C:nucleus ;GO:0003677 F:DNA binding ;GO:0005515 F:protein binding ;GO:0006355 P:regulation of transcription, DNA-dependent ;GO:0006351 P:transcription, DNA-dependent ;	PF00249 ;
14706_Transcript_6/7_Confidence_0.316_Length_1380_45	1380	D2HDH_ORYSI	559	70.55	146	43	0	695	1132	414	559	6e-55	211	Full=Probable D-2-hydroxyglutarate dehydrogenase, mitochondrial;		Oryza sativa subsp. indica (Rice).	GO:0005739 C:mitochondrion ;GO:0050660 F:flavin adenine dinucleotide binding ;GO:0008762 F:UDP-N-acetylmuramate dehydrogenase activity ;	PF02913 ;PF01565 ;
14707_Transcript_2/3_Confidence_0.600_Length_1135_45	1135	CALS3_ARATH	1955	61.54	117	40	3	2	340	442	557	3e-34	142	Full=Callose synthase 3;	Full=Protein GLUCAN SYNTHASE-LIKE 12;	Arabidopsis thaliana (Mouse-ear cress).	GO:0000148 C:1,3-beta-D-glucan synthase complex ;GO:0016021 C:integral to membrane ;GO:0003843 F:1,3-beta-D-glucan synthase activity ;GO:0006075 P:(1->3)-beta-D-glucan biosynthetic process ;GO:0007047 P:cellular cell wall organization ;GO:0008360 P:regulation of cell shape ;	PF04652 ;PF02364 ;
14727_Transcript_1/2_Confidence_1.000_Length_1114_45	1114	A115_TOBAC	307	70.73	287	54	3	1114	272	39	301	2e-114	409	Full=Auxin-induced protein PCNT115;		Nicotiana tabacum (Common tobacco).	GO:0016491 F:oxidoreductase activity ;GO:0009734 P:auxin mediated signaling pathway ;	PF00248 ;
14737_Transcript_3/3_Confidence_0.778_Length_1612_45	1612	CSLC7_ORYSJ	688	63.66	355	74	4	3	923	135	482	5e-119	424	Full=Probable xyloglucan glycosyltransferase 7;	Full=OsCslC7;	Oryza sativa subsp. japonica (Rice).	GO:0000139 C:Golgi membrane ;GO:0016021 C:integral to membrane ;GO:0016757 F:transferase activity, transferring glycosyl groups ;GO:0007047 P:cellular cell wall organization ;	PF00535 ;
14772_Transcript_1/1_Confidence_1.000_Length_492_45	492	PPL1_ARATH	230	74.5	149	38	0	41	487	72	220	2e-56	214	Full=PsbP-like protein 1, chloroplastic;	Full=PsbP-related thylakoid lumenal protein 2;	Arabidopsis thaliana (Mouse-ear cress).	GO:0009543 C:chloroplast thylakoid lumen ;GO:0019898 C:extrinsic to membrane ;GO:0009654 C:oxygen evolving complex ;GO:0005509 F:calcium ion binding ;GO:0015979 P:photosynthesis ;	PF01789 ;
1477_Transcript_1/1_Confidence_1.000_Length_433_45	433	Y4230_ARATH	852	52.24	67	28	3	234	428	26	90	5e-10	60.1	Full=G-type lectin S-receptor-like serine/threonine-protein kinase At4g03230;		Arabidopsis thaliana (Mouse-ear cress).	GO:0016021 C:integral to membrane ;GO:0044459 C:plasma membrane part ;GO:0005524 F:ATP binding ;GO:0005516 F:calmodulin binding ;GO:0004674 F:protein serine/threonine kinase activity ;GO:0004872 F:receptor activity ;GO:0005529 F:sugar binding ;GO:0048544 P:recognition of pollen ;	PF01453 ;PF11883 ;PF08276 ;PF00069 ;PF00954 ;
14781_Transcript_1/1_Confidence_1.000_Length_1133_45	1133	PGLR2_PLAAC	377	47.73	352	179	4	1059	4	4	350	3e-95	345	Full=Exopolygalacturonase;	Allergen=Pla a 2;	Platanus acerifolia (London plane tree).	GO:0005618 C:cell wall ;GO:0005576 C:extracellular region ;GO:0047911 F:galacturan 1,4-alpha-galacturonidase activity ;GO:0019863 F:IgE binding ;GO:0004650 F:polygalacturonase activity ;GO:0007047 P:cellular cell wall organization ;GO:0045490 P:pectin catabolic process ;	PF00295 ;
14817_Transcript_1/2_Confidence_1.000_Length_849_45	849	TT2_ARATH	258	75.56	90	22	0	843	574	23	112	2e-38	155	Full=Transcription factor TT2;	Full=Protein TRANSPARENT TESTA 2;	Arabidopsis thaliana (Mouse-ear cress).	GO:0005634 C:nucleus ;GO:0005524 F:ATP binding ;GO:0003677 F:DNA binding ;GO:0005515 F:protein binding ;GO:0010023 P:proanthocyanidin biosynthetic process ;GO:0006355 P:regulation of transcription, DNA-dependent ;GO:0006351 P:transcription, DNA-dependent ;	PF00249 ;
14828_Transcript_1/2_Confidence_1.000_Length_965_45	965	RABF1_ARATH	202	80.71	197	37	1	859	272	1	197	4e-82	301	Full=Ras-related protein RABF1;	Full=Ras-related protein Rab5C;	Arabidopsis thaliana (Mouse-ear cress).	GO:0031901 C:early endosome membrane ;GO:0010009 C:external side of endosome membrane ;GO:0005886 C:plasma membrane ;GO:0005525 F:GTP binding ;GO:0003924 F:GTPase activity ;GO:0005515 F:protein binding ;GO:0045022 P:early endosome to late endosome transport ;GO:0006897 P:endocytosis ;GO:0015031 P:protein transport ;GO:0007264 P:small GTPase mediated signal transduction ;	PF00071 ;
14836_Transcript_1/3_Confidence_0.800_Length_1074_45	1074	HOX21_ORYSJ	366	69.34	137	30	3	112	486	83	219	9e-51	180	Full=Homeobox-leucine zipper protein HOX21;	Full=OsHox21;	Oryza sativa subsp. japonica (Rice).	GO:0005634 C:nucleus ;GO:0003700 F:sequence-specific DNA binding transcription factor activity ;GO:0000976 F:transcription regulatory region sequence-specific DNA binding ;GO:0006351 P:transcription, DNA-dependent ;	PF02183 ;PF00046 ;
14836_Transcript_2/3_Confidence_0.800_Length_1715_45	1715	HOX21_ORYSJ	366	54.74	274	77	8	835	1521	90	361	8e-54	208	Full=Homeobox-leucine zipper protein HOX21;	Full=OsHox21;	Oryza sativa subsp. japonica (Rice).	GO:0005634 C:nucleus ;GO:0003700 F:sequence-specific DNA binding transcription factor activity ;GO:0000976 F:transcription regulatory region sequence-specific DNA binding ;GO:0006351 P:transcription, DNA-dependent ;	PF02183 ;PF00046 ;
14838_Transcript_1/1_Confidence_1.000_Length_645_45	645	PP152_ARATH	627	55.14	185	83	0	641	87	442	626	2e-56	214	Full=Pentatricopeptide repeat-containing protein At2g15630, mitochondrial;		Arabidopsis thaliana (Mouse-ear cress).	GO:0005739 C:mitochondrion ;	PF01535 ;
1483_Transcript_4/8_Confidence_0.500_Length_1509_45	1509	KSG9_ARATH	407	88.71	372	40	1	17	1126	27	398	0	689	Full=Shaggy-related protein kinase iota;	Full=ASK-iota;	Arabidopsis thaliana (Mouse-ear cress).	GO:0005829 C:cytosol ;GO:0005886 C:plasma membrane ;GO:0005524 F:ATP binding ;GO:0004674 F:protein serine/threonine kinase activity ;GO:0009742 P:brassinosteroid mediated signaling pathway ;GO:0042538 P:hyperosmotic salinity response ;GO:0046777 P:protein autophosphorylation ;GO:0032880 P:regulation of protein localization ;	PF00069 ;
14842_Transcript_1/1_Confidence_1.000_Length_1436_45	1436	ALDO1_ORYSJ	1358	41.54	479	241	5	1431	1	299	740	2e-123	439	Full=Probable aldehyde oxidase 1;		Oryza sativa subsp. japonica (Rice).	GO:0051537 F:2 iron, 2 sulfur cluster binding ;GO:0009055 F:electron carrier activity ;GO:0050660 F:flavin adenine dinucleotide binding ;GO:0005506 F:iron ion binding ;GO:0016614 F:oxidoreductase activity, acting on CH-OH group of donors ;GO:0009688 P:abscisic acid biosynthetic process ;GO:0009851 P:auxin biosynthetic process ;	PF01315 ;PF02738 ;PF03450 ;PF00941 ;PF00111 ;PF01799 ;
14857_Transcript_1/1_Confidence_1.000_Length_2486_45	2486	SYGM2_ARATH	1067	65.3	830	285	2	1	2484	180	1008	0	1087	Full=Glycine--tRNA ligase 2, chloroplastic/mitochondrial;	Full=Glycyl-tRNA synthetase 2;	Arabidopsis thaliana (Mouse-ear cress).	GO:0009570 C:chloroplast stroma ;GO:0005739 C:mitochondrion ;GO:0005524 F:ATP binding ;GO:0004820 F:glycine-tRNA ligase activity ;GO:0046983 F:protein dimerization activity ;GO:0009793 P:embryo development ending in seed dormancy ;GO:0006426 P:glycyl-tRNA aminoacylation ;GO:0045995 P:regulation of embryonic development ;	PF02091 ;PF02092 ;
1486_Transcript_1/1_Confidence_1.000_Length_466_45	466	ERF92_ARATH	218	52.73	110	47	2	1	330	109	213	1e-13	72	Full=Ethylene-responsive transcription factor 1B;	Full=Ethylene-responsive element-binding factor 1B;	Arabidopsis thaliana (Mouse-ear cress).	GO:0005634 C:nucleus ;GO:0003677 F:DNA binding ;GO:0003700 F:sequence-specific DNA binding transcription factor activity ;GO:0006952 P:defense response ;GO:0009873 P:ethylene mediated signaling pathway ;GO:0009867 P:jasmonic acid mediated signaling pathway ;GO:0006351 P:transcription, DNA-dependent ;	PF00847 ;
14882_Transcript_1/1_Confidence_1.000_Length_1400_45	1400	PEX10_ARATH	381	64.61	356	116	5	2	1069	36	381	2e-118	422	Full=Peroxisome biogenesis factor 10;	Full=Pex10p;	Arabidopsis thaliana (Mouse-ear cress).	GO:0005829 C:cytosol ;GO:0005778 C:peroxisomal membrane ;GO:0005515 F:protein binding ;GO:0008270 F:zinc ion binding ;GO:0010381 P:attachment of peroxisome to chloroplast ;GO:0009793 P:embryo development ending in seed dormancy ;GO:0006635 P:fatty acid beta-oxidation ;GO:0009853 P:photorespiration ;GO:0016558 P:protein import into peroxisome matrix ;	PF04757 ;PF00097 ;
14902_Transcript_1/2_Confidence_1.000_Length_563_45	563	IQD31_ARATH	587	55.74	61	27	0	13	195	108	168	1e-06	49.3	Full=Protein IQ-DOMAIN 31;		Arabidopsis thaliana (Mouse-ear cress).	GO:0005829 C:cytosol ;GO:0005886 C:plasma membrane ;	PF00612 ;
14906_Transcript_1/1_Confidence_1.000_Length_2393_45	2393	LHY_ARATH	645	36.45	705	340	27	276	2246	1	645	4e-58	223	Full=Protein LHY;	Full=Protein LATE ELONGATED HYPOCOTYL;	Arabidopsis thaliana (Mouse-ear cress).	GO:0005634 C:nucleus ;GO:0003700 F:sequence-specific DNA binding transcription factor activity ;GO:0044212 F:transcription regulatory region DNA binding ;GO:0007623 P:circadian rhythm ;GO:0048574 P:long-day photoperiodism, flowering ;GO:0042754 P:negative regulation of circadian rhythm ;GO:0043433 P:negative regulation of sequence-specific DNA binding transcription factor activity ;GO:0009737 P:r…	PF00249 ;
1492_Transcript_2/6_Confidence_0.647_Length_2140_45	2140	GOGC5_ARATH	956	30.77	156	96	4	209	661	331	479	5e-09	60.1	Full=Golgin candidate 5;		Arabidopsis thaliana (Mouse-ear cress).	GO:0005794 C:Golgi apparatus ;GO:0005634 C:nucleus ;GO:0005515 F:protein binding ;	PF12329 ;PF12325 ;
14941_Transcript_1/1_Confidence_1.000_Length_374_45	374	SRG1_ARATH	358	43.97	116	63	1	26	373	51	164	2e-26	114	Full=Protein SRG1;	Full=Protein SENESCENCE-RELATED GENE 1;	Arabidopsis thaliana (Mouse-ear cress).	GO:0046872 F:metal ion binding ;GO:0016706 F:oxidoreductase activity, acting on paired donors, with incorporation or reduction of molecular oxygen, 2-oxoglutarate as one donor, and incorporation of one atom each of oxygen into both donors ;GO:0010260 P:organ senescence ;	PF03171 ;
14971_Transcript_1/1_Confidence_1.000_Length_329_45	329	OCT3_ARATH	518	46.67	105	47	4	18	329	1	97	2e-13	70.9	Full=Organic cation/carnitine transporter 3;		Arabidopsis thaliana (Mouse-ear cress).	GO:0016021 C:integral to membrane ;GO:0022857 F:transmembrane transporter activity ;	PF00083 ;
14972_Transcript_1/1_Confidence_1.000_Length_468_45	468	PTR53_ARATH	616	59	100	41	0	2	301	498	597	3e-30	127	Full=Probable peptide/nitrate transporter At5g62680;		Arabidopsis thaliana (Mouse-ear cress).	GO:0016021 C:integral to membrane ;GO:0005886 C:plasma membrane ;GO:0009506 C:plasmodesma ;GO:0005215 F:transporter activity ;GO:0006857 P:oligopeptide transport ;GO:0080167 P:response to karrikin ;	PF00854 ;
14978_Transcript_1/1_Confidence_1.000_Length_633_45	633	NEP1_NEPGR	437	37.5	72	43	2	3	218	365	434	9e-08	53.5	Full=Aspartic proteinase nepenthesin-1;	Full=Nepenthesin-I;	Nepenthes gracilis (Slender pitcher plant).	GO:0005576 C:extracellular region ;GO:0004190 F:aspartic-type endopeptidase activity ;GO:0006508 P:proteolysis ;	PF00026 ;
14984_Transcript_1/1_Confidence_1.000_Length_444_45	444	GSO1_ARATH	1249	55.1	147	65	1	2	442	667	812	1e-36	148	Full=LRR receptor-like serine/threonine-protein kinase GSO1;	Full=Protein GASSHO 1;	Arabidopsis thaliana (Mouse-ear cress).	GO:0016021 C:integral to membrane ;GO:0005524 F:ATP binding ;GO:0004674 F:protein serine/threonine kinase activity ;GO:0004872 F:receptor activity ;GO:0009790 P:embryo development ;GO:0008544 P:epidermis development ;	PF00560 ;PF08263 ;PF00069 ;
1498_Transcript_3/3_Confidence_0.600_Length_1733_45	1733	ABAH4_ARATH	468	34.18	433	274	6	154	1440	35	460	2e-64	243	Full=Abscisic acid 8'-hydroxylase 4;	Full=Cytochrome P450 707A4;	Arabidopsis thaliana (Mouse-ear cress).	GO:0016021 C:integral to membrane ;GO:0010295 F:(+)-abscisic acid 8'-hydroxylase activity ;GO:0009055 F:electron carrier activity ;GO:0020037 F:heme binding ;GO:0006950 P:response to stress ;	PF00067 ;
14999_Transcript_1/1_Confidence_1.000_Length_721_45	721	SINA5_ARATH	309	59.06	127	52	0	335	715	29	155	3e-44	175	Full=E3 ubiquitin-protein ligase SINAT5;	Full=Seven in absentia homolog 5;	Arabidopsis thaliana (Mouse-ear cress).	GO:0005737 C:cytoplasm ;GO:0005634 C:nucleus ;GO:0004842 F:ubiquitin-protein ligase activity ;GO:0008270 F:zinc ion binding ;GO:0007275 P:multicellular organismal development ;GO:0006511 P:ubiquitin-dependent protein catabolic process ;	PF03145 ;
1499_Transcript_1/4_Confidence_0.762_Length_1095_45	1095	POLX_TOBAC	1328	39.6	250	149	2	1092	343	460	707	2e-46	183	Full=Retrovirus-related Pol polyprotein from transposon TNT 1-94;		Nicotiana tabacum (Common tobacco).	GO:0004190 F:aspartic-type endopeptidase activity ;GO:0004519 F:endonuclease activity ;GO:0003676 F:nucleic acid binding ;GO:0003964 F:RNA-directed DNA polymerase activity ;GO:0008270 F:zinc ion binding ;GO:0015074 P:DNA integration ;GO:0006508 P:proteolysis ;	PF00665 ;PF00077 ;PF07727 ;PF00098 ;
14_Transcript_11/20_Confidence_0.089_Length_873_45	873	LEC_GALNI	157	43.24	111	58	3	10	342	20	125	2e-19	92.8	Full=Mannose-specific lectin;	Full=LecGNA 2;	Galanthus nivalis (Common snowdrop).	GO:0005576 C:extracellular region ;GO:0005537 F:mannose binding ;	PF01453 ;
14_Transcript_12/20_Confidence_0.214_Length_738_45	738	LEC_GALNI	157	41.98	131	66	4	21	401	1	125	4e-22	101	Full=Mannose-specific lectin;	Full=LecGNA 2;	Galanthus nivalis (Common snowdrop).	GO:0005576 C:extracellular region ;GO:0005537 F:mannose binding ;	PF01453 ;
14_Transcript_18/20_Confidence_0.179_Length_1409_45	1409	LEC_GALNI	157	60.53	38	15	0	836	949	25	62	4e-07	51.2	Full=Mannose-specific lectin;	Full=LecGNA 2;	Galanthus nivalis (Common snowdrop).	GO:0005576 C:extracellular region ;GO:0005537 F:mannose binding ;	PF01453 ;
14_Transcript_20/20_Confidence_0.268_Length_744_45	744	LEC_GALNI	157	48.48	66	34	0	323	520	22	87	2e-13	72.8	Full=Mannose-specific lectin;	Full=LecGNA 2;	Galanthus nivalis (Common snowdrop).	GO:0005576 C:extracellular region ;GO:0005537 F:mannose binding ;	PF01453 ;
14_Transcript_7/20_Confidence_1.000_Length_814_45	814	SCP50_ARATH	444	67.74	31	10	0	425	333	107	137	1e-13	52	Full=Serine carboxypeptidase-like 50;		Arabidopsis thaliana (Mouse-ear cress).	GO:0005576 C:extracellular region ;GO:0005773 C:vacuole ;GO:0004185 F:serine-type carboxypeptidase activity ;GO:0006508 P:proteolysis ;	PF00450 ;
15016_Transcript_1/1_Confidence_1.000_Length_304_45	304	PER8_ARATH	310	53.33	45	21	0	299	165	265	309	1e-07	51.2	Full=Peroxidase 8;		Arabidopsis thaliana (Mouse-ear cress).	GO:0005576 C:extracellular region ;GO:0020037 F:heme binding ;GO:0004601 F:peroxidase activity ;GO:0042744 P:hydrogen peroxide catabolic process ;	PF00141 ;
15024_Transcript_1/1_Confidence_1.000_Length_425_45	425	DIR1_ARATH	102	45.33	75	40	1	9	233	29	102	1e-14	75.5	Full=Putative lipid-transfer protein DIR1;	Full=Protein DEFECTIVE IN INDUCED RESISTANCE 1;	Arabidopsis thaliana (Mouse-ear cress).	GO:0048046 C:apoplast ;GO:0005504 F:fatty acid binding ;GO:0008270 F:zinc ion binding ;GO:0006869 P:lipid transport ;GO:0009862 P:systemic acquired resistance, salicylic acid mediated signaling pathway ;	PF00234 ;
15037_Transcript_1/1_Confidence_1.000_Length_450_45	450	TPSBE_ZINZE	554	92	150	12	0	1	450	225	374	5e-60	226	Full=Beta-eudesmol synthase;	Full=Alpha-eudesmol synthase;	Zingiber zerumbet (Shampoo ginger) (Amomum spurium).	GO:0005737 C:cytoplasm ;GO:0016829 F:lyase activity ;GO:0000287 F:magnesium ion binding ;GO:0006952 P:defense response ;	PF01397 ;PF03936 ;
15038_Transcript_1/1_Confidence_1.000_Length_249_45	249	TSGD1_ZINOF	550	81.71	82	15	0	2	247	362	443	5e-38	152	Full=(+)-germacrene D synthase;		Zingiber officinale (Ginger) (Amomum zingiber).	GO:0005737 C:cytoplasm ;GO:0016829 F:lyase activity ;GO:0000287 F:magnesium ion binding ;	PF01397 ;PF03936 ;
15044_Transcript_1/1_Confidence_1.000_Length_1250_45	1250	RNZC_ARATH	354	64.79	355	117	2	1236	181	5	354	6e-125	444	Full=Ribonuclease Z, chloroplastic;	Full=tRNase Z;	Arabidopsis thaliana (Mouse-ear cress).	GO:0009507 C:chloroplast ;GO:0042781 F:3'-tRNA processing endoribonuclease activity ;GO:0046872 F:metal ion binding ;GO:0042780 P:tRNA 3'-end processing ;
15059_Transcript_1/1_Confidence_1.000_Length_721_45	721	WRK20_ARATH	557	48.95	239	103	6	718	2	178	397	2e-53	205	Full=Probable WRKY transcription factor 20;	Full=WRKY DNA-binding protein 20;	Arabidopsis thaliana (Mouse-ear cress).	GO:0005634 C:nucleus ;GO:0043565 F:sequence-specific DNA binding ;GO:0003700 F:sequence-specific DNA binding transcription factor activity ;GO:0045893 P:positive regulation of transcription, DNA-dependent ;GO:0009961 P:response to 1-aminocyclopropane-1-carboxylic acid ;GO:0009611 P:response to wounding ;GO:0006351 P:transcription, DNA-dependent ;	PF03106 ;
15089_Transcript_1/1_Confidence_1.000_Length_615_45	615	YAB5_ARATH	164	76.67	30	7	0	210	299	113	142	2e-10	49.3	Full=Axial regulator YABBY 5;		Arabidopsis thaliana (Mouse-ear cress).	GO:0005634 C:nucleus ;GO:0003677 F:DNA binding ;GO:0046872 F:metal ion binding ;GO:0006355 P:regulation of transcription, DNA-dependent ;	PF04690 ;
15117_Transcript_1/1_Confidence_1.000_Length_247_45	247	Y1407_ORYSJ	317	74.68	79	19	1	9	245	174	251	2e-26	113	Full=Putative AP2/ERF and B3 domain-containing protein Os01g0140700;		Oryza sativa subsp. japonica (Rice).	GO:0005634 C:nucleus ;GO:0003677 F:DNA binding ;GO:0003700 F:sequence-specific DNA binding transcription factor activity ;GO:0006351 P:transcription, DNA-dependent ;	PF00847 ;PF02362 ;
15144_Transcript_1/1_Confidence_1.000_Length_611_45	611	PUB16_ARATH	674	42.37	59	34	0	357	533	87	145	5e-06	47.8	Full=U-box domain-containing protein 16;	Full=Plant U-box protein 16;	Arabidopsis thaliana (Mouse-ear cress).	GO:0000151 C:ubiquitin ligase complex ;GO:0005488 F:binding ;GO:0004842 F:ubiquitin-protein ligase activity ;GO:0010200 P:response to chitin ;	PF00514 ;PF04564 ;
15162_Transcript_1/3_Confidence_0.600_Length_1610_45	1610	MCM3_ARATH	776	34.82	224	107	6	726	1280	404	627	2e-26	117	Full=DNA replication licensing factor MCM3 homolog;	Full=Minichromosome maintenance protein 3 homolog;	Arabidopsis thaliana (Mouse-ear cress).	GO:0005634 C:nucleus ;GO:0005524 F:ATP binding ;GO:0003677 F:DNA binding ;GO:0004386 F:helicase activity ;GO:0007049 P:cell cycle ;GO:0006268 P:DNA unwinding involved in replication ;GO:0006270 P:DNA-dependent DNA replication initiation ;	PF00493 ;
15162_Transcript_2/3_Confidence_0.400_Length_1945_45	1945	PROL_ARATH	716	33.02	539	320	12	65	1633	123	636	3e-62	236	Full=Protein PROLIFERA;		Arabidopsis thaliana (Mouse-ear cress).	GO:0005737 C:cytoplasm ;GO:0005634 C:nucleus ;GO:0005524 F:ATP binding ;GO:0003677 F:DNA binding ;GO:0017111 F:nucleoside-triphosphatase activity ;GO:0005515 F:protein binding ;GO:0007049 P:cell cycle ;GO:0006268 P:DNA unwinding involved in replication ;GO:0006270 P:DNA-dependent DNA replication initiation ;GO:0006355 P:regulation of transcription, DNA-dependent ;GO:0010182 P:sugar mediated signa…	PF00493 ;
151_Transcript_1/2_Confidence_1.000_Length_1890_45	1890	LOX4_ORYSJ	877	59.08	391	149	7	613	1770	75	459	1e-121	433	Full=Probable linoleate 9S-lipoxygenase 4;	Full=Lipoxygenase 4;	Oryza sativa subsp. japonica (Rice).	GO:0005506 F:iron ion binding ;GO:0016165 F:lipoxygenase activity ;GO:0031408 P:oxylipin biosynthetic process ;	PF00305 ;PF01477 ;
15258_Transcript_1/1_Confidence_1.000_Length_655_45	655	ZDH22_ARATH	620	46.15	182	55	5	31	558	465	609	6e-33	137	Full=S-acyltransferase TIP1;	Full=Zinc finger DHHC domain-containing protein TIP1;	Arabidopsis thaliana (Mouse-ear cress).	GO:0016021 C:integral to membrane ;GO:0000035 F:acyl binding ;GO:0016417 F:S-acyltransferase activity ;GO:0008270 F:zinc ion binding ;GO:0009932 P:cell tip growth ;	PF12796 ;PF01529 ;
15265_Transcript_2/5_Confidence_0.571_Length_2138_45	2138	CDPK_SOYBN	508	80.67	481	88	1	1692	250	18	493	0	780	Full=Calcium-dependent protein kinase SK5;		Glycine max (Soybean) (Glycine hispida).	GO:0005524 F:ATP binding ;GO:0005509 F:calcium ion binding ;GO:0004674 F:protein serine/threonine kinase activity ;	PF00036 ;PF00069 ;
15269_Transcript_1/1_Confidence_1.000_Length_321_45	321	M3K2_ARATH	651	36.17	94	54	3	321	55	255	347	3e-09	56.6	Full=Mitogen-activated protein kinase kinase kinase 2;	Full=Arabidopsis NPK1-related protein kinase 2;	Arabidopsis thaliana (Mouse-ear cress).	GO:0005737 C:cytoplasm ;GO:0005874 C:microtubule ;GO:0005524 F:ATP binding ;GO:0004709 F:MAP kinase kinase kinase activity ;GO:0043622 P:cortical microtubule organization ;GO:0000910 P:cytokinesis ;	PF00069 ;
1526_Transcript_1/1_Confidence_1.000_Length_660_45	660	SRS1_ORYSJ	204	44.88	127	67	2	544	167	1	125	4e-22	101	Full=Salt stress root protein RS1;		Oryza sativa subsp. japonica (Rice).		PF05558 ;
1528_Transcript_2/4_Confidence_0.700_Length_3779_45	3779	KCBP_ARATH	1260	23.78	164	106	5	3161	2676	727	873	3e-06	51.6	Full=Kinesin-like calmodulin-binding protein;	Full=Protein ZWICHEL;	Arabidopsis thaliana (Mouse-ear cress).	GO:0005856 C:cytoskeleton ;GO:0005886 C:plasma membrane ;GO:0043531 F:ADP binding ;GO:0005524 F:ATP binding ;GO:0016887 F:ATPase activity ;GO:0005509 F:calcium ion binding ;GO:0005516 F:calmodulin binding ;GO:0008017 F:microtubule binding ;GO:0003777 F:microtubule motor activity ;GO:0016491 F:oxidoreductase activity ;GO:0007018 P:microtubule-based movement ;GO:0009846 P:pollen germination ;GO:001…	PF00373 ;PF09379 ;PF00225 ;PF00784 ;
15325_Transcript_1/1_Confidence_1.000_Length_366_45	366	Y7633_ORYSJ	955	66.67	51	16	1	364	212	532	581	2e-19	68.6	Full=B3 domain-containing protein Os07g0563300;		Oryza sativa subsp. japonica (Rice).	GO:0005634 C:nucleus ;GO:0003677 F:DNA binding ;GO:0008270 F:zinc ion binding ;GO:0006355 P:regulation of transcription, DNA-dependent ;GO:0006351 P:transcription, DNA-dependent ;	PF02362 ;PF07496 ;
15332_Transcript_1/6_Confidence_0.333_Length_445_45	445	LOX6_ORYSJ	918	61.54	65	25	0	245	439	126	190	6e-19	89.7	Full=Probable lipoxygenase 6;		Oryza sativa subsp. japonica (Rice).	GO:0005506 F:iron ion binding ;GO:0016165 F:lipoxygenase activity ;GO:0031408 P:oxylipin biosynthetic process ;	PF00305 ;PF01477 ;
15333_Transcript_1/1_Confidence_1.000_Length_361_45	361	AGLU_ORYSJ	885	73.11	119	32	0	3	359	302	420	1e-49	191	Full=Probable alpha-glucosidase Os06g0675700;	Full=Maltase;	Oryza sativa subsp. japonica (Rice).	GO:0030246 F:carbohydrate binding ;GO:0032450 F:maltose alpha-glucosidase activity ;GO:0005975 P:carbohydrate metabolic process ;	PF01055 ;
15338_Transcript_1/1_Confidence_1.000_Length_430_45	430	SUBL_ARATH	757	39.39	132	73	3	427	35	236	361	2e-12	68.2	Full=Subtilisin-like protease;	Full=Cucumisin-like serine protease;	Arabidopsis thaliana (Mouse-ear cress).	GO:0048046 C:apoplast ;GO:0009505 C:plant-type cell wall ;GO:0042802 F:identical protein binding ;GO:0004252 F:serine-type endopeptidase activity ;GO:0080001 P:mucilage extrusion from seed coat ;GO:0048359 P:mucilage metabolic process involved seed coat development ;GO:0043086 P:negative regulation of catalytic activity ;GO:0006508 P:proteolysis ;	PF05922 ;PF02225 ;PF00082 ;
153_Transcript_1/1_Confidence_1.000_Length_572_45	572	SUI12_ARATH	113	70.09	107	30	1	151	471	1	105	3e-37	151	Full=Protein translation factor SUI1 homolog 2;		Arabidopsis thaliana (Mouse-ear cress).	GO:0003743 F:translation initiation factor activity ;GO:0006417 P:regulation of translation ;	PF01253 ;
15402_Transcript_1/1_Confidence_1.000_Length_304_45	304	P2C18_ARATH	504	78.22	101	22	0	1	303	235	335	8e-45	174	Full=Probable protein phosphatase 2C 18;		Arabidopsis thaliana (Mouse-ear cress).	GO:0046872 F:metal ion binding ;GO:0004721 F:phosphoprotein phosphatase activity ;	PF00481 ;
15406_Transcript_1/1_Confidence_1.000_Length_270_45	270	Y3078_ARATH	520	50	60	28	2	14	187	1	60	1e-10	61.6	Full=BTB/POZ domain-containing protein At3g50780;		Arabidopsis thaliana (Mouse-ear cress).
15421_Transcript_1/1_Confidence_1.000_Length_216_45	216	PUR_ARATH	296	78.57	28	6	0	216	133	269	296	3e-08	53.1	Full=Transcription factor Pur-alpha 1;	Full=Purine-rich single-stranded DNA-binding protein alpha 1;	Arabidopsis thaliana (Mouse-ear cress).	GO:0005737 C:cytoplasm ;GO:0005634 C:nucleus ;GO:0003677 F:DNA binding ;GO:0006355 P:regulation of transcription, DNA-dependent ;GO:0046686 P:response to cadmium ion ;GO:0006351 P:transcription, DNA-dependent ;	PF04845 ;
15427_Transcript_1/1_Confidence_1.000_Length_217_45	217	SCL6_ARATH	558	49.23	65	33	0	21	215	253	317	2e-14	73.9	Full=Scarecrow-like protein 6;	Full=SCL6-IV;	Arabidopsis thaliana (Mouse-ear cress).	GO:0005634 C:nucleus ;GO:0005515 F:protein binding ;GO:0051301 P:cell division ;GO:0007623 P:circadian rhythm ;GO:0006355 P:regulation of transcription, DNA-dependent ;GO:0048768 P:root hair cell tip growth ;GO:0006351 P:transcription, DNA-dependent ;	PF03514 ;
15429_Transcript_1/4_Confidence_0.625_Length_1819_45	1819	Y1342_ARATH	697	44.96	516	267	8	1775	240	159	661	1e-136	483	Full=PHD finger protein At1g33420;		Arabidopsis thaliana (Mouse-ear cress).	GO:0005634 C:nucleus ;GO:0008270 F:zinc ion binding ;GO:0006355 P:regulation of transcription, DNA-dependent ;GO:0006351 P:transcription, DNA-dependent ;	PF00628 ;
15433_Transcript_1/2_Confidence_1.000_Length_805_45	805	TIC22_ARATH	268	69.66	178	50	2	1	534	92	265	3e-68	254	Full=Protein TIC 22, chloroplastic;	Full=Translocon at the inner envelope membrane of chloroplasts 22;	Arabidopsis thaliana (Mouse-ear cress).	GO:0031972 C:chloroplast intermembrane space ;GO:0016020 C:membrane ;GO:0015031 P:protein transport ;	PF04278 ;
15456_Transcript_2/2_Confidence_1.000_Length_944_45	944	SWET4_ORYSJ	259	74.67	75	19	0	484	708	154	228	1e-25	113	Full=Bidirectional sugar transporter SWEET4;		Oryza sativa subsp. japonica (Rice).	GO:0005887 C:integral to plasma membrane ;GO:0051119 F:sugar transmembrane transporter activity ;	PF03083 ;
15470_Transcript_2/2_Confidence_1.000_Length_506_45	506	GATC_SORBI	146	68.42	95	30	0	146	430	52	146	5e-34	140	Full=Glutamyl-tRNA(Gln) amidotransferase subunit C, chloroplastic/mitochondrial;		Sorghum bicolor (Sorghum) (Sorghum vulgare).	GO:0009507 C:chloroplast ;GO:0005739 C:mitochondrion ;GO:0005524 F:ATP binding ;GO:0016874 F:ligase activity ;GO:0006450 P:regulation of translational fidelity ;GO:0006412 P:translation ;	PF02686 ;
15486_Transcript_3/3_Confidence_0.600_Length_1464_45	1464	ZDHC7_ARATH	345	48.8	334	159	5	114	1091	2	331	3e-89	325	Full=Probable S-acyltransferase At3g18620;	Full=Zinc finger DHHC domain-containing protein At3g18620;	Arabidopsis thaliana (Mouse-ear cress).	GO:0016021 C:integral to membrane ;GO:0016746 F:transferase activity, transferring acyl groups ;GO:0008270 F:zinc ion binding ;	PF01529 ;
1548_Transcript_1/3_Confidence_0.818_Length_2353_45	2353	ANP1_ARATH	666	50.76	264	122	4	849	1619	69	331	1e-74	278	Full=Mitogen-activated protein kinase kinase kinase ANP1;	Full=Arabidopsis NPK1-related kinase 1;	Arabidopsis thaliana (Mouse-ear cress).	GO:0005524 F:ATP binding ;GO:0004709 F:MAP kinase kinase kinase activity ;GO:0009908 P:flower development ;GO:0046777 P:protein autophosphorylation ;GO:0006979 P:response to oxidative stress ;	PF00069 ;
15509_Transcript_1/1_Confidence_1.000_Length_299_45	299	MY1R1_SOLTU	297	67.39	46	15	0	294	157	120	165	1e-11	64.3	Full=Transcription factor MYB1R1;	Full=Myb-related protein R1;	Solanum tuberosum (Potato).	GO:0005829 C:cytosol ;GO:0005634 C:nucleus ;GO:0003677 F:DNA binding ;GO:0006355 P:regulation of transcription, DNA-dependent ;GO:0006950 P:response to stress ;GO:0006351 P:transcription, DNA-dependent ;	PF00249 ;
15543_Transcript_1/1_Confidence_1.000_Length_848_45	848	SUBL_ARATH	757	37.57	181	106	3	8	544	582	757	4e-26	115	Full=Subtilisin-like protease;	Full=Cucumisin-like serine protease;	Arabidopsis thaliana (Mouse-ear cress).	GO:0048046 C:apoplast ;GO:0009505 C:plant-type cell wall ;GO:0042802 F:identical protein binding ;GO:0004252 F:serine-type endopeptidase activity ;GO:0080001 P:mucilage extrusion from seed coat ;GO:0048359 P:mucilage metabolic process involved seed coat development ;GO:0043086 P:negative regulation of catalytic activity ;GO:0006508 P:proteolysis ;	PF05922 ;PF02225 ;PF00082 ;
1554_Transcript_1/1_Confidence_1.000_Length_4343_45	4343	EXS_ARATH	1192	45.68	1158	584	14	3749	324	64	1192	0	890	Full=Leucine-rich repeat receptor protein kinase EXS;	Full=Protein EXCESS MICROSPOROCYTES 1;	Arabidopsis thaliana (Mouse-ear cress).	GO:0016021 C:integral to membrane ;GO:0005886 C:plasma membrane ;GO:0005524 F:ATP binding ;GO:0005515 F:protein binding ;GO:0004674 F:protein serine/threonine kinase activity ;GO:0004872 F:receptor activity ;GO:0007126 P:meiosis ;GO:0009556 P:microsporogenesis ;GO:0010234 P:tapetal cell fate specification ;	PF00560 ;PF08263 ;PF00069 ;
1557_Transcript_1/8_Confidence_0.412_Length_844_45	844	IPYR_SOLTU	211	86.79	159	21	0	687	211	53	211	9e-79	290	Full=Soluble inorganic pyrophosphatase;	Full=Pyrophosphate phospho-hydrolase;	Solanum tuberosum (Potato).	GO:0005737 C:cytoplasm ;GO:0004427 F:inorganic diphosphatase activity ;GO:0000287 F:magnesium ion binding ;GO:0006796 P:phosphate-containing compound metabolic process ;	PF00719 ;
1557_Transcript_4/8_Confidence_0.588_Length_1441_45	1441	IPYR_SOLTU	211	88.46	156	18	0	1213	746	15	170	3e-80	295	Full=Soluble inorganic pyrophosphatase;	Full=Pyrophosphate phospho-hydrolase;	Solanum tuberosum (Potato).	GO:0005737 C:cytoplasm ;GO:0004427 F:inorganic diphosphatase activity ;GO:0000287 F:magnesium ion binding ;GO:0006796 P:phosphate-containing compound metabolic process ;	PF00719 ;
1557_Transcript_5/8_Confidence_0.471_Length_1157_45	1157	IPYR_SOLTU	211	87.93	116	14	0	929	582	15	130	4e-93	217	Full=Soluble inorganic pyrophosphatase;	Full=Pyrophosphate phospho-hydrolase;	Solanum tuberosum (Potato).	GO:0005737 C:cytoplasm ;GO:0004427 F:inorganic diphosphatase activity ;GO:0000287 F:magnesium ion binding ;GO:0006796 P:phosphate-containing compound metabolic process ;	PF00719 ;
15587_Transcript_1/1_Confidence_1.000_Length_568_45	568	RH48_ORYSJ	811	43.36	113	58	4	566	246	37	149	3e-15	78.2	Full=DEAD-box ATP-dependent RNA helicase 48;		Oryza sativa subsp. japonica (Rice).	GO:0005524 F:ATP binding ;GO:0008026 F:ATP-dependent helicase activity ;GO:0003723 F:RNA binding ;	PF00270 ;PF00271 ;
1558_Transcript_1/2_Confidence_1.000_Length_379_45	379	SCAM2_ORYSJ	286	58.46	65	25	2	194	3	6	69	2e-12	67.8	Full=Secretory carrier-associated membrane protein 2;		Oryza sativa subsp. japonica (Rice).	GO:0016021 C:integral to membrane ;GO:0005886 C:plasma membrane ;GO:0030658 C:transport vesicle membrane ;GO:0015031 P:protein transport ;	PF04144 ;
1560_Transcript_2/2_Confidence_1.000_Length_750_45	750	Y4844_ARATH	153	81.67	60	11	0	410	231	90	149	8e-23	103	Full=Uncharacterized protein At4g28440;		Arabidopsis thaliana (Mouse-ear cress).	GO:0005829 C:cytosol ;
15615_Transcript_1/1_Confidence_1.000_Length_469_45	469	PDV1_ARATH	272	34.21	152	96	3	2	454	98	246	9e-18	85.9	Full=Plastid division protein PDV1;	Full=Protein PLASTID DIVISION1;	Arabidopsis thaliana (Mouse-ear cress).	GO:0009707 C:chloroplast outer membrane ;GO:0016021 C:integral to membrane ;GO:0010020 P:chloroplast fission ;
15673_Transcript_1/1_Confidence_1.000_Length_658_45	658	FB285_ARATH	395	44.21	233	85	5	574	2	21	250	1e-40	162	Full=F-box protein At5g46170;		Arabidopsis thaliana (Mouse-ear cress).	GO:0010286 P:heat acclimation ;
15709_Transcript_1/1_Confidence_1.000_Length_921_45	921	ASPR1_ORYSJ	509	70.04	237	64	2	218	919	24	256	1e-82	302	Full=Aspartic proteinase oryzasin-1;		Oryza sativa subsp. japonica (Rice).	GO:0004190 F:aspartic-type endopeptidase activity ;GO:0006629 P:lipid metabolic process ;GO:0006508 P:proteolysis ;	PF00026 ;PF05184 ;PF03489 ;
15744_Transcript_1/1_Confidence_1.000_Length_378_45	378	AP2L1_ARATH	345	86.32	117	16	0	2	352	114	230	2e-48	186	Full=AP2-like ethylene-responsive transcription factor At1g16060;		Arabidopsis thaliana (Mouse-ear cress).	GO:0005634 C:nucleus ;GO:0003677 F:DNA binding ;GO:0003700 F:sequence-specific DNA binding transcription factor activity ;GO:0009873 P:ethylene mediated signaling pathway ;GO:0010187 P:negative regulation of seed germination ;GO:0040008 P:regulation of growth ;GO:0009737 P:response to abscisic acid stimulus ;GO:0009651 P:response to salt stress ;GO:0009414 P:response to water deprivation ;GO:0006…	PF00847 ;
15752_Transcript_3/3_Confidence_0.600_Length_1697_45	1697	ORYA_ORYSJ	458	67.02	94	31	0	1651	1370	365	458	3e-38	156	Full=Oryzain alpha chain;		Oryza sativa subsp. japonica (Rice).	GO:0004197 F:cysteine-type endopeptidase activity ;GO:0006508 P:proteolysis ;	PF00396 ;PF08246 ;PF00112 ;
15756_Transcript_1/1_Confidence_1.000_Length_290_45	290	SHR1_ORYSJ	602	72.9	107	18	2	2	289	284	390	3e-37	149	Full=Protein SHORT-ROOT 1;	Full=OsSHR1;	Oryza sativa subsp. japonica (Rice).	GO:0005634 C:nucleus ;GO:0006355 P:regulation of transcription, DNA-dependent ;GO:0006351 P:transcription, DNA-dependent ;	PF03514 ;
15760_Transcript_1/1_Confidence_1.000_Length_628_45	628	MFP1_TOBAC	722	24.64	211	124	5	99	626	265	475	3e-07	51.6	Full=MAR-binding filament-like protein 1-1;		Nicotiana tabacum (Common tobacco).	GO:0016363 C:nuclear matrix ;GO:0003677 F:DNA binding ;
15773_Transcript_1/1_Confidence_1.000_Length_266_45	266	SPT_ARATH	373	88.89	27	3	0	184	264	191	217	3e-07	50.1	Full=Transcription factor SPATULA;	Full=bHLH transcription factor bHLH024;	Arabidopsis thaliana (Mouse-ear cress).	GO:0005634 C:nucleus ;GO:0003677 F:DNA binding ;GO:0005515 F:protein binding ;GO:0048440 P:carpel development ;GO:0007623 P:circadian rhythm ;GO:0010154 P:fruit development ;GO:0010187 P:negative regulation of seed germination ;GO:0006355 P:regulation of transcription, DNA-dependent ;GO:0009409 P:response to cold ;GO:0010114 P:response to red light ;GO:0006351 P:transcription, DNA-dependent ;	PF00010 ;
15809_Transcript_1/1_Confidence_1.000_Length_491_45	491	MSH7_ARATH	1109	59.04	166	65	1	2	490	751	916	5e-51	196	Full=DNA mismatch repair protein Msh6-2;	Full=MutS homolog 7;	Arabidopsis thaliana (Mouse-ear cress).	GO:0005524 F:ATP binding ;GO:0030983 F:mismatched DNA binding ;GO:0006298 P:mismatch repair ;	PF01624 ;PF05188 ;PF05192 ;PF00488 ;
1580_Transcript_1/1_Confidence_1.000_Length_3572_45	3572	ACA1_ORYSJ	1020	81.37	1020	189	1	250	3306	1	1020	0	1621	Full=Calcium-transporting ATPase 1, plasma membrane-type;	Full=Plastid envelope ATPase 1;	Oryza sativa subsp. japonica (Rice).	GO:0016021 C:integral to membrane ;GO:0005524 F:ATP binding ;GO:0005388 F:calcium-transporting ATPase activity ;GO:0005516 F:calmodulin binding ;GO:0046872 F:metal ion binding ;GO:0006754 P:ATP biosynthetic process ;	PF12515 ;PF00689 ;PF00690 ;PF00122 ;PF00702 ;
15814_Transcript_1/1_Confidence_1.000_Length_1596_45	1596	DGK1_ARATH	728	26.7	397	217	11	1416	232	359	683	2e-29	127	Full=Diacylglycerol kinase 1;	Full=Diglyceride kinase 1;	Arabidopsis thaliana (Mouse-ear cress).	GO:0016021 C:integral to membrane ;GO:0005524 F:ATP binding ;GO:0004143 F:diacylglycerol kinase activity ;GO:0046872 F:metal ion binding ;GO:0007205 P:activation of protein kinase C activity by G-protein coupled receptor protein signaling pathway ;GO:0035556 P:intracellular signal transduction ;	PF00130 ;PF00609 ;PF00781 ;
1581_Transcript_2/4_Confidence_0.700_Length_1567_45	1567	C88A1_MAIZE	519	68.6	449	140	1	3	1346	69	517	0	642	Full=Cytochrome P450 88A1;	Full=Dwarf3 protein;	Zea mays (Maize).	GO:0016021 C:integral to membrane ;GO:0009055 F:electron carrier activity ;GO:0020037 F:heme binding ;GO:0004497 F:monooxygenase activity ;GO:0016705 F:oxidoreductase activity, acting on paired donors, with incorporation or reduction of molecular oxygen ;	PF00067 ;
15831_Transcript_1/1_Confidence_1.000_Length_292_45	292	LRK92_ARATH	675	35.29	102	57	3	5	292	241	339	8e-07	48.5	Full=L-type lectin-domain containing receptor kinase IX.2;		Arabidopsis thaliana (Mouse-ear cress).	GO:0016021 C:integral to membrane ;GO:0005886 C:plasma membrane ;GO:0005524 F:ATP binding ;GO:0004674 F:protein serine/threonine kinase activity ;GO:0004872 F:receptor activity ;GO:0005529 F:sugar binding ;	PF00139 ;PF00069 ;
15851_Transcript_1/1_Confidence_1.000_Length_331_45	331	CLV1_ARATH	980	52.22	90	41	2	327	58	890	977	8e-21	95.1	Full=Receptor protein kinase CLAVATA1;		Arabidopsis thaliana (Mouse-ear cress).	GO:0016021 C:integral to membrane ;GO:0005886 C:plasma membrane ;GO:0005524 F:ATP binding ;GO:0043621 F:protein self-association ;GO:0004674 F:protein serine/threonine kinase activity ;GO:0004872 F:receptor activity ;GO:0033612 F:receptor serine/threonine kinase binding ;GO:0030154 P:cell differentiation ;GO:0009934 P:regulation of meristem structural organization ;	PF00560 ;PF08263 ;PF00069 ;
15879_Transcript_1/1_Confidence_1.000_Length_1857_45	1857	NRX1_ARATH	578	43.65	543	290	8	1788	196	15	553	6e-117	418	Full=Probable nucleoredoxin 1;		Arabidopsis thaliana (Mouse-ear cress).	GO:0005829 C:cytosol ;GO:0016209 F:antioxidant activity ;GO:0047134 F:protein-disulfide reductase activity ;GO:0045454 P:cell redox homeostasis ;GO:0009860 P:pollen tube growth ;GO:0010183 P:pollen tube guidance ;GO:0080092 P:regulation of pollen tube growth ;GO:0046686 P:response to cadmium ion ;	PF00578 ;PF07649 ;
15886_Transcript_1/1_Confidence_1.000_Length_226_45	226	FPGS1_ARATH	571	63.46	52	19	0	1	156	163	214	1e-15	77.8	Full=Folylpolyglutamate synthase;	Full=Tetrahydrofolylpolyglutamate synthase;	Arabidopsis thaliana (Mouse-ear cress).	GO:0005829 C:cytosol ;GO:0005524 F:ATP binding ;GO:0004326 F:tetrahydrofolylpolyglutamate synthase activity ;GO:0048767 P:root hair elongation ;GO:0010449 P:root meristem growth ;	PF08245 ;
15889_Transcript_1/4_Confidence_0.667_Length_1253_45	1253	PME51_ARATH	551	56.57	175	76	0	1	525	372	546	2e-60	229	Full=Probable pectinesterase/pectinesterase inhibitor 51;		Arabidopsis thaliana (Mouse-ear cress).	GO:0005618 C:cell wall ;GO:0005576 C:extracellular region ;GO:0045330 F:aspartyl esterase activity ;GO:0004857 F:enzyme inhibitor activity ;GO:0030599 F:pectinesterase activity ;GO:0042545 P:cell wall modification ;GO:0007047 P:cellular cell wall organization ;	PF01095 ;PF04043 ;
15889_Transcript_4/4_Confidence_0.667_Length_1316_45	1316	PME51_ARATH	551	56.57	175	76	0	1	525	372	546	3e-60	229	Full=Probable pectinesterase/pectinesterase inhibitor 51;		Arabidopsis thaliana (Mouse-ear cress).	GO:0005618 C:cell wall ;GO:0005576 C:extracellular region ;GO:0045330 F:aspartyl esterase activity ;GO:0004857 F:enzyme inhibitor activity ;GO:0030599 F:pectinesterase activity ;GO:0042545 P:cell wall modification ;GO:0007047 P:cellular cell wall organization ;	PF01095 ;PF04043 ;
15895_Transcript_1/1_Confidence_1.000_Length_256_45	256	AIL5_ARATH	558	96.43	84	3	0	3	254	214	297	4e-44	172	Full=AP2-like ethylene-responsive transcription factor AIL5;	Full=Protein AINTEGUMENTA-LIKE 5;	Arabidopsis thaliana (Mouse-ear cress).	GO:0005634 C:nucleus ;GO:0003677 F:DNA binding ;GO:0003700 F:sequence-specific DNA binding transcription factor activity ;GO:0009873 P:ethylene mediated signaling pathway ;GO:0040019 P:positive regulation of embryonic development ;GO:0048364 P:root development ;GO:0009845 P:seed germination ;GO:0006351 P:transcription, DNA-dependent ;	PF00847 ;
1591_Transcript_2/6_Confidence_0.700_Length_1920_45	1920	GLMS_CYACA	621	32	300	192	4	812	1681	324	621	1e-51	160	Full=Glucosamine--fructose-6-phosphate aminotransferase [isomerizing];	Full=L-glutamine-D-fructose-6-phosphate amidotransferase;	Cyanidium caldarium.	GO:0009507 C:chloroplast ;GO:0004360 F:glutamine-fructose-6-phosphate transaminase (isomerizing) activity ;GO:0005529 F:sugar binding ;GO:0016051 P:carbohydrate biosynthetic process ;GO:0006541 P:glutamine metabolic process ;	PF00310 ;PF01380 ;
1592_Transcript_3/3_Confidence_0.778_Length_1474_45	1474	HEM4_ARATH	321	67.39	46	15	0	502	639	255	300	6e-13	72.4	Full=Uroporphyrinogen-III synthase, chloroplastic;	Full=Uroporphyrinogen-III cosynthase;	Arabidopsis thaliana (Mouse-ear cress).	GO:0009507 C:chloroplast ;GO:0004852 F:uroporphyrinogen-III synthase activity ;GO:0015995 P:chlorophyll biosynthetic process ;GO:0006780 P:uroporphyrinogen III biosynthetic process ;	PF02602 ;
15940_Transcript_1/1_Confidence_1.000_Length_442_45	442	AB5G_ARATH	649	44.8	125	58	2	96	440	1	124	2e-21	97.8	Full=ABC transporter G family member 5;	Full=White-brown complex homolog protein 5;	Arabidopsis thaliana (Mouse-ear cress).	GO:0016021 C:integral to membrane ;GO:0005524 F:ATP binding ;GO:0016887 F:ATPase activity ;GO:0006810 P:transport ;	PF01061 ;PF00005 ;
15945_Transcript_1/1_Confidence_1.000_Length_732_45	732	PPR75_ARATH	596	29.15	247	163	5	10	732	131	371	4e-27	118	Full=Pentatricopeptide repeat-containing protein At1g50270;		Arabidopsis thaliana (Mouse-ear cress).	GO:0005488 F:binding ;	PF01535 ;
1594_Transcript_2/2_Confidence_1.000_Length_6158_45	6158	TCPG_THAWE	558	28.26	230	144	4	1769	2434	213	429	2e-20	99.4	Full=T-complex protein 1 subunit gamma;	Full=CCT-gamma;	Thalassiosira weissflogii (Marine diatom).	GO:0005737 C:cytoplasm ;GO:0005524 F:ATP binding ;GO:0051082 F:unfolded protein binding ;GO:0006457 P:protein folding ;	PF00118 ;
1596_Transcript_2/7_Confidence_0.714_Length_2604_45	2604	P2C06_ORYSJ	467	54.38	217	73	3	1623	979	127	319	4e-108	224	Full=Probable protein phosphatase 2C 6;		Oryza sativa subsp. japonica (Rice).	GO:0008287 C:protein serine/threonine phosphatase complex ;GO:0046872 F:metal ion binding ;GO:0004722 F:protein serine/threonine phosphatase activity ;GO:0006470 P:protein dephosphorylation ;	PF00481 ;
15970_Transcript_1/2_Confidence_1.000_Length_596_45	596	MLO1_ARATH	526	72.09	43	12	0	381	253	422	464	2e-12	68.9	Full=MLO-like protein 1;	Full=MLO protein homolog 1;	Arabidopsis thaliana (Mouse-ear cress).	GO:0016021 C:integral to membrane ;GO:0005886 C:plasma membrane ;GO:0005516 F:calmodulin binding ;GO:0008219 P:cell death ;GO:0006952 P:defense response ;GO:0009607 P:response to biotic stimulus ;	PF03094 ;
1600_Transcript_1/1_Confidence_1.000_Length_590_45	590	URT1_FRAAN	478	43.78	201	108	2	590	3	36	236	9e-23	103	Full=Putative UDP-rhamnose:rhamnosyltransferase 1;	Full=Glycosyltransferase 4;	Fragaria ananassa (Strawberry).	GO:0016021 C:integral to membrane ;GO:0016758 F:transferase activity, transferring hexosyl groups ;	PF00201 ;
16020_Transcript_1/1_Confidence_1.000_Length_878_45	878	Y5673_ARATH	853	23.93	234	157	6	812	129	365	583	4e-07	52	Full=WEB family protein At5g16730, chloroplastic;		Arabidopsis thaliana (Mouse-ear cress).		PF05701 ;
16062_Transcript_6/6_Confidence_0.615_Length_1314_45	1314	APC4_ARATH	777	56.77	155	64	1	1221	766	392	546	6e-44	175	Full=Anaphase-promoting complex subunit 4;	Full=Cyclosome subunit 4;	Arabidopsis thaliana (Mouse-ear cress).	GO:0005680 C:anaphase-promoting complex ;GO:0031145 P:anaphase-promoting complex-dependent proteasomal ubiquitin-dependent protein catabolic process ;GO:0051301 P:cell division ;GO:0007067 P:mitosis ;GO:0030071 P:regulation of mitotic metaphase/anaphase transition ;	PF12896 ;PF00400 ;
16064_Transcript_1/1_Confidence_1.000_Length_862_45	862	YUC10_ARATH	383	48.61	216	109	2	2	646	159	373	2e-57	219	Full=Flavin-containing monooxygenase YUCCA10;		Arabidopsis thaliana (Mouse-ear cress).	GO:0050660 F:flavin adenine dinucleotide binding ;GO:0004499 F:flavin-containing monooxygenase activity ;GO:0050661 F:NADP binding ;GO:0009851 P:auxin biosynthetic process ;GO:0022603 P:regulation of anatomical structure morphogenesis ;	PF00743 ;
16085_Transcript_1/1_Confidence_1.000_Length_390_45	390	PTR9_ARATH	557	61.21	116	39	1	5	334	373	488	1e-32	134	Full=Probable peptide/nitrate transporter At1g22540;		Arabidopsis thaliana (Mouse-ear cress).	GO:0016021 C:integral to membrane ;GO:0005215 F:transporter activity ;GO:0006857 P:oligopeptide transport ;	PF00854 ;
1608_Transcript_2/4_Confidence_0.750_Length_4229_45	4229	PEX1_ARATH	1130	53.3	1077	474	12	3637	428	76	1130	0	1035	Full=Peroxisome biogenesis protein 1;	Full=Peroxin-1;	Arabidopsis thaliana (Mouse-ear cress).	GO:0005777 C:peroxisome ;GO:0005524 F:ATP binding ;GO:0017111 F:nucleoside-triphosphatase activity ;GO:0005515 F:protein binding ;GO:0006635 P:fatty acid beta-oxidation ;GO:0016558 P:protein import into peroxisome matrix ;	PF00004 ;PF09262 ;
16109_Transcript_1/1_Confidence_1.000_Length_578_45	578	TL15B_ARATH	223	75.9	166	40	0	499	2	40	205	3e-61	231	Full=Thylakoid lumenal 15.0 kDa protein 2, chloroplastic;		Arabidopsis thaliana (Mouse-ear cress).	GO:0009543 C:chloroplast thylakoid lumen ;
1610_Transcript_1/6_Confidence_0.571_Length_907_45	907	YSL9_ORYSJ	684	83.68	239	39	0	718	2	52	290	4e-120	427	Full=Probable metal-nicotianamine transporter YSL9;	Full=Protein YELLOW STRIPE LIKE 9;	Oryza sativa subsp. japonica (Rice).	GO:0016021 C:integral to membrane ;	PF03169 ;
1610_Transcript_3/6_Confidence_0.571_Length_949_45	949	YSL9_ORYSJ	684	86.99	146	19	0	439	2	145	290	3e-113	276	Full=Probable metal-nicotianamine transporter YSL9;	Full=Protein YELLOW STRIPE LIKE 9;	Oryza sativa subsp. japonica (Rice).	GO:0016021 C:integral to membrane ;	PF03169 ;
1610_Transcript_5/6_Confidence_0.500_Length_1048_45	1048	YSL9_ORYSJ	684	81.76	148	27	0	912	469	52	199	1e-67	253	Full=Probable metal-nicotianamine transporter YSL9;	Full=Protein YELLOW STRIPE LIKE 9;	Oryza sativa subsp. japonica (Rice).	GO:0016021 C:integral to membrane ;	PF03169 ;
16111_Transcript_2/3_Confidence_0.667_Length_1059_45	1059	MNS4_ARATH	624	63.86	166	51	2	2	499	389	545	2e-60	229	Full=Probable alpha-mannosidase I MNS4;		Arabidopsis thaliana (Mouse-ear cress).	GO:0005789 C:endoplasmic reticulum membrane ;GO:0016021 C:integral to membrane ;GO:0005509 F:calcium ion binding ;GO:0004571 F:mannosyl-oligosaccharide 1,2-alpha-mannosidase activity ;	PF01532 ;
16119_Transcript_1/1_Confidence_1.000_Length_330_45	330	DOF53_ARATH	257	76	75	17	1	283	62	35	109	5e-31	129	Full=Dof zinc finger protein DOF5.3;		Arabidopsis thaliana (Mouse-ear cress).	GO:0005634 C:nucleus ;GO:0003677 F:DNA binding ;GO:0008270 F:zinc ion binding ;GO:0006355 P:regulation of transcription, DNA-dependent ;GO:0048364 P:root development ;GO:0006351 P:transcription, DNA-dependent ;	PF02701 ;
16131_Transcript_1/1_Confidence_1.000_Length_200_45	200	TDR_ARATH	1041	51.52	66	31	1	200	3	447	511	1e-12	68.2	Full=Leucine-rich repeat receptor-like protein kinase TDR;	Full=Tracheary element differentiation inhibitory factor receptor;	Arabidopsis thaliana (Mouse-ear cress).	GO:0016021 C:integral to membrane ;GO:0005886 C:plasma membrane ;GO:0005524 F:ATP binding ;GO:0005515 F:protein binding ;GO:0004674 F:protein serine/threonine kinase activity ;GO:0004872 F:receptor activity ;GO:0010067 P:procambium histogenesis ;GO:0010223 P:secondary shoot formation ;GO:0010089 P:xylem development ;	PF00560 ;PF08263 ;PF00069 ;
16134_Transcript_2/4_Confidence_0.222_Length_408_45	408	CCR4E_ARATH	454	50.56	89	44	0	137	403	86	174	2e-22	100	Full=Carbon catabolite repressor protein 4 homolog 5;		Arabidopsis thaliana (Mouse-ear cress).	GO:0005737 C:cytoplasm ;GO:0005634 C:nucleus ;GO:0046872 F:metal ion binding ;GO:0004535 F:poly(A)-specific ribonuclease activity ;GO:0003723 F:RNA binding ;GO:0006355 P:regulation of transcription, DNA-dependent ;GO:0006351 P:transcription, DNA-dependent ;	PF03372 ;
16153_Transcript_3/4_Confidence_0.500_Length_1149_45	1149	INT2_ARATH	580	75.51	98	23	1	1147	857	483	580	1e-38	157	Full=Probable inositol transporter 2;		Arabidopsis thaliana (Mouse-ear cress).	GO:0016021 C:integral to membrane ;GO:0005886 C:plasma membrane ;GO:0090406 C:pollen tube ;GO:0005366 F:myo-inositol:hydrogen symporter activity ;GO:0023052 P:signaling ;	PF00083 ;
16167_Transcript_1/1_Confidence_1.000_Length_249_45	249	AGD12_ARATH	337	42.25	71	39	2	30	239	181	250	6e-07	48.9	Full=ADP-ribosylation factor GTPase-activating protein AGD12;	Full=Zinc- and calcium-binding protein;	Arabidopsis thaliana (Mouse-ear cress).	GO:0005794 C:Golgi apparatus ;GO:0005886 C:plasma membrane ;GO:0005773 C:vacuole ;GO:0008060 F:ARF GTPase activator activity ;GO:0005543 F:phospholipid binding ;GO:0008270 F:zinc ion binding ;GO:0006886 P:intracellular protein transport ;GO:0032312 P:regulation of ARF GTPase activity ;	PF01412 ;PF00168 ;
16171_Transcript_1/2_Confidence_1.000_Length_446_45	446	MDAR2_ARATH	488	76.56	64	15	0	194	3	238	301	2e-31	98.6	Full=Probable monodehydroascorbate reductase, cytoplasmic isoform 2;		Arabidopsis thaliana (Mouse-ear cress).	GO:0009941 C:chloroplast envelope ;GO:0005778 C:peroxisomal membrane ;GO:0050660 F:flavin adenine dinucleotide binding ;GO:0016656 F:monodehydroascorbate reductase (NADH) activity ;GO:0042744 P:hydrogen peroxide catabolic process ;	PF00070 ;PF07992 ;
16176_Transcript_1/1_Confidence_1.000_Length_475_45	475	RETO_ESCCA	538	44.76	105	55	2	14	325	416	518	4e-23	103	Full=Reticuline oxidase;	Full=Tetrahydroprotoberberine synthase;	Eschscholzia californica (California poppy).	GO:0016023 C:cytoplasmic membrane-bounded vesicle ;GO:0050660 F:flavin adenine dinucleotide binding ;GO:0050468 F:reticuline oxidase activity ;GO:0008762 F:UDP-N-acetylmuramate dehydrogenase activity ;GO:0009820 P:alkaloid metabolic process ;	PF08031 ;PF01565 ;
1618_Transcript_2/7_Confidence_0.381_Length_2858_45	2858	DRL29_ARATH	816	54.62	346	156	1	1659	2696	472	816	2e-145	386	Full=Probable disease resistance protein At4g33300;		Arabidopsis thaliana (Mouse-ear cress).	GO:0048046 C:apoplast ;GO:0043531 F:ADP binding ;GO:0005524 F:ATP binding ;GO:0006952 P:defense response ;	PF00560 ;PF00931 ;PF05659 ;
16193_Transcript_2/3_Confidence_0.714_Length_1213_45	1213	BH007_ARATH	302	50.84	297	100	8	1177	386	19	302	1e-52	203	Full=Transcription factor bHLH7;	Full=bHLH transcription factor bHLH007;	Arabidopsis thaliana (Mouse-ear cress).	GO:0005634 C:nucleus ;GO:0003677 F:DNA binding ;GO:0006355 P:regulation of transcription, DNA-dependent ;GO:0006351 P:transcription, DNA-dependent ;	PF00010 ;
1621_Transcript_2/3_Confidence_0.750_Length_551_45	551	CPPM_ARATH	339	63.64	110	40	0	549	220	218	327	5e-37	150	Full=Carboxyvinyl-carboxyphosphonate phosphorylmutase, chloroplastic;	Full=Carboxyphosphonoenolpyruvate phosphonomutase;	Arabidopsis thaliana (Mouse-ear cress).	GO:0009570 C:chloroplast stroma ;GO:0008807 F:carboxyvinyl-carboxyphosphonate phosphorylmutase activity ;	PF00463 ;
16231_Transcript_1/2_Confidence_1.000_Length_817_45	817	SPC3B_ARATH	167	76.05	167	40	0	158	658	1	167	6e-75	277	Full=Signal peptidase complex subunit 3B;	Full=Microsomal signal peptidase 22 kDa subunit;	Arabidopsis thaliana (Mouse-ear cress).	GO:0005618 C:cell wall ;GO:0016021 C:integral to membrane ;GO:0005792 C:microsome ;GO:0005787 C:signal peptidase complex ;GO:0008233 F:peptidase activity ;GO:0006508 P:proteolysis ;GO:0006465 P:signal peptide processing ;	PF04573 ;
16245_Transcript_1/1_Confidence_1.000_Length_303_45	303	GCST_PEA	408	84.62	52	8	0	302	147	356	407	5e-22	99	Full=Aminomethyltransferase, mitochondrial;	Full=Glycine cleavage system T protein;	Pisum sativum (Garden pea).	GO:0005960 C:glycine cleavage complex ;GO:0005739 C:mitochondrion ;GO:0004047 F:aminomethyltransferase activity ;GO:0008483 F:transaminase activity ;GO:0006546 P:glycine catabolic process ;	PF01571 ;PF08669 ;
1625_Transcript_2/5_Confidence_0.615_Length_1675_45	1675	PP208_ARATH	665	27.63	561	353	6	1655	132	93	653	2e-79	293	Full=Pentatricopeptide repeat-containing protein At3g02490, mitochondrial;		Arabidopsis thaliana (Mouse-ear cress).	GO:0005739 C:mitochondrion ;	PF01535 ;
16270_Transcript_1/1_Confidence_1.000_Length_845_45	845	NAC22_ARATH	324	43.9	246	106	8	800	159	66	311	4e-47	184	Full=NAC domain-containing protein 21/22;		Arabidopsis thaliana (Mouse-ear cress).	GO:0005634 C:nucleus ;GO:0003677 F:DNA binding ;GO:0003700 F:sequence-specific DNA binding transcription factor activity ;GO:0009734 P:auxin mediated signaling pathway ;GO:0048527 P:lateral root development ;GO:0010072 P:primary shoot apical meristem specification ;GO:0006351 P:transcription, DNA-dependent ;	PF02365 ;
16290_Transcript_1/1_Confidence_1.000_Length_634_45	634	BH093_ARATH	351	69.51	164	45	1	632	156	188	351	2e-61	231	Full=Transcription factor bHLH93;	Full=bHLH transcription factor bHLH093;	Arabidopsis thaliana (Mouse-ear cress).	GO:0005634 C:nucleus ;GO:0003677 F:DNA binding ;GO:0007275 P:multicellular organismal development ;GO:0006355 P:regulation of transcription, DNA-dependent ;GO:0006351 P:transcription, DNA-dependent ;	PF00010 ;
16299_Transcript_1/1_Confidence_1.000_Length_448_45	448	NSI_ORYSJ	254	60.24	83	32	1	64	309	49	131	7e-23	102	Full=Probable acetyltransferase NSI;	Full=Nuclear shuttle protein-interacting protein homolog;	Oryza sativa subsp. japonica (Rice).	GO:0005634 C:nucleus ;GO:0008080 F:N-acetyltransferase activity ;	PF00583 ;
1629_Transcript_3/8_Confidence_0.650_Length_2734_45	2734	AGD14_ARATH	649	28.25	701	355	29	2436	592	1	639	3e-53	207	Full=Probable ADP-ribosylation factor GTPase-activating protein AGD14;	Full=Protein ZIGA4;	Arabidopsis thaliana (Mouse-ear cress).	GO:0005886 C:plasma membrane ;GO:0008060 F:ARF GTPase activator activity ;GO:0004674 F:protein serine/threonine kinase activity ;GO:0008270 F:zinc ion binding ;GO:0046777 P:protein autophosphorylation ;GO:0032312 P:regulation of ARF GTPase activity ;	PF01412 ;
1629_Transcript_5/8_Confidence_0.650_Length_2659_45	2659	AGD14_ARATH	649	28.72	679	355	26	2361	592	1	639	2e-55	214	Full=Probable ADP-ribosylation factor GTPase-activating protein AGD14;	Full=Protein ZIGA4;	Arabidopsis thaliana (Mouse-ear cress).	GO:0005886 C:plasma membrane ;GO:0008060 F:ARF GTPase activator activity ;GO:0004674 F:protein serine/threonine kinase activity ;GO:0008270 F:zinc ion binding ;GO:0046777 P:protein autophosphorylation ;GO:0032312 P:regulation of ARF GTPase activity ;	PF01412 ;
16349_Transcript_1/1_Confidence_1.000_Length_465_45	465	M1250_ARATH	122	44.93	69	31	3	37	231	14	79	2e-06	48.5	Full=Uncharacterized mitochondrial protein AtMg01250;	Full=ORF102;	Arabidopsis thaliana (Mouse-ear cress).	GO:0005739 C:mitochondrion ;GO:0003723 F:RNA binding ;GO:0003964 F:RNA-directed DNA polymerase activity ;GO:0006278 P:RNA-dependent DNA replication ;	PF00078 ;
16360_Transcript_1/1_Confidence_1.000_Length_401_45	401	PP182_ARATH	583	58.65	133	55	0	1	399	139	271	6e-43	169	Full=Pentatricopeptide repeat-containing protein At2g33760;		Arabidopsis thaliana (Mouse-ear cress).	GO:0005488 F:binding ;	PF01535 ;
16374_Transcript_1/1_Confidence_1.000_Length_377_45	377	RK12_GRATL	131	52.94	68	32	0	313	110	64	131	4e-13	69.7	Full=50S ribosomal protein L12, chloroplastic;		Gracilaria tenuistipitata var. liui (Red alga).	GO:0009507 C:chloroplast ;GO:0005840 C:ribosome ;GO:0003735 F:structural constituent of ribosome ;GO:0006412 P:translation ;	PF00542 ;
16397_Transcript_2/2_Confidence_1.000_Length_495_45	495	MDAR4_ARATH	435	72.99	174	36	1	2	490	225	398	5e-71	263	Full=Probable monodehydroascorbate reductase, cytoplasmic isoform 4;		Arabidopsis thaliana (Mouse-ear cress).	GO:0009570 C:chloroplast stroma ;GO:0005829 C:cytosol ;GO:0050660 F:flavin adenine dinucleotide binding ;GO:0016656 F:monodehydroascorbate reductase (NADH) activity ;GO:0046686 P:response to cadmium ion ;GO:0009651 P:response to salt stress ;GO:0010043 P:response to zinc ion ;	PF00070 ;PF07992 ;
1641_Transcript_1/2_Confidence_1.000_Length_662_45	662	CYPH_ALLCE	150	87.23	94	12	0	662	381	56	149	6e-44	173	Full=Peptidyl-prolyl cis-trans isomerase;	Full=Rotamase;	Allium cepa (Onion).	GO:0005737 C:cytoplasm ;GO:0042277 F:peptide binding ;GO:0003755 F:peptidyl-prolyl cis-trans isomerase activity ;GO:0006457 P:protein folding ;	PF00160 ;
16421_Transcript_1/2_Confidence_1.000_Length_700_45	700	B3GT3_ARATH	409	65.62	32	11	0	254	349	16	47	4e-06	48.1	Full=Probable beta-1,3-galactosyltransferase 3;		Arabidopsis thaliana (Mouse-ear cress).	GO:0000139 C:Golgi membrane ;GO:0016021 C:integral to membrane ;GO:0008378 F:galactosyltransferase activity ;GO:0006486 P:protein glycosylation ;	PF01762 ;
16421_Transcript_2/2_Confidence_1.000_Length_1239_45	1239	B3GT2_ARATH	407	65.66	332	108	3	254	1237	15	344	7e-124	440	Full=Probable beta-1,3-galactosyltransferase 2;		Arabidopsis thaliana (Mouse-ear cress).	GO:0000139 C:Golgi membrane ;GO:0016021 C:integral to membrane ;GO:0008378 F:galactosyltransferase activity ;GO:0006486 P:protein glycosylation ;	PF01762 ;
16441_Transcript_1/1_Confidence_1.000_Length_500_45	500	NPR6_ARATH	467	93.62	47	3	0	143	3	6	52	4e-19	90.5	Full=Regulatory protein NPR6;	Full=Protein BLADE-ON-PETIOLE 1;	Arabidopsis thaliana (Mouse-ear cress).	GO:0005737 C:cytoplasm ;GO:0005634 C:nucleus ;GO:0005515 F:protein binding ;GO:0010434 P:bract formation ;GO:0010582 P:floral meristem determinacy ;GO:0010227 P:floral organ abscission ;GO:0048439 P:flower morphogenesis ;GO:0009965 P:leaf morphogenesis ;GO:0010254 P:nectary development ;GO:0045893 P:positive regulation of transcription, DNA-dependent ;GO:0009954 P:proximal/distal pattern formatio…	PF12796 ;PF00651 ;PF11900 ;
16448_Transcript_1/1_Confidence_1.000_Length_372_45	372	BLH4_ARATH	627	93.02	43	3	0	186	314	451	493	2e-18	87.4	Full=BEL1-like homeodomain protein 4;	Full=Protein SAWTOOTH 2;	Arabidopsis thaliana (Mouse-ear cress).	GO:0005634 C:nucleus ;GO:0043565 F:sequence-specific DNA binding ;GO:0003700 F:sequence-specific DNA binding transcription factor activity ;GO:0009965 P:leaf morphogenesis ;GO:0006351 P:transcription, DNA-dependent ;	PF05920 ;PF07526 ;
16458_Transcript_5/6_Confidence_0.333_Length_692_45	692	CML7_ORYSJ	148	83.33	102	17	0	690	385	47	148	4e-44	174	Full=Probable calcium-binding protein CML7;	Full=Calmodulin-like protein 7;	Oryza sativa subsp. japonica (Rice).	GO:0005509 F:calcium ion binding ;	PF00036 ;
16470_Transcript_2/2_Confidence_1.000_Length_602_45	602	CSN6A_ARATH	317	70	60	17	1	269	90	259	317	5e-19	90.9	Full=COP9 signalosome complex subunit 6a;		Arabidopsis thaliana (Mouse-ear cress).	GO:0005737 C:cytoplasm ;GO:0008180 C:signalosome ;GO:0005515 F:protein binding ;GO:0007275 P:multicellular organismal development ;GO:0009585 P:red, far-red light phototransduction ;GO:0010387 P:signalosome assembly ;GO:0006511 P:ubiquitin-dependent protein catabolic process ;	PF01398 ;
1648_Transcript_1/5_Confidence_0.667_Length_2282_45	2282	4CLL8_ARATH	550	23.19	565	347	15	1847	186	62	550	2e-27	121	Full=4-coumarate--CoA ligase-like 8;	Full=4-coumarate--CoA ligase isoform 11;	Arabidopsis thaliana (Mouse-ear cress).	GO:0005777 C:peroxisome ;GO:0005524 F:ATP binding ;GO:0016874 F:ligase activity ;	PF00501 ;
16501_Transcript_1/1_Confidence_1.000_Length_1082_45	1082	GEM_ARATH	299	73.6	197	51	1	296	883	95	291	8e-76	280	Full=GLABRA2 expression modulator;		Arabidopsis thaliana (Mouse-ear cress).	GO:0005829 C:cytosol ;GO:0051567 P:histone H3-K9 methylation ;GO:0010482 P:regulation of epidermal cell division ;GO:0048765 P:root hair cell differentiation ;GO:0010026 P:trichome differentiation ;	PF02893 ;
1650_Transcript_1/2_Confidence_1.000_Length_554_45	554	DAG_ANTMA	230	58.06	62	26	0	3	188	123	184	5e-17	84	Full=DAG protein, chloroplastic;		Antirrhinum majus (Garden snapdragon).	GO:0009507 C:chloroplast ;
16524_Transcript_1/1_Confidence_1.000_Length_266_45	266	PPA1_SOLLC	255	52.46	61	29	0	1	183	194	254	2e-13	70.5	Full=Acid phosphatase 1;	Full=Apase-1(1);	Solanum lycopersicum (Tomato) (Lycopersicon esculentum).	GO:0003993 F:acid phosphatase activity ;	PF03767 ;
16551_Transcript_1/1_Confidence_1.000_Length_232_45	232	PAN_ARATH	452	52.78	72	34	0	17	232	236	307	3e-19	90.1	Full=Transcription factor PERIANTHIA;	Full=bZIP transcription factor 46;	Arabidopsis thaliana (Mouse-ear cress).	GO:0005634 C:nucleus ;GO:0046983 F:protein dimerization activity ;GO:0043565 F:sequence-specific DNA binding ;GO:0003700 F:sequence-specific DNA binding transcription factor activity ;GO:0009909 P:regulation of flower development ;GO:0006351 P:transcription, DNA-dependent ;	PF00170 ;
16595_Transcript_1/1_Confidence_1.000_Length_226_45	226	SAMT_CLABR	359	36.23	69	44	0	18	224	202	270	2e-11	63.9	Full=Salicylate O-methyltransferase;	Full=S-adenosyl-L-methionine:salicylate acid carboxylmethyltransferase;	Clarkia breweri (Fairy fans) (Eucharidium breweri).	GO:0046872 F:metal ion binding ;GO:0008168 F:methyltransferase activity ;	PF03492 ;
16613_Transcript_5/5_Confidence_0.583_Length_1924_45	1924	R13L1_ARATH	1054	32.8	561	317	16	5	1606	365	892	2e-58	223	Full=Putative disease resistance RPP13-like protein 1;		Arabidopsis thaliana (Mouse-ear cress).	GO:0043531 F:ADP binding ;GO:0005524 F:ATP binding ;GO:0005515 F:protein binding ;GO:0006952 P:defense response ;	PF00560 ;PF00931 ;
16616_Transcript_1/1_Confidence_1.000_Length_388_45	388	CIPKG_ORYSJ	456	42.11	133	70	2	5	385	264	395	4e-17	83.2	Full=CBL-interacting protein kinase 16;	Full=OsCIPK16;	Oryza sativa subsp. japonica (Rice).	GO:0005524 F:ATP binding ;GO:0004674 F:protein serine/threonine kinase activity ;GO:0007165 P:signal transduction ;	PF03822 ;PF00069 ;
16643_Transcript_1/1_Confidence_1.000_Length_1278_45	1278	IMPL1_ARATH	371	71.89	370	84	3	1233	184	1	370	8e-131	463	Full=Phosphatase IMPL1, chloroplastic;	Full=Protein MYO-INOSITOL MONOPHOSPHATASE-LIKE 1;	Arabidopsis thaliana (Mouse-ear cress).	GO:0009570 C:chloroplast stroma ;GO:0005829 C:cytosol ;GO:0008934 F:inositol monophosphate phosphatase activity ;GO:0046872 F:metal ion binding ;	PF00459 ;
16647_Transcript_1/1_Confidence_1.000_Length_730_45	730	EXS_ARATH	1192	39.13	230	112	5	613	2	24	251	9e-34	140	Full=Leucine-rich repeat receptor protein kinase EXS;	Full=Protein EXCESS MICROSPOROCYTES 1;	Arabidopsis thaliana (Mouse-ear cress).	GO:0016021 C:integral to membrane ;GO:0005886 C:plasma membrane ;GO:0005524 F:ATP binding ;GO:0005515 F:protein binding ;GO:0004674 F:protein serine/threonine kinase activity ;GO:0004872 F:receptor activity ;GO:0007126 P:meiosis ;GO:0009556 P:microsporogenesis ;GO:0010234 P:tapetal cell fate specification ;	PF00560 ;PF08263 ;PF00069 ;
16655_Transcript_1/1_Confidence_1.000_Length_2138_45	2138	WDR69_CHLRE	446	24.74	291	212	4	957	91	131	416	8e-25	112	Full=Outer row dynein assembly protein 16;	Full=WD repeat-containing protein 69 homolog;	Chlamydomonas reinhardtii (Chlamydomonas smithii).	GO:0005929 C:cilium ;GO:0035086 C:flagellar axoneme ;GO:0005932 C:microtubule basal body ;	PF00400 ;
1665_Transcript_2/3_Confidence_0.600_Length_1520_45	1520	ARFB_ORYSJ	718	32.05	312	188	10	5	925	403	695	1e-23	108	Full=Auxin response factor 2;	Full=OsETTIN2;	Oryza sativa subsp. japonica (Rice).	GO:0005634 C:nucleus ;GO:0003677 F:DNA binding ;GO:0009734 P:auxin mediated signaling pathway ;GO:0006355 P:regulation of transcription, DNA-dependent ;GO:0006351 P:transcription, DNA-dependent ;	PF06507 ;PF02362 ;
16662_Transcript_1/1_Confidence_1.000_Length_422_45	422	AKT2_ARATH	802	72	25	7	0	76	2	579	603	2e-06	48.1	Full=Potassium channel AKT2/3;		Arabidopsis thaliana (Mouse-ear cress).	GO:0016021 C:integral to membrane ;GO:0009506 C:plasmodesma ;GO:0042802 F:identical protein binding ;GO:0005249 F:voltage-gated potassium channel activity ;GO:0042391 P:regulation of membrane potential ;GO:0009737 P:response to abscisic acid stimulus ;	PF00023 ;PF12796 ;PF00027 ;PF11834 ;PF00520 ;
16676_Transcript_1/1_Confidence_1.000_Length_296_45	296	C71A2_SOLME	505	54.41	68	29	2	92	295	17	82	8e-10	58.5	Full=Cytochrome P450 71A2;	Full=Cytochrome P-450EG4;	Solanum melongena (Eggplant) (Aubergine).	GO:0016021 C:integral to membrane ;GO:0009055 F:electron carrier activity ;GO:0020037 F:heme binding ;GO:0004497 F:monooxygenase activity ;GO:0016705 F:oxidoreductase activity, acting on paired donors, with incorporation or reduction of molecular oxygen ;	PF00067 ;
16692_Transcript_1/2_Confidence_1.000_Length_962_45	962	CP20C_ARATH	260	60.24	166	60	2	166	663	97	256	1e-52	203	Full=Peptidyl-prolyl cis-trans isomerase CYP20-3, chloroplastic;	Full=Rotamase cyclophilin-4;	Arabidopsis thaliana (Mouse-ear cress).	GO:0048046 C:apoplast ;GO:0009941 C:chloroplast envelope ;GO:0009570 C:chloroplast stroma ;GO:0009535 C:chloroplast thylakoid membrane ;GO:0022626 C:cytosolic ribosome ;GO:0031977 C:thylakoid lumen ;GO:0042277 F:peptide binding ;GO:0003755 F:peptidyl-prolyl cis-trans isomerase activity ;GO:0005515 F:protein binding ;GO:0019344 P:cysteine biosynthetic process ;GO:0042742 P:defense response to bact…	PF00160 ;
16698_Transcript_2/5_Confidence_0.455_Length_551_45	551	AMSH2_ARATH	223	57.14	42	18	0	253	378	40	81	6e-13	53.9	Full=AMSH-like ubiquitin thiolesterase 2;	Full=Deubiquitinating enzyme AMSH2;	Arabidopsis thaliana (Mouse-ear cress).	GO:0046872 F:metal ion binding ;GO:0008237 F:metallopeptidase activity ;GO:0071108 P:protein K48-linked deubiquitination ;GO:0070536 P:protein K63-linked deubiquitination ;GO:0006508 P:proteolysis ;	PF01398 ;
16699_Transcript_1/1_Confidence_1.000_Length_301_45	301	ALY3_ARATH	1132	70.59	34	10	0	1	102	1099	1132	5e-09	55.8	Full=Protein ALWAYS EARLY 3;		Arabidopsis thaliana (Mouse-ear cress).	GO:0005634 C:nucleus ;GO:0003677 F:DNA binding ;GO:0005515 F:protein binding ;GO:0006355 P:regulation of transcription, DNA-dependent ;	PF06584 ;PF00249 ;
166_Transcript_6/10_Confidence_0.618_Length_1953_45	1953	C3H65_ORYSJ	529	37.62	210	107	5	985	401	211	411	1e-33	131	Full=Zinc finger CCCH domain-containing protein 65;		Oryza sativa subsp. japonica (Rice).	GO:0003677 F:DNA binding ;GO:0008270 F:zinc ion binding ;	PF00642 ;
166_Transcript_9/10_Confidence_0.676_Length_2217_45	2217	C3H65_ORYSJ	529	37.62	210	107	5	1015	431	211	411	1e-33	131	Full=Zinc finger CCCH domain-containing protein 65;		Oryza sativa subsp. japonica (Rice).	GO:0003677 F:DNA binding ;GO:0008270 F:zinc ion binding ;	PF00642 ;
16717_Transcript_1/1_Confidence_1.000_Length_228_45	228	CYSP_PEA	363	58.11	74	31	0	5	226	199	272	3e-23	103	Full=Cysteine proteinase 15A;	Full=Turgor-responsive protein 15A;	Pisum sativum (Garden pea).	GO:0004197 F:cysteine-type endopeptidase activity ;GO:0006508 P:proteolysis ;GO:0006950 P:response to stress ;	PF08246 ;PF00112 ;
16733_Transcript_1/1_Confidence_1.000_Length_1437_45	1437	BH112_ARATH	393	37.03	343	159	13	222	1151	72	390	1e-39	160	Full=Transcription factor bHLH112;	Full=bHLH transcription factor bHLH112;	Arabidopsis thaliana (Mouse-ear cress).	GO:0005634 C:nucleus ;GO:0003677 F:DNA binding ;GO:0006355 P:regulation of transcription, DNA-dependent ;GO:0006351 P:transcription, DNA-dependent ;	PF00010 ;
16735_Transcript_1/5_Confidence_0.385_Length_1001_45	1001	MAD14_ORYSJ	246	63.97	247	83	2	14	742	1	245	2e-67	252	Full=MADS-box transcription factor 14;	Full=RMADS211;	Oryza sativa subsp. japonica (Rice).	GO:0005634 C:nucleus ;GO:0003677 F:DNA binding ;GO:0046983 F:protein dimerization activity ;GO:0003700 F:sequence-specific DNA binding transcription factor activity ;GO:0030154 P:cell differentiation ;GO:0009908 P:flower development ;GO:0006351 P:transcription, DNA-dependent ;	PF01486 ;PF00319 ;
16735_Transcript_2/5_Confidence_0.462_Length_1172_45	1172	MAD14_ORYSJ	246	65.86	249	74	4	14	736	1	246	5e-71	265	Full=MADS-box transcription factor 14;	Full=RMADS211;	Oryza sativa subsp. japonica (Rice).	GO:0005634 C:nucleus ;GO:0003677 F:DNA binding ;GO:0046983 F:protein dimerization activity ;GO:0003700 F:sequence-specific DNA binding transcription factor activity ;GO:0030154 P:cell differentiation ;GO:0009908 P:flower development ;GO:0006351 P:transcription, DNA-dependent ;	PF01486 ;PF00319 ;
1673_Transcript_1/2_Confidence_1.000_Length_1226_45	1226	EBP2_ARATH	293	61.94	247	90	3	365	1096	45	290	6e-62	234	Full=Probable rRNA-processing protein EBP2 homolog;		Arabidopsis thaliana (Mouse-ear cress).	GO:0005730 C:nucleolus ;GO:0042254 P:ribosome biogenesis ;	PF05890 ;
16741_Transcript_1/2_Confidence_1.000_Length_669_45	669	ACP1_CASGL	136	60.84	143	42	3	80	490	1	135	3e-37	151	Full=Acyl carrier protein 1, chloroplastic;		Casuarina glauca (Swamp oak).	GO:0009507 C:chloroplast ;GO:0000036 F:acyl carrier activity ;GO:0048037 F:cofactor binding ;GO:0031177 F:phosphopantetheine binding ;GO:0006633 P:fatty acid biosynthetic process ;	PF00550 ;
16747_Transcript_3/8_Confidence_0.647_Length_2082_45	2082	CDPK2_ORYSJ	533	72.17	327	78	3	225	1199	49	364	2e-130	459	Full=Calcium-dependent protein kinase isoform 2;		Oryza sativa subsp. japonica (Rice).	GO:0005524 F:ATP binding ;GO:0005509 F:calcium ion binding ;GO:0004674 F:protein serine/threonine kinase activity ;	PF00036 ;PF00069 ;
16747_Transcript_5/8_Confidence_0.529_Length_1881_45	1881	CDPK2_ORYSJ	533	78.87	459	96	1	230	1606	71	528	0	710	Full=Calcium-dependent protein kinase isoform 2;		Oryza sativa subsp. japonica (Rice).	GO:0005524 F:ATP binding ;GO:0005509 F:calcium ion binding ;GO:0004674 F:protein serine/threonine kinase activity ;	PF00036 ;PF00069 ;
16747_Transcript_7/8_Confidence_0.588_Length_2051_45	2051	CDPK2_ORYSJ	533	71.1	301	75	2	225	1121	49	339	0	416	Full=Calcium-dependent protein kinase isoform 2;		Oryza sativa subsp. japonica (Rice).	GO:0005524 F:ATP binding ;GO:0005509 F:calcium ion binding ;GO:0004674 F:protein serine/threonine kinase activity ;	PF00036 ;PF00069 ;
16759_Transcript_2/3_Confidence_0.600_Length_894_45	894	SPCS2_ARATH	192	73.33	180	47	1	82	618	11	190	4e-64	241	Full=Probable signal peptidase complex subunit 2;	Full=Microsomal signal peptidase 25 kDa subunit;	Arabidopsis thaliana (Mouse-ear cress).	GO:0016021 C:integral to membrane ;GO:0005792 C:microsome ;GO:0005787 C:signal peptidase complex ;GO:0008233 F:peptidase activity ;GO:0006508 P:proteolysis ;GO:0006465 P:signal peptide processing ;	PF06703 ;
1675_Transcript_1/1_Confidence_1.000_Length_679_45	679	Y5161_ARATH	170	31.03	116	72	6	627	292	54	165	3e-06	48.5	Full=Uncharacterized protein At5g01610;		Arabidopsis thaliana (Mouse-ear cress).		PF04398 ;
16763_Transcript_1/1_Confidence_1.000_Length_479_45	479	DPE1_ORYSJ	594	52.43	103	18	1	3	311	261	332	1e-23	73.9	Full=4-alpha-glucanotransferase DPE1, chloroplastic/amyloplastic;	Full=Protein DISPROPORTIONATING ENZYME 1;	Oryza sativa subsp. japonica (Rice).	GO:0009501 C:amyloplast ;GO:0009507 C:chloroplast ;GO:0004134 F:4-alpha-glucanotransferase activity ;GO:0043169 F:cation binding ;	PF02446 ;
16777_Transcript_2/4_Confidence_0.500_Length_1097_45	1097	LCAT2_ARATH	633	63.64	33	12	0	834	736	383	415	3e-07	52.8	Full=Phospholipid--sterol O-acyltransferase;	Full=Lecithin-cholesterol acyltransferase-like 2;	Arabidopsis thaliana (Mouse-ear cress).	GO:0005783 C:endoplasmic reticulum ;GO:0016021 C:integral to membrane ;GO:0005792 C:microsome ;GO:0080096 F:phosphatidate-sterol O-acyltransferase activity ;GO:0004607 F:phosphatidylcholine-sterol O-acyltransferase activity ;GO:0080095 F:phosphatidylethanolamine-sterol O-acyltransferase activity ;GO:0010150 P:leaf senescence ;GO:0016127 P:sterol catabolic process ;GO:0034434 P:sterol esterificati…	PF02450 ;
16783_Transcript_1/1_Confidence_1.000_Length_619_45	619	U92A1_ARATH	488	52.71	203	92	3	619	17	277	477	3e-49	191	Full=UDP-glycosyltransferase 92A1;		Arabidopsis thaliana (Mouse-ear cress).	GO:0016758 F:transferase activity, transferring hexosyl groups ;	PF00201 ;
16785_Transcript_1/1_Confidence_1.000_Length_718_45	718	RL281_ARATH	143	68.15	135	43	0	38	442	1	135	6e-46	180	Full=60S ribosomal protein L28-1;		Arabidopsis thaliana (Mouse-ear cress).	GO:0005618 C:cell wall ;GO:0009507 C:chloroplast ;GO:0022625 C:cytosolic large ribosomal subunit ;GO:0005886 C:plasma membrane ;GO:0009506 C:plasmodesma ;GO:0003735 F:structural constituent of ribosome ;GO:0006412 P:translation ;	PF01778 ;
16787_Transcript_2/3_Confidence_0.714_Length_946_45	946	Y5486_ARATH	130	81.3	123	22	1	274	639	1	123	1e-57	219	Full=Uncharacterized protein At5g64816;		Arabidopsis thaliana (Mouse-ear cress).
1678_Transcript_1/1_Confidence_1.000_Length_881_45	881	ESCA_ARATH	311	33.85	130	74	2	34	396	116	242	2e-11	66.2	Full=Putative DNA-binding protein ESCAROLA;		Arabidopsis thaliana (Mouse-ear cress).	GO:0005634 C:nucleus ;GO:0003680 F:AT DNA binding ;GO:0003690 F:double-stranded DNA binding ;GO:0006325 P:chromatin organization ;GO:0010150 P:leaf senescence ;GO:0009640 P:photomorphogenesis ;	PF03479 ;
16798_Transcript_1/1_Confidence_1.000_Length_1802_45	1802	METK_DENCR	395	94.37	391	22	0	179	1351	5	395	0	737	Full=S-adenosylmethionine synthase;	Full=Methionine adenosyltransferase;	Dendrobium crumenatum (Tropical pigeon orchid).	GO:0005737 C:cytoplasm ;GO:0005524 F:ATP binding ;GO:0046872 F:metal ion binding ;GO:0004478 F:methionine adenosyltransferase activity ;GO:0006730 P:one-carbon metabolic process ;GO:0006556 P:S-adenosylmethionine biosynthetic process ;	PF02773 ;PF02772 ;PF00438 ;
16807_Transcript_7/9_Confidence_0.542_Length_2340_45	2340	IMA1B_ORYSJ	534	81.31	535	92	3	2147	561	1	533	0	826	Full=Importin subunit alpha-1b;		Oryza sativa subsp. japonica (Rice).	GO:0005634 C:nucleus ;GO:0048471 C:perinuclear region of cytoplasm ;GO:0005488 F:binding ;GO:0008565 F:protein transporter activity ;GO:0006606 P:protein import into nucleus ;	PF00514 ;PF01749 ;
16811_Transcript_1/3_Confidence_0.571_Length_569_45	569	PER57_ARATH	313	47.06	153	50	2	460	2	22	143	1e-32	135	Full=Peroxidase 57;	Full=PRXR10;	Arabidopsis thaliana (Mouse-ear cress).	GO:0005576 C:extracellular region ;GO:0016020 C:membrane ;GO:0009505 C:plant-type cell wall ;GO:0009506 C:plasmodesma ;GO:0020037 F:heme binding ;GO:0004601 F:peroxidase activity ;GO:0042744 P:hydrogen peroxide catabolic process ;	PF00141 ;
16811_Transcript_2/3_Confidence_0.714_Length_667_45	667	PER44_ARATH	310	43.92	189	49	3	558	1	20	154	4e-33	137	Full=Peroxidase 44;	Full=ATP35;	Arabidopsis thaliana (Mouse-ear cress).	GO:0005576 C:extracellular region ;GO:0020037 F:heme binding ;GO:0004601 F:peroxidase activity ;GO:0042744 P:hydrogen peroxide catabolic process ;	PF00141 ;
16816_Transcript_4/5_Confidence_0.308_Length_1422_45	1422	LOG8_ARATH	216	70.24	205	61	0	526	1140	1	205	3e-83	305	Full=Cytokinin riboside 5'-monophosphate phosphoribohydrolase LOG8;	Full=Protein LONELY GUY 8;	Arabidopsis thaliana (Mouse-ear cress).	GO:0005829 C:cytosol ;GO:0005634 C:nucleus ;GO:0016799 F:hydrolase activity, hydrolyzing N-glycosyl compounds ;GO:0042803 F:protein homodimerization activity ;GO:0009691 P:cytokinin biosynthetic process ;	PF03641 ;
16816_Transcript_5/5_Confidence_0.538_Length_1728_45	1728	LOGL1_ORYSJ	223	72.8	125	34	0	1224	1598	90	214	7e-48	188	Full=Probable cytokinin riboside 5'-monophosphate phosphoribohydrolase LOGL1;	Full=Protein LONELY GUY-like 1;	Oryza sativa subsp. japonica (Rice).	GO:0016799 F:hydrolase activity, hydrolyzing N-glycosyl compounds ;GO:0009691 P:cytokinin biosynthetic process ;	PF03641 ;
16835_Transcript_2/2_Confidence_1.000_Length_1114_45	1114	RHM3_ARATH	664	27.21	305	202	9	2	871	13	312	3e-23	106	Full=Probable rhamnose biosynthetic enzyme 3;		Arabidopsis thaliana (Mouse-ear cress).	GO:0005829 C:cytosol ;GO:0009506 C:plasmodesma ;GO:0005625 C:soluble fraction ;GO:0050662 F:coenzyme binding ;GO:0008831 F:dTDP-4-dehydrorhamnose reductase activity ;GO:0016829 F:lyase activity ;GO:0000166 F:nucleotide binding ;GO:0010280 F:UDP-L-rhamnose synthase activity ;GO:0045226 P:extracellular polysaccharide biosynthetic process ;GO:0010253 P:UDP-rhamnose biosynthetic process ;	PF01370 ;PF04321 ;
16852_Transcript_1/2_Confidence_1.000_Length_1527_45	1527	MTK1_ORYSJ	430	75.25	400	99	0	13	1212	15	414	0	634	Full=Methylthioribose kinase 1;		Oryza sativa subsp. japonica (Rice).	GO:0005524 F:ATP binding ;GO:0046522 F:S-methyl-5-thioribose kinase activity ;GO:0009086 P:methionine biosynthetic process ;	PF01636 ;
16875_Transcript_3/3_Confidence_0.600_Length_822_45	822	GEML8_ARATH	219	54.44	180	72	1	144	683	45	214	2e-48	189	Full=Putative GEM-like protein 8;		Arabidopsis thaliana (Mouse-ear cress).		PF02893 ;
1687_Transcript_4/4_Confidence_0.571_Length_635_45	635	RL222_ARATH	124	86.24	109	14	1	70	396	17	124	5e-40	160	Full=60S ribosomal protein L22-2;		Arabidopsis thaliana (Mouse-ear cress).	GO:0022625 C:cytosolic large ribosomal subunit ;GO:0005730 C:nucleolus ;GO:0005886 C:plasma membrane ;GO:0009506 C:plasmodesma ;GO:0003735 F:structural constituent of ribosome ;GO:0006412 P:translation ;	PF01776 ;
16884_Transcript_2/3_Confidence_0.667_Length_513_45	513	REMO_SOLTU	198	41.58	101	59	0	448	146	93	193	5e-16	80.5	Full=Remorin;	Full=pp34;	Solanum tuberosum (Potato).	GO:0005886 C:plasma membrane ;GO:0048032 F:galacturonate binding ;GO:0007267 P:cell-cell signaling ;GO:0006810 P:transport ;	PF03763 ;PF03766 ;
16885_Transcript_1/4_Confidence_0.625_Length_659_45	659	INO1_SESIN	510	88.81	134	15	0	589	188	377	510	2e-62	235	Full=Inositol-3-phosphate synthase;	Full=Myo-inositol-1-phosphate synthase;	Sesamum indicum (Oriental sesame) (Sesamum orientale).	GO:0005737 C:cytoplasm ;GO:0004512 F:inositol-3-phosphate synthase activity ;GO:0000166 F:nucleotide binding ;GO:0006021 P:inositol biosynthetic process ;GO:0008654 P:phospholipid biosynthetic process ;	PF01658 ;PF07994 ;
16886_Transcript_2/2_Confidence_1.000_Length_395_45	395	RS28_MAIZE	65	94.12	51	3	0	392	240	1	51	8e-21	95.5	Full=40S ribosomal protein S28;		Zea mays (Maize).	GO:0003735 F:structural constituent of ribosome ;GO:0006412 P:translation ;	PF01200 ;
168_Transcript_1/2_Confidence_1.000_Length_1808_45	1808	U2A2A_NICPL	555	30.51	295	186	6	1695	862	215	507	1e-24	111	Full=Splicing factor U2af large subunit A;	Full=U2 small nuclear ribonucleoprotein auxiliary factor large subunit A;	Nicotiana plumbaginifolia (Leadwort-leaved tobacco) (Tex-Mex tobacco).	GO:0005634 C:nucleus ;GO:0000166 F:nucleotide binding ;GO:0003723 F:RNA binding ;GO:0006397 P:mRNA processing ;GO:0008380 P:RNA splicing ;	PF00076 ;
16907_Transcript_1/2_Confidence_1.000_Length_1556_45	1556	SUBL_ARATH	757	58.45	438	177	4	1554	253	320	756	3e-138	488	Full=Subtilisin-like protease;	Full=Cucumisin-like serine protease;	Arabidopsis thaliana (Mouse-ear cress).	GO:0048046 C:apoplast ;GO:0009505 C:plant-type cell wall ;GO:0042802 F:identical protein binding ;GO:0004252 F:serine-type endopeptidase activity ;GO:0080001 P:mucilage extrusion from seed coat ;GO:0048359 P:mucilage metabolic process involved seed coat development ;GO:0043086 P:negative regulation of catalytic activity ;GO:0006508 P:proteolysis ;	PF05922 ;PF02225 ;PF00082 ;
16924_Transcript_2/6_Confidence_0.529_Length_1948_45	1948	ERF1Z_ARATH	435	91.36	359	30	1	1	1077	78	435	0	661	Full=Eukaryotic peptide chain release factor subunit 1-3;	Full=Omnipotent suppressor protein 1 homolog 3;	Arabidopsis thaliana (Mouse-ear cress).	GO:0005737 C:cytoplasm ;GO:0016149 F:translation release factor activity, codon specific ;	PF03463 ;PF03464 ;PF03465 ;
16930_Transcript_2/3_Confidence_0.500_Length_818_45	818	SNL2_ARATH	1367	50.26	189	91	1	818	252	1180	1365	1e-46	182	Full=Paired amphipathic helix protein Sin3-like 2;		Arabidopsis thaliana (Mouse-ear cress).	GO:0005829 C:cytosol ;GO:0005634 C:nucleus ;GO:0006355 P:regulation of transcription, DNA-dependent ;GO:0006351 P:transcription, DNA-dependent ;	PF08295 ;PF02671 ;
16939_Transcript_1/3_Confidence_0.222_Length_1235_45	1235	UBC4_SOLLC	148	82.72	81	11	2	245	3	51	128	1e-30	130	Full=Ubiquitin-conjugating enzyme E2-17 kDa;	Full=Ubiquitin-protein ligase;	Solanum lycopersicum (Tomato) (Lycopersicon esculentum).	GO:0005524 F:ATP binding ;GO:0004842 F:ubiquitin-protein ligase activity ;	PF00179 ;
16939_Transcript_2/3_Confidence_0.556_Length_596_45	596	UBC9_ARATH	148	95.31	128	6	0	386	3	1	128	5e-71	263	Full=SUMO-conjugating enzyme UBC9;	Full=Ubiquitin-protein ligase 9;	Arabidopsis thaliana (Mouse-ear cress).	GO:0005524 F:ATP binding ;GO:0004842 F:ubiquitin-protein ligase activity ;GO:0006511 P:ubiquitin-dependent protein catabolic process ;	PF00179 ;
16950_Transcript_2/5_Confidence_0.750_Length_1247_45	1247	CHI1_ORYSJ	323	76.42	123	29	0	572	204	199	321	2e-105	210	Full=Chitinase 1;	Full=Pathogenesis related (PR)-3 chitinase 1;	Oryza sativa subsp. japonica (Rice).	GO:0008061 F:chitin binding ;GO:0004568 F:chitinase activity ;GO:0016998 P:cell wall macromolecule catabolic process ;GO:0006032 P:chitin catabolic process ;GO:0050832 P:defense response to fungus ;	PF00187 ;PF00182 ;
16950_Transcript_4/5_Confidence_0.625_Length_1138_45	1138	CHI1_ORYSJ	323	63.92	316	103	3	1136	204	12	321	1e-102	369	Full=Chitinase 1;	Full=Pathogenesis related (PR)-3 chitinase 1;	Oryza sativa subsp. japonica (Rice).	GO:0008061 F:chitin binding ;GO:0004568 F:chitinase activity ;GO:0016998 P:cell wall macromolecule catabolic process ;GO:0006032 P:chitin catabolic process ;GO:0050832 P:defense response to fungus ;	PF00187 ;PF00182 ;
16963_Transcript_1/1_Confidence_1.000_Length_1609_45	1609	KO1_ARATH	509	59.63	493	191	5	75	1529	15	507	1e-169	592	Full=Ent-kaurene oxidase, chloroplastic;	Full=Cytochrome P450 701A3;	Arabidopsis thaliana (Mouse-ear cress).	GO:0009707 C:chloroplast outer membrane ;GO:0005783 C:endoplasmic reticulum ;GO:0016021 C:integral to membrane ;GO:0009055 F:electron carrier activity ;GO:0052617 F:ent-kaur-16-en-19-al oxidase activity ;GO:0052616 F:ent-kaur-16-en-19-ol oxidase activity ;GO:0052615 F:ent-kaurene oxidase activity ;GO:0020037 F:heme binding ;GO:0010241 P:ent-kaurene oxidation to kaurenoic acid ;GO:0009740 P:gibber…	PF00067 ;
16965_Transcript_1/1_Confidence_1.000_Length_230_45	230	ENO_ORYSJ	446	96.55	29	1	0	1	87	244	272	5e-18	60.1	Full=Enolase;	Full=OSE1;	Oryza sativa subsp. japonica (Rice).	GO:0000015 C:phosphopyruvate hydratase complex ;GO:0000287 F:magnesium ion binding ;GO:0004634 F:phosphopyruvate hydratase activity ;GO:0006096 P:glycolysis ;	PF00113 ;PF03952 ;
16988_Transcript_1/2_Confidence_1.000_Length_554_45	554	RL321_ARATH	133	85.47	117	17	0	1	351	17	133	8e-55	209	Full=60S ribosomal protein L32-1;		Arabidopsis thaliana (Mouse-ear cress).	GO:0022625 C:cytosolic large ribosomal subunit ;GO:0005730 C:nucleolus ;GO:0003735 F:structural constituent of ribosome ;GO:0006412 P:translation ;	PF01655 ;
16993_Transcript_2/3_Confidence_0.667_Length_1124_45	1124	RL8_SOLLC	260	92.66	259	19	0	123	899	1	259	5e-144	507	Full=60S ribosomal protein L8;	Full=Ribosomal protein TL2;	Solanum lycopersicum (Tomato) (Lycopersicon esculentum).	GO:0005840 C:ribosome ;GO:0003735 F:structural constituent of ribosome ;GO:0006412 P:translation ;	PF00181 ;PF03947 ;
17015_Transcript_1/1_Confidence_1.000_Length_1221_45	1221	SSRA_ARATH	258	57.89	228	90	2	1071	400	23	248	1e-71	267	Full=Translocon-associated protein subunit alpha;	Full=Signal sequence receptor subunit alpha;	Arabidopsis thaliana (Mouse-ear cress).	GO:0009535 C:chloroplast thylakoid membrane ;GO:0005789 C:endoplasmic reticulum membrane ;GO:0016021 C:integral to membrane ;GO:0005886 C:plasma membrane ;GO:0005774 C:vacuolar membrane ;	PF03896 ;
17024_Transcript_1/2_Confidence_1.000_Length_563_45	563	DYL1_CHLRE	91	67.82	87	28	0	540	280	5	91	3e-31	131	Full=Dynein 8 kDa light chain, flagellar outer arm;		Chlamydomonas reinhardtii (Chlamydomonas smithii).	GO:0005929 C:cilium ;GO:0030286 C:dynein complex ;GO:0035086 C:flagellar axoneme ;GO:0005874 C:microtubule ;GO:0003774 F:motor activity ;GO:0009296 P:flagellum assembly ;GO:0007017 P:microtubule-based process ;	PF01221 ;
17032_Transcript_2/2_Confidence_1.000_Length_950_45	950	PABP2_ARATH	629	25.81	248	172	5	803	78	36	277	6e-16	81.6	Full=Polyadenylate-binding protein 2;		Arabidopsis thaliana (Mouse-ear cress).	GO:0005829 C:cytosol ;GO:0000166 F:nucleotide binding ;GO:0003723 F:RNA binding ;GO:0009651 P:response to salt stress ;	PF00658 ;PF00076 ;
17039_Transcript_6/7_Confidence_0.467_Length_811_45	811	MY1R1_SOLTU	297	74.24	66	17	0	768	571	94	159	2e-26	116	Full=Transcription factor MYB1R1;	Full=Myb-related protein R1;	Solanum tuberosum (Potato).	GO:0005829 C:cytosol ;GO:0005634 C:nucleus ;GO:0003677 F:DNA binding ;GO:0006355 P:regulation of transcription, DNA-dependent ;GO:0006950 P:response to stress ;GO:0006351 P:transcription, DNA-dependent ;	PF00249 ;
17061_Transcript_1/2_Confidence_1.000_Length_3069_45	3069	AMYA_VIGMU	421	51.49	402	177	8	1635	2801	25	421	1e-111	401	Full=Alpha-amylase;	Full=1,4-alpha-D-glucan glucanohydrolase;	Vigna mungo (Black gram) (Phaseolus mungo).	GO:0004556 F:alpha-amylase activity ;GO:0005509 F:calcium ion binding ;GO:0005975 P:carbohydrate metabolic process ;	PF07821 ;PF00128 ;
1706_Transcript_3/7_Confidence_0.611_Length_2111_45	2111	ERF1_ORYSJ	365	44.24	278	124	9	1125	334	99	359	9e-45	178	Full=Ethylene-responsive transcription factor 1;	Full=Ethylene-responsive element-binding factor 1;	Oryza sativa subsp. japonica (Rice).	GO:0005634 C:nucleus ;GO:0003677 F:DNA binding ;GO:0003700 F:sequence-specific DNA binding transcription factor activity ;GO:0006952 P:defense response ;GO:0006351 P:transcription, DNA-dependent ;	PF00847 ;
17073_Transcript_2/3_Confidence_0.714_Length_1640_45	1640	ILL1_ORYSJ	442	48.26	259	100	6	569	1342	160	385	2e-46	184	Full=IAA-amino acid hydrolase ILR1-like 1;		Oryza sativa subsp. japonica (Rice).	GO:0005788 C:endoplasmic reticulum lumen ;GO:0016787 F:hydrolase activity ;	PF07687 ;PF01546 ;
17084_Transcript_1/4_Confidence_0.133_Length_547_45	547	UBIQP_AVEFA	305	100	94	0	0	3	284	212	305	2e-47	184	Full=Polyubiquitin;		Avena fatua (Wild oats).	GO:0005737 C:cytoplasm ;GO:0005634 C:nucleus ;	PF00240 ;
17088_Transcript_1/3_Confidence_0.667_Length_686_45	686	POLX_TOBAC	1328	41.52	224	121	4	10	654	1003	1225	1e-38	156	Full=Retrovirus-related Pol polyprotein from transposon TNT 1-94;		Nicotiana tabacum (Common tobacco).	GO:0004190 F:aspartic-type endopeptidase activity ;GO:0004519 F:endonuclease activity ;GO:0003676 F:nucleic acid binding ;GO:0003964 F:RNA-directed DNA polymerase activity ;GO:0008270 F:zinc ion binding ;GO:0015074 P:DNA integration ;GO:0006508 P:proteolysis ;	PF00665 ;PF00077 ;PF07727 ;PF00098 ;
1711_Transcript_4/4_Confidence_0.636_Length_3100_45	3100	PUM2_ARATH	972	47.31	947	390	23	3098	300	114	965	0	707	Full=Pumilio homolog 2;		Arabidopsis thaliana (Mouse-ear cress).	GO:0005829 C:cytosol ;GO:0003730 F:mRNA 3'-UTR binding ;GO:0006417 P:regulation of translation ;	PF07990 ;PF00806 ;
17124_Transcript_1/1_Confidence_1.000_Length_1400_45	1400	SUBL_ARATH	757	54.88	461	195	6	7	1383	261	710	5e-131	464	Full=Subtilisin-like protease;	Full=Cucumisin-like serine protease;	Arabidopsis thaliana (Mouse-ear cress).	GO:0048046 C:apoplast ;GO:0009505 C:plant-type cell wall ;GO:0042802 F:identical protein binding ;GO:0004252 F:serine-type endopeptidase activity ;GO:0080001 P:mucilage extrusion from seed coat ;GO:0048359 P:mucilage metabolic process involved seed coat development ;GO:0043086 P:negative regulation of catalytic activity ;GO:0006508 P:proteolysis ;	PF05922 ;PF02225 ;PF00082 ;
17125_Transcript_1/2_Confidence_1.000_Length_339_45	339	CNR2_MAIZE	181	62	50	18	1	72	221	36	84	1e-14	74.7	Full=Cell number regulator 2;	Full=ZmCNR02;	Zea mays (Maize).	GO:0016021 C:integral to membrane ;GO:0008285 P:negative regulation of cell proliferation ;	PF04749 ;
1714_Transcript_1/1_Confidence_1.000_Length_1436_45	1436	ROC3_NICSY	276	29.1	189	127	3	87	632	85	273	2e-22	103	Full=28 kDa ribonucleoprotein, chloroplastic;		Nicotiana sylvestris (Wood tobacco) (South American tobacco).	GO:0009507 C:chloroplast ;GO:0030529 C:ribonucleoprotein complex ;GO:0000166 F:nucleotide binding ;GO:0003723 F:RNA binding ;GO:0006397 P:mRNA processing ;	PF00076 ;
17158_Transcript_1/3_Confidence_0.625_Length_1019_45	1019	APT1_WHEAT	181	81.38	145	23	1	138	572	1	141	5e-76	238	Full=Adenine phosphoribosyltransferase 1;		Triticum aestivum (Wheat).	GO:0005737 C:cytoplasm ;GO:0003999 F:adenine phosphoribosyltransferase activity ;GO:0006168 P:adenine salvage ;GO:0006166 P:purine ribonucleoside salvage ;	PF00156 ;
17161_Transcript_1/4_Confidence_0.625_Length_852_45	852	FOMT2_WHEAT	356	65.35	101	35	0	479	177	256	356	9e-72	149	Full=Tricetin 3',4',5'-O-trimethyltransferase;	Full=Flavone O-methyltransferase 2;	Triticum aestivum (Wheat).	GO:0008171 F:O-methyltransferase activity ;GO:0046983 F:protein dimerization activity ;GO:0009813 P:flavonoid biosynthetic process ;GO:0009809 P:lignin biosynthetic process ;	PF08100 ;PF00891 ;
17168_Transcript_1/2_Confidence_1.000_Length_1666_45	1666	ILL1_ORYSJ	442	27.66	188	108	6	457	990	140	309	5e-08	56.2	Full=IAA-amino acid hydrolase ILR1-like 1;		Oryza sativa subsp. japonica (Rice).	GO:0005788 C:endoplasmic reticulum lumen ;GO:0016787 F:hydrolase activity ;	PF07687 ;PF01546 ;
1717_Transcript_1/3_Confidence_0.667_Length_771_45	771	USPAL_ARATH	175	41.94	62	35	1	566	381	101	161	8e-07	50.8	Full=Universal stress protein A-like protein;		Arabidopsis thaliana (Mouse-ear cress).	GO:0005886 C:plasma membrane ;GO:0006950 P:response to stress ;	PF00582 ;
1717_Transcript_2/3_Confidence_0.667_Length_849_45	849	USPAL_ARATH	175	41.94	62	35	1	644	459	101	161	9e-07	50.8	Full=Universal stress protein A-like protein;		Arabidopsis thaliana (Mouse-ear cress).	GO:0005886 C:plasma membrane ;GO:0006950 P:response to stress ;	PF00582 ;
17187_Transcript_1/1_Confidence_1.000_Length_1296_45	1296	IAA6_ORYSJ	335	47.7	239	98	4	745	74	108	334	1e-48	191	Full=Auxin-responsive protein IAA6;	Full=Indoleacetic acid-induced protein 6;	Oryza sativa subsp. japonica (Rice).	GO:0005634 C:nucleus ;GO:0046983 F:protein dimerization activity ;GO:0009734 P:auxin mediated signaling pathway ;GO:0006355 P:regulation of transcription, DNA-dependent ;GO:0006351 P:transcription, DNA-dependent ;	PF02309 ;
17198_Transcript_1/1_Confidence_1.000_Length_2287_45	2287	SRF6_ARATH	719	60.41	394	137	7	1354	209	310	696	6e-124	441	Full=Protein STRUBBELIG-RECEPTOR FAMILY 6;	Full=Leucine-rich repeat receptor kinase-like protein SRF6;	Arabidopsis thaliana (Mouse-ear cress).	GO:0016021 C:integral to membrane ;GO:0005886 C:plasma membrane ;GO:0005524 F:ATP binding ;GO:0004672 F:protein kinase activity ;GO:0004872 F:receptor activity ;	PF00560 ;PF08263 ;PF00069 ;
17214_Transcript_3/4_Confidence_0.571_Length_1053_45	1053	PSA2A_ARATH	235	91.06	235	21	0	85	789	1	235	6e-118	420	Full=Proteasome subunit alpha type-2-A;	Full=Proteasome component 3;	Arabidopsis thaliana (Mouse-ear cress).	GO:0022626 C:cytosolic ribosome ;GO:0005634 C:nucleus ;GO:0019773 C:proteasome core complex, alpha-subunit complex ;GO:0004298 F:threonine-type endopeptidase activity ;GO:0010043 P:response to zinc ion ;GO:0006511 P:ubiquitin-dependent protein catabolic process ;	PF00227 ;PF10584 ;
17228_Transcript_1/2_Confidence_1.000_Length_766_45	766	GLGS1_VICFA	508	88.79	107	12	0	253	573	395	501	2e-49	192	Full=Glucose-1-phosphate adenylyltransferase small subunit 1, chloroplastic;	Full=Alpha-D-glucose-1-phosphate adenyl transferase;	Vicia faba (Broad bean) (Faba vulgaris).	GO:0009507 C:chloroplast ;GO:0005524 F:ATP binding ;GO:0008878 F:glucose-1-phosphate adenylyltransferase activity ;GO:0005978 P:glycogen biosynthetic process ;GO:0019252 P:starch biosynthetic process ;	PF00483 ;
17259_Transcript_2/3_Confidence_0.500_Length_624_45	624	RL37A_ORYSJ	92	96.74	92	3	0	562	287	1	92	9e-48	186	Full=60S ribosomal protein L37a;		Oryza sativa subsp. japonica (Rice).	GO:0046872 F:metal ion binding ;GO:0003735 F:structural constituent of ribosome ;GO:0006412 P:translation ;	PF01780 ;
17273_Transcript_1/2_Confidence_1.000_Length_1565_45	1565	SYP52_ARATH	233	54.76	210	95	0	788	159	1	210	2e-59	227	Full=Syntaxin-52;		Arabidopsis thaliana (Mouse-ear cress).	GO:0005794 C:Golgi apparatus ;GO:0016021 C:integral to membrane ;GO:0031902 C:late endosome membrane ;GO:0005773 C:vacuole ;GO:0005484 F:SNAP receptor activity ;GO:0006886 P:intracellular protein transport ;GO:0016192 P:vesicle-mediated transport ;	PF05739 ;
17313_Transcript_1/4_Confidence_0.600_Length_1397_45	1397	UBP12_ARATH	1116	83.63	226	36	1	680	3	803	1027	6e-108	387	Full=Ubiquitin carboxyl-terminal hydrolase 12;	Full=Ubiquitin-specific-processing protease 12;	Arabidopsis thaliana (Mouse-ear cress).	GO:0005829 C:cytosol ;GO:0008234 F:cysteine-type peptidase activity ;GO:0004221 F:ubiquitin thiolesterase activity ;GO:0006511 P:ubiquitin-dependent protein catabolic process ;	PF00917 ;PF00443 ;PF12436 ;
17313_Transcript_2/4_Confidence_0.700_Length_1394_45	1394	UBP13_ARATH	1115	84.57	188	28	1	564	1	832	1018	3e-102	330	Full=Ubiquitin carboxyl-terminal hydrolase 13;	Full=Ubiquitin-specific-processing protease 13;	Arabidopsis thaliana (Mouse-ear cress).	GO:0005829 C:cytosol ;GO:0009506 C:plasmodesma ;GO:0008234 F:cysteine-type peptidase activity ;GO:0004221 F:ubiquitin thiolesterase activity ;GO:0006511 P:ubiquitin-dependent protein catabolic process ;	PF00917 ;PF00443 ;PF12436 ;
17315_Transcript_2/3_Confidence_0.429_Length_361_45	361	XTH22_ARATH	284	72.09	43	12	0	359	231	239	281	1e-14	74.7	Full=Xyloglucan endotransglucosylase/hydrolase protein 22;	Full=Touch protein 4;	Arabidopsis thaliana (Mouse-ear cress).	GO:0048046 C:apoplast ;GO:0005618 C:cell wall ;GO:0004553 F:hydrolase activity, hydrolyzing O-glycosyl compounds ;GO:0016762 F:xyloglucan:xyloglucosyl transferase activity ;GO:0006073 P:cellular glucan metabolic process ;GO:0009664 P:plant-type cell wall organization ;GO:0009733 P:response to auxin stimulus ;GO:0009741 P:response to brassinosteroid stimulus ;GO:0009409 P:response to cold ;GO:0009…	PF00722 ;PF06955 ;
17322_Transcript_1/1_Confidence_1.000_Length_362_45	362	ATL49_ARATH	423	50.98	51	23	2	348	199	125	174	8e-11	62	Full=Putative RING-H2 finger protein ATL49;	Full=Protein MATERNAL EFFECT EMBRYO ARREST 16;	Arabidopsis thaliana (Mouse-ear cress).	GO:0016021 C:integral to membrane ;GO:0008270 F:zinc ion binding ;GO:0009793 P:embryo development ending in seed dormancy ;	PF12678 ;
17336_Transcript_1/1_Confidence_1.000_Length_732_45	732	TIC32_PEA	316	66.89	148	49	0	287	730	9	156	7e-40	160	Full=Short-chain dehydrogenase TIC 32, chloroplastic;	Full=Translocon at the inner envelope membrane of chloroplasts 32;	Pisum sativum (Garden pea).	GO:0009706 C:chloroplast inner membrane ;GO:0005516 F:calmodulin binding ;GO:0000166 F:nucleotide binding ;GO:0016491 F:oxidoreductase activity ;GO:0015031 P:protein transport ;	PF00106 ;
17342_Transcript_3/3_Confidence_0.667_Length_1091_45	1091	GOGC6_ARATH	914	66.04	53	18	0	544	702	130	182	2e-12	70.1	Full=Golgin candidate 6;		Arabidopsis thaliana (Mouse-ear cress).	GO:0005829 C:cytosol ;GO:0000139 C:Golgi membrane ;GO:0005795 C:Golgi stack ;GO:0005488 F:binding ;GO:0008565 F:protein transporter activity ;GO:0009791 P:post-embryonic development ;GO:0032527 P:protein exit from endoplasmic reticulum ;GO:0048280 P:vesicle fusion with Golgi apparatus ;	PF04871 ;PF04869 ;
17344_Transcript_2/4_Confidence_0.500_Length_1384_45	1384	VATD_ARATH	261	76.89	264	53	2	1161	385	1	261	1e-110	397	Full=V-type proton ATPase subunit D;	Full=Vacuolar proton pump subunit D;	Arabidopsis thaliana (Mouse-ear cress).	GO:0000325 C:plant-type vacuole ;GO:0005886 C:plasma membrane ;GO:0033178 C:proton-transporting two-sector ATPase complex, catalytic domain ;GO:0005774 C:vacuolar membrane ;GO:0046961 F:proton-transporting ATPase activity, rotational mechanism ;GO:0015991 P:ATP hydrolysis coupled proton transport ;	PF01813 ;
17359_Transcript_1/2_Confidence_1.000_Length_2328_45	2328	XB34_ORYSJ	513	35.19	54	35	0	450	289	460	513	6e-07	53.1	Full=Probable E3 ubiquitin-protein ligase XBOS34;	Full=XB3 protein homolog 4;	Oryza sativa subsp. japonica (Rice).	GO:0016874 F:ligase activity ;GO:0008270 F:zinc ion binding ;	PF12796 ;
17377_Transcript_1/1_Confidence_1.000_Length_975_45	975	6PGL4_ORYSJ	324	74.43	262	67	0	974	189	63	324	2e-113	405	Full=Probable 6-phosphogluconolactonase 4, chloroplastic;		Oryza sativa subsp. japonica (Rice).	GO:0017057 F:6-phosphogluconolactonase activity ;GO:0006098 P:pentose-phosphate shunt ;	PF01182 ;
17386_Transcript_1/2_Confidence_1.000_Length_1112_45	1112	RS43_ARATH	262	92.19	256	20	0	1015	248	1	256	2e-127	452	Full=40S ribosomal protein S4-3;		Arabidopsis thaliana (Mouse-ear cress).	GO:0022627 C:cytosolic small ribosomal subunit ;GO:0016020 C:membrane ;GO:0005730 C:nucleolus ;GO:0019843 F:rRNA binding ;GO:0003735 F:structural constituent of ribosome ;GO:0006412 P:translation ;	PF00467 ;PF00900 ;PF08071 ;PF01479 ;
17387_Transcript_1/3_Confidence_0.714_Length_1564_45	1564	RGLG2_ARATH	468	57.14	441	126	5	225	1445	57	468	2e-134	476	Full=E3 ubiquitin-protein ligase RGLG2;	Full=RING domain ligase 2;	Arabidopsis thaliana (Mouse-ear cress).	GO:0005886 C:plasma membrane ;GO:0004842 F:ubiquitin-protein ligase activity ;GO:0008270 F:zinc ion binding ;GO:0009850 P:auxin metabolic process ;GO:0009690 P:cytokinin metabolic process ;	PF07002 ;
17397_Transcript_1/3_Confidence_0.600_Length_929_45	929	MGP_ARATH	506	88.51	87	10	0	929	669	117	203	6e-37	151	Full=Zinc finger protein MAGPIE;		Arabidopsis thaliana (Mouse-ear cress).	GO:0005634 C:nucleus ;GO:0003677 F:DNA binding ;GO:0005515 F:protein binding ;GO:0008270 F:zinc ion binding ;GO:0006355 P:regulation of transcription, DNA-dependent ;GO:0006351 P:transcription, DNA-dependent ;	PF00096 ;
17404_Transcript_1/1_Confidence_1.000_Length_926_45	926	C3H2_ORYSJ	386	47.26	237	87	10	924	310	155	385	4e-32	135	Full=Zinc finger CCCH domain-containing protein 2;	Full=Protein DELAY OF THE ONSET OF SENESCENCE;	Oryza sativa subsp. japonica (Rice).	GO:0005634 C:nucleus ;GO:0003677 F:DNA binding ;GO:0008270 F:zinc ion binding ;GO:0009867 P:jasmonic acid mediated signaling pathway ;GO:0010150 P:leaf senescence ;	PF00642 ;
17436_Transcript_2/2_Confidence_1.000_Length_1847_45	1847	SLU7_ORYSJ	536	85.07	536	80	0	74	1681	1	536	0	802	Full=Pre-mRNA-splicing factor SLU7;		Oryza sativa subsp. japonica (Rice).	GO:0005681 C:spliceosomal complex ;GO:0003676 F:nucleic acid binding ;GO:0008270 F:zinc ion binding ;GO:0006397 P:mRNA processing ;GO:0008380 P:RNA splicing ;	PF11708 ;
1745_Transcript_1/2_Confidence_1.000_Length_960_45	960	RF2A_ORYSJ	380	40.58	207	112	3	114	734	80	275	1e-33	140	Full=Transcription factor RF2a;		Oryza sativa subsp. japonica (Rice).	GO:0005634 C:nucleus ;GO:0046983 F:protein dimerization activity ;GO:0043565 F:sequence-specific DNA binding ;GO:0003700 F:sequence-specific DNA binding transcription factor activity ;GO:0006351 P:transcription, DNA-dependent ;	PF00170 ;
17464_Transcript_2/3_Confidence_0.750_Length_2808_45	2808	ANP1_ARATH	666	28.54	445	260	14	2783	1557	64	486	4e-38	157	Full=Mitogen-activated protein kinase kinase kinase ANP1;	Full=Arabidopsis NPK1-related kinase 1;	Arabidopsis thaliana (Mouse-ear cress).	GO:0005524 F:ATP binding ;GO:0004709 F:MAP kinase kinase kinase activity ;GO:0009908 P:flower development ;GO:0046777 P:protein autophosphorylation ;GO:0006979 P:response to oxidative stress ;	PF00069 ;
17473_Transcript_7/7_Confidence_0.375_Length_1250_45	1250	MY1R1_SOLTU	297	37.01	254	134	7	1017	295	36	276	2e-30	130	Full=Transcription factor MYB1R1;	Full=Myb-related protein R1;	Solanum tuberosum (Potato).	GO:0005829 C:cytosol ;GO:0005634 C:nucleus ;GO:0003677 F:DNA binding ;GO:0006355 P:regulation of transcription, DNA-dependent ;GO:0006950 P:response to stress ;GO:0006351 P:transcription, DNA-dependent ;	PF00249 ;
17486_Transcript_1/1_Confidence_1.000_Length_274_45	274	Y1044_ARATH	665	51.32	76	18	3	3	173	569	644	3e-10	60.1	Full=BTB/POZ domain-containing protein At1g30440;		Arabidopsis thaliana (Mouse-ear cress).	GO:0005886 C:plasma membrane ;GO:0004871 F:signal transducer activity ;GO:0009416 P:response to light stimulus ;	PF00651 ;PF03000 ;
17500_Transcript_1/1_Confidence_1.000_Length_342_45	342	PP301_ARATH	781	39.81	108	63	1	9	332	362	467	2e-18	87	Full=Pentatricopeptide repeat-containing protein At4g02750;		Arabidopsis thaliana (Mouse-ear cress).	GO:0005488 F:binding ;	PF01535 ;
1752_Transcript_1/2_Confidence_1.000_Length_1271_45	1271	VILI3_ARATH	965	70	110	33	0	1268	939	474	583	4e-39	159	Full=Villin-3;		Arabidopsis thaliana (Mouse-ear cress).	GO:0005737 C:cytoplasm ;GO:0005856 C:cytoskeleton ;GO:0051015 F:actin filament binding ;GO:0051017 P:actin filament bundle assembly ;GO:0051693 P:actin filament capping ;GO:0051014 P:actin filament severing ;	PF00626 ;PF02209 ;
17561_Transcript_1/2_Confidence_1.000_Length_1196_45	1196	C3H41_ORYSJ	368	49.07	269	123	4	427	1194	6	273	3e-71	265	Full=E3 ubiquitin-protein ligase makorin;	Full=Zinc finger CCCH domain-containing protein 41;	Oryza sativa subsp. japonica (Rice).	GO:0003677 F:DNA binding ;GO:0016874 F:ligase activity ;GO:0008270 F:zinc ion binding ;	PF00097 ;PF00642 ;
17561_Transcript_2/2_Confidence_1.000_Length_1152_45	1152	C3H35_ARATH	323	50	156	77	1	686	1150	72	227	5e-65	186	Full=E3 ubiquitin-protein ligase makorin;	Full=Zinc finger CCCH domain-containing protein 35;	Arabidopsis thaliana (Mouse-ear cress).	GO:0003677 F:DNA binding ;GO:0016874 F:ligase activity ;GO:0008270 F:zinc ion binding ;	PF00097 ;PF00642 ;
17563_Transcript_1/1_Confidence_1.000_Length_224_45	224	RLK1_ARATH	832	68.06	72	23	0	1	216	665	736	5e-17	82.4	Full=G-type lectin S-receptor-like serine/threonine-protein kinase RLK1;	Full=Receptor-like protein kinase 1;	Arabidopsis thaliana (Mouse-ear cress).	GO:0016021 C:integral to membrane ;GO:0044459 C:plasma membrane part ;GO:0005524 F:ATP binding ;GO:0005516 F:calmodulin binding ;GO:0004674 F:protein serine/threonine kinase activity ;GO:0004872 F:receptor activity ;GO:0005529 F:sugar binding ;	PF01453 ;PF00069 ;
17568_Transcript_1/1_Confidence_1.000_Length_823_45	823	LEC_GALNI	157	45.83	168	75	2	13	516	4	155	1e-37	153	Full=Mannose-specific lectin;	Full=LecGNA 2;	Galanthus nivalis (Common snowdrop).	GO:0005576 C:extracellular region ;GO:0005537 F:mannose binding ;	PF01453 ;
17579_Transcript_2/7_Confidence_0.118_Length_613_45	613	MUT11_CHLRE	370	48.94	47	23	1	406	266	64	109	7e-07	50.4	Full=Protein Mut11;	Full=Mut11p;	Chlamydomonas reinhardtii (Chlamydomonas smithii).	GO:0005634 C:nucleus ;	PF00400 ;
17609_Transcript_1/1_Confidence_1.000_Length_922_45	922	ALFL7_ORYSJ	267	66.82	217	71	1	3	650	50	266	2e-67	252	Full=PHD finger protein ALFIN-LIKE 7;		Oryza sativa subsp. japonica (Rice).	GO:0005634 C:nucleus ;GO:0008270 F:zinc ion binding ;GO:0016568 P:chromatin modification ;GO:0006355 P:regulation of transcription, DNA-dependent ;GO:0006351 P:transcription, DNA-dependent ;	PF12165 ;PF00628 ;
17610_Transcript_1/2_Confidence_1.000_Length_677_45	677	BRI1_SOLLC	1207	64.44	225	78	2	673	2	407	630	2e-70	261	Full=Brassinosteroid LRR receptor kinase;	Full=tBRI1;	Solanum lycopersicum (Tomato) (Lycopersicon esculentum).	GO:0016021 C:integral to membrane ;GO:0005886 C:plasma membrane ;GO:0005524 F:ATP binding ;GO:0004674 F:protein serine/threonine kinase activity ;GO:0004872 F:receptor activity ;GO:0005496 F:steroid binding ;GO:0006952 P:defense response ;	PF00560 ;PF08263 ;PF00069 ;
1762_Transcript_1/2_Confidence_1.000_Length_1118_45	1118	APX3_ARATH	287	82.11	285	51	0	71	925	1	285	3e-124	441	Full=L-ascorbate peroxidase 3, peroxisomal;		Arabidopsis thaliana (Mouse-ear cress).	GO:0009941 C:chloroplast envelope ;GO:0046861 C:glyoxysomal membrane ;GO:0009514 C:glyoxysome ;GO:0016021 C:integral to membrane ;GO:0005739 C:mitochondrion ;GO:0009506 C:plasmodesma ;GO:0005774 C:vacuolar membrane ;GO:0020037 F:heme binding ;GO:0016688 F:L-ascorbate peroxidase activity ;GO:0042744 P:hydrogen peroxide catabolic process ;	PF00141 ;
17635_Transcript_2/4_Confidence_0.667_Length_2547_45	2547	DSK1_CYLFU	624	32.97	555	335	13	623	2266	91	615	6e-67	252	Full=Diatom spindle kinesin 1;		Cylindrotheca fusiformis (Marine diatom).	GO:0005737 C:cytoplasm ;GO:0005874 C:microtubule ;GO:0005524 F:ATP binding ;GO:0003777 F:microtubule motor activity ;GO:0007018 P:microtubule-based movement ;	PF00225 ;
17636_Transcript_1/1_Confidence_1.000_Length_1803_45	1803	PSKR1_ARATH	1008	50.75	601	288	7	1801	2	324	917	0	631	Full=Phytosulfokine receptor 1;	Full=Phytosulfokine LRR receptor kinase 1;	Arabidopsis thaliana (Mouse-ear cress).	GO:0016021 C:integral to membrane ;GO:0005886 C:plasma membrane ;GO:0005524 F:ATP binding ;GO:0004383 F:guanylate cyclase activity ;GO:0001653 F:peptide receptor activity ;GO:0004674 F:protein serine/threonine kinase activity ;GO:0009611 P:response to wounding ;	PF00560 ;PF08263 ;PF00069 ;
17654_Transcript_2/5_Confidence_0.583_Length_1270_45	1270	LE14B_LITER	473	35.23	88	46	3	529	266	379	455	3e-06	49.7	Full=LEC14B protein;		Lithospermum erythrorhizon (Purple gromwell) (Lithospermum officinale var. erythrorhizon).		PF00400 ;
17654_Transcript_4/5_Confidence_0.500_Length_1093_45	1093	PER67_ARATH	316	69.66	89	27	0	267	1	44	132	4e-30	129	Full=Peroxidase 67;	Full=ATP44;	Arabidopsis thaliana (Mouse-ear cress).	GO:0005576 C:extracellular region ;GO:0020037 F:heme binding ;GO:0004601 F:peroxidase activity ;GO:0042744 P:hydrogen peroxide catabolic process ;	PF00141 ;
17667_Transcript_1/1_Confidence_1.000_Length_896_45	896	YCF19_GUITH	91	53.03	66	24	3	519	334	15	77	2e-10	62.8	Full=Uncharacterized protein ycf19;		Guillardia theta (Cryptomonas phi).	GO:0009507 C:chloroplast ;GO:0016020 C:membrane ;	PF02325 ;
17675_Transcript_1/1_Confidence_1.000_Length_689_45	689	TBCA_ARATH	113	72.32	112	30	1	222	554	1	112	3e-32	135	Full=Tubulin-specific chaperone A;	Full=Tubulin-folding cofactor A;	Arabidopsis thaliana (Mouse-ear cress).	GO:0005829 C:cytosol ;GO:0005874 C:microtubule ;GO:0051082 F:unfolded protein binding ;GO:0007021 P:tubulin complex assembly ;	PF02970 ;
17677_Transcript_1/1_Confidence_1.000_Length_291_45	291	IDHC_TOBAC	415	86.89	61	8	0	107	289	1	61	2e-26	113	Full=Isocitrate dehydrogenase [NADP];	Full=Oxalosuccinate decarboxylase;	Nicotiana tabacum (Common tobacco).	GO:0005737 C:cytoplasm ;GO:0004450 F:isocitrate dehydrogenase (NADP+) activity ;GO:0000287 F:magnesium ion binding ;GO:0051287 F:NAD binding ;GO:0006097 P:glyoxylate cycle ;GO:0006102 P:isocitrate metabolic process ;GO:0006099 P:tricarboxylic acid cycle ;	PF00180 ;
17682_Transcript_1/3_Confidence_0.714_Length_1432_45	1432	APL_ARATH	358	41.57	178	94	4	849	334	34	207	4e-31	132	Full=Myb family transcription factor APL;	Full=Protein ALTERED PHLOEM DEVELOPMENT;	Arabidopsis thaliana (Mouse-ear cress).	GO:0005634 C:nucleus ;GO:0003677 F:DNA binding ;GO:0010088 P:phloem development ;GO:0006355 P:regulation of transcription, DNA-dependent ;GO:0006351 P:transcription, DNA-dependent ;GO:0010089 P:xylem development ;	PF00249 ;
17687_Transcript_2/3_Confidence_0.600_Length_1362_45	1362	C3H53_ORYSJ	682	52.86	384	131	10	3	1064	319	682	3e-74	275	Full=Zinc finger CCCH domain-containing protein 53;		Oryza sativa subsp. japonica (Rice).	GO:0003677 F:DNA binding ;GO:0000166 F:nucleotide binding ;GO:0003723 F:RNA binding ;GO:0008270 F:zinc ion binding ;	PF00076 ;PF00642 ;
17694_Transcript_2/3_Confidence_0.714_Length_470_45	470	Y2706_ARATH	365	91.67	24	2	0	40	111	331	354	1e-06	48.9	Full=Probable receptor-like protein kinase At2g47060;		Arabidopsis thaliana (Mouse-ear cress).	GO:0005524 F:ATP binding ;GO:0004674 F:protein serine/threonine kinase activity ;GO:0006979 P:response to oxidative stress ;	PF07714 ;
17701_Transcript_1/3_Confidence_0.714_Length_1380_45	1380	HOX4_ORYSJ	277	46.09	243	108	6	384	1058	34	271	3e-48	189	Full=Homeobox-leucine zipper protein HOX4;	Full=OsHox4;	Oryza sativa subsp. japonica (Rice).	GO:0005634 C:nucleus ;GO:0003700 F:sequence-specific DNA binding transcription factor activity ;GO:0000976 F:transcription regulatory region sequence-specific DNA binding ;GO:0006351 P:transcription, DNA-dependent ;	PF02183 ;PF00046 ;
17721_Transcript_2/4_Confidence_0.556_Length_1043_45	1043	SR542_SOLLC	499	92.39	276	21	0	215	1042	1	276	2e-125	445	Full=Signal recognition particle 54 kDa protein 2;		Solanum lycopersicum (Tomato) (Lycopersicon esculentum).	GO:0005786 C:signal recognition particle, endoplasmic reticulum targeting ;GO:0008312 F:7S RNA binding ;GO:0005525 F:GTP binding ;GO:0017111 F:nucleoside-triphosphatase activity ;GO:0006614 P:SRP-dependent cotranslational protein targeting to membrane ;	PF00448 ;PF02881 ;PF02978 ;
17736_Transcript_3/3_Confidence_0.667_Length_1987_45	1987	ALA8_ARATH	1189	63.71	587	208	1	2	1747	561	1147	0	759	Full=Putative phospholipid-transporting ATPase 8;	Full=Aminophospholipid flippase 8;	Arabidopsis thaliana (Mouse-ear cress).	GO:0016021 C:integral to membrane ;GO:0005524 F:ATP binding ;GO:0015662 F:ATPase activity, coupled to transmembrane movement of ions, phosphorylative mechanism ;GO:0000287 F:magnesium ion binding ;GO:0004012 F:phospholipid-translocating ATPase activity ;GO:0006812 P:cation transport ;	PF00122 ;
17773_Transcript_1/1_Confidence_1.000_Length_598_45	598	ACA10_ARATH	1069	65.96	94	32	0	2	283	966	1059	7e-36	146	Full=Calcium-transporting ATPase 10, plasma membrane-type;	Full=Ca(2+)-ATPase isoform 10;	Arabidopsis thaliana (Mouse-ear cress).	GO:0016021 C:integral to membrane ;GO:0005886 C:plasma membrane ;GO:0009506 C:plasmodesma ;GO:0005524 F:ATP binding ;GO:0005388 F:calcium-transporting ATPase activity ;GO:0005516 F:calmodulin binding ;GO:0046872 F:metal ion binding ;GO:0006754 P:ATP biosynthetic process ;	PF12515 ;PF00689 ;PF00690 ;PF00122 ;PF00702 ;
17798_Transcript_4/4_Confidence_0.750_Length_4441_45	4441	PDR12_ORYSJ	1500	77.12	1412	293	8	4441	245	106	1500	0	2127	Full=Pleiotropic drug resistance protein 12;		Oryza sativa subsp. japonica (Rice).	GO:0016021 C:integral to membrane ;GO:0005524 F:ATP binding ;GO:0016887 F:ATPase activity ;GO:0006810 P:transport ;	PF01061 ;PF00005 ;PF08370 ;
17801_Transcript_1/2_Confidence_1.000_Length_293_45	293	MYB59_ARATH	235	68.09	47	15	0	203	63	68	114	7e-12	65.5	Full=Transcription factor MYB59;	Full=Myb-related protein 59;	Arabidopsis thaliana (Mouse-ear cress).	GO:0005634 C:nucleus ;GO:0003677 F:DNA binding ;GO:0006355 P:regulation of transcription, DNA-dependent ;GO:0046686 P:response to cadmium ion ;GO:0010200 P:response to chitin ;GO:0009723 P:response to ethylene stimulus ;GO:0009739 P:response to gibberellin stimulus ;GO:0009753 P:response to jasmonic acid stimulus ;GO:0009751 P:response to salicylic acid stimulus ;GO:0006351 P:transcription, DNA-d…	PF00249 ;
17801_Transcript_2/2_Confidence_1.000_Length_354_45	354	MYBA1_ORYSJ	237	80.26	76	15	0	290	63	39	114	6e-35	142	Full=Myb-related protein MYBAS1;		Oryza sativa subsp. japonica (Rice).	GO:0005634 C:nucleus ;GO:0003677 F:DNA binding ;GO:0006355 P:regulation of transcription, DNA-dependent ;GO:0006351 P:transcription, DNA-dependent ;	PF00249 ;
17823_Transcript_1/2_Confidence_1.000_Length_824_45	824	CUTA1_ORYSJ	177	65.27	167	34	2	758	258	33	175	5e-53	204	Full=Protein CutA 1, chloroplastic;		Oryza sativa subsp. japonica (Rice).	GO:0009507 C:chloroplast ;GO:0070207 P:protein homotrimerization ;GO:0010038 P:response to metal ion ;	PF03091 ;
17826_Transcript_1/2_Confidence_1.000_Length_1286_45	1286	MIOX_ORYSJ	308	78.9	308	62	1	169	1083	1	308	3e-151	531	Full=Probable inositol oxygenase;	Full=Myo-inositol oxygenase;	Oryza sativa subsp. japonica (Rice).	GO:0005737 C:cytoplasm ;GO:0050113 F:inositol oxygenase activity ;GO:0005506 F:iron ion binding ;GO:0019310 P:inositol catabolic process ;GO:0019853 P:L-ascorbic acid biosynthetic process ;	PF05153 ;
17830_Transcript_1/1_Confidence_1.000_Length_1025_45	1025	NRAM5_ORYSJ	538	73.46	309	81	1	1022	99	219	527	3e-104	375	Full=Metal transporter Nramp5;		Oryza sativa subsp. japonica (Rice).	GO:0016021 C:integral to membrane ;GO:0005215 F:transporter activity ;GO:0006811 P:ion transport ;GO:0055072 P:iron ion homeostasis ;	PF01566 ;
17851_Transcript_1/2_Confidence_1.000_Length_2546_45	2546	TOC64_PEA	593	33.98	103	60	2	1059	751	473	567	2e-06	51.6	Full=Translocon at the outer membrane of chloroplasts 64;		Pisum sativum (Garden pea).	GO:0009707 C:chloroplast outer membrane ;GO:0016021 C:integral to membrane ;GO:0016884 F:carbon-nitrogen ligase activity, with glutamine as amido-N-donor ;GO:0005515 F:protein binding ;GO:0015031 P:protein transport ;	PF01425 ;PF00515 ;PF07719 ;
17859_Transcript_1/2_Confidence_1.000_Length_1629_45	1629	DAG_ANTMA	230	63.85	130	44	1	1352	963	71	197	2e-43	173	Full=DAG protein, chloroplastic;		Antirrhinum majus (Garden snapdragon).	GO:0009507 C:chloroplast ;
17881_Transcript_1/3_Confidence_0.714_Length_2959_45	2959	SEC_ARATH	977	23.68	190	139	2	2601	2038	101	286	3e-10	64.7	Full=Probable UDP-N-acetylglucosamine--peptide N-acetylglucosaminyltransferase SEC;	Full=Protein SECRET AGENT;	Arabidopsis thaliana (Mouse-ear cress).	GO:0005488 F:binding ;GO:0016757 F:transferase activity, transferring glycosyl groups ;GO:0007275 P:multicellular organismal development ;GO:0006493 P:protein O-linked glycosylation ;	PF00515 ;
1788_Transcript_2/3_Confidence_0.667_Length_1417_45	1417	APS1_ARATH	463	84.28	388	61	0	1415	252	76	463	0	662	Full=ATP sulfurylase 1, chloroplastic;		Arabidopsis thaliana (Mouse-ear cress).	GO:0009570 C:chloroplast stroma ;GO:0005886 C:plasma membrane ;GO:0005524 F:ATP binding ;GO:0004781 F:sulfate adenylyltransferase (ATP) activity ;GO:0046686 P:response to cadmium ion ;GO:0001887 P:selenium compound metabolic process ;GO:0000103 P:sulfate assimilation ;	PF01747 ;
17906_Transcript_1/3_Confidence_0.714_Length_1688_45	1688	AIR12_ARATH	252	35.2	196	115	5	175	735	15	207	6e-26	115	Full=Auxin-induced in root cultures protein 12;		Arabidopsis thaliana (Mouse-ear cress).	GO:0046658 C:anchored to plasma membrane ;GO:0009734 P:auxin mediated signaling pathway ;GO:0010102 P:lateral root morphogenesis ;	PF04526 ;
17931_Transcript_1/2_Confidence_1.000_Length_2782_45	2782	Y2182_ARATH	890	63.66	820	296	2	2781	328	68	887	0	935	Full=Leucine-rich repeat receptor-like tyrosine-protein kinase At2g41820;		Arabidopsis thaliana (Mouse-ear cress).	GO:0016021 C:integral to membrane ;GO:0005886 C:plasma membrane ;GO:0005524 F:ATP binding ;GO:0004714 F:transmembrane receptor protein tyrosine kinase activity ;	PF00560 ;PF07714 ;
17940_Transcript_1/2_Confidence_1.000_Length_2459_45	2459	ARID2_ARATH	573	35.82	201	92	6	1169	582	371	539	3e-26	117	Full=AT-rich interactive domain-containing protein 2;	Full=ARID and ELM2 domain-containing protein 2;	Arabidopsis thaliana (Mouse-ear cress).	GO:0005634 C:nucleus ;GO:0005773 C:vacuole ;GO:0003677 F:DNA binding ;GO:0006355 P:regulation of transcription, DNA-dependent ;GO:0006351 P:transcription, DNA-dependent ;	PF01388 ;PF01448 ;
17959_Transcript_3/5_Confidence_0.600_Length_933_45	933	ERF1_ORYSJ	365	73.27	101	26	1	575	877	103	202	3e-20	95.9	Full=Ethylene-responsive transcription factor 1;	Full=Ethylene-responsive element-binding factor 1;	Oryza sativa subsp. japonica (Rice).	GO:0005634 C:nucleus ;GO:0003677 F:DNA binding ;GO:0003700 F:sequence-specific DNA binding transcription factor activity ;GO:0006952 P:defense response ;GO:0006351 P:transcription, DNA-dependent ;	PF00847 ;
17967_Transcript_1/1_Confidence_1.000_Length_958_45	958	RLGP1_ORYSJ	226	80.89	225	41	2	858	187	1	224	9e-99	356	Full=Ras-related protein RGP1;	Full=GTP-binding regulatory protein RGP1;	Oryza sativa subsp. japonica (Rice).	GO:0005886 C:plasma membrane ;GO:0005525 F:GTP binding ;GO:0015031 P:protein transport ;GO:0007264 P:small GTPase mediated signal transduction ;	PF00071 ;
17968_Transcript_1/3_Confidence_0.600_Length_494_45	494	SKI15_ARATH	374	46.97	66	28	2	48	245	316	374	1e-10	62.4	Full=SKP1-interacting partner 15;	Full=F-box only protein 3;	Arabidopsis thaliana (Mouse-ear cress).	GO:0005634 C:nucleus ;GO:0005515 F:protein binding ;	PF00646 ;PF07646 ;
17973_Transcript_4/5_Confidence_0.692_Length_2678_45	2678	SYQ_LUPLU	794	73.86	792	204	3	2608	239	3	793	0	1186	Full=Glutamine--tRNA ligase;	Full=Glutaminyl-tRNA synthetase;	Lupinus luteus (European yellow lupin).	GO:0005737 C:cytoplasm ;GO:0005524 F:ATP binding ;GO:0004819 F:glutamine-tRNA ligase activity ;GO:0006425 P:glutaminyl-tRNA aminoacylation ;	PF00749 ;PF03950 ;PF04558 ;PF04557 ;
17986_Transcript_1/3_Confidence_0.667_Length_1440_45	1440	CIAO1_CHLRE	352	27.49	251	147	12	1027	302	7	231	6e-18	89	Full=Probable cytosolic iron-sulfur protein assembly protein CIAO1 homolog;		Chlamydomonas reinhardtii (Chlamydomonas smithii).		PF00400 ;
1798_Transcript_1/1_Confidence_1.000_Length_897_45	897	ATL31_ORYSJ	353	36.59	82	50	2	460	699	97	178	2e-09	60.1	Full=E3 ubiquitin-protein ligase Os03g0188200;	Full=RING-H2 finger protein Os03g0188200;	Oryza sativa subsp. japonica (Rice).	GO:0016021 C:integral to membrane ;GO:0004842 F:ubiquitin-protein ligase activity ;GO:0008270 F:zinc ion binding ;	PF12678 ;
17997_Transcript_1/1_Confidence_1.000_Length_451_45	451	B3GTJ_ARATH	681	45.27	148	71	3	421	2	101	246	1e-28	121	Full=Probable beta-1,3-galactosyltransferase 19;		Arabidopsis thaliana (Mouse-ear cress).	GO:0009507 C:chloroplast ;GO:0000139 C:Golgi membrane ;GO:0016021 C:integral to membrane ;GO:0008378 F:galactosyltransferase activity ;GO:0005529 F:sugar binding ;GO:0006486 P:protein glycosylation ;	PF00337 ;PF01762 ;
179_Transcript_3/4_Confidence_0.667_Length_2449_45	2449	C7342_ORYSJ	557	33.33	108	54	1	1043	720	430	519	2e-10	64.7	Full=Cytochrome P450 734A2;		Oryza sativa subsp. japonica (Rice).	GO:0016021 C:integral to membrane ;GO:0009055 F:electron carrier activity ;GO:0020037 F:heme binding ;GO:0016705 F:oxidoreductase activity, acting on paired donors, with incorporation or reduction of molecular oxygen ;GO:0010268 P:brassinosteroid homeostasis ;GO:0016131 P:brassinosteroid metabolic process ;GO:0040008 P:regulation of growth ;	PF00067 ;
18008_Transcript_1/4_Confidence_0.333_Length_565_45	565	SRP19_ARATH	145	62.62	107	40	0	209	529	7	113	6e-36	146	Full=Signal recognition particle 19 kDa protein;		Arabidopsis thaliana (Mouse-ear cress).	GO:0005786 C:signal recognition particle, endoplasmic reticulum targeting ;GO:0008312 F:7S RNA binding ;GO:0006614 P:SRP-dependent cotranslational protein targeting to membrane ;	PF01922 ;
18011_Transcript_1/2_Confidence_1.000_Length_548_45	548	DOF46_ARATH	342	91.67	48	4	0	403	546	49	96	3e-24	107	Full=Dof zinc finger protein DOF4.6;		Arabidopsis thaliana (Mouse-ear cress).	GO:0005634 C:nucleus ;GO:0003677 F:DNA binding ;GO:0008270 F:zinc ion binding ;GO:0006355 P:regulation of transcription, DNA-dependent ;GO:0006351 P:transcription, DNA-dependent ;	PF02701 ;
18013_Transcript_1/2_Confidence_1.000_Length_1049_45	1049	SRSF1_ARATH	303	70.41	196	50	1	1043	480	1	196	1e-71	266	Full=Pre-mRNA-splicing factor SF2;	Full=SR1 protein;	Arabidopsis thaliana (Mouse-ear cress).	GO:0035061 C:interchromatin granule ;GO:0016607 C:nuclear speck ;GO:0000166 F:nucleotide binding ;GO:0005515 F:protein binding ;GO:0003723 F:RNA binding ;GO:0006397 P:mRNA processing ;GO:0008380 P:RNA splicing ;	PF00076 ;
18018_Transcript_1/1_Confidence_1.000_Length_408_45	408	PPR48_ARATH	970	55.88	136	59	1	1	405	697	832	6e-36	145	Full=Pentatricopeptide repeat-containing protein At1g18485;		Arabidopsis thaliana (Mouse-ear cress).	GO:0005488 F:binding ;	PF01535 ;
1801_Transcript_2/3_Confidence_0.333_Length_379_45	379	VTI13_ARATH	221	71.43	49	14	0	188	334	172	220	1e-09	58.2	Full=Vesicle transport v-SNARE 13;	Full=Vesicle transport v-SNARE protein VTI13;	Arabidopsis thaliana (Mouse-ear cress).	GO:0016021 C:integral to membrane ;GO:0006886 P:intracellular protein transport ;GO:0016192 P:vesicle-mediated transport ;	PF05008 ;
18047_Transcript_1/7_Confidence_0.500_Length_1210_45	1210	ORYA_ORYSJ	458	65.38	182	59	1	1	546	268	445	1e-67	253	Full=Oryzain alpha chain;		Oryza sativa subsp. japonica (Rice).	GO:0004197 F:cysteine-type endopeptidase activity ;GO:0006508 P:proteolysis ;	PF00396 ;PF08246 ;PF00112 ;
18047_Transcript_2/7_Confidence_0.450_Length_1149_45	1149	ORYA_ORYSJ	458	65.38	182	59	1	1	546	268	445	1e-67	253	Full=Oryzain alpha chain;		Oryza sativa subsp. japonica (Rice).	GO:0004197 F:cysteine-type endopeptidase activity ;GO:0006508 P:proteolysis ;	PF00396 ;PF08246 ;PF00112 ;
18047_Transcript_4/7_Confidence_0.500_Length_1674_45	1674	ORYA_ORYSJ	458	65.38	182	59	1	1	546	268	445	2e-67	253	Full=Oryzain alpha chain;		Oryza sativa subsp. japonica (Rice).	GO:0004197 F:cysteine-type endopeptidase activity ;GO:0006508 P:proteolysis ;	PF00396 ;PF08246 ;PF00112 ;
18067_Transcript_1/2_Confidence_1.000_Length_2310_45	2310	IP5P3_ARATH	617	70.55	292	83	2	1182	313	323	613	6e-120	428	Full=Type I inositol-1,4,5-trisphosphate 5-phosphatase CVP2;	Full=Protein COTYLEDON VASCULAR PATTERN 2;	Arabidopsis thaliana (Mouse-ear cress).	GO:0052659 F:inositol 1,3,4,5-tetrakisphosphate 5-phosphatase activity ;GO:0052658 F:inositol-1,4,5-trisphosphate 5-phosphatase activity ;GO:0004445 F:inositol-polyphosphate 5-phosphatase activity ;GO:0009738 P:abscisic acid mediated signaling pathway ;GO:0030154 P:cell differentiation ;GO:0010588 P:cotyledon vascular tissue pattern formation ;GO:0046855 P:inositol phosphate dephosphorylation ;GO…	PF03372 ;
18071_Transcript_1/2_Confidence_1.000_Length_1106_45	1106	OTUBL_ARATH	306	68.36	275	78	3	109	930	28	294	8e-108	387	Full=Ubiquitin thioesterase otubain-like;	Full=Ubiquitin-specific-processing protease otubain-like;	Arabidopsis thaliana (Mouse-ear cress).	GO:0008234 F:cysteine-type peptidase activity ;GO:0008242 F:omega peptidase activity ;GO:0006520 P:cellular amino acid metabolic process ;GO:0006508 P:proteolysis ;	PF10275 ;
1807_Transcript_1/1_Confidence_1.000_Length_871_45	871	RK15_ARATH	277	31.11	180	105	8	2	499	99	273	2e-09	60.1	Full=50S ribosomal protein L15, chloroplastic;	Full=CL15;	Arabidopsis thaliana (Mouse-ear cress).	GO:0009941 C:chloroplast envelope ;GO:0009570 C:chloroplast stroma ;GO:0000311 C:plastid large ribosomal subunit ;GO:0003735 F:structural constituent of ribosome ;GO:0006412 P:translation ;	PF00828 ;
18091_Transcript_1/3_Confidence_0.600_Length_605_45	605	PUM4_ARATH	1003	83.91	87	14	0	605	345	909	995	1e-36	149	Full=Pumilio homolog 4;		Arabidopsis thaliana (Mouse-ear cress).	GO:0005737 C:cytoplasm ;GO:0003729 F:mRNA binding ;GO:0006417 P:regulation of translation ;	PF07990 ;PF00806 ;
18092_Transcript_1/1_Confidence_1.000_Length_1538_45	1538	AATC_ORYSJ	407	87.19	398	51	0	1479	286	5	402	0	702	Full=Aspartate aminotransferase, cytoplasmic;	Full=Transaminase A;	Oryza sativa subsp. japonica (Rice).	GO:0004069 F:L-aspartate:2-oxoglutarate aminotransferase activity ;GO:0080130 F:L-phenylalanine:2-oxoglutarate aminotransferase activity ;GO:0030170 F:pyridoxal phosphate binding ;GO:0006103 P:2-oxoglutarate metabolic process ;GO:0006531 P:aspartate metabolic process ;GO:0009058 P:biosynthetic process ;GO:0006536 P:glutamate metabolic process ;	PF00155 ;
18101_Transcript_1/2_Confidence_1.000_Length_543_45	543	ANP1_ARATH	666	50.98	102	46	2	222	521	147	246	5e-27	107	Full=Mitogen-activated protein kinase kinase kinase ANP1;	Full=Arabidopsis NPK1-related kinase 1;	Arabidopsis thaliana (Mouse-ear cress).	GO:0005524 F:ATP binding ;GO:0004709 F:MAP kinase kinase kinase activity ;GO:0009908 P:flower development ;GO:0046777 P:protein autophosphorylation ;GO:0006979 P:response to oxidative stress ;	PF00069 ;
1810_Transcript_1/1_Confidence_1.000_Length_1640_45	1640	CIPK1_ORYSJ	461	63.76	458	158	3	50	1405	3	458	2e-160	562	Full=CBL-interacting protein kinase 1;	Full=OsCIPK01;	Oryza sativa subsp. japonica (Rice).	GO:0005524 F:ATP binding ;GO:0004674 F:protein serine/threonine kinase activity ;GO:0007165 P:signal transduction ;	PF03822 ;PF00069 ;
18110_Transcript_1/2_Confidence_1.000_Length_1033_45	1033	HDT2_MAIZE	303	58.33	96	34	5	555	271	212	302	4e-21	99	Full=Histone deacetylase HDT2;	Full=Zm-HD2b;	Zea mays (Maize).	GO:0005730 C:nucleolus ;GO:0016787 F:hydrolase activity ;GO:0008270 F:zinc ion binding ;GO:0016568 P:chromatin modification ;GO:0006355 P:regulation of transcription, DNA-dependent ;GO:0006351 P:transcription, DNA-dependent ;
18113_Transcript_3/9_Confidence_0.435_Length_945_45	945	ACCO_MUSAC	306	79.56	137	25	2	408	4	158	293	2e-105	214	Full=1-aminocyclopropane-1-carboxylate oxidase;	Full=Ethylene-forming enzyme;	Musa acuminata (Banana) (Musa cavendishii).	GO:0009815 F:1-aminocyclopropane-1-carboxylate oxidase activity ;GO:0031418 F:L-ascorbic acid binding ;GO:0046872 F:metal ion binding ;GO:0016706 F:oxidoreductase activity, acting on paired donors, with incorporation or reduction of molecular oxygen, 2-oxoglutarate as one donor, and incorporation of one atom each of oxygen into both donors ;GO:0009693 P:ethylene biosynthetic process ;GO:0009835 P…	PF03171 ;
18126_Transcript_3/3_Confidence_0.667_Length_772_45	772	FABG_CUPLA	320	31.25	208	100	10	740	132	151	320	2e-17	86.3	Full=3-oxoacyl-[acyl-carrier-protein] reductase, chloroplastic;	Full=3-ketoacyl-acyl carrier protein reductase;	Cuphea lanceolata (Cigar flower).	GO:0009507 C:chloroplast ;GO:0004316 F:3-oxoacyl-[acyl-carrier-protein] reductase (NADPH) activity ;GO:0051287 F:NAD binding ;GO:0006633 P:fatty acid biosynthetic process ;	PF00106 ;
18139_Transcript_1/2_Confidence_1.000_Length_1135_45	1135	RAC3_ORYSJ	214	85.98	214	29	1	159	800	1	213	2e-102	369	Full=Rac-like GTP-binding protein 3;	Full=OsRac3;	Oryza sativa subsp. japonica (Rice).	GO:0005737 C:cytoplasm ;GO:0005525 F:GTP binding ;GO:0005515 F:protein binding ;GO:0007264 P:small GTPase mediated signal transduction ;	PF00071 ;
18154_Transcript_2/5_Confidence_0.714_Length_1288_45	1288	SSY2_SOLTU	767	65.79	152	44	3	1261	812	233	378	3e-49	192	Full=Granule-bound starch synthase 2, chloroplastic/amyloplastic;	Full=Granule-bound starch synthase II;	Solanum tuberosum (Potato).	GO:0009501 C:amyloplast ;GO:0009507 C:chloroplast ;GO:0009011 F:starch synthase activity ;GO:0019252 P:starch biosynthetic process ;	PF08323 ;PF00534 ;
18155_Transcript_2/2_Confidence_1.000_Length_639_45	639	PP401_ARATH	766	41.98	212	118	3	628	5	199	409	2e-35	145	Full=Pentatricopeptide repeat-containing protein At5g28460;		Arabidopsis thaliana (Mouse-ear cress).	GO:0005488 F:binding ;	PF01535 ;
18156_Transcript_1/2_Confidence_1.000_Length_905_45	905	PP226_ARATH	394	39.15	258	155	1	1	768	133	390	6e-47	184	Full=Pentatricopeptide repeat-containing protein At3g13160, mitochondrial;		Arabidopsis thaliana (Mouse-ear cress).	GO:0016020 C:membrane ;GO:0005739 C:mitochondrion ;	PF01535 ;
18158_Transcript_2/2_Confidence_1.000_Length_620_45	620	DPH5_ARATH	277	74.6	63	16	0	383	571	215	277	3e-21	98.2	Full=Probable diphthine synthase;	Full=Diphthamide biosynthesis methyltransferase;	Arabidopsis thaliana (Mouse-ear cress).	GO:0004164 F:diphthine synthase activity ;GO:0017183 P:peptidyl-diphthamide biosynthetic process from peptidyl-histidine ;	PF00590 ;
1817_Transcript_3/4_Confidence_0.571_Length_926_45	926	CSPL8_ARATH	283	47.22	108	57	0	228	551	112	219	2e-16	82.8	Full=CASP-like protein At2g36330;		Arabidopsis thaliana (Mouse-ear cress).	GO:0016021 C:integral to membrane ;GO:0005886 C:plasma membrane ;	PF04535 ;
18183_Transcript_2/2_Confidence_1.000_Length_2017_45	2017	NOP5A_ARATH	533	31.31	214	147	0	1443	802	159	372	1e-20	98.2	Full=Probable nucleolar protein 5-1;	Full=Nucleolar protein 58-1;	Arabidopsis thaliana (Mouse-ear cress).	GO:0005730 C:nucleolus ;GO:0009506 C:plasmodesma ;GO:0042254 P:ribosome biogenesis ;	PF01798 ;PF08156 ;PF08060 ;
18204_Transcript_1/2_Confidence_1.000_Length_538_45	538	ARGC_ORYSJ	415	89.58	96	10	0	290	3	88	183	2e-46	181	Full=Probable N-acetyl-gamma-glutamyl-phosphate reductase, chloroplastic;	Full=N-acetyl-glutamate semialdehyde dehydrogenase;	Oryza sativa subsp. japonica (Rice).	GO:0003942 F:N-acetyl-gamma-glutamyl-phosphate reductase activity ;GO:0051287 F:NAD binding ;GO:0046983 F:protein dimerization activity ;GO:0006526 P:arginine biosynthetic process ;	PF01118 ;PF02774 ;
18208_Transcript_2/2_Confidence_1.000_Length_952_45	952	HSP72_SOLLC	644	24.21	318	150	9	952	2	342	569	8e-10	61.2	Full=Heat shock cognate 70 kDa protein 2;		Solanum lycopersicum (Tomato) (Lycopersicon esculentum).	GO:0005524 F:ATP binding ;GO:0006950 P:response to stress ;	PF00012 ;
18236_Transcript_1/2_Confidence_1.000_Length_2934_45	2934	BAME1_ARATH	1003	74.86	915	210	6	51	2789	107	1003	0	1333	Full=Leucine-rich repeat receptor-like serine/threonine-protein kinase BAM1;	Full=Protein BARELY ANY MERISTEM 1;	Arabidopsis thaliana (Mouse-ear cress).	GO:0016021 C:integral to membrane ;GO:0005886 C:plasma membrane ;GO:0005524 F:ATP binding ;GO:0043621 F:protein self-association ;GO:0004674 F:protein serine/threonine kinase activity ;GO:0004872 F:receptor activity ;GO:0033612 F:receptor serine/threonine kinase binding ;GO:0010480 P:microsporocyte differentiation ;GO:0009934 P:regulation of meristem structural organization ;	PF00560 ;PF08263 ;PF00069 ;
18242_Transcript_3/3_Confidence_0.600_Length_582_45	582	RK31_ARATH	144	74.44	90	21	2	533	264	47	134	6e-34	140	Full=50S ribosomal protein L31, chloroplastic;	Full=Protein EMBRYO DEFECTIVE 2184;	Arabidopsis thaliana (Mouse-ear cress).	GO:0009941 C:chloroplast envelope ;GO:0009570 C:chloroplast stroma ;GO:0005840 C:ribosome ;GO:0019843 F:rRNA binding ;GO:0003735 F:structural constituent of ribosome ;GO:0006412 P:translation ;	PF01197 ;
1824_Transcript_6/9_Confidence_0.444_Length_1208_45	1208	C3H40_ORYSJ	482	61.81	144	48	3	427	2	281	419	1e-44	177	Full=Zinc finger CCCH domain-containing protein 40;		Oryza sativa subsp. japonica (Rice).	GO:0003677 F:DNA binding ;GO:0000166 F:nucleotide binding ;GO:0003723 F:RNA binding ;GO:0008270 F:zinc ion binding ;	PF00076 ;
18260_Transcript_1/1_Confidence_1.000_Length_225_45	225	PP211_ARATH	508	52.7	74	35	0	2	223	296	369	6e-16	79	Full=Pentatricopeptide repeat-containing protein At3g04130, mitochondrial;		Arabidopsis thaliana (Mouse-ear cress).	GO:0005739 C:mitochondrion ;GO:0005488 F:binding ;	PF01535 ;
18266_Transcript_1/2_Confidence_1.000_Length_3132_45	3132	MBD8_ARATH	524	40.85	142	78	2	2909	2502	253	394	2e-25	114	Full=Methyl-CpG-binding domain-containing protein 8;	Full=Methyl-CpG-binding protein MBD8;	Arabidopsis thaliana (Mouse-ear cress).	GO:0005634 C:nucleus ;GO:0003677 F:DNA binding ;GO:0006355 P:regulation of transcription, DNA-dependent ;GO:0006351 P:transcription, DNA-dependent ;	PF02178 ;PF01429 ;
1827_Transcript_1/2_Confidence_1.000_Length_3000_45	3000	ARR2_ARATH	664	51.83	382	169	6	405	1523	3	378	1e-94	345	Full=Two-component response regulator ARR2;	Full=Receiver-like protein 5;	Arabidopsis thaliana (Mouse-ear cress).	GO:0005634 C:nucleus ;GO:0003677 F:DNA binding ;GO:0005515 F:protein binding ;GO:0003700 F:sequence-specific DNA binding transcription factor activity ;GO:0000156 F:two-component response regulator activity ;GO:0009736 P:cytokinin mediated signaling pathway ;GO:0009873 P:ethylene mediated signaling pathway ;GO:0010150 P:leaf senescence ;GO:0010119 P:regulation of stomatal movement ;GO:0006351 P:t…	PF00249 ;PF00072 ;
18297_Transcript_1/1_Confidence_1.000_Length_801_45	801	Y4844_ARATH	153	68.35	139	38	2	628	230	12	150	7e-48	187	Full=Uncharacterized protein At4g28440;		Arabidopsis thaliana (Mouse-ear cress).	GO:0005829 C:cytosol ;
18309_Transcript_2/4_Confidence_0.571_Length_640_45	640	HSP11_SOLLC	154	72.44	127	17	1	381	1	40	148	2e-41	165	Full=17.8 kDa class I heat shock protein;		Solanum lycopersicum (Tomato) (Lycopersicon esculentum).	GO:0005737 C:cytoplasm ;GO:0006950 P:response to stress ;	PF00011 ;
1830_Transcript_10/10_Confidence_0.613_Length_5404_45	5404	AB2C_ARATH	1623	73.74	1630	417	6	317	5194	1	1623	0	2313	Full=ABC transporter C family member 2;	Full=Multidrug resistance-associated protein 2;	Arabidopsis thaliana (Mouse-ear cress).	GO:0016021 C:integral to membrane ;GO:0000325 C:plant-type vacuole ;GO:0005774 C:vacuolar membrane ;GO:0005524 F:ATP binding ;GO:0005516 F:calmodulin binding ;GO:0008559 F:xenobiotic-transporting ATPase activity ;	PF00664 ;PF00005 ;
18340_Transcript_2/2_Confidence_1.000_Length_1059_45	1059	ILR3_ARATH	234	53.14	239	99	5	88	780	1	234	1e-43	173	Full=Transcription factor ILR3;	Full=bHLH transcription factor bHLH105;	Arabidopsis thaliana (Mouse-ear cress).	GO:0005634 C:nucleus ;GO:0003677 F:DNA binding ;GO:0006355 P:regulation of transcription, DNA-dependent ;GO:0006351 P:transcription, DNA-dependent ;	PF00010 ;
18350_Transcript_1/4_Confidence_0.625_Length_3517_45	3517	AUXI2_ARATH	891	48.06	283	114	5	2754	3515	595	873	2e-49	194	Full=Auxilin-related protein 2;		Arabidopsis thaliana (Mouse-ear cress).	GO:0005829 C:cytosol ;GO:0005886 C:plasma membrane ;GO:0031072 F:heat shock protein binding ;	PF00226 ;
18353_Transcript_1/2_Confidence_1.000_Length_1661_45	1661	Y3720_ARATH	476	27.97	429	256	11	1463	216	48	436	3e-39	159	Full=UPF0481 protein At3g47200;		Arabidopsis thaliana (Mouse-ear cress).	GO:0016021 C:integral to membrane ;GO:0005886 C:plasma membrane ;	PF03140 ;
18378_Transcript_2/3_Confidence_0.667_Length_1743_45	1743	U2A2B_NICPL	573	82.6	362	62	1	659	1741	174	535	3e-165	578	Full=Splicing factor U2af large subunit B;	Full=U2 small nuclear ribonucleoprotein auxiliary factor large subunit B;	Nicotiana plumbaginifolia (Leadwort-leaved tobacco) (Tex-Mex tobacco).	GO:0005634 C:nucleus ;GO:0000166 F:nucleotide binding ;GO:0003723 F:RNA binding ;GO:0006397 P:mRNA processing ;GO:0008380 P:RNA splicing ;	PF00076 ;
18386_Transcript_3/3_Confidence_0.714_Length_650_45	650	ZDH11_ARATH	340	56.52	138	56	2	109	522	207	340	1e-31	132	Full=Probable S-acyltransferase At3g51390;	Full=Zinc finger DHHC domain-containing protein At3g51390;	Arabidopsis thaliana (Mouse-ear cress).	GO:0016021 C:integral to membrane ;GO:0005774 C:vacuolar membrane ;GO:0016746 F:transferase activity, transferring acyl groups ;GO:0008270 F:zinc ion binding ;	PF01529 ;
18391_Transcript_1/2_Confidence_1.000_Length_812_45	812	HMGL_IPONI	144	74.32	74	19	0	210	431	38	111	9e-28	120	Full=HMG1/2-like protein;		Ipomoea nil (Japanese morning glory) (Pharbitis nil).	GO:0005634 C:nucleus ;GO:0003677 F:DNA binding ;	PF00505 ;
18393_Transcript_3/3_Confidence_0.778_Length_729_45	729	HIBC3_ARATH	378	33.59	131	53	1	729	337	10	106	5e-27	70.1	Full=Probable 3-hydroxyisobutyryl-CoA hydrolase 3;		Arabidopsis thaliana (Mouse-ear cress).	GO:0005777 C:peroxisome ;GO:0003860 F:3-hydroxyisobutyryl-CoA hydrolase activity ;GO:0009083 P:branched chain family amino acid catabolic process ;	PF00378 ;
1839_Transcript_1/4_Confidence_0.733_Length_1195_45	1195	PPR33_ARATH	405	29.6	348	233	3	1045	2	44	379	2e-44	176	Full=Pentatricopeptide repeat-containing protein At1g11630, mitochondrial;		Arabidopsis thaliana (Mouse-ear cress).	GO:0005739 C:mitochondrion ;GO:0005488 F:binding ;	PF01535 ;
183_Transcript_1/2_Confidence_1.000_Length_3558_45	3558	RPB2_SOLLC	1191	38.05	502	252	8	2107	3555	701	1162	9e-77	285	Full=DNA-directed RNA polymerase II subunit RPB2;	Full=DNA-directed RNA polymerase II 135 kDa polypeptide;	Solanum lycopersicum (Tomato) (Lycopersicon esculentum).	GO:0005634 C:nucleus ;GO:0003677 F:DNA binding ;GO:0003899 F:DNA-directed RNA polymerase activity ;GO:0046872 F:metal ion binding ;GO:0032549 F:ribonucleoside binding ;	PF04563 ;PF04561 ;PF04565 ;PF04566 ;PF04567 ;PF00562 ;PF04560 ;
18407_Transcript_1/1_Confidence_1.000_Length_865_45	865	MT2_MUSAC	78	58.82	51	18	2	237	383	29	78	2e-10	63.2	Full=Metallothionein-like protein type 2;		Musa acuminata (Banana) (Musa cavendishii).	GO:0046872 F:metal ion binding ;	PF01439 ;
1840_Transcript_2/3_Confidence_0.750_Length_897_45	897	ARFG_ORYSJ	678	65.29	121	42	0	10	372	541	661	8e-33	137	Full=Auxin response factor 7;		Oryza sativa subsp. japonica (Rice).	GO:0005634 C:nucleus ;GO:0003677 F:DNA binding ;GO:0046983 F:protein dimerization activity ;GO:0009734 P:auxin mediated signaling pathway ;GO:0006355 P:regulation of transcription, DNA-dependent ;GO:0006351 P:transcription, DNA-dependent ;	PF02309 ;PF06507 ;PF02362 ;
18439_Transcript_1/1_Confidence_1.000_Length_2012_45	2012	FRIGI_ARATH	609	23.92	255	188	2	443	1198	149	400	2e-11	68.2	Full=Protein FRIGIDA;		Arabidopsis thaliana (Mouse-ear cress).
18470_Transcript_5/5_Confidence_0.750_Length_3158_45	3158	OML2_ORYSJ	848	57.46	724	273	10	365	2512	56	752	0	792	Full=Protein MEI2-like 2;	Full=MEI2-like protein 2;	Oryza sativa subsp. japonica (Rice).	GO:0000166 F:nucleotide binding ;GO:0003723 F:RNA binding ;	PF00076 ;PF04059 ;
1847_Transcript_6/6_Confidence_0.545_Length_2188_45	2188	B120_ARATH	849	46.45	676	330	13	3	1976	188	849	3e-167	585	Full=G-type lectin S-receptor-like serine/threonine-protein kinase B120;		Arabidopsis thaliana (Mouse-ear cress).	GO:0016021 C:integral to membrane ;GO:0044459 C:plasma membrane part ;GO:0005524 F:ATP binding ;GO:0005516 F:calmodulin binding ;GO:0004674 F:protein serine/threonine kinase activity ;GO:0004872 F:receptor activity ;GO:0005529 F:sugar binding ;GO:0048544 P:recognition of pollen ;	PF01453 ;PF08276 ;PF07714 ;PF00954 ;
18484_Transcript_1/1_Confidence_1.000_Length_649_45	649	CALM_SOLLC	149	93.96	149	9	0	605	159	1	149	8e-76	279	Full=Calmodulin;		Solanum lycopersicum (Tomato) (Lycopersicon esculentum).	GO:0005509 F:calcium ion binding ;	PF00036 ;
18487_Transcript_2/6_Confidence_0.667_Length_1601_45	1601	CAX1A_ORYSJ	451	70	270	78	1	1601	792	95	361	2e-123	349	Full=Vacuolar cation/proton exchanger 1a;	Full=OsCAX1a;	Oryza sativa subsp. japonica (Rice).	GO:0016021 C:integral to membrane ;GO:0005774 C:vacuolar membrane ;GO:0015297 F:antiporter activity ;GO:0008324 F:cation transmembrane transporter activity ;GO:0006816 P:calcium ion transport ;	PF01699 ;
18487_Transcript_3/6_Confidence_0.667_Length_1630_45	1630	CAX1A_ORYSJ	451	70.45	308	88	1	1630	707	95	399	2e-123	404	Full=Vacuolar cation/proton exchanger 1a;	Full=OsCAX1a;	Oryza sativa subsp. japonica (Rice).	GO:0016021 C:integral to membrane ;GO:0005774 C:vacuolar membrane ;GO:0015297 F:antiporter activity ;GO:0008324 F:cation transmembrane transporter activity ;GO:0006816 P:calcium ion transport ;	PF01699 ;
18493_Transcript_1/1_Confidence_1.000_Length_206_45	206	5NG4_PINTA	410	38.24	68	42	0	205	2	200	267	2e-08	53.9	Full=Auxin-induced protein 5NG4;		Pinus taeda (Loblolly pine).	GO:0005938 C:cell cortex ;GO:0005887 C:integral to plasma membrane ;GO:0009734 P:auxin mediated signaling pathway ;GO:0006810 P:transport ;	PF00892 ;
18499_Transcript_2/3_Confidence_0.667_Length_1724_45	1724	ELP3_ORYSJ	573	95.58	452	20	0	1722	367	121	572	0	870	Full=Elongator complex protein 3;	Full=Elongator component 3;	Oryza sativa subsp. japonica (Rice).	GO:0005634 C:nucleus ;GO:0004402 F:histone acetyltransferase activity ;GO:0051536 F:iron-sulfur cluster binding ;GO:0046872 F:metal ion binding ;GO:0006355 P:regulation of transcription, DNA-dependent ;GO:0006351 P:transcription, DNA-dependent ;	PF00583 ;PF04055 ;
1851_Transcript_1/3_Confidence_0.667_Length_1062_45	1062	DI191_ORYSJ	226	67	100	30	1	184	483	1	97	8e-65	148	Full=Protein DEHYDRATION-INDUCED 19;	Full=OsDi19;	Oryza sativa subsp. japonica (Rice).		PF05605 ;
1853_Transcript_2/3_Confidence_0.714_Length_1937_45	1937	ASO_TOBAC	578	67.72	570	174	5	32	1720	1	567	0	809	Full=L-ascorbate oxidase;		Nicotiana tabacum (Common tobacco).	GO:0005576 C:extracellular region ;GO:0005507 F:copper ion binding ;GO:0008447 F:L-ascorbate oxidase activity ;	PF00394 ;PF07731 ;PF07732 ;
18559_Transcript_1/1_Confidence_1.000_Length_867_45	867	CAX6_ARATH	448	53.33	90	14	1	536	805	316	377	6e-16	81.3	Full=Putative vacuolar cation/proton exchanger 6;	Full=Ca(2+)/H(+) exchanger 6;	Arabidopsis thaliana (Mouse-ear cress).	GO:0016021 C:integral to membrane ;GO:0005774 C:vacuolar membrane ;GO:0015297 F:antiporter activity ;GO:0008324 F:cation transmembrane transporter activity ;GO:0006816 P:calcium ion transport ;	PF01699 ;
1855_Transcript_1/4_Confidence_0.625_Length_1448_45	1448	CADH6_ORYSJ	360	76.85	298	66	1	37	921	2	299	3e-153	464	Full=Probable cinnamyl alcohol dehydrogenase 6;		Oryza sativa subsp. japonica (Rice).	GO:0045551 F:cinnamyl-alcohol dehydrogenase activity ;GO:0000166 F:nucleotide binding ;GO:0052747 F:sinapyl alcohol dehydrogenase activity ;GO:0008270 F:zinc ion binding ;GO:0009809 P:lignin biosynthetic process ;	PF08240 ;PF00107 ;
1855_Transcript_2/4_Confidence_0.625_Length_1224_45	1224	CADH6_ORYSJ	360	72.16	291	78	1	118	981	70	360	8e-120	427	Full=Probable cinnamyl alcohol dehydrogenase 6;		Oryza sativa subsp. japonica (Rice).	GO:0045551 F:cinnamyl-alcohol dehydrogenase activity ;GO:0000166 F:nucleotide binding ;GO:0052747 F:sinapyl alcohol dehydrogenase activity ;GO:0008270 F:zinc ion binding ;GO:0009809 P:lignin biosynthetic process ;	PF08240 ;PF00107 ;
18578_Transcript_2/7_Confidence_0.588_Length_3921_45	3921	EFTS_RHDSA	219	54.5	211	95	1	2436	3065	3	213	1e-62	238	Full=Elongation factor Ts, chloroplastic;		Rhodomonas salina (Cryptomonas salina).	GO:0009507 C:chloroplast ;GO:0003746 F:translation elongation factor activity ;	PF00889 ;PF00627 ;
1858_Transcript_2/4_Confidence_0.750_Length_656_45	656	B2_DAUCA	207	75.28	89	22	0	655	389	116	204	3e-37	151	Full=B2 protein;		Daucus carota (Carrot).		PF10539 ;
18601_Transcript_4/5_Confidence_0.333_Length_997_45	997	SAP15_ORYSJ	174	43.37	166	63	2	312	722	1	164	1e-25	114	Full=Zinc finger AN1 domain-containing stress-associated protein 15;		Oryza sativa subsp. japonica (Rice).	GO:0008270 F:zinc ion binding ;GO:0006950 P:response to stress ;	PF01428 ;
18613_Transcript_1/1_Confidence_1.000_Length_630_45	630	GCSH_PEA	165	68.94	132	41	0	1	396	34	165	6e-50	193	Full=Glycine cleavage system H protein, mitochondrial;		Pisum sativum (Garden pea).	GO:0005960 C:glycine cleavage complex ;GO:0005739 C:mitochondrion ;GO:0019464 P:glycine decarboxylation via glycine cleavage system ;	PF01597 ;
18615_Transcript_1/1_Confidence_1.000_Length_1195_45	1195	NDUV2_ARATH	255	78.54	261	50	1	1115	333	1	255	2e-115	412	Full=NADH dehydrogenase [ubiquinone] flavoprotein 2, mitochondrial;		Arabidopsis thaliana (Mouse-ear cress).	GO:0005747 C:mitochondrial respiratory chain complex I ;GO:0051537 F:2 iron, 2 sulfur cluster binding ;GO:0051287 F:NAD binding ;GO:0008137 F:NADH dehydrogenase (ubiquinone) activity ;GO:0008270 F:zinc ion binding ;GO:0022900 P:electron transport chain ;GO:0006979 P:response to oxidative stress ;GO:0006810 P:transport ;	PF01257 ;
18616_Transcript_2/3_Confidence_0.667_Length_2720_45	2720	4CLL7_ARATH	544	21.48	298	198	7	2094	1240	55	329	7e-08	56.6	Full=4-coumarate--CoA ligase-like 7;	Full=4-coumarate--CoA ligase isoform 6;	Arabidopsis thaliana (Mouse-ear cress).	GO:0005777 C:peroxisome ;GO:0005524 F:ATP binding ;GO:0004321 F:fatty-acyl-CoA synthase activity ;GO:0016874 F:ligase activity ;GO:0009695 P:jasmonic acid biosynthetic process ;	PF00501 ;
18619_Transcript_1/2_Confidence_1.000_Length_1167_45	1167	PII2_ARATH	424	50.97	361	167	6	52	1113	44	401	5e-78	288	Full=Piriformospora indica-insensitive protein 2;		Arabidopsis thaliana (Mouse-ear cress).	GO:0009507 C:chloroplast ;GO:0005886 C:plasma membrane ;GO:0009610 P:response to symbiotic fungus ;GO:0044403 P:symbiosis, encompassing mutualism through parasitism ;	PF00560 ;
1861_Transcript_1/1_Confidence_1.000_Length_681_45	681	CLPP4_ARATH	292	81.32	182	34	0	1	546	111	292	8e-74	273	Full=ATP-dependent Clp protease proteolytic subunit 4, chloroplastic;	Full=nClpP3;	Arabidopsis thaliana (Mouse-ear cress).	GO:0009941 C:chloroplast envelope ;GO:0009535 C:chloroplast thylakoid membrane ;GO:0009840 C:chloroplastic endopeptidase Clp complex ;GO:0005524 F:ATP binding ;GO:0004252 F:serine-type endopeptidase activity ;GO:0009658 P:chloroplast organization ;GO:0006508 P:proteolysis ;GO:0048510 P:regulation of timing of transition from vegetative to reproductive phase ;	PF00574 ;
18620_Transcript_1/3_Confidence_0.818_Length_1449_45	1449	P2C11_ORYSJ	362	75	336	83	1	130	1134	1	336	2e-153	539	Full=Probable protein phosphatase 2C 11;		Oryza sativa subsp. japonica (Rice).	GO:0008287 C:protein serine/threonine phosphatase complex ;GO:0046872 F:metal ion binding ;GO:0004722 F:protein serine/threonine phosphatase activity ;GO:0006470 P:protein dephosphorylation ;	PF00481 ;
18620_Transcript_2/3_Confidence_0.818_Length_1428_45	1428	P2C11_ORYSJ	362	73.21	336	82	2	130	1113	1	336	3e-148	521	Full=Probable protein phosphatase 2C 11;		Oryza sativa subsp. japonica (Rice).	GO:0008287 C:protein serine/threonine phosphatase complex ;GO:0046872 F:metal ion binding ;GO:0004722 F:protein serine/threonine phosphatase activity ;GO:0006470 P:protein dephosphorylation ;	PF00481 ;
18639_Transcript_1/2_Confidence_1.000_Length_1157_45	1157	CNGC8_ARATH	753	72.64	106	29	0	1157	840	110	215	1e-39	160	Full=Putative cyclic nucleotide-gated ion channel 8;	Full=Cyclic nucleotide- and calmodulin-regulated ion channel 8;	Arabidopsis thaliana (Mouse-ear cress).	GO:0016021 C:integral to membrane ;GO:0005886 C:plasma membrane ;GO:0005516 F:calmodulin binding ;GO:0030552 F:cAMP binding ;GO:0030553 F:cGMP binding ;GO:0005216 F:ion channel activity ;	PF00027 ;PF00520 ;
18652_Transcript_1/1_Confidence_1.000_Length_873_45	873	CYT12_ORYSJ	250	64.11	209	74	1	795	172	33	241	3e-73	271	Full=Cysteine proteinase inhibitor 12;	Full=Oryzacystatin-12;	Oryza sativa subsp. japonica (Rice).	GO:0005576 C:extracellular region ;GO:0004869 F:cysteine-type endopeptidase inhibitor activity ;GO:0006952 P:defense response ;	PF00031 ;
18664_Transcript_1/1_Confidence_1.000_Length_295_45	295	MSL5_ARATH	881	70.1	97	29	0	1	291	351	447	3e-34	139	Full=Mechanosensitive ion channel protein 5;	Full=MscS-Like protein 5;	Arabidopsis thaliana (Mouse-ear cress).	GO:0016020 C:membrane ;GO:0055085 P:transmembrane transport ;	PF00924 ;
18669_Transcript_1/1_Confidence_1.000_Length_498_45	498	MYB08_ANTMA	232	81.06	132	25	0	69	464	1	132	1e-66	248	Full=Myb-related protein 308;		Antirrhinum majus (Garden snapdragon).	GO:0005634 C:nucleus ;GO:0003677 F:DNA binding ;GO:0006355 P:regulation of transcription, DNA-dependent ;GO:0006351 P:transcription, DNA-dependent ;	PF00249 ;
1868_Transcript_3/3_Confidence_0.714_Length_2182_45	2182	PPP5_ARATH	538	71.77	457	75	2	225	1433	4	460	0	645	Full=Serine/threonine-protein phosphatase 5;		Arabidopsis thaliana (Mouse-ear cress).	GO:0030176 C:integral to endoplasmic reticulum membrane ;GO:0031965 C:nuclear membrane ;GO:0016607 C:nuclear speck ;GO:0046872 F:metal ion binding ;GO:0005515 F:protein binding ;GO:0004722 F:protein serine/threonine phosphatase activity ;GO:0006470 P:protein dephosphorylation ;GO:0010017 P:red or far-red light signaling pathway ;GO:0046686 P:response to cadmium ion ;	PF00149 ;PF08321 ;PF00515 ;
18690_Transcript_1/1_Confidence_1.000_Length_886_45	886	RHF2A_ARATH	375	56.41	117	44	2	151	486	242	356	1e-29	126	Full=E3 ubiquitin-protein ligase RHF2A;	Full=RING-H2 zinc finger protein RHF2a;	Arabidopsis thaliana (Mouse-ear cress).	GO:0016874 F:ligase activity ;GO:0008270 F:zinc ion binding ;	PF12678 ;
1869_Transcript_2/3_Confidence_0.667_Length_1366_45	1366	B2_DAUCA	207	84.81	79	12	0	727	491	55	133	2e-35	147	Full=B2 protein;		Daucus carota (Carrot).		PF10539 ;
18731_Transcript_1/1_Confidence_1.000_Length_1659_45	1659	CYP40_ARATH	361	74.16	356	92	0	1488	421	5	360	2e-137	486	Full=Peptidyl-prolyl cis-trans isomerase CYP40;	Full=Rotamase CYP40;	Arabidopsis thaliana (Mouse-ear cress).	GO:0005829 C:cytosol ;GO:0042277 F:peptide binding ;GO:0003755 F:peptidyl-prolyl cis-trans isomerase activity ;GO:0010582 P:floral meristem determinacy ;GO:0006457 P:protein folding ;GO:0010050 P:vegetative phase change ;	PF00160 ;PF07719 ;
18745_Transcript_1/1_Confidence_1.000_Length_366_45	366	PSBO_TOBAC	332	90.68	118	11	0	2	355	215	332	8e-59	221	Full=Oxygen-evolving enhancer protein 1, chloroplastic;	Full=OEC 33 kDa subunit;	Nicotiana tabacum (Common tobacco).	GO:0009535 C:chloroplast thylakoid membrane ;GO:0019898 C:extrinsic to membrane ;GO:0009654 C:oxygen evolving complex ;GO:0005509 F:calcium ion binding ;GO:0015979 P:photosynthesis ;GO:0042549 P:photosystem II stabilization ;	PF01716 ;
18752_Transcript_4/5_Confidence_0.643_Length_1311_45	1311	COAD_ARATH	176	72.26	155	43	0	466	930	15	169	1e-60	230	Full=Phosphopantetheine adenylyltransferase;	Full=Pantetheine-phosphate adenylyltransferase;	Arabidopsis thaliana (Mouse-ear cress).	GO:0005829 C:cytosol ;GO:0005524 F:ATP binding ;GO:0004595 F:pantetheine-phosphate adenylyltransferase activity ;GO:0015937 P:coenzyme A biosynthetic process ;GO:0040007 P:growth ;GO:0006629 P:lipid metabolic process ;GO:0019915 P:lipid storage ;GO:0080020 P:regulation of coenzyme A biosynthetic process ;GO:0009651 P:response to salt stress ;	PF01467 ;
18756_Transcript_1/3_Confidence_0.667_Length_890_45	890	NIP51_ARATH	304	85.45	165	24	0	2	496	124	288	1e-70	263	Full=Probable aquaporin NIP5-1;	Full=Nodulin-26-like major intrinsic protein 6;	Arabidopsis thaliana (Mouse-ear cress).	GO:0016021 C:integral to membrane ;GO:0016328 C:lateral plasma membrane ;GO:0015105 F:arsenite transmembrane transporter activity ;GO:0046715 F:borate transmembrane transporter activity ;GO:0080138 F:borate uptake transmembrane transporter activity ;GO:0015250 F:water channel activity ;GO:0080029 P:cellular response to boron-containing substance levels ;GO:0046685 P:response to arsenic-containing…	PF00230 ;
18775_Transcript_1/1_Confidence_1.000_Length_916_45	916	GDL83_ARATH	372	44.75	257	142	0	2	772	113	369	8e-52	200	Full=GDSL esterase/lipase At5g45910;	Full=Extracellular lipase At5g45910;	Arabidopsis thaliana (Mouse-ear cress).	GO:0005576 C:extracellular region ;GO:0016788 F:hydrolase activity, acting on ester bonds ;GO:0016042 P:lipid catabolic process ;	PF00657 ;
18789_Transcript_1/1_Confidence_1.000_Length_277_45	277	HFC2B_ORYSJ	278	87.65	81	10	0	277	35	21	101	8e-39	154	Full=Heat stress transcription factor C-2b;	Full=Heat stress transcription factor 16;	Oryza sativa subsp. japonica (Rice).	GO:0005634 C:nucleus ;GO:0043565 F:sequence-specific DNA binding ;GO:0003700 F:sequence-specific DNA binding transcription factor activity ;GO:0006950 P:response to stress ;GO:0006351 P:transcription, DNA-dependent ;	PF00447 ;
1878_Transcript_1/1_Confidence_1.000_Length_905_45	905	ARF1_ORYSJ	181	95.58	181	8	0	842	300	1	181	2e-98	355	Full=ADP-ribosylation factor 1;	Full=13 kDa cold-induced protein;	Oryza sativa subsp. japonica (Rice).	GO:0005794 C:Golgi apparatus ;GO:0005525 F:GTP binding ;GO:0015031 P:protein transport ;GO:0007264 P:small GTPase mediated signal transduction ;GO:0016192 P:vesicle-mediated transport ;	PF00025 ;
18801_Transcript_2/3_Confidence_0.667_Length_3319_45	3319	GCSP_SOLTU	1035	84.06	1035	150	2	113	3196	1	1027	0	1708	Full=Glycine dehydrogenase [decarboxylating], mitochondrial;	Full=Glycine decarboxylase;	Solanum tuberosum (Potato).	GO:0005739 C:mitochondrion ;GO:0004375 F:glycine dehydrogenase (decarboxylating) activity ;GO:0030170 F:pyridoxal phosphate binding ;GO:0006544 P:glycine metabolic process ;	PF02347 ;
18808_Transcript_6/6_Confidence_0.524_Length_924_45	924	UMP1_ARATH	395	38.73	204	88	11	90	677	165	339	2e-22	103	Full=Uncharacterized protein At3g15000, mitochondrial;		Arabidopsis thaliana (Mouse-ear cress).	GO:0005739 C:mitochondrion ;GO:0050897 F:cobalt ion binding ;GO:0005515 F:protein binding ;
18823_Transcript_1/1_Confidence_1.000_Length_207_45	207	LCAT1_ARATH	432	50.94	53	24	1	206	48	371	421	4e-09	56.2	Full=Lecithin-cholesterol acyltransferase-like 1;		Arabidopsis thaliana (Mouse-ear cress).	GO:0016021 C:integral to membrane ;GO:0005774 C:vacuolar membrane ;GO:0008374 F:O-acyltransferase activity ;GO:0006629 P:lipid metabolic process ;	PF02450 ;
18829_Transcript_1/1_Confidence_1.000_Length_613_45	613	FPP7_ARATH	898	51.18	211	91	3	1	603	191	399	7e-53	203	Full=Filament-like plant protein 7;		Arabidopsis thaliana (Mouse-ear cress).		PF05911 ;
18851_Transcript_2/2_Confidence_1.000_Length_914_45	914	UBC10_ARATH	148	97.53	81	2	0	658	416	68	148	3e-42	169	Full=Ubiquitin-conjugating enzyme E2 10;	Full=Ubiquitin-protein ligase 10/12;	Arabidopsis thaliana (Mouse-ear cress).	GO:0005524 F:ATP binding ;GO:0031625 F:ubiquitin protein ligase binding ;GO:0004842 F:ubiquitin-protein ligase activity ;GO:0006511 P:ubiquitin-dependent protein catabolic process ;	PF00179 ;
1885_Transcript_1/1_Confidence_1.000_Length_694_45	694	RR20_ARATH	202	68.07	119	36	1	463	113	73	191	4e-34	141	Full=30S ribosomal protein S20, chloroplastic;		Arabidopsis thaliana (Mouse-ear cress).	GO:0009941 C:chloroplast envelope ;GO:0009570 C:chloroplast stroma ;GO:0016020 C:membrane ;GO:0005840 C:ribosome ;GO:0019843 F:rRNA binding ;GO:0003735 F:structural constituent of ribosome ;GO:0006412 P:translation ;	PF01649 ;
18861_Transcript_1/3_Confidence_0.429_Length_1650_45	1650	SAPK7_ORYSJ	359	89.24	316	34	0	1313	366	1	316	2e-170	595	Full=Serine/threonine-protein kinase SAPK7;	Full=Osmotic stress/abscisic acid-activated protein kinase 7;	Oryza sativa subsp. japonica (Rice).	GO:0005524 F:ATP binding ;GO:0004674 F:protein serine/threonine kinase activity ;GO:0009738 P:abscisic acid mediated signaling pathway ;	PF00069 ;
18861_Transcript_2/3_Confidence_0.571_Length_1409_45	1409	SAPK7_ORYSJ	359	86.76	136	18	0	773	366	181	316	2e-67	253	Full=Serine/threonine-protein kinase SAPK7;	Full=Osmotic stress/abscisic acid-activated protein kinase 7;	Oryza sativa subsp. japonica (Rice).	GO:0005524 F:ATP binding ;GO:0004674 F:protein serine/threonine kinase activity ;GO:0009738 P:abscisic acid mediated signaling pathway ;	PF00069 ;
18876_Transcript_1/1_Confidence_1.000_Length_673_45	673	KRP4_ORYSJ	194	54.9	102	43	2	51	350	94	194	3e-24	108	Full=Cyclin-dependent kinase inhibitor 4;	Full=KIP-related protein 4;	Oryza sativa subsp. japonica (Rice).	GO:0005634 C:nucleus ;GO:0004861 F:cyclin-dependent protein kinase inhibitor activity ;GO:0007050 P:cell cycle arrest ;	PF02234 ;
18879_Transcript_1/1_Confidence_1.000_Length_1709_45	1709	TRPC_ARATH	402	66.67	327	108	1	1216	239	74	400	6e-127	451	Full=Indole-3-glycerol phosphate synthase, chloroplastic;		Arabidopsis thaliana (Mouse-ear cress).	GO:0009570 C:chloroplast stroma ;GO:0005829 C:cytosol ;GO:0005507 F:copper ion binding ;GO:0004425 F:indole-3-glycerol-phosphate synthase activity ;GO:0000162 P:tryptophan biosynthetic process ;	PF00218 ;
18880_Transcript_1/1_Confidence_1.000_Length_1397_45	1397	UBP3_ARATH	371	83.11	367	58	3	55	1143	1	367	4e-178	620	Full=Ubiquitin carboxyl-terminal hydrolase 3;	Full=Ubiquitin-specific-processing protease 3;	Arabidopsis thaliana (Mouse-ear cress).	GO:0005634 C:nucleus ;GO:0008234 F:cysteine-type peptidase activity ;GO:0004221 F:ubiquitin thiolesterase activity ;GO:0006511 P:ubiquitin-dependent protein catabolic process ;	PF00443 ;
1888_Transcript_2/7_Confidence_0.500_Length_1275_45	1275	TIC32_PEA	316	60	310	123	1	109	1038	8	316	2e-87	319	Full=Short-chain dehydrogenase TIC 32, chloroplastic;	Full=Translocon at the inner envelope membrane of chloroplasts 32;	Pisum sativum (Garden pea).	GO:0009706 C:chloroplast inner membrane ;GO:0005516 F:calmodulin binding ;GO:0000166 F:nucleotide binding ;GO:0016491 F:oxidoreductase activity ;GO:0015031 P:protein transport ;	PF00106 ;
18897_Transcript_1/2_Confidence_1.000_Length_686_45	686	ACO2M_ARATH	990	83.33	18	3	0	629	576	553	570	2e-10	37.7	Full=Aconitate hydratase 2, mitochondrial;	Full=Citrate hydro-lyase 2;	Arabidopsis thaliana (Mouse-ear cress).	GO:0005618 C:cell wall ;GO:0009570 C:chloroplast stroma ;GO:0005829 C:cytosol ;GO:0005739 C:mitochondrion ;GO:0005774 C:vacuolar membrane ;GO:0051539 F:4 iron, 4 sulfur cluster binding ;GO:0003994 F:aconitate hydratase activity ;GO:0005524 F:ATP binding ;GO:0052632 F:citrate hydro-lyase (cis-aconitate-forming) activity ;GO:0005507 F:copper ion binding ;GO:0052633 F:isocitrate hydro-lyase (cis-aco…	PF00330 ;PF00694 ;
18927_Transcript_1/2_Confidence_1.000_Length_588_45	588	RPIA_ARATH	265	43.86	114	49	3	584	243	163	261	2e-17	85.5	Full=Probable ribose-5-phosphate isomerase;	Full=Phosphoriboisomerase;	Arabidopsis thaliana (Mouse-ear cress).	GO:0005737 C:cytoplasm ;GO:0004751 F:ribose-5-phosphate isomerase activity ;GO:0008219 P:cell death ;GO:0009052 P:pentose-phosphate shunt, non-oxidative branch ;GO:0010228 P:vegetative to reproductive phase transition of meristem ;	PF06026 ;
18955_Transcript_1/1_Confidence_1.000_Length_542_45	542	AMO_ARATH	712	49.15	177	87	3	534	7	115	289	2e-38	155	Full=Primary amine oxidase;	Full=Amine oxidase [copper-containing];	Arabidopsis thaliana (Mouse-ear cress).	GO:0052595 F:aliphatic-amine oxidase activity ;GO:0052594 F:aminoacetone:oxygen oxidoreductase(deaminating) activity ;GO:0005507 F:copper ion binding ;GO:0052596 F:phenethylamine:oxygen oxidoreductase (deaminating) activity ;GO:0008131 F:primary amine oxidase activity ;GO:0048038 F:quinone binding ;GO:0052593 F:tryptamine:oxygen oxidoreductase (deaminating) activity ;GO:0009308 P:amine metabolic …	PF01179 ;PF02727 ;PF02728 ;
18961_Transcript_1/1_Confidence_1.000_Length_1548_45	1548	BGL44_ARATH	512	74.51	455	112	1	1501	149	57	511	0	758	Full=Beta-glucosidase 44;		Arabidopsis thaliana (Mouse-ear cress).	GO:0022626 C:cytosolic ribosome ;GO:0005576 C:extracellular region ;GO:0009505 C:plant-type cell wall ;GO:0080081 F:4-methylumbelliferyl-beta-D-glucopyranoside beta-glucosidase activity ;GO:0047668 F:amygdalin beta-glucosidase activity ;GO:0080083 F:beta-gentiobiose beta-glucosidase activity ;GO:0004567 F:beta-mannosidase activity ;GO:0080079 F:cellobiose glucosidase activity ;GO:0080082 F:esculi…	PF00232 ;
1896_Transcript_12/13_Confidence_0.289_Length_2590_45	2590	VIP2_NICBE	603	64.74	570	180	12	1863	178	45	601	8e-163	571	Full=Probable NOT transcription complex subunit VIP2;	Full=Protein VIRE2 INTERACTING PROTEIN2;	Nicotiana benthamiana.	GO:0005634 C:nucleus ;GO:0005515 F:protein binding ;GO:0015074 P:DNA integration ;GO:0006355 P:regulation of transcription, DNA-dependent ;GO:0006351 P:transcription, DNA-dependent ;	PF04153 ;
18986_Transcript_2/2_Confidence_1.000_Length_388_45	388	C86B1_ARATH	559	47.5	40	21	0	387	268	504	543	6e-07	49.3	Full=Cytochrome P450 86B1;		Arabidopsis thaliana (Mouse-ear cress).	GO:0005789 C:endoplasmic reticulum membrane ;GO:0016021 C:integral to membrane ;GO:0009055 F:electron carrier activity ;GO:0020037 F:heme binding ;GO:0004497 F:monooxygenase activity ;GO:0016705 F:oxidoreductase activity, acting on paired donors, with incorporation or reduction of molecular oxygen ;GO:0007047 P:cellular cell wall organization ;GO:0010345 P:suberin biosynthetic process ;GO:0042761…	PF00067 ;
18994_Transcript_1/1_Confidence_1.000_Length_1213_45	1213	ROGF1_ARATH	548	55.24	315	131	4	1168	233	241	548	1e-83	306	Full=Rop guanine nucleotide exchange factor 1;	Full=Kinase partner protein-like;	Arabidopsis thaliana (Mouse-ear cress).	GO:0016324 C:apical plasma membrane ;GO:0005089 F:Rho guanyl-nucleotide exchange factor activity ;GO:0009860 P:pollen tube growth ;	PF03759 ;
18_Transcript_5/6_Confidence_0.455_Length_3745_45	3745	CPSF_ARATH	631	26.7	191	122	4	2378	2938	195	371	9e-09	60.1	Full=Cleavage and polyadenylation specificity factor CPSF30;	Full=Zinc finger CCCH domain-containing protein 11;	Arabidopsis thaliana (Mouse-ear cress).	GO:0005634 C:nucleus ;GO:0005516 F:calmodulin binding ;GO:0003677 F:DNA binding ;GO:0004519 F:endonuclease activity ;GO:0003723 F:RNA binding ;GO:0008270 F:zinc ion binding ;GO:0006397 P:mRNA processing ;	PF04146 ;
1901_Transcript_1/1_Confidence_1.000_Length_955_45	955	FRI3_SOYBN	256	83.25	203	34	0	834	226	54	256	4e-89	324	Full=Ferritin-3, chloroplastic;	Full=SFerH-3;	Glycine max (Soybean) (Glycine hispida).	GO:0009507 C:chloroplast ;GO:0008199 F:ferric iron binding ;GO:0004322 F:ferroxidase activity ;GO:0006879 P:cellular iron ion homeostasis ;GO:0006826 P:iron ion transport ;	PF00210 ;
19022_Transcript_1/1_Confidence_1.000_Length_252_45	252	SUBL_ARATH	757	34.67	75	47	1	27	251	23	95	3e-06	46.6	Full=Subtilisin-like protease;	Full=Cucumisin-like serine protease;	Arabidopsis thaliana (Mouse-ear cress).	GO:0048046 C:apoplast ;GO:0009505 C:plant-type cell wall ;GO:0042802 F:identical protein binding ;GO:0004252 F:serine-type endopeptidase activity ;GO:0080001 P:mucilage extrusion from seed coat ;GO:0048359 P:mucilage metabolic process involved seed coat development ;GO:0043086 P:negative regulation of catalytic activity ;GO:0006508 P:proteolysis ;	PF05922 ;PF02225 ;PF00082 ;
19031_Transcript_1/2_Confidence_1.000_Length_1219_45	1219	DRB1_ORYSJ	441	46.67	150	70	2	100	519	83	232	1e-29	127	Full=Double-stranded RNA-binding protein 1;	Full=dsRNA-binding protein 1;	Oryza sativa subsp. japonica (Rice).	GO:0005622 C:intracellular ;GO:0003725 F:double-stranded RNA binding ;GO:0004525 F:ribonuclease III activity ;GO:0016075 P:rRNA catabolic process ;	PF00035 ;
19048_Transcript_2/3_Confidence_0.714_Length_2385_45	2385	EFGC_SOYBN	788	87.85	708	85	1	2345	225	81	788	0	1268	Full=Elongation factor G, chloroplastic;		Glycine max (Soybean) (Glycine hispida).	GO:0005525 F:GTP binding ;GO:0003924 F:GTPase activity ;GO:0003746 F:translation elongation factor activity ;	PF00679 ;PF03764 ;PF00009 ;PF03144 ;
19054_Transcript_2/4_Confidence_0.700_Length_901_45	901	ERF1_ORYSJ	365	33.18	223	134	7	1	639	144	361	1e-11	67.4	Full=Ethylene-responsive transcription factor 1;	Full=Ethylene-responsive element-binding factor 1;	Oryza sativa subsp. japonica (Rice).	GO:0005634 C:nucleus ;GO:0003677 F:DNA binding ;GO:0003700 F:sequence-specific DNA binding transcription factor activity ;GO:0006952 P:defense response ;GO:0006351 P:transcription, DNA-dependent ;	PF00847 ;
19058_Transcript_1/1_Confidence_1.000_Length_1981_45	1981	ATX2_ARATH	1083	32.65	389	206	13	846	1901	690	1059	9e-47	185	Full=Histone-lysine N-methyltransferase ATX2;	Full=Trithorax-homolog protein 2;	Arabidopsis thaliana (Mouse-ear cress).	GO:0005634 C:nucleus ;GO:0003677 F:DNA binding ;GO:0042800 F:histone methyltransferase activity (H3-K4 specific) ;GO:0008270 F:zinc ion binding ;GO:0006355 P:regulation of transcription, DNA-dependent ;	PF05965 ;PF05964 ;PF00855 ;PF00856 ;
19060_Transcript_3/3_Confidence_0.750_Length_653_45	653	GOGC2_ARATH	668	28.8	125	72	2	251	610	333	445	8e-09	57	Full=Golgin candidate 2;		Arabidopsis thaliana (Mouse-ear cress).	GO:0000139 C:Golgi membrane ;GO:0016021 C:integral to membrane ;
1907_Transcript_3/7_Confidence_0.625_Length_3561_45	3561	FPP1_ARATH	779	34.3	796	407	25	2899	632	5	724	3e-90	330	Full=Filament-like plant protein 1;		Arabidopsis thaliana (Mouse-ear cress).		PF05911 ;
19097_Transcript_1/2_Confidence_1.000_Length_441_45	441	RS14_CHLRE	153	97.06	68	2	0	2	205	75	142	6e-23	102	Full=40S ribosomal protein S14;		Chlamydomonas reinhardtii (Chlamydomonas smithii).	GO:0003735 F:structural constituent of ribosome ;GO:0006412 P:translation ;	PF00411 ;
19120_Transcript_1/1_Confidence_1.000_Length_1362_45	1362	PUR1_VIGAC	485	70.34	381	106	6	1362	220	89	462	1e-142	503	Full=Amidophosphoribosyltransferase, chloroplastic;	Full=Glutamine phosphoribosylpyrophosphate amidotransferase;	Vigna aconitifolia (Moth bean) (Phaseolus aconitifolius).	GO:0009507 C:chloroplast ;GO:0051539 F:4 iron, 4 sulfur cluster binding ;GO:0004044 F:amidophosphoribosyltransferase activity ;GO:0046872 F:metal ion binding ;GO:0006541 P:glutamine metabolic process ;GO:0009116 P:nucleoside metabolic process ;GO:0009113 P:purine base biosynthetic process ;GO:0006164 P:purine nucleotide biosynthetic process ;	PF00310 ;PF00156 ;
19133_Transcript_1/1_Confidence_1.000_Length_631_45	631	SPA1_ARATH	1029	33.49	218	129	4	631	2	503	712	5e-29	124	Full=Protein SUPPRESSOR OF PHYA-105 1;		Arabidopsis thaliana (Mouse-ear cress).	GO:0016607 C:nuclear speck ;GO:0005524 F:ATP binding ;GO:0042802 F:identical protein binding ;GO:0004672 F:protein kinase activity ;GO:0010100 P:negative regulation of photomorphogenesis ;GO:0009640 P:photomorphogenesis ;GO:0009585 P:red, far-red light phototransduction ;GO:2000028 P:regulation of photoperiodism, flowering ;GO:0010218 P:response to far red light ;GO:0010114 P:response to red ligh…	PF00069 ;PF00400 ;
19156_Transcript_1/1_Confidence_1.000_Length_883_45	883	RING4_ARATH	390	42.37	59	34	0	555	731	332	390	5e-10	61.6	Full=E3 ubiquitin-protein ligase At4g11680;	Full=RING finger protein At4g11680;	Arabidopsis thaliana (Mouse-ear cress).	GO:0016021 C:integral to membrane ;GO:0005774 C:vacuolar membrane ;GO:0016874 F:ligase activity ;GO:0008270 F:zinc ion binding ;	PF00097 ;
1917_Transcript_2/7_Confidence_0.588_Length_2012_45	2012	CID2_ARATH	143	46.25	80	38	2	648	415	10	86	3e-14	76.3	Full=Polyadenylate-binding protein-interacting protein 2;	Full=PAM2-containing protein CID2;	Arabidopsis thaliana (Mouse-ear cress).
19222_Transcript_1/5_Confidence_0.167_Length_273_45	273	RENT1_ARATH	1254	77.78	72	15	1	59	271	113	184	9e-33	134	Full=Regulator of nonsense transcripts 1 homolog;	Full=ATP-dependent helicase UPF1;	Arabidopsis thaliana (Mouse-ear cress).	GO:0005737 C:cytoplasm ;GO:0005886 C:plasma membrane ;GO:0009506 C:plasmodesma ;GO:0005524 F:ATP binding ;GO:0003677 F:DNA binding ;GO:0004386 F:helicase activity ;GO:0008270 F:zinc ion binding ;GO:0000184 P:nuclear-transcribed mRNA catabolic process, nonsense-mediated decay ;GO:0009744 P:response to sucrose stimulus ;GO:0016246 P:RNA interference ;GO:0010182 P:sugar mediated signaling pathway ;	PF04851 ;PF09416 ;
19224_Transcript_1/1_Confidence_1.000_Length_1839_45	1839	HIS5_ARATH	592	81.39	548	98	2	200	1834	45	591	0	902	Full=Imidazole glycerol phosphate synthase hisHF, chloroplastic;		Arabidopsis thaliana (Mouse-ear cress).	GO:0009570 C:chloroplast stroma ;GO:0000107 F:imidazoleglycerol-phosphate synthase activity ;GO:0016833 F:oxo-acid-lyase activity ;GO:0006541 P:glutamine metabolic process ;GO:0000105 P:histidine biosynthetic process ;	PF00117 ;PF00977 ;
19225_Transcript_1/1_Confidence_1.000_Length_515_45	515	LPP2_ARATH	290	60.71	112	38	1	2	337	184	289	5e-23	103	Full=Lipid phosphate phosphatase 2;	Full=Prenyl diphosphate phosphatase;	Arabidopsis thaliana (Mouse-ear cress).	GO:0016021 C:integral to membrane ;GO:0005886 C:plasma membrane ;GO:0008195 F:phosphatidate phosphatase activity ;GO:0009738 P:abscisic acid mediated signaling pathway ;	PF01569 ;
1922_Transcript_1/2_Confidence_1.000_Length_1813_45	1813	AGUA_ARATH	383	68.93	309	92	3	1036	113	68	373	2e-122	436	Full=Agmatine deiminase;	Full=Protein EMBRYO DEFECTIVE 1873;	Arabidopsis thaliana (Mouse-ear cress).	GO:0047632 F:agmatine deiminase activity ;GO:0009446 P:putrescine biosynthetic process ;	PF04371 ;
19237_Transcript_1/1_Confidence_1.000_Length_552_45	552	LOG1_ARATH	213	79.41	102	21	0	552	247	112	213	3e-42	167	Full=Cytokinin riboside 5'-monophosphate phosphoribohydrolase LOG1;	Full=Protein LONELY GUY 1;	Arabidopsis thaliana (Mouse-ear cress).	GO:0005829 C:cytosol ;GO:0005634 C:nucleus ;GO:0016799 F:hydrolase activity, hydrolyzing N-glycosyl compounds ;GO:0009691 P:cytokinin biosynthetic process ;	PF03641 ;
19246_Transcript_1/1_Confidence_1.000_Length_1772_45	1772	Y4837_ARATH	606	27.25	510	298	15	21	1466	142	606	2e-31	134	Full=KH domain-containing protein At4g18375;		Arabidopsis thaliana (Mouse-ear cress).	GO:0005634 C:nucleus ;GO:0003723 F:RNA binding ;	PF00013 ;
19258_Transcript_2/4_Confidence_0.429_Length_635_45	635	ZFNL_PEA	417	63.44	93	32	2	378	100	326	416	2e-26	115	Full=Zinc finger CCCH domain-containing protein ZFN-like;		Pisum sativum (Garden pea).	GO:0005634 C:nucleus ;GO:0003677 F:DNA binding ;GO:0008270 F:zinc ion binding ;	PF00642 ;
1928_Transcript_1/2_Confidence_1.000_Length_3165_45	3165	CGEP_ORYSJ	938	81.91	857	149	3	8	2578	85	935	0	1452	Full=Probable glutamyl endopeptidase, chloroplastic;		Oryza sativa subsp. japonica (Rice).	GO:0009570 C:chloroplast stroma ;GO:0008236 F:serine-type peptidase activity ;GO:0006508 P:proteolysis ;	PF00326 ;
19298_Transcript_1/1_Confidence_1.000_Length_1835_45	1835	PTR15_ARATH	601	68.95	570	156	6	1770	70	16	567	0	678	Full=Probable peptide/nitrate transporter At1g33440;		Arabidopsis thaliana (Mouse-ear cress).	GO:0016021 C:integral to membrane ;GO:0005886 C:plasma membrane ;GO:0005215 F:transporter activity ;GO:0006857 P:oligopeptide transport ;	PF00854 ;
192_Transcript_2/3_Confidence_0.667_Length_2595_45	2595	U2A2B_NICPL	573	83.38	379	63	0	1240	2376	195	573	1e-178	623	Full=Splicing factor U2af large subunit B;	Full=U2 small nuclear ribonucleoprotein auxiliary factor large subunit B;	Nicotiana plumbaginifolia (Leadwort-leaved tobacco) (Tex-Mex tobacco).	GO:0005634 C:nucleus ;GO:0000166 F:nucleotide binding ;GO:0003723 F:RNA binding ;GO:0006397 P:mRNA processing ;GO:0008380 P:RNA splicing ;	PF00076 ;
1930_Transcript_7/15_Confidence_0.381_Length_2609_45	2609	DPE1_ORYSJ	594	75.93	54	13	0	2445	2606	358	411	2e-19	94.7	Full=4-alpha-glucanotransferase DPE1, chloroplastic/amyloplastic;	Full=Protein DISPROPORTIONATING ENZYME 1;	Oryza sativa subsp. japonica (Rice).	GO:0009501 C:amyloplast ;GO:0009507 C:chloroplast ;GO:0004134 F:4-alpha-glucanotransferase activity ;GO:0043169 F:cation binding ;	PF02446 ;
19318_Transcript_3/4_Confidence_0.667_Length_1022_45	1022	C81D1_ARATH	502	59.05	105	41	1	1022	708	392	494	1e-30	130	Full=Cytochrome P450 81D1;		Arabidopsis thaliana (Mouse-ear cress).	GO:0016021 C:integral to membrane ;GO:0009055 F:electron carrier activity ;GO:0020037 F:heme binding ;GO:0004497 F:monooxygenase activity ;GO:0016705 F:oxidoreductase activity, acting on paired donors, with incorporation or reduction of molecular oxygen ;	PF00067 ;
1940_Transcript_4/4_Confidence_0.800_Length_1328_45	1328	POLX_TOBAC	1328	28.46	130	82	5	572	189	421	541	3e-10	49.7	Full=Retrovirus-related Pol polyprotein from transposon TNT 1-94;		Nicotiana tabacum (Common tobacco).	GO:0004190 F:aspartic-type endopeptidase activity ;GO:0004519 F:endonuclease activity ;GO:0003676 F:nucleic acid binding ;GO:0003964 F:RNA-directed DNA polymerase activity ;GO:0008270 F:zinc ion binding ;GO:0015074 P:DNA integration ;GO:0006508 P:proteolysis ;	PF00665 ;PF00077 ;PF07727 ;PF00098 ;
1942_Transcript_1/1_Confidence_1.000_Length_1852_45	1852	ASPRX_ORYSJ	496	65.39	497	160	3	131	1621	12	496	0	688	Full=Aspartic proteinase;		Oryza sativa subsp. japonica (Rice).	GO:0004190 F:aspartic-type endopeptidase activity ;GO:0006629 P:lipid metabolic process ;GO:0006508 P:proteolysis ;	PF00026 ;PF05184 ;PF03489 ;
19433_Transcript_1/1_Confidence_1.000_Length_596_45	596	AB13C_ARATH	1410	65.55	119	41	0	359	3	386	504	2e-39	158	Full=ABC transporter C family member 13;	Full=Multidrug resistance-associated protein 11;	Arabidopsis thaliana (Mouse-ear cress).	GO:0016021 C:integral to membrane ;GO:0005774 C:vacuolar membrane ;GO:0005524 F:ATP binding ;GO:0008559 F:xenobiotic-transporting ATPase activity ;	PF00664 ;PF00005 ;
19452_Transcript_1/1_Confidence_1.000_Length_510_45	510	PP2A_MEDSA	313	92.68	41	3	0	510	388	273	313	5e-18	87	Full=Serine/threonine-protein phosphatase PP2A catalytic subunit;		Medicago sativa (Alfalfa).	GO:0046872 F:metal ion binding ;GO:0004721 F:phosphoprotein phosphatase activity ;GO:0007049 P:cell cycle ;	PF00149 ;
1945_Transcript_1/1_Confidence_1.000_Length_835_45	835	SUI1_ORYSJ	115	90.43	115	9	1	257	595	1	115	4e-55	211	Full=Protein translation factor SUI1 homolog;	Full=Translation initiation factor 1;	Oryza sativa subsp. japonica (Rice).	GO:0003743 F:translation initiation factor activity ;GO:0006417 P:regulation of translation ;	PF01253 ;
19469_Transcript_2/3_Confidence_0.714_Length_2020_45	2020	OCS1_MAIZE	151	36.51	126	78	2	682	308	27	151	6e-14	76.3	Full=Ocs element-binding factor 1;		Zea mays (Maize).	GO:0005634 C:nucleus ;GO:0046983 F:protein dimerization activity ;GO:0043565 F:sequence-specific DNA binding ;GO:0003700 F:sequence-specific DNA binding transcription factor activity ;GO:0006351 P:transcription, DNA-dependent ;	PF00170 ;
19488_Transcript_1/1_Confidence_1.000_Length_238_45	238	PATL6_ARATH	409	76.92	78	18	0	1	234	250	327	5e-31	129	Full=Patellin-6;		Arabidopsis thaliana (Mouse-ear cress).	GO:0005737 C:cytoplasm ;GO:0016021 C:integral to membrane ;GO:0005886 C:plasma membrane ;GO:0008289 F:lipid binding ;GO:0007049 P:cell cycle ;GO:0051301 P:cell division ;GO:0006810 P:transport ;	PF00650 ;PF03765 ;
1948_Transcript_8/10_Confidence_0.280_Length_964_45	964	DXS_ORYSJ	720	67.57	37	12	0	616	726	444	480	1e-09	60.8	Full=Probable 1-deoxy-D-xylulose-5-phosphate synthase, chloroplastic;		Oryza sativa subsp. japonica (Rice).	GO:0009507 C:chloroplast ;GO:0008661 F:1-deoxy-D-xylulose-5-phosphate synthase activity ;GO:0016624 F:oxidoreductase activity, acting on the aldehyde or oxo group of donors, disulfide as acceptor ;GO:0016114 P:terpenoid biosynthetic process ;GO:0009228 P:thiamine biosynthetic process ;	PF00676 ;PF02779 ;PF02780 ;
19534_Transcript_1/1_Confidence_1.000_Length_1141_45	1141	CYSK1_ORYSJ	321	85.94	320	45	0	25	984	2	321	5e-145	510	Full=Cysteine synthase;	Full=O-acetylserine sulfhydrylase;	Oryza sativa subsp. japonica (Rice).	GO:0004124 F:cysteine synthase activity ;GO:0030170 F:pyridoxal phosphate binding ;GO:0016740 F:transferase activity ;GO:0006535 P:cysteine biosynthetic process from serine ;	PF00291 ;
19570_Transcript_1/1_Confidence_1.000_Length_411_45	411	PSKR1_DAUCA	1021	66.02	103	35	0	3	311	915	1017	3e-37	150	Full=Phytosulfokine receptor 1;	Full=Phytosulfokine LRR receptor kinase 1;	Daucus carota (Carrot).	GO:0016021 C:integral to membrane ;GO:0005886 C:plasma membrane ;GO:0005524 F:ATP binding ;GO:0004674 F:protein serine/threonine kinase activity ;GO:0004872 F:receptor activity ;	PF00560 ;PF00069 ;
1960_Transcript_1/2_Confidence_1.000_Length_1410_45	1410	PER21_ARATH	327	68.33	300	94	1	284	1180	26	325	2e-119	426	Full=Peroxidase 21;	Full=PRXR5;	Arabidopsis thaliana (Mouse-ear cress).	GO:0005829 C:cytosol ;GO:0020037 F:heme binding ;GO:0004601 F:peroxidase activity ;GO:0050832 P:defense response to fungus ;GO:0042744 P:hydrogen peroxide catabolic process ;GO:0048511 P:rhythmic process ;	PF00141 ;
19615_Transcript_1/1_Confidence_1.000_Length_3247_45	3247	R13L1_ARATH	1054	37.84	1020	575	24	56	2977	4	1010	2e-177	619	Full=Putative disease resistance RPP13-like protein 1;		Arabidopsis thaliana (Mouse-ear cress).	GO:0043531 F:ADP binding ;GO:0005524 F:ATP binding ;GO:0005515 F:protein binding ;GO:0006952 P:defense response ;	PF00560 ;PF00931 ;
19620_Transcript_1/1_Confidence_1.000_Length_474_45	474	NUD17_ARATH	182	53.57	140	59	3	5	412	25	162	3e-28	120	Full=Nudix hydrolase 17, mitochondrial;		Arabidopsis thaliana (Mouse-ear cress).	GO:0005739 C:mitochondrion ;GO:0016787 F:hydrolase activity ;GO:0046872 F:metal ion binding ;	PF00293 ;
19621_Transcript_1/1_Confidence_1.000_Length_792_45	792	C2GR1_ARATH	1020	37.7	122	73	2	96	458	3	122	3e-13	72	Full=C2 and GRAM domain-containing protein At1g03370;		Arabidopsis thaliana (Mouse-ear cress).	GO:0016021 C:integral to membrane ;	PF00168 ;PF02893 ;
19666_Transcript_2/4_Confidence_0.600_Length_1066_45	1066	FD_ARATH	285	33.93	168	72	4	1006	515	153	285	5e-10	62	Full=Protein FD;	Full=bZIP transcription factor 14;	Arabidopsis thaliana (Mouse-ear cress).	GO:0005634 C:nucleus ;GO:0046983 F:protein dimerization activity ;GO:0043565 F:sequence-specific DNA binding ;GO:0003700 F:sequence-specific DNA binding transcription factor activity ;GO:0009648 P:photoperiodism ;GO:0009911 P:positive regulation of flower development ;GO:0045893 P:positive regulation of transcription, DNA-dependent ;	PF00170 ;
19668_Transcript_2/4_Confidence_0.625_Length_1140_45	1140	ICMTA_ARATH	197	62.39	109	41	0	575	249	17	125	3e-37	152	Full=Protein-S-isoprenylcysteine O-methyltransferase A;	Full=Prenylcysteine carboxyl methyltransferase A;	Arabidopsis thaliana (Mouse-ear cress).	GO:0005789 C:endoplasmic reticulum membrane ;GO:0016021 C:integral to membrane ;GO:0004671 F:protein C-terminal S-isoprenylcysteine carboxyl O-methyltransferase activity ;GO:0009908 P:flower development ;GO:0009788 P:negative regulation of abscisic acid mediated signaling pathway ;GO:0048367 P:shoot development ;	PF04140 ;
19676_Transcript_1/1_Confidence_1.000_Length_572_45	572	CKX5_ARATH	540	65	80	27	1	1	240	435	513	7e-25	110	Full=Cytokinin dehydrogenase 5;	Full=Cytokinin oxidase 5;	Arabidopsis thaliana (Mouse-ear cress).	GO:0005615 C:extracellular space ;GO:0019139 F:cytokinin dehydrogenase activity ;GO:0050660 F:flavin adenine dinucleotide binding ;GO:0008762 F:UDP-N-acetylmuramate dehydrogenase activity ;GO:0009823 P:cytokinin catabolic process ;	PF09265 ;PF01565 ;
19686_Transcript_1/1_Confidence_1.000_Length_609_45	609	UBQ4_ARATH	382	100	57	0	0	439	609	1	57	9e-26	113	Full=Polyubiquitin 4;		Arabidopsis thaliana (Mouse-ear cress).	GO:0005737 C:cytoplasm ;GO:0005634 C:nucleus ;	PF00240 ;
1968_Transcript_1/3_Confidence_0.875_Length_2338_45	2338	CAPP_SOLTU	965	87.37	744	79	1	1	2187	222	965	0	1277	Full=Phosphoenolpyruvate carboxylase;		Solanum tuberosum (Potato).	GO:0005737 C:cytoplasm ;GO:0008964 F:phosphoenolpyruvate carboxylase activity ;GO:0015977 P:carbon fixation ;GO:0015979 P:photosynthesis ;GO:0006099 P:tricarboxylic acid cycle ;	PF00311 ;
19696_Transcript_1/1_Confidence_1.000_Length_496_45	496	RPB11_ARATH	116	33.33	75	49	1	120	341	38	112	7e-08	53.1	Full=DNA-directed RNA polymerase II subunit RPB11;	Full=DNA-directed RNA polymerase II subunit J;	Arabidopsis thaliana (Mouse-ear cress).	GO:0005665 C:DNA-directed RNA polymerase II, core complex ;GO:0000418 C:DNA-directed RNA polymerase IV complex ;GO:0000419 C:DNA-directed RNA polymerase V complex ;GO:0003677 F:DNA binding ;GO:0003899 F:DNA-directed RNA polymerase activity ;GO:0046983 F:protein dimerization activity ;	PF01193 ;
19702_Transcript_2/3_Confidence_0.667_Length_1741_45	1741	TC159_ARATH	1503	19.69	457	297	19	1217	3	368	806	1e-16	85.1	Full=Translocase of chloroplast 159, chloroplastic;	Full=Translocase of chloroplast 86, chloroplastic;	Arabidopsis thaliana (Mouse-ear cress).	GO:0009707 C:chloroplast outer membrane ;GO:0005829 C:cytosol ;GO:0016021 C:integral to membrane ;GO:0005525 F:GTP binding ;GO:0003924 F:GTPase activity ;GO:0046872 F:metal ion binding ;GO:0005515 F:protein binding ;GO:0004888 F:transmembrane signaling receptor activity ;GO:0045036 P:protein targeting to chloroplast ;	PF04548 ;PF11886 ;
19702_Transcript_3/3_Confidence_0.667_Length_1804_45	1804	TC159_ARATH	1503	29.23	455	258	19	1220	3	367	806	1e-16	84.7	Full=Translocase of chloroplast 159, chloroplastic;	Full=Translocase of chloroplast 86, chloroplastic;	Arabidopsis thaliana (Mouse-ear cress).	GO:0009707 C:chloroplast outer membrane ;GO:0005829 C:cytosol ;GO:0016021 C:integral to membrane ;GO:0005525 F:GTP binding ;GO:0003924 F:GTPase activity ;GO:0046872 F:metal ion binding ;GO:0005515 F:protein binding ;GO:0004888 F:transmembrane signaling receptor activity ;GO:0045036 P:protein targeting to chloroplast ;	PF04548 ;PF11886 ;
19716_Transcript_1/1_Confidence_1.000_Length_771_45	771	DOF22_ARATH	340	51.06	47	23	0	770	630	127	173	2e-07	53.1	Full=Dof zinc finger protein DOF2.2;		Arabidopsis thaliana (Mouse-ear cress).	GO:0005634 C:nucleus ;GO:0003677 F:DNA binding ;GO:0008270 F:zinc ion binding ;GO:0006355 P:regulation of transcription, DNA-dependent ;GO:0006351 P:transcription, DNA-dependent ;	PF02701 ;
19728_Transcript_1/1_Confidence_1.000_Length_259_45	259	NIK1_ARATH	638	77.63	76	17	0	32	259	32	107	6e-31	128	Full=Protein NSP-INTERACTING KINASE 1;	Full=LRR receptor-like serine/threonine-protein kinase NIK1;	Arabidopsis thaliana (Mouse-ear cress).	GO:0016021 C:integral to membrane ;GO:0005886 C:plasma membrane ;GO:0005524 F:ATP binding ;GO:0005515 F:protein binding ;GO:0004674 F:protein serine/threonine kinase activity ;GO:0004872 F:receptor activity ;GO:0051607 P:defense response to virus ;GO:0044419 P:interspecies interaction between organisms ;	PF08263 ;PF00069 ;
1972_Transcript_2/3_Confidence_0.600_Length_824_45	824	MTND2_ORYSJ	198	87.7	187	23	0	20	580	1	187	1e-99	359	Full=1,2-dihydroxy-3-keto-5-methylthiopentene dioxygenase 2;	Full=Submergence-induced protein 2A;	Oryza sativa subsp. japonica (Rice).	GO:0010309 F:acireductone dioxygenase [iron(II)-requiring] activity ;GO:0046872 F:metal ion binding ;GO:0009086 P:methionine biosynthetic process ;	PF03079 ;
19733_Transcript_1/1_Confidence_1.000_Length_1687_45	1687	KPK2_ARATH	471	36.75	351	177	6	285	1313	112	425	1e-58	224	Full=Serine/threonine-protein kinase AtPK2/AtPK19;	Full=Ribosomal-protein S6 kinase homolog 2;	Arabidopsis thaliana (Mouse-ear cress).	GO:0005634 C:nucleus ;GO:0005524 F:ATP binding ;GO:0004674 F:protein serine/threonine kinase activity ;GO:0045727 P:positive regulation of translation ;GO:0009409 P:response to cold ;GO:0009408 P:response to heat ;GO:0009651 P:response to salt stress ;	PF00069 ;PF00433 ;
19740_Transcript_1/1_Confidence_1.000_Length_705_45	705	GPX1_ARATH	236	87.84	148	18	0	705	262	89	236	3e-74	274	Full=Phospholipid hydroperoxide glutathione peroxidase 1, chloroplastic;		Arabidopsis thaliana (Mouse-ear cress).	GO:0009941 C:chloroplast envelope ;GO:0009570 C:chloroplast stroma ;GO:0009535 C:chloroplast thylakoid membrane ;GO:0004602 F:glutathione peroxidase activity ;GO:0047066 F:phospholipid-hydroperoxide glutathione peroxidase activity ;GO:0006979 P:response to oxidative stress ;	PF00255 ;
19747_Transcript_1/1_Confidence_1.000_Length_1864_45	1864	GLR34_ARATH	959	59.07	535	214	4	3	1595	407	940	4e-173	604	Full=Glutamate receptor 3.4;	Full=Ligand-gated ion channel 3.4;	Arabidopsis thaliana (Mouse-ear cress).	GO:0009507 C:chloroplast ;GO:0016021 C:integral to membrane ;GO:0030288 C:outer membrane-bounded periplasmic space ;GO:0005886 C:plasma membrane ;GO:0005262 F:calcium channel activity ;GO:0005234 F:extracellular-glutamate-gated ion channel activity ;GO:0004965 F:GABA-B receptor activity ;GO:0004970 F:ionotropic glutamate receptor activity ;GO:0005515 F:protein binding ;GO:0019722 P:calcium-mediat…	PF01094 ;PF00060 ;PF00497 ;
19751_Transcript_1/1_Confidence_1.000_Length_481_45	481	ATG8I_ARATH	115	73.91	115	30	0	33	377	1	115	1e-48	188	Full=Autophagy-related protein 8i;	Full=Autophagy-related ubiquitin-like modifier ATG8i;	Arabidopsis thaliana (Mouse-ear cress).	GO:0000421 C:autophagic vacuole membrane ;GO:0033110 C:CVT vesicle membrane ;GO:0005874 C:microtubule ;GO:0006914 P:autophagy ;GO:0015031 P:protein transport ;	PF02991 ;
19757_Transcript_1/1_Confidence_1.000_Length_231_45	231	UPTG2_SOLTU	366	97.62	42	1	0	105	230	9	50	1e-19	91.3	Full=Alpha-1,4-glucan-protein synthase [UDP-forming] 2;	Full=UDP-glucose:protein transglucosylase 2;	Solanum tuberosum (Potato).	GO:0005618 C:cell wall ;GO:0005576 C:extracellular region ;GO:0005794 C:Golgi apparatus ;GO:0009506 C:plasmodesma ;GO:0008466 F:glycogenin glucosyltransferase activity ;GO:0007047 P:cellular cell wall organization ;GO:0030244 P:cellulose biosynthetic process ;	PF03214 ;
19763_Transcript_1/1_Confidence_1.000_Length_684_45	684	NAT1_ARATH	520	80.18	227	45	0	682	2	223	449	4e-96	347	Full=Nucleobase-ascorbate transporter 1;		Arabidopsis thaliana (Mouse-ear cress).	GO:0016021 C:integral to membrane ;GO:0009506 C:plasmodesma ;GO:0005215 F:transporter activity ;GO:0055085 P:transmembrane transport ;	PF00860 ;
19778_Transcript_1/1_Confidence_1.000_Length_415_45	415	CALS8_ARATH	1976	63.91	133	39	1	413	42	1110	1242	1e-45	177	Full=Putative callose synthase 8;	Full=Protein GLUCAN SYNTHASE-LIKE 4;	Arabidopsis thaliana (Mouse-ear cress).	GO:0000148 C:1,3-beta-D-glucan synthase complex ;GO:0016021 C:integral to membrane ;GO:0003843 F:1,3-beta-D-glucan synthase activity ;GO:0006075 P:(1->3)-beta-D-glucan biosynthetic process ;GO:0007047 P:cellular cell wall organization ;GO:0008360 P:regulation of cell shape ;	PF02364 ;
1977_Transcript_1/1_Confidence_1.000_Length_495_45	495	RCI2B_ARATH	54	79.49	39	8	0	440	324	1	39	6e-07	50.1	Full=Hydrophobic protein RCI2B;	Full=Low temperature and salt-responsive protein LTI6B;	Arabidopsis thaliana (Mouse-ear cress).	GO:0016021 C:integral to membrane ;GO:0009409 P:response to cold ;	PF01679 ;
19784_Transcript_1/1_Confidence_1.000_Length_941_45	941	NAC68_ORYSJ	318	60.97	269	76	4	37	765	12	277	4e-86	314	Full=NAC domain-containing protein 68;		Oryza sativa subsp. japonica (Rice).	GO:0005634 C:nucleus ;GO:0003677 F:DNA binding ;GO:0006355 P:regulation of transcription, DNA-dependent ;GO:0006351 P:transcription, DNA-dependent ;	PF02365 ;
19789_Transcript_1/2_Confidence_1.000_Length_358_45	358	RIN4_ARATH	211	56.76	37	13	1	358	257	154	190	2e-06	47.4	Full=RPM1-interacting protein 4;		Arabidopsis thaliana (Mouse-ear cress).	GO:0012505 C:endomembrane system ;GO:0005886 C:plasma membrane ;GO:0005515 F:protein binding ;GO:0010204 P:defense response signaling pathway, resistance gene-independent ;GO:0009816 P:defense response to bacterium, incompatible interaction ;GO:0034051 P:negative regulation of plant-type hypersensitive response ;GO:0009626 P:plant-type hypersensitive response ;GO:0006468 P:protein phosphorylation…	PF05627 ;
19814_Transcript_1/2_Confidence_1.000_Length_348_45	348	MYST1_ORYSJ	450	86.41	103	11	2	302	3	56	158	5e-46	178	Full=Putative MYST-like histone acetyltransferase 1;		Oryza sativa subsp. japonica (Rice).	GO:0005634 C:nucleus ;GO:0004402 F:histone acetyltransferase activity ;GO:0008270 F:zinc ion binding ;GO:0006355 P:regulation of transcription, DNA-dependent ;GO:0006351 P:transcription, DNA-dependent ;	PF01853 ;
1981_Transcript_1/4_Confidence_0.667_Length_1235_45	1235	SKI24_ARATH	295	44.74	190	100	2	2	556	27	216	1e-33	140	Full=F-box protein SKIP24;	Full=SKP1-interacting partner 24;	Arabidopsis thaliana (Mouse-ear cress).
19820_Transcript_1/1_Confidence_1.000_Length_460_45	460	CYPH_ALLCE	150	87.72	57	7	0	460	290	94	150	8e-24	105	Full=Peptidyl-prolyl cis-trans isomerase;	Full=Rotamase;	Allium cepa (Onion).	GO:0005737 C:cytoplasm ;GO:0042277 F:peptide binding ;GO:0003755 F:peptidyl-prolyl cis-trans isomerase activity ;GO:0006457 P:protein folding ;	PF00160 ;
19843_Transcript_1/2_Confidence_1.000_Length_861_45	861	RL15B_PICMA	204	79.41	204	42	0	838	227	1	204	3e-94	341	Full=60S ribosomal protein L15-2;		Picea mariana (Black spruce) (Abies mariana).	GO:0005840 C:ribosome ;GO:0003735 F:structural constituent of ribosome ;GO:0006412 P:translation ;	PF00827 ;
19906_Transcript_2/4_Confidence_0.700_Length_1842_45	1842	UBQ8_ARATH	631	43.84	73	41	0	1623	1405	2	74	4e-10	63.5	Full=Polyubiquitin 8;		Arabidopsis thaliana (Mouse-ear cress).	GO:0005618 C:cell wall ;GO:0005634 C:nucleus ;GO:0005773 C:vacuole ;	PF00240 ;
1990_Transcript_1/2_Confidence_1.000_Length_2133_45	2133	EIL3_ARATH	567	52.58	504	202	11	113	1603	16	489	3e-123	439	Full=ETHYLENE INSENSITIVE 3-like 3 protein;		Arabidopsis thaliana (Mouse-ear cress).	GO:0005634 C:nucleus ;GO:0003677 F:DNA binding ;GO:0003700 F:sequence-specific DNA binding transcription factor activity ;GO:0071281 P:cellular response to iron ion ;GO:0009873 P:ethylene mediated signaling pathway ;GO:0042762 P:regulation of sulfur metabolic process ;GO:0006351 P:transcription, DNA-dependent ;	PF04873 ;
19914_Transcript_1/2_Confidence_1.000_Length_1783_45	1783	PURA_ORYSI	487	83.57	426	70	0	1781	504	62	487	0	743	Full=Adenylosuccinate synthetase, chloroplastic;	Full=IMP--aspartate ligase;	Oryza sativa subsp. indica (Rice).	GO:0009507 C:chloroplast ;GO:0004019 F:adenylosuccinate synthase activity ;GO:0005525 F:GTP binding ;GO:0000287 F:magnesium ion binding ;GO:0006164 P:purine nucleotide biosynthetic process ;	PF00709 ;
19929_Transcript_1/4_Confidence_0.625_Length_1148_45	1148	P2C43_ORYSJ	388	78.51	242	52	0	17	742	64	305	2e-133	382	Full=Probable protein phosphatase 2C 43;		Oryza sativa subsp. japonica (Rice).	GO:0008287 C:protein serine/threonine phosphatase complex ;GO:0046872 F:metal ion binding ;GO:0004722 F:protein serine/threonine phosphatase activity ;GO:0006470 P:protein dephosphorylation ;	PF00481 ;
19942_Transcript_5/5_Confidence_0.600_Length_1491_45	1491	P2C52_ORYSJ	491	78.76	226	47	1	613	1290	266	490	1e-113	358	Full=Probable protein phosphatase 2C 52;		Oryza sativa subsp. japonica (Rice).	GO:0008287 C:protein serine/threonine phosphatase complex ;GO:0046872 F:metal ion binding ;GO:0004722 F:protein serine/threonine phosphatase activity ;GO:0006470 P:protein dephosphorylation ;	PF00481 ;
19955_Transcript_1/1_Confidence_1.000_Length_1655_45	1655	RCD1_ARATH	589	31.46	89	59	1	1030	770	75	163	8e-09	58.9	Full=Inactive poly [ADP-ribose] polymerase RCD1;	Full=Protein RADICAL-INDUCED CELL DEATH 1;	Arabidopsis thaliana (Mouse-ear cress).	GO:0005737 C:cytoplasm ;GO:0016363 C:nuclear matrix ;GO:0003950 F:NAD+ ADP-ribosyltransferase activity ;GO:0005515 F:protein binding ;GO:0009816 P:defense response to bacterium, incompatible interaction ;GO:0009790 P:embryo development ;GO:0009873 P:ethylene mediated signaling pathway ;GO:0044419 P:interspecies interaction between organisms ;GO:0009867 P:jasmonic acid mediated signaling pathway ;…	PF00644 ;PF12174 ;PF02825 ;
19977_Transcript_1/6_Confidence_0.500_Length_1028_45	1028	MPK5_ORYSJ	369	84.04	188	30	0	465	1028	139	326	2e-157	338	Full=Mitogen-activated protein kinase 5;	Full=OsMSRMK2;	Oryza sativa subsp. japonica (Rice).	GO:0005524 F:ATP binding ;GO:0004707 F:MAP kinase activity ;GO:0006952 P:defense response ;	PF00069 ;
19977_Transcript_4/6_Confidence_0.500_Length_1052_45	1052	MPK5_ORYSJ	369	84.04	188	30	0	489	1052	139	326	2e-157	338	Full=Mitogen-activated protein kinase 5;	Full=OsMSRMK2;	Oryza sativa subsp. japonica (Rice).	GO:0005524 F:ATP binding ;GO:0004707 F:MAP kinase activity ;GO:0006952 P:defense response ;	PF00069 ;
19977_Transcript_5/6_Confidence_0.429_Length_1112_45	1112	MPK5_ORYSJ	369	87.4	246	31	0	1	738	8	253	2e-126	448	Full=Mitogen-activated protein kinase 5;	Full=OsMSRMK2;	Oryza sativa subsp. japonica (Rice).	GO:0005524 F:ATP binding ;GO:0004707 F:MAP kinase activity ;GO:0006952 P:defense response ;	PF00069 ;
19982_Transcript_1/1_Confidence_1.000_Length_311_45	311	DUT_ARATH	166	62.16	37	14	0	22	132	126	162	2e-07	50.8	Full=Deoxyuridine 5'-triphosphate nucleotidohydrolase;	Full=dUTP-pyrophosphatase-like 1;	Arabidopsis thaliana (Mouse-ear cress).	GO:0005829 C:cytosol ;GO:0004170 F:dUTP diphosphatase activity ;GO:0042802 F:identical protein binding ;GO:0000287 F:magnesium ion binding ;GO:0006281 P:DNA repair ;GO:0046080 P:dUTP metabolic process ;	PF00692 ;
19997_Transcript_1/2_Confidence_1.000_Length_773_45	773	TRAB1_ORYSJ	318	63.64	55	20	0	294	458	225	279	4e-12	68.6	Full=bZIP transcription factor TRAB1;	Full=Protein ABA RESPONSIVE ELEMENT 1;	Oryza sativa subsp. japonica (Rice).	GO:0005634 C:nucleus ;GO:0046983 F:protein dimerization activity ;GO:0043565 F:sequence-specific DNA binding ;GO:0003700 F:sequence-specific DNA binding transcription factor activity ;GO:0044212 F:transcription regulatory region DNA binding ;GO:0009738 P:abscisic acid mediated signaling pathway ;GO:0006351 P:transcription, DNA-dependent ;	PF00170 ;
20000_Transcript_1/1_Confidence_1.000_Length_208_45	208	CSLA1_ORYSJ	521	68.75	48	15	0	3	146	355	402	2e-15	77	Full=Glucomannan 4-beta-mannosyltransferase 1;	Full=OsCslA9;	Oryza sativa subsp. japonica (Rice).	GO:0000139 C:Golgi membrane ;GO:0016021 C:integral to membrane ;GO:0047259 F:glucomannan 4-beta-mannosyltransferase activity ;GO:0007047 P:cellular cell wall organization ;	PF00535 ;
20003_Transcript_1/1_Confidence_1.000_Length_679_45	679	MNB1B_MAIZE	157	66.4	125	38	3	632	261	1	122	7e-38	153	Full=DNA-binding protein MNB1B;	Full=HMG1-like protein;	Zea mays (Maize).	GO:0005634 C:nucleus ;GO:0003677 F:DNA binding ;	PF00505 ;
20011_Transcript_1/1_Confidence_1.000_Length_385_45	385	BH144_ARATH	251	44.07	59	29	1	220	384	19	77	9e-09	55.5	Full=Transcription factor bHLH144;	Full=bHLH transcription factor bHLH144;	Arabidopsis thaliana (Mouse-ear cress).	GO:0005634 C:nucleus ;GO:0003677 F:DNA binding ;GO:0006355 P:regulation of transcription, DNA-dependent ;GO:0006351 P:transcription, DNA-dependent ;
2001_Transcript_1/1_Confidence_1.000_Length_2295_45	2295	MAOX_VITVI	591	81.06	565	107	0	296	1990	27	591	0	948	Full=NADP-dependent malic enzyme;		Vitis vinifera (Grape).	GO:0005737 C:cytoplasm ;GO:0004473 F:malate dehydrogenase (oxaloacetate-decarboxylating) (NADP+) activity ;GO:0016619 F:malate dehydrogenase (oxaloacetate-decarboxylating) activity ;GO:0046872 F:metal ion binding ;GO:0051287 F:NAD binding ;GO:0006108 P:malate metabolic process ;	PF00390 ;PF03949 ;
20028_Transcript_1/1_Confidence_1.000_Length_471_45	471	5NG4_PINTA	410	39.47	114	68	1	9	347	257	370	4e-18	87	Full=Auxin-induced protein 5NG4;		Pinus taeda (Loblolly pine).	GO:0005938 C:cell cortex ;GO:0005887 C:integral to plasma membrane ;GO:0009734 P:auxin mediated signaling pathway ;GO:0006810 P:transport ;	PF00892 ;
20039_Transcript_1/3_Confidence_0.714_Length_3092_45	3092	RH42_ARATH	1166	23.57	263	177	7	2040	1309	39	296	8e-10	63.2	Full=DEAD-box ATP-dependent RNA helicase 42;		Arabidopsis thaliana (Mouse-ear cress).	GO:0005524 F:ATP binding ;GO:0008026 F:ATP-dependent helicase activity ;GO:0003723 F:RNA binding ;	PF00270 ;PF00271 ;
2003_Transcript_1/1_Confidence_1.000_Length_1298_45	1298	Y1960_ARATH	711	39.06	256	144	3	807	43	108	352	2e-42	169	Full=Uncharacterized aarF domain-containing protein kinase At1g79600, chloroplastic;		Arabidopsis thaliana (Mouse-ear cress).	GO:0010287 C:plastoglobule ;GO:0005524 F:ATP binding ;GO:0004672 F:protein kinase activity ;	PF03109 ;PF01636 ;
20043_Transcript_1/1_Confidence_1.000_Length_299_45	299	Y1457_ARATH	704	69.7	99	30	0	1	297	132	230	5e-36	145	Full=Acyltransferase-like protein At1g54570, chloroplastic;		Arabidopsis thaliana (Mouse-ear cress).	GO:0010287 C:plastoglobule ;GO:0016747 F:transferase activity, transferring acyl groups other than amino-acyl groups ;	PF03982 ;
20046_Transcript_1/1_Confidence_1.000_Length_426_45	426	RK4_TOBAC	282	71.76	85	23	1	426	172	169	252	8e-31	129	Full=50S ribosomal protein L4, chloroplastic;	Full=R-protein L4;	Nicotiana tabacum (Common tobacco).	GO:0009507 C:chloroplast ;GO:0005840 C:ribosome ;GO:0019843 F:rRNA binding ;GO:0003735 F:structural constituent of ribosome ;GO:0006412 P:translation ;	PF00573 ;
20051_Transcript_1/2_Confidence_1.000_Length_505_45	505	Y3649_ARATH	588	59.26	27	11	0	200	120	1	27	6e-07	38.1	Full=BTB/POZ domain-containing protein At3g26490;		Arabidopsis thaliana (Mouse-ear cress).	GO:0005886 C:plasma membrane ;GO:0004871 F:signal transducer activity ;GO:0009416 P:response to light stimulus ;	PF03000 ;
20064_Transcript_1/1_Confidence_1.000_Length_593_45	593	Y4844_ARATH	153	84.31	51	8	0	500	348	90	140	1e-18	89.7	Full=Uncharacterized protein At4g28440;		Arabidopsis thaliana (Mouse-ear cress).	GO:0005829 C:cytosol ;
20067_Transcript_3/4_Confidence_0.667_Length_2155_45	2155	Y1461_ARATH	572	68.12	549	153	8	2154	568	17	563	0	736	Full=Probable serine/threonine-protein kinase At1g54610;		Arabidopsis thaliana (Mouse-ear cress).	GO:0005886 C:plasma membrane ;GO:0005524 F:ATP binding ;GO:0005515 F:protein binding ;GO:0004674 F:protein serine/threonine kinase activity ;	PF00069 ;
20079_Transcript_2/2_Confidence_1.000_Length_1685_45	1685	SUBL_ARATH	757	41.86	516	274	15	7	1533	261	757	4e-92	335	Full=Subtilisin-like protease;	Full=Cucumisin-like serine protease;	Arabidopsis thaliana (Mouse-ear cress).	GO:0048046 C:apoplast ;GO:0009505 C:plant-type cell wall ;GO:0042802 F:identical protein binding ;GO:0004252 F:serine-type endopeptidase activity ;GO:0080001 P:mucilage extrusion from seed coat ;GO:0048359 P:mucilage metabolic process involved seed coat development ;GO:0043086 P:negative regulation of catalytic activity ;GO:0006508 P:proteolysis ;	PF05922 ;PF02225 ;PF00082 ;
20102_Transcript_1/2_Confidence_1.000_Length_391_45	391	PPA1_SOLLC	255	45.35	86	47	0	1	258	168	253	5e-18	86.3	Full=Acid phosphatase 1;	Full=Apase-1(1);	Solanum lycopersicum (Tomato) (Lycopersicon esculentum).	GO:0003993 F:acid phosphatase activity ;	PF03767 ;
20105_Transcript_1/1_Confidence_1.000_Length_232_45	232	ADF2_PETHY	143	93.1	29	2	0	144	230	1	29	1e-09	58.2	Full=Actin-depolymerizing factor 2;		Petunia hybrida (Petunia).	GO:0005622 C:intracellular ;GO:0003779 F:actin binding ;	PF00241 ;
20107_Transcript_1/1_Confidence_1.000_Length_1114_45	1114	4ON1_ARATH	247	29.07	86	61	0	259	2	76	161	2e-10	58.5	Full=Protein At-4/1;	Full=Tomato spotted wilt virus movement protein-interacting protein 4/1;	Arabidopsis thaliana (Mouse-ear cress).	GO:0005783 C:endoplasmic reticulum ;GO:0009506 C:plasmodesma ;GO:0005515 F:protein binding ;GO:0010496 P:intercellular transport ;GO:0044419 P:interspecies interaction between organisms ;GO:0046907 P:intracellular transport ;
2010_Transcript_1/1_Confidence_1.000_Length_463_45	463	PP435_ARATH	544	41.33	150	88	0	3	452	375	524	8e-30	125	Full=Putative pentatricopeptide repeat-containing protein At5g59200, chloroplastic;		Arabidopsis thaliana (Mouse-ear cress).	GO:0009507 C:chloroplast ;GO:0005488 F:binding ;GO:0031425 P:chloroplast RNA processing ;	PF01535 ;
20117_Transcript_1/1_Confidence_1.000_Length_631_45	631	MLO4_ARATH	573	71.2	191	55	0	573	1	130	320	1e-83	305	Full=MLO-like protein 4;		Arabidopsis thaliana (Mouse-ear cress).	GO:0016021 C:integral to membrane ;GO:0005516 F:calmodulin binding ;GO:0008219 P:cell death ;GO:0006952 P:defense response ;GO:0009607 P:response to biotic stimulus ;	PF03094 ;
20131_Transcript_1/1_Confidence_1.000_Length_561_45	561	TPST_ARATH	500	51.35	74	36	0	24	245	359	432	5e-17	84	Full=Protein-tyrosine sulfotransferase;	Full=Tyrosylprotein sulfotransferase;	Arabidopsis thaliana (Mouse-ear cress).	GO:0000139 C:Golgi membrane ;GO:0016021 C:integral to membrane ;GO:0008476 F:protein-tyrosine sulfotransferase activity ;GO:0010468 P:regulation of gene expression ;GO:0010082 P:regulation of root meristem growth ;GO:0009733 P:response to auxin stimulus ;GO:0019827 P:stem cell maintenance ;	PF03567 ;
20146_Transcript_3/3_Confidence_0.778_Length_1514_45	1514	Y1559_ARATH	653	72.46	345	89	2	1514	483	289	628	3e-134	475	Full=DUF21 domain-containing protein At1g55930, chloroplastic;	Full=CBS domain-containing protein CBSDUFCH2;	Arabidopsis thaliana (Mouse-ear cress).	GO:0031969 C:chloroplast membrane ;GO:0016021 C:integral to membrane ;GO:0050660 F:flavin adenine dinucleotide binding ;GO:0006810 P:transport ;	PF00571 ;PF03471 ;PF01595 ;
20152_Transcript_1/2_Confidence_1.000_Length_900_45	900	MCAT_ARATH	300	32.21	149	94	4	21	461	151	294	2e-15	79.7	Full=Mitochondrial carnitine/acylcarnitine carrier-like protein;	Full=Protein A BOUT DE SOUFFLE;	Arabidopsis thaliana (Mouse-ear cress).	GO:0009507 C:chloroplast ;GO:0016021 C:integral to membrane ;GO:0005743 C:mitochondrial inner membrane ;GO:0006839 P:mitochondrial transport ;GO:0015822 P:ornithine transport ;	PF00153 ;
20165_Transcript_2/3_Confidence_0.667_Length_875_45	875	IAA21_ORYSJ	266	63.92	194	65	3	1	567	73	266	6e-62	234	Full=Auxin-responsive protein IAA21;	Full=Indoleacetic acid-induced protein 21;	Oryza sativa subsp. japonica (Rice).	GO:0005634 C:nucleus ;GO:0046983 F:protein dimerization activity ;GO:0009734 P:auxin mediated signaling pathway ;GO:0006355 P:regulation of transcription, DNA-dependent ;GO:0006351 P:transcription, DNA-dependent ;	PF02309 ;
2017_Transcript_3/4_Confidence_0.600_Length_1432_45	1432	GDL16_ARATH	394	50.14	345	166	5	105	1130	34	375	7e-91	331	Full=GDSL esterase/lipase At1g31550;	Full=Extracellular lipase At1g31550;	Arabidopsis thaliana (Mouse-ear cress).	GO:0005576 C:extracellular region ;GO:0005773 C:vacuole ;GO:0016788 F:hydrolase activity, acting on ester bonds ;GO:0016042 P:lipid catabolic process ;	PF00657 ;
2019_Transcript_3/4_Confidence_0.545_Length_1319_45	1319	NUDT2_ARATH	278	55.43	184	73	1	134	685	5	179	5e-53	205	Full=Nudix hydrolase 2;	Full=NADH pyrophosphatase;	Arabidopsis thaliana (Mouse-ear cress).	GO:0047631 F:ADP-ribose diphosphatase activity ;GO:0046872 F:metal ion binding ;GO:0051287 F:NAD binding ;GO:0000210 F:NAD+ diphosphatase activity ;GO:0006979 P:response to oxidative stress ;	PF00293 ;
20222_Transcript_1/1_Confidence_1.000_Length_383_45	383	LECA_CASCR	309	44.68	94	51	1	87	365	214	307	4e-19	89.7	Full=Agglutinin;	Full=CCA;	Castanea crenata (Japanese chestnut).	GO:0008061 F:chitin binding ;GO:0005537 F:mannose binding ;GO:0051781 P:positive regulation of cell division ;	PF01419 ;
20227_Transcript_2/2_Confidence_1.000_Length_503_45	503	GONS3_ARATH	372	77.25	167	37	1	1	501	101	266	2e-62	234	Full=GDP-mannose transporter GONST3;	Full=Protein GOLGI NUCLEOTIDE SUGAR TRANSPORTER 3;	Arabidopsis thaliana (Mouse-ear cress).	GO:0000139 C:Golgi membrane ;GO:0016021 C:integral to membrane ;GO:0015780 P:nucleotide-sugar transport ;	PF03151 ;
20239_Transcript_1/3_Confidence_0.714_Length_923_45	923	EIF3D_ARATH	591	87.5	112	14	0	1	336	435	546	4e-53	204	Full=Eukaryotic translation initiation factor 3 subunit D;	Full=p66;	Arabidopsis thaliana (Mouse-ear cress).	GO:0003743 F:translation initiation factor activity ;	PF05091 ;
2027_Transcript_3/5_Confidence_0.750_Length_3010_45	3010	XPO2_ARATH	972	28.23	124	89	0	119	490	19	142	6e-13	73.6	Full=Exportin-2;	Full=Importin-alpha re-exporter;	Arabidopsis thaliana (Mouse-ear cress).	GO:0005829 C:cytosol ;GO:0016020 C:membrane ;GO:0005634 C:nucleus ;GO:0009506 C:plasmodesma ;GO:0005488 F:binding ;GO:0008565 F:protein transporter activity ;GO:0006886 P:intracellular protein transport ;	PF03378 ;PF08506 ;PF03810 ;
20284_Transcript_1/1_Confidence_1.000_Length_663_45	663	BURPC_ORYSJ	627	78.72	141	30	0	1	423	487	627	3e-65	244	Full=BURP domain-containing protein 12;		Oryza sativa subsp. japonica (Rice).		PF03181 ;
20293_Transcript_1/2_Confidence_1.000_Length_2112_45	2112	Y3739_ARATH	588	54.34	587	252	8	26	1765	1	578	1e-165	580	Full=Uncharacterized membrane protein At3g27390;		Arabidopsis thaliana (Mouse-ear cress).	GO:0016021 C:integral to membrane ;GO:0005886 C:plasma membrane ;
20296_Transcript_3/10_Confidence_0.565_Length_1747_45	1747	BCH_GENLU	320	62.96	189	30	2	1001	1558	164	315	4e-71	211	Full=Beta-carotene 3-hydroxylase, chloroplastic;		Gentiana lutea (Yellow gentian).	GO:0031969 C:chloroplast membrane ;GO:0016021 C:integral to membrane ;GO:0016787 F:hydrolase activity ;GO:0005506 F:iron ion binding ;GO:0016491 F:oxidoreductase activity ;GO:0016117 P:carotenoid biosynthetic process ;GO:0006633 P:fatty acid biosynthetic process ;	PF04116 ;
20296_Transcript_6/10_Confidence_0.565_Length_1671_45	1671	BCH_GENLU	320	62.96	189	30	2	915	1472	164	315	4e-76	211	Full=Beta-carotene 3-hydroxylase, chloroplastic;		Gentiana lutea (Yellow gentian).	GO:0031969 C:chloroplast membrane ;GO:0016021 C:integral to membrane ;GO:0016787 F:hydrolase activity ;GO:0005506 F:iron ion binding ;GO:0016491 F:oxidoreductase activity ;GO:0016117 P:carotenoid biosynthetic process ;GO:0006633 P:fatty acid biosynthetic process ;	PF04116 ;
20303_Transcript_1/2_Confidence_1.000_Length_736_45	736	UBC28_ARATH	148	97.3	148	4	0	142	585	1	148	4e-84	307	Full=Ubiquitin-conjugating enzyme E2 28;	Full=Ubiquitin carrier protein 28;	Arabidopsis thaliana (Mouse-ear cress).	GO:0005886 C:plasma membrane ;GO:0005524 F:ATP binding ;GO:0004842 F:ubiquitin-protein ligase activity ;GO:0006511 P:ubiquitin-dependent protein catabolic process ;	PF00179 ;
2030_Transcript_1/2_Confidence_1.000_Length_1939_45	1939	ERDL6_ARATH	487	77.31	335	71	2	1939	935	17	346	2e-147	520	Full=Sugar transporter ERD6-like 6;		Arabidopsis thaliana (Mouse-ear cress).	GO:0016021 C:integral to membrane ;GO:0005774 C:vacuolar membrane ;GO:0022891 F:substrate-specific transmembrane transporter activity ;GO:0008643 P:carbohydrate transport ;	PF00083 ;
2031_Transcript_2/5_Confidence_0.545_Length_951_45	951	RBOHD_SOLTU	858	68.88	196	42	2	1	588	682	858	8e-71	263	Full=Respiratory burst oxidase homolog protein D;	Full=StRBOHD;	Solanum tuberosum (Potato).	GO:0016021 C:integral to membrane ;GO:0005509 F:calcium ion binding ;GO:0009055 F:electron carrier activity ;GO:0050660 F:flavin adenine dinucleotide binding ;GO:0005506 F:iron ion binding ;GO:0050664 F:oxidoreductase activity, acting on NADH or NADPH, oxygen as acceptor ;GO:0004601 F:peroxidase activity ;	PF08022 ;PF01794 ;PF08030 ;PF08414 ;
2031_Transcript_5/5_Confidence_0.455_Length_1074_45	1074	RBOHD_SOLTU	858	67.86	196	44	2	1	588	682	858	5e-70	261	Full=Respiratory burst oxidase homolog protein D;	Full=StRBOHD;	Solanum tuberosum (Potato).	GO:0016021 C:integral to membrane ;GO:0005509 F:calcium ion binding ;GO:0009055 F:electron carrier activity ;GO:0050660 F:flavin adenine dinucleotide binding ;GO:0005506 F:iron ion binding ;GO:0050664 F:oxidoreductase activity, acting on NADH or NADPH, oxygen as acceptor ;GO:0004601 F:peroxidase activity ;	PF08022 ;PF01794 ;PF08030 ;PF08414 ;
20325_Transcript_1/2_Confidence_1.000_Length_1101_45	1101	THRC_SOLTU	519	85.45	268	39	0	1	804	240	507	2e-131	465	Full=Threonine synthase, chloroplastic;		Solanum tuberosum (Potato).	GO:0009507 C:chloroplast ;GO:0030170 F:pyridoxal phosphate binding ;GO:0004795 F:threonine synthase activity ;GO:0009088 P:threonine biosynthetic process ;	PF00291 ;
20329_Transcript_1/1_Confidence_1.000_Length_626_45	626	KIPK_ARATH	934	30.92	207	108	7	67	588	1	205	1e-08	56.2	Full=Serine/threonine-protein kinase KIPK;	Full=KCBP-interacting protein kinase;	Arabidopsis thaliana (Mouse-ear cress).	GO:0005737 C:cytoplasm ;GO:0005634 C:nucleus ;GO:0005524 F:ATP binding ;GO:0005515 F:protein binding ;GO:0004674 F:protein serine/threonine kinase activity ;	PF00069 ;
2032_Transcript_1/4_Confidence_0.667_Length_678_45	678	RL30_MAIZE	112	84.82	112	17	0	639	304	1	112	9e-52	199	Full=60S ribosomal protein L30;		Zea mays (Maize).	GO:0003735 F:structural constituent of ribosome ;GO:0006412 P:translation ;	PF01248 ;
20346_Transcript_1/2_Confidence_1.000_Length_2439_45	2439	C2D61_ARATH	751	51.27	671	293	5	2242	269	25	674	0	682	Full=C2 domain-containing protein At1g53590;	Full=N-terminal-TM-C2 domain type 6 protein 1;	Arabidopsis thaliana (Mouse-ear cress).	GO:0016021 C:integral to membrane ;GO:0005886 C:plasma membrane ;GO:0005773 C:vacuole ;	PF00168 ;
20352_Transcript_1/4_Confidence_0.700_Length_2129_45	2129	GLYM_SOLTU	518	60	495	186	4	1842	388	16	508	2e-166	582	Full=Serine hydroxymethyltransferase, mitochondrial;	Full=Serine methylase;	Solanum tuberosum (Potato).	GO:0005739 C:mitochondrion ;GO:0004372 F:glycine hydroxymethyltransferase activity ;GO:0030170 F:pyridoxal phosphate binding ;GO:0006544 P:glycine metabolic process ;GO:0006563 P:L-serine metabolic process ;GO:0006730 P:one-carbon metabolic process ;	PF00464 ;
20376_Transcript_1/1_Confidence_1.000_Length_433_45	433	CTR1_ARATH	821	74.19	31	8	0	157	65	596	626	3e-07	50.8	Full=Serine/threonine-protein kinase CTR1;		Arabidopsis thaliana (Mouse-ear cress).	GO:0005789 C:endoplasmic reticulum membrane ;GO:0005524 F:ATP binding ;GO:0005515 F:protein binding ;GO:0004674 F:protein serine/threonine kinase activity ;GO:0071281 P:cellular response to iron ion ;GO:0009873 P:ethylene mediated signaling pathway ;GO:0009686 P:gibberellin biosynthetic process ;GO:0010105 P:negative regulation of ethylene mediated signaling pathway ;GO:0046777 P:protein autophos…	PF07714 ;
20377_Transcript_2/3_Confidence_0.750_Length_786_45	786	MED21_ARATH	139	65.31	98	29	2	180	458	1	98	1e-26	116	Full=Mediator of RNA polymerase II transcription subunit 21;	Full=RNAPII complex component SRB7;	Arabidopsis thaliana (Mouse-ear cress).	GO:0016592 C:mediator complex ;GO:0043078 C:polar nucleus ;GO:0005515 F:protein binding ;GO:0050832 P:defense response to fungus ;GO:0006355 P:regulation of transcription, DNA-dependent ;GO:0006351 P:transcription, DNA-dependent ;	PF11221 ;
20383_Transcript_1/1_Confidence_1.000_Length_560_45	560	THT11_TOBAC	226	35.76	151	93	1	448	8	15	165	3e-20	94.7	Full=Tyramine N-feruloyltransferase 4/11;	Full=Hydroxycinnamoyl-CoA: tyramine N-hydroxycinnamoyltransferase;	Nicotiana tabacum (Common tobacco).	GO:0005737 C:cytoplasm ;GO:0008080 F:N-acetyltransferase activity ;GO:0050366 F:tyramine N-feruloyltransferase activity ;	PF00583 ;
20423_Transcript_2/2_Confidence_1.000_Length_821_45	821	NUD17_ARATH	182	55.35	159	63	2	576	121	6	163	1e-43	173	Full=Nudix hydrolase 17, mitochondrial;		Arabidopsis thaliana (Mouse-ear cress).	GO:0005739 C:mitochondrion ;GO:0016787 F:hydrolase activity ;GO:0046872 F:metal ion binding ;	PF00293 ;
20428_Transcript_1/1_Confidence_1.000_Length_333_45	333	NAC29_ARATH	268	38.54	96	52	4	6	284	94	185	9e-12	65.1	Full=NAC domain-containing protein 29;	Full=Protein NAC-LIKE, ACTIVATED BY AP3/PI;	Arabidopsis thaliana (Mouse-ear cress).	GO:0005634 C:nucleus ;GO:0003677 F:DNA binding ;GO:0009908 P:flower development ;GO:0010150 P:leaf senescence ;GO:0009825 P:multidimensional cell growth ;GO:0006355 P:regulation of transcription, DNA-dependent ;GO:0006351 P:transcription, DNA-dependent ;	PF02365 ;
20436_Transcript_1/1_Confidence_1.000_Length_537_45	537	BRL2_ARATH	1143	40.17	117	69	1	3	350	612	728	6e-14	73.6	Full=Serine/threonine-protein kinase BRI1-like 2;	Full=Protein VASCULAR HIGHWAY 1;	Arabidopsis thaliana (Mouse-ear cress).	GO:0016021 C:integral to membrane ;GO:0005886 C:plasma membrane ;GO:0005524 F:ATP binding ;GO:0005515 F:protein binding ;GO:0004674 F:protein serine/threonine kinase activity ;GO:0004872 F:receptor activity ;GO:0009734 P:auxin mediated signaling pathway ;GO:0009742 P:brassinosteroid mediated signaling pathway ;GO:0010305 P:leaf vascular tissue pattern formation ;GO:0010233 P:phloem transport ;	PF00560 ;PF08263 ;PF00069 ;
20440_Transcript_1/1_Confidence_1.000_Length_526_45	526	PIN8_ARATH	351	61.27	142	55	0	26	451	195	336	7e-44	172	Full=Putative auxin efflux carrier component 8;		Arabidopsis thaliana (Mouse-ear cress).	GO:0005783 C:endoplasmic reticulum ;GO:0016021 C:integral to membrane ;GO:0080161 F:auxin transmembrane transporter activity ;GO:0010252 P:auxin homeostasis ;GO:0009734 P:auxin mediated signaling pathway ;GO:0080162 P:intracellular auxin transport ;	PF03547 ;
20454_Transcript_1/1_Confidence_1.000_Length_728_45	728	BH030_ARATH	368	79.8	99	19	1	417	713	147	244	1e-36	149	Full=Transcription factor bHLH30;	Full=bHLH transcription factor bHLH030;	Arabidopsis thaliana (Mouse-ear cress).	GO:0005634 C:nucleus ;GO:0003677 F:DNA binding ;GO:0006355 P:regulation of transcription, DNA-dependent ;GO:0006351 P:transcription, DNA-dependent ;	PF00010 ;
2048_Transcript_2/2_Confidence_1.000_Length_1780_45	1780	GBF3_ARATH	382	32.96	358	186	11	1286	243	64	377	4e-32	136	Full=G-box-binding factor 3;	Full=bZIP transcription factor 55;	Arabidopsis thaliana (Mouse-ear cress).	GO:0005829 C:cytosol ;GO:0005634 C:nucleus ;GO:0046983 F:protein dimerization activity ;GO:0043565 F:sequence-specific DNA binding ;GO:0003700 F:sequence-specific DNA binding transcription factor activity ;GO:0009737 P:response to abscisic acid stimulus ;GO:0006351 P:transcription, DNA-dependent ;	PF00170 ;PF07777 ;
20492_Transcript_1/2_Confidence_1.000_Length_303_45	303	PTR18_ARATH	596	56.57	99	43	0	301	5	195	293	5e-26	112	Full=Probable nitrite transporter At1g68570;		Arabidopsis thaliana (Mouse-ear cress).	GO:0016021 C:integral to membrane ;GO:0005215 F:transporter activity ;GO:0042128 P:nitrate assimilation ;GO:0006857 P:oligopeptide transport ;	PF00854 ;
2052_Transcript_5/6_Confidence_0.412_Length_2356_45	2356	RPK2_ARATH	1151	78.68	319	64	2	55	1011	835	1149	2e-145	513	Full=LRR receptor-like serine/threonine-protein kinase RPK2;	Full=Receptor-like protein kinase 2;	Arabidopsis thaliana (Mouse-ear cress).	GO:0016021 C:integral to membrane ;GO:0005886 C:plasma membrane ;GO:0005524 F:ATP binding ;GO:0004674 F:protein serine/threonine kinase activity ;GO:0004872 F:receptor activity ;GO:0048653 P:anther development ;GO:0048508 P:embryonic meristem development ;GO:0009808 P:lignin metabolic process ;GO:0009942 P:longitudinal axis specification ;GO:0010073 P:meristem maintenance ;GO:0009846 P:pollen ger…	PF00560 ;PF08263 ;PF00069 ;
20531_Transcript_1/1_Confidence_1.000_Length_409_45	409	ARR2_ARATH	664	37.38	107	64	2	4	318	215	320	9e-13	68.9	Full=Two-component response regulator ARR2;	Full=Receiver-like protein 5;	Arabidopsis thaliana (Mouse-ear cress).	GO:0005634 C:nucleus ;GO:0003677 F:DNA binding ;GO:0005515 F:protein binding ;GO:0003700 F:sequence-specific DNA binding transcription factor activity ;GO:0000156 F:two-component response regulator activity ;GO:0009736 P:cytokinin mediated signaling pathway ;GO:0009873 P:ethylene mediated signaling pathway ;GO:0010150 P:leaf senescence ;GO:0010119 P:regulation of stomatal movement ;GO:0006351 P:t…	PF00249 ;PF00072 ;
20538_Transcript_1/2_Confidence_1.000_Length_768_45	768	Y5393_ARATH	806	49.33	223	101	5	766	116	568	784	2e-55	212	Full=Probable receptor-like protein kinase At5g39030;		Arabidopsis thaliana (Mouse-ear cress).	GO:0016021 C:integral to membrane ;GO:0005524 F:ATP binding ;GO:0004674 F:protein serine/threonine kinase activity ;	PF12819 ;PF07714 ;
2053_Transcript_1/1_Confidence_1.000_Length_1078_45	1078	PPA1_SOLLC	255	77.78	27	6	0	1075	995	101	127	1e-07	53.9	Full=Acid phosphatase 1;	Full=Apase-1(1);	Solanum lycopersicum (Tomato) (Lycopersicon esculentum).	GO:0003993 F:acid phosphatase activity ;	PF03767 ;
20542_Transcript_1/1_Confidence_1.000_Length_575_45	575	Y1745_ARATH	597	51.77	141	60	3	456	43	1	136	2e-32	135	Full=Uncharacterized protein At1g51745;		Arabidopsis thaliana (Mouse-ear cress).
20544_Transcript_1/1_Confidence_1.000_Length_673_45	673	TMK1_ARATH	942	80.36	224	42	2	671	3	719	941	2e-100	361	Full=Probable receptor protein kinase TMK1;		Arabidopsis thaliana (Mouse-ear cress).	GO:0016021 C:integral to membrane ;GO:0005886 C:plasma membrane ;GO:0005524 F:ATP binding ;GO:0004675 F:transmembrane receptor protein serine/threonine kinase activity ;	PF08263 ;PF00069 ;
20549_Transcript_1/1_Confidence_1.000_Length_221_45	221	PP330_ARATH	595	78.26	46	10	0	2	139	550	595	1e-18	87.8	Full=Pentatricopeptide repeat-containing protein At4g21065;		Arabidopsis thaliana (Mouse-ear cress).	GO:0005488 F:binding ;	PF01535 ;
20554_Transcript_1/1_Confidence_1.000_Length_448_45	448	CB22_ORYSJ	261	97.67	86	2	0	2	259	176	261	1e-45	178	Full=Chlorophyll a-b binding protein 2, chloroplastic;	Full=LHCII type I CAB-2;	Oryza sativa subsp. japonica (Rice).	GO:0009535 C:chloroplast thylakoid membrane ;GO:0016021 C:integral to membrane ;GO:0009522 C:photosystem I ;GO:0009523 C:photosystem II ;GO:0016168 F:chlorophyll binding ;GO:0046872 F:metal ion binding ;GO:0009765 P:photosynthesis, light harvesting ;GO:0018298 P:protein-chromophore linkage ;	PF00504 ;
20577_Transcript_1/2_Confidence_1.000_Length_1836_45	1836	TRPG_CYAPA	190	24.21	190	138	4	1735	1172	1	186	1e-08	58.5	Full=Anthranilate synthase component II;	Full=Glutamine amido-transferase;	Cyanophora paradoxa.	GO:0009842 C:cyanelle ;GO:0004049 F:anthranilate synthase activity ;GO:0006541 P:glutamine metabolic process ;GO:0000162 P:tryptophan biosynthetic process ;	PF00117 ;
20592_Transcript_1/2_Confidence_1.000_Length_951_45	951	ESCA_ARATH	311	29.5	200	116	4	67	609	116	309	5e-12	68.6	Full=Putative DNA-binding protein ESCAROLA;		Arabidopsis thaliana (Mouse-ear cress).	GO:0005634 C:nucleus ;GO:0003680 F:AT DNA binding ;GO:0003690 F:double-stranded DNA binding ;GO:0006325 P:chromatin organization ;GO:0010150 P:leaf senescence ;GO:0009640 P:photomorphogenesis ;	PF03479 ;
20593_Transcript_1/1_Confidence_1.000_Length_468_45	468	RNHX1_ARATH	620	38.22	157	90	6	461	9	36	191	2e-20	95.1	Full=Putative ribonuclease H protein At1g65750;		Arabidopsis thaliana (Mouse-ear cress).	GO:0046872 F:metal ion binding ;GO:0003676 F:nucleic acid binding ;GO:0004523 F:ribonuclease H activity ;	PF00075 ;
20606_Transcript_1/2_Confidence_1.000_Length_1550_45	1550	HT1_ARATH	390	35.85	318	177	5	358	1311	54	344	9e-52	201	Full=Serine/threonine-protein kinase HT1;	Full=High leaf temperature protein 1;	Arabidopsis thaliana (Mouse-ear cress).	GO:0005524 F:ATP binding ;GO:0004674 F:protein serine/threonine kinase activity ;GO:0010119 P:regulation of stomatal movement ;	PF07714 ;
20644_Transcript_1/1_Confidence_1.000_Length_722_45	722	CCAMK_LILLO	520	70.85	199	52	3	144	722	1	199	4e-72	267	Full=Calcium and calcium/calmodulin-dependent serine/threonine-protein kinase;		Lilium longiflorum (Trumpet lily).	GO:0016021 C:integral to membrane ;GO:0005524 F:ATP binding ;GO:0005509 F:calcium ion binding ;GO:0005516 F:calmodulin binding ;GO:0004683 F:calmodulin-dependent protein kinase activity ;	PF00036 ;PF00069 ;
20648_Transcript_1/1_Confidence_1.000_Length_976_45	976	SL11_ORYSJ	694	30.56	180	120	3	975	445	384	561	2e-10	63.2	Full=E3 ubiquitin-protein ligase SPL11;	Full=Protein spotted leaf 11;	Oryza sativa subsp. japonica (Rice).	GO:0005829 C:cytosol ;GO:0005634 C:nucleus ;GO:0000151 C:ubiquitin ligase complex ;GO:0005515 F:protein binding ;GO:0004842 F:ubiquitin-protein ligase activity ;GO:0006952 P:defense response ;GO:0009908 P:flower development ;GO:0031348 P:negative regulation of defense response ;GO:0043069 P:negative regulation of programmed cell death ;GO:0048586 P:regulation of long-day photoperiodism, flowering…	PF00514 ;PF04564 ;
20663_Transcript_1/1_Confidence_1.000_Length_778_45	778	PUB4_ARATH	826	48.28	87	45	0	48	308	737	823	4e-16	81.6	Full=U-box domain-containing protein 4;	Full=Plant U-box protein 4;	Arabidopsis thaliana (Mouse-ear cress).	GO:0000151 C:ubiquitin ligase complex ;GO:0005488 F:binding ;GO:0004842 F:ubiquitin-protein ligase activity ;	PF04564 ;
20680_Transcript_1/1_Confidence_1.000_Length_853_45	853	CRI4_MAIZE	901	86.88	282	36	1	851	9	528	809	5e-140	493	Full=Putative receptor protein kinase CRINKLY4;		Zea mays (Maize).	GO:0016021 C:integral to membrane ;GO:0032585 C:multivesicular body membrane ;GO:0005886 C:plasma membrane ;GO:0005524 F:ATP binding ;GO:0042803 F:protein homodimerization activity ;GO:0004674 F:protein serine/threonine kinase activity ;GO:0004872 F:receptor activity ;GO:0007275 P:multicellular organismal development ;	PF07714 ;PF00020 ;
2068_Transcript_2/2_Confidence_1.000_Length_463_45	463	Y3985_ARATH	554	69.9	103	31	0	4	312	361	463	3e-38	154	Full=BTB/POZ domain-containing protein At3g19850;		Arabidopsis thaliana (Mouse-ear cress).	GO:0004871 F:signal transducer activity ;GO:0009416 P:response to light stimulus ;	PF00651 ;PF03000 ;
20724_Transcript_2/3_Confidence_0.667_Length_934_45	934	UBP3_ARATH	371	76.43	157	26	3	867	406	219	367	1e-50	196	Full=Ubiquitin carboxyl-terminal hydrolase 3;	Full=Ubiquitin-specific-processing protease 3;	Arabidopsis thaliana (Mouse-ear cress).	GO:0005634 C:nucleus ;GO:0008234 F:cysteine-type peptidase activity ;GO:0004221 F:ubiquitin thiolesterase activity ;GO:0006511 P:ubiquitin-dependent protein catabolic process ;	PF00443 ;
20744_Transcript_3/5_Confidence_0.455_Length_1073_45	1073	Y5458_ARATH	695	55.81	43	18	1	322	447	29	71	6e-07	52	Full=Probable LRR receptor-like serine/threonine-protein kinase At5g45840;		Arabidopsis thaliana (Mouse-ear cress).	GO:0016021 C:integral to membrane ;GO:0005524 F:ATP binding ;GO:0004674 F:protein serine/threonine kinase activity ;GO:0004872 F:receptor activity ;	PF00560 ;PF08263 ;PF07714 ;
20746_Transcript_3/5_Confidence_0.556_Length_863_45	863	DAG_ANTMA	230	60	105	42	0	682	368	80	184	2e-33	139	Full=DAG protein, chloroplastic;		Antirrhinum majus (Garden snapdragon).	GO:0009507 C:chloroplast ;
20766_Transcript_1/1_Confidence_1.000_Length_511_45	511	CAF1P_ORYSJ	701	76.47	170	40	0	2	511	159	328	2e-70	261	Full=CRS2-associated factor 1, chloroplastic;	Full=Chloroplastic group IIA intron splicing facilitator CRS2-associated factor 1;	Oryza sativa subsp. japonica (Rice).	GO:0009570 C:chloroplast stroma ;GO:0030529 C:ribonucleoprotein complex ;GO:0003723 F:RNA binding ;GO:0006397 P:mRNA processing ;	PF01985 ;
2076_Transcript_4/6_Confidence_0.625_Length_1671_45	1671	RH34_ORYSJ	404	91.56	391	33	0	143	1315	14	404	0	701	Full=DEAD-box ATP-dependent RNA helicase 34;		Oryza sativa subsp. japonica (Rice).	GO:0005730 C:nucleolus ;GO:0005524 F:ATP binding ;GO:0008026 F:ATP-dependent helicase activity ;GO:0003723 F:RNA binding ;GO:0006364 P:rRNA processing ;	PF00270 ;PF00271 ;
20791_Transcript_1/1_Confidence_1.000_Length_357_45	357	F26_ARATH	744	92.19	64	5	0	3	194	680	743	1e-27	117	Full=6-phosphofructo-2-kinase/fructose-2,6-biphosphatase;		Arabidopsis thaliana (Mouse-ear cress).	GO:0005829 C:cytosol ;GO:0005886 C:plasma membrane ;GO:0003873 F:6-phosphofructo-2-kinase activity ;GO:0005524 F:ATP binding ;GO:0030246 F:carbohydrate binding ;GO:0004331 F:fructose-2,6-bisphosphate 2-phosphatase activity ;GO:0006003 P:fructose 2,6-bisphosphate metabolic process ;	PF01591 ;PF00686 ;PF00300 ;
20793_Transcript_1/2_Confidence_1.000_Length_3018_45	3018	ARR12_ARATH	596	50.85	413	170	10	137	1345	11	400	3e-91	333	Full=Two-component response regulator ARR12;		Arabidopsis thaliana (Mouse-ear cress).	GO:0005634 C:nucleus ;GO:0003677 F:DNA binding ;GO:0000156 F:two-component response regulator activity ;GO:0009736 P:cytokinin mediated signaling pathway ;GO:0006355 P:regulation of transcription, DNA-dependent ;GO:0006351 P:transcription, DNA-dependent ;	PF00249 ;PF00072 ;
20803_Transcript_1/1_Confidence_1.000_Length_885_45	885	DOF18_ARATH	352	29.83	181	85	9	838	410	162	338	8e-06	47.8	Full=Dof zinc finger protein DOF1.8;		Arabidopsis thaliana (Mouse-ear cress).	GO:0005634 C:nucleus ;GO:0003677 F:DNA binding ;GO:0008270 F:zinc ion binding ;GO:0006355 P:regulation of transcription, DNA-dependent ;GO:0006351 P:transcription, DNA-dependent ;	PF02701 ;
2081_Transcript_1/2_Confidence_1.000_Length_2205_45	2205	DHBK_SOLLC	594	79.83	595	114	4	168	1943	1	592	0	834	Full=Putative 3,4-dihydroxy-2-butanone kinase;		Solanum lycopersicum (Tomato) (Lycopersicon esculentum).	GO:0005524 F:ATP binding ;GO:0004371 F:glycerone kinase activity ;GO:0006071 P:glycerol metabolic process ;	PF02733 ;PF02734 ;
20849_Transcript_1/1_Confidence_1.000_Length_387_45	387	C3H46_ARATH	540	82.98	47	8	0	247	387	1	47	3e-14	73.6	Full=Zinc finger CCCH domain-containing protein 46;		Arabidopsis thaliana (Mouse-ear cress).	GO:0003677 F:DNA binding ;GO:0004518 F:nuclease activity ;GO:0000166 F:nucleotide binding ;GO:0003723 F:RNA binding ;GO:0008270 F:zinc ion binding ;	PF00076 ;PF00642 ;
20862_Transcript_2/2_Confidence_1.000_Length_1737_45	1737	FPA_ARATH	901	45.34	580	243	15	1674	10	18	548	5e-124	441	Full=Flowering time control protein FPA;		Arabidopsis thaliana (Mouse-ear cress).	GO:0000785 C:chromatin ;GO:0005634 C:nucleus ;GO:0000166 F:nucleotide binding ;GO:0003723 F:RNA binding ;GO:0030154 P:cell differentiation ;GO:0031048 P:chromatin silencing by small RNA ;GO:0009790 P:embryo development ;GO:0009553 P:embryo sac development ;GO:0009908 P:flower development ;GO:0006378 P:mRNA polyadenylation ;GO:0009911 P:positive regulation of flower development ;GO:0006351 P:trans…	PF00076 ;PF07744 ;
20882_Transcript_1/2_Confidence_1.000_Length_586_45	586	Y3567_ARATH	441	57.52	113	42	3	1	333	331	439	2e-28	121	Full=BTB/POZ domain-containing protein At3g05675;		Arabidopsis thaliana (Mouse-ear cress).		PF00651 ;
20895_Transcript_1/1_Confidence_1.000_Length_371_45	371	LRKS5_ARATH	652	33.33	87	50	3	248	3	21	104	5e-06	46.2	Full=Probable L-type lectin-domain containing receptor kinase S.5;		Arabidopsis thaliana (Mouse-ear cress).	GO:0016021 C:integral to membrane ;GO:0005886 C:plasma membrane ;GO:0005524 F:ATP binding ;GO:0004674 F:protein serine/threonine kinase activity ;GO:0004872 F:receptor activity ;GO:0005529 F:sugar binding ;	PF00139 ;PF00069 ;
20896_Transcript_1/2_Confidence_1.000_Length_380_45	380	LIRP1_ORYSJ	128	64.15	53	18	1	378	220	76	127	1e-13	71.6	Full=Light-regulated protein;		Oryza sativa subsp. japonica (Rice).		PF07207 ;
20913_Transcript_1/1_Confidence_1.000_Length_1859_45	1859	RNHX1_ARATH	620	25.78	353	232	8	1805	786	250	585	2e-17	87.4	Full=Putative ribonuclease H protein At1g65750;		Arabidopsis thaliana (Mouse-ear cress).	GO:0046872 F:metal ion binding ;GO:0003676 F:nucleic acid binding ;GO:0004523 F:ribonuclease H activity ;	PF00075 ;
20935_Transcript_3/3_Confidence_0.714_Length_1369_45	1369	GMPP3_ORYSJ	361	87.26	361	46	0	1261	179	1	361	0	660	Full=Probable mannose-1-phosphate guanylyltransferase 3;		Oryza sativa subsp. japonica (Rice).	GO:0005525 F:GTP binding ;GO:0004475 F:mannose-1-phosphate guanylyltransferase activity ;	PF00132 ;PF00483 ;
20952_Transcript_1/3_Confidence_0.750_Length_2825_45	2825	Y3293_ARATH	806	40.19	637	372	5	335	2233	54	685	1e-101	367	Full=WEB family protein At3g02930, chloroplastic;		Arabidopsis thaliana (Mouse-ear cress).		PF05701 ;
20969_Transcript_2/3_Confidence_0.750_Length_802_45	802	HEM4_ORYSJ	302	50.41	246	85	4	720	1	9	223	4e-55	211	Full=Uroporphyrinogen-III synthase, chloroplastic;	Full=Uroporphyrinogen-III cosynthase;	Oryza sativa subsp. japonica (Rice).	GO:0009507 C:chloroplast ;GO:0004852 F:uroporphyrinogen-III synthase activity ;GO:0015995 P:chlorophyll biosynthetic process ;	PF02602 ;
20969_Transcript_3/3_Confidence_0.750_Length_718_45	718	HEM4_ORYSJ	302	56.88	218	85	3	636	1	9	223	9e-60	226	Full=Uroporphyrinogen-III synthase, chloroplastic;	Full=Uroporphyrinogen-III cosynthase;	Oryza sativa subsp. japonica (Rice).	GO:0009507 C:chloroplast ;GO:0004852 F:uroporphyrinogen-III synthase activity ;GO:0015995 P:chlorophyll biosynthetic process ;	PF02602 ;
2097_Transcript_5/6_Confidence_0.562_Length_1251_45	1251	NAC68_ORYSJ	318	82.35	153	25	1	133	585	12	164	6e-85	268	Full=NAC domain-containing protein 68;		Oryza sativa subsp. japonica (Rice).	GO:0005634 C:nucleus ;GO:0003677 F:DNA binding ;GO:0006355 P:regulation of transcription, DNA-dependent ;GO:0006351 P:transcription, DNA-dependent ;	PF02365 ;
20997_Transcript_1/2_Confidence_1.000_Length_470_45	470	TOM6_ARATH	54	59.46	37	15	0	76	186	8	44	4e-08	53.9	Full=Mitochondrial import receptor subunit TOM6 homolog;	Full=Translocase of outer membrane 6 kDa subunit homolog;	Arabidopsis thaliana (Mouse-ear cress).	GO:0016021 C:integral to membrane ;GO:0005741 C:mitochondrial outer membrane ;GO:0015031 P:protein transport ;
21013_Transcript_1/1_Confidence_1.000_Length_417_45	417	GASAC_ARATH	106	62.5	80	26	1	361	122	31	106	4e-18	86.7	Full=Gibberellin-regulated protein 12;	Full=GAST1 protein homolog 12;	Arabidopsis thaliana (Mouse-ear cress).	GO:0005576 C:extracellular region ;GO:0009740 P:gibberellic acid mediated signaling pathway ;	PF02704 ;
21018_Transcript_2/2_Confidence_1.000_Length_817_45	817	AB29B_ARATH	634	50.92	218	107	0	1	654	134	351	3e-46	181	Full=ABC transporter B family member 29, chloroplastic;	Full=ABC2 homolog 12;	Arabidopsis thaliana (Mouse-ear cress).	GO:0031969 C:chloroplast membrane ;GO:0016021 C:integral to membrane ;GO:0005524 F:ATP binding ;GO:0042626 F:ATPase activity, coupled to transmembrane movement of substances ;	PF00664 ;PF00005 ;
21022_Transcript_1/1_Confidence_1.000_Length_272_45	272	ENO_ORYSJ	446	83.87	31	5	0	271	179	244	274	2e-09	57.4	Full=Enolase;	Full=OSE1;	Oryza sativa subsp. japonica (Rice).	GO:0000015 C:phosphopyruvate hydratase complex ;GO:0000287 F:magnesium ion binding ;GO:0004634 F:phosphopyruvate hydratase activity ;GO:0006096 P:glycolysis ;	PF00113 ;PF03952 ;
21034_Transcript_1/1_Confidence_1.000_Length_291_45	291	SHR1_ORYSJ	602	68.37	98	27	1	10	291	462	559	1e-18	87.8	Full=Protein SHORT-ROOT 1;	Full=OsSHR1;	Oryza sativa subsp. japonica (Rice).	GO:0005634 C:nucleus ;GO:0006355 P:regulation of transcription, DNA-dependent ;GO:0006351 P:transcription, DNA-dependent ;	PF03514 ;
21073_Transcript_1/1_Confidence_1.000_Length_427_45	427	WRK20_ARATH	557	43.88	139	51	3	3	419	399	510	5e-24	106	Full=Probable WRKY transcription factor 20;	Full=WRKY DNA-binding protein 20;	Arabidopsis thaliana (Mouse-ear cress).	GO:0005634 C:nucleus ;GO:0043565 F:sequence-specific DNA binding ;GO:0003700 F:sequence-specific DNA binding transcription factor activity ;GO:0045893 P:positive regulation of transcription, DNA-dependent ;GO:0009961 P:response to 1-aminocyclopropane-1-carboxylic acid ;GO:0009611 P:response to wounding ;GO:0006351 P:transcription, DNA-dependent ;	PF03106 ;
21112_Transcript_3/3_Confidence_0.667_Length_1263_45	1263	ING2_ARATH	262	66.67	72	18	3	1115	906	159	226	2e-23	100	Full=PHD finger protein ING2;	Full=Protein INHIBITOR OF GROWTH 2;	Arabidopsis thaliana (Mouse-ear cress).	GO:0005634 C:nucleus ;GO:0035064 F:methylated histone residue binding ;GO:0008270 F:zinc ion binding ;GO:0016568 P:chromatin modification ;GO:0040008 P:regulation of growth ;GO:0006355 P:regulation of transcription, DNA-dependent ;GO:0006351 P:transcription, DNA-dependent ;	PF12998 ;PF00628 ;
21113_Transcript_1/1_Confidence_1.000_Length_518_45	518	GSTFB_ARATH	214	52.86	70	33	0	485	276	142	211	2e-17	85.1	Full=Glutathione S-transferase F11;	Full=GST class-phi member 11;	Arabidopsis thaliana (Mouse-ear cress).	GO:0005829 C:cytosol ;GO:0004364 F:glutathione transferase activity ;GO:0006979 P:response to oxidative stress ;GO:0009636 P:response to toxin ;GO:0009407 P:toxin catabolic process ;	PF00043 ;PF02798 ;
21114_Transcript_3/3_Confidence_0.500_Length_1704_45	1704	TPST_ARATH	500	58.71	419	156	6	118	1356	30	437	3e-135	478	Full=Protein-tyrosine sulfotransferase;	Full=Tyrosylprotein sulfotransferase;	Arabidopsis thaliana (Mouse-ear cress).	GO:0000139 C:Golgi membrane ;GO:0016021 C:integral to membrane ;GO:0008476 F:protein-tyrosine sulfotransferase activity ;GO:0010468 P:regulation of gene expression ;GO:0010082 P:regulation of root meristem growth ;GO:0009733 P:response to auxin stimulus ;GO:0019827 P:stem cell maintenance ;	PF03567 ;
21120_Transcript_1/5_Confidence_0.583_Length_1260_45	1260	MYB2_PHYPA	421	70.91	55	16	0	314	478	42	96	3e-40	86.7	Full=Myb-related protein Pp2;		Physcomitrella patens subsp. patens (Moss).	GO:0005634 C:nucleus ;GO:0003677 F:DNA binding ;GO:0006355 P:regulation of transcription, DNA-dependent ;GO:0006351 P:transcription, DNA-dependent ;	PF00249 ;
2112_Transcript_4/7_Confidence_0.611_Length_1313_45	1313	RL72_ARATH	242	52.34	235	112	0	307	1011	8	242	7e-69	258	Full=60S ribosomal protein L7-2;		Arabidopsis thaliana (Mouse-ear cress).	GO:0005618 C:cell wall ;GO:0009507 C:chloroplast ;GO:0022625 C:cytosolic large ribosomal subunit ;GO:0005886 C:plasma membrane ;GO:0005774 C:vacuolar membrane ;GO:0003735 F:structural constituent of ribosome ;GO:0006412 P:translation ;	PF00327 ;PF08079 ;
21167_Transcript_1/1_Confidence_1.000_Length_265_45	265	CID2_ARATH	143	51.16	43	21	0	4	132	7	49	1e-06	47.8	Full=Polyadenylate-binding protein-interacting protein 2;	Full=PAM2-containing protein CID2;	Arabidopsis thaliana (Mouse-ear cress).
21194_Transcript_1/1_Confidence_1.000_Length_358_45	358	FB285_ARATH	395	66.67	51	12	1	204	356	18	63	6e-15	75.5	Full=F-box protein At5g46170;		Arabidopsis thaliana (Mouse-ear cress).	GO:0010286 P:heat acclimation ;
211_Transcript_1/2_Confidence_1.000_Length_2392_45	2392	COI1_ARATH	592	62.7	571	206	3	215	1915	18	585	0	738	Full=Coronatine-insensitive protein 1;	Full=F-box/LRR-repeat protein 2;	Arabidopsis thaliana (Mouse-ear cress).	GO:0019005 C:SCF ubiquitin ligase complex ;GO:0005515 F:protein binding ;GO:0042742 P:defense response to bacterium ;GO:0050832 P:defense response to fungus ;GO:0009861 P:jasmonic acid and ethylene-dependent systemic resistance ;GO:0009867 P:jasmonic acid mediated signaling pathway ;GO:0031348 P:negative regulation of defense response ;GO:0009909 P:regulation of flower development ;GO:0010218 P:r…
2120_Transcript_1/1_Confidence_1.000_Length_795_45	795	LEC_PARPC	447	32.03	153	85	7	228	665	8	148	5e-13	71.6	Full=Mannose/glucose-specific lectin;		Parkia platycephala.	GO:0005536 F:glucose binding ;GO:0005537 F:mannose binding ;GO:0000771 P:agglutination involved in conjugation ;	PF01419 ;
[truncated: 19,459 more rows]
