# Supplementary material for: De Novo Transcriptome Assembly (NGS) of Curcuma longa L. Rhizome Reveals Novel Transcripts Related to Anticancer and Antimalarial Terpenoids
Source: PLoS One. 2013 Feb 28;8(2):e56217. doi: 10.1371/journal.pone.0056217 (PMC3585318; doi:10.1371/journal.pone.0056217)
Supplement: File S4 — Pathway table. The table lists the enzyme annotations from which pathway were determined. (XLS) [file pone.0056217.s004.xls]

## Sheet: Sheet1
Transcript	Transcirpt Length	PlantCyc Enzyme	Enzyme Length	% Identity	Alignment Length	Mismatches	Gaps	Transcript Start	Transcript End	Enzyme Start	Enzyme End	Evalue	Bit Score	Enzyme Id	Organism	Pathway	Enzyme Name
10004_Transcript_1/1_Confidence_1.000_Length_487_45	487	LOC_OS06G11240_PlantCyc_LOC_OS06G11240.1-MONOMER	380	72.22	162	42	1	1	486	19	177	1e-68	253	-	-	-	-
10013_Transcript_1/1_Confidence_1.000_Length_819_45	819	Q941D0_PlantCyc_MONOMER-13724	443	31.16	215	127	5	818	222	186	395	3e-23	103	laccase	Toxicodendron vernicifluum	oligomeric urushiol biosynthesis	lacquer laccase||lacquer laccase
10017_Transcript_1/2_Confidence_1.000_Length_3743_45	3743	LOC_OS05G02820_PlantCyc_LOC_OS05G02820.1-MONOMER	889	19.60	602	404	13	33	1718	72	633	1e-08	57.4	-	-	-	-
10026_Transcript_8/10_Confidence_0.452_Length_1387_45	1387	SGN-U563958_PlantCyc_SGN-U315267-MONOMER	421	23.81	189	125	5	447	1007	213	384	2e-06	48.5	SGN-U315267	Solanum lycopersicum	heme biosynthesis from uroporphyrinogen-III I	UROPORPHYRINOGEN DECARBOXYLASE
10042_Transcript_1/2_Confidence_1.000_Length_1108_45	1108	LOC_OS06G12630_PlantCyc_LOC_OS06G12630.1-MONOMER	272	76.07	234	53	1	85	786	40	270	7e-103	368	-	-	-	-
10044_Transcript_1/1_Confidence_1.000_Length_1108_45	1108	LOC_OS04G48010_PlantCyc_LOC_OS04G48010.1-MONOMER	698	27.98	218	139	11	890	267	329	538	2e-19	91.3	-	-	-	-
10058_Transcript_2/5_Confidence_0.714_Length_1771_45	1771	LOC_OS01G08270_PlantCyc_LOC_OS01G08270.1-MONOMER	394	72.31	242	66	1	982	260	153	394	1e-106	381	-	-	-	-
10058_Transcript_4/5_Confidence_0.714_Length_2182_45	2182	SGN-U567390_PlantCyc_SGN-U320089-MONOMER	391	75.00	208	51	1	2003	1383	1	208	3e-88	321	SGN-U320089	Solanum lycopersicum	aspartate biosynthesis	ASPARTATE AMINOTRANSFERASE
10075_Transcript_1/2_Confidence_1.000_Length_1694_45	1694	LOC_OS01G20840_PlantCyc_LOC_OS01G20840.1-MONOMER	635	58.42	190	77	1	5	568	98	287	2e-103	214	-	-	-	-
10081_Transcript_1/1_Confidence_1.000_Length_2150_45	2150	LOC_OS03G50450_PlantCyc_LOC_OS03G50450.1-MONOMER	686	35.83	321	178	10	1024	1962	370	670	3e-42	168	-	-	-	-
10101_Transcript_1/1_Confidence_1.000_Length_677_45	677	LOC_OS06G06250_PlantCyc_LOC_OS06G06250.1-MONOMER	360	60.92	87	24	3	445	675	20	106	2e-23	103	-	-	-	-
10103_Transcript_2/4_Confidence_0.429_Length_739_45	739	LOC_OS03G60380_PlantCyc_LOC_OS03G60380.1-MONOMER	334	73.77	122	32	0	4	369	212	333	6e-49	188	-	-	-	-
10125_Transcript_1/1_Confidence_1.000_Length_659_45	659	LOC_OS03G40020_PlantCyc_LOC_OS03G40020.1-MONOMER	742	40.37	218	130	0	656	3	387	604	7e-45	174	-	-	-	-
10136_Transcript_1/2_Confidence_1.000_Length_736_45	736	LOC_OS04G58720_PlantCyc_LOC_OS04G58720.1-MONOMER	1011	70.32	155	45	1	493	32	5	159	3e-59	223	-	-	-	-
10144_Transcript_1/1_Confidence_1.000_Length_1297_45	1297	LOC_OS03G40020_PlantCyc_LOC_OS03G40020.1-MONOMER	742	26.89	238	173	1	102	815	149	385	7e-22	99.8	-	-	-	-
10183_Transcript_1/1_Confidence_1.000_Length_369_45	369	Q8GTB6_PlantCyc_MONOMER-12033	545	10.66	122	101	3	355	11	325	445	4e-21	94.4	THCA	Cannabis sativa	cannabinoid biosynthesis	THCA synthase
101_Transcript_1/3_Confidence_0.429_Length_537_45	537	SGN-U580181_PlantCyc_SGN-U312788-MONOMER;	805	39.51	81	47	2	534	298	671	751	1e-08	54.3	-	-	-	-
1020_Transcript_3/3_Confidence_0.600_Length_2231_45	2231	LOC_OS07G39780_PlantCyc_LOC_OS07G39780.1-MONOMER	639	72.09	602	157	4	2107	317	10	605	0.0	861	-	-	-	-
10213_Transcript_3/3_Confidence_0.500_Length_1874_45	1874	SGN-U579289_PlantCyc_SGN-U315475-MONOMER	492	88.41	414	46	1	1796	555	75	486	0.0	742	SGN-U315475	Solanum lycopersicum	fatty acid elongation -- saturated	BETA-KETOACYL-ACP SYNTHASE I
10232_Transcript_1/1_Confidence_1.000_Length_511_45	511	LOC_OS03G13920_PlantCyc_LOC_OS03G13920.1-MONOMER	1111	40.79	76	41	1	142	357	490	565	3e-11	62.8	-	-	-	-
1024_Transcript_3/4_Confidence_0.625_Length_571_45	571	LOC_OS05G39770_PlantCyc_LOC_OS05G39770.1-MONOMER	480	79.78	89	18	0	570	304	386	474	2e-38	152	-	-	-	-
10285_Transcript_1/1_Confidence_1.000_Length_245_45	245	LOC_OS03G40020_PlantCyc_LOC_OS03G40020.1-MONOMER	742	34.57	81	53	0	245	3	500	580	5e-12	63.5	-	-	-	-
10312_Transcript_1/2_Confidence_1.000_Length_1255_45	1255	SGN-U577310_PlantCyc_SGN-U314708-MONOMER	325	46.15	312	152	4	26	961	3	298	5e-71	263	SGN-U314708	Solanum lycopersicum	photorespiration	ribulose bisphosphate carboxylase/oxygenase
10342_Transcript_1/1_Confidence_1.000_Length_425_45	425	LOC_OS10G01750_PlantCyc_LOC_OS10G01750.1-MONOMER	1350	45.12	82	34	1	6	251	887	957	3e-15	75.5	-	-	-	-
10378_Transcript_1/4_Confidence_0.444_Length_1118_45	1118	LOC_OS03G27770_PlantCyc_LOC_OS03G27770.1-MONOMER	330	45.00	180	63	4	1005	574	50	229	4e-56	139	-	-	-	-
10384_Transcript_1/1_Confidence_1.000_Length_720_45	720	LOC_OS03G50450_PlantCyc_LOC_OS03G50450.1-MONOMER	686	26.46	189	83	3	106	672	55	187	1e-08	55.1	-	-	-	-
10385_Transcript_1/5_Confidence_0.636_Length_2302_45	2302	Q8VY13_PlantCyc_AT5G50160-MONOMER	728	40.44	727	399	10	2204	111	7	728	3e-138	487	AT5G50160	Arabidopsis thaliana	Fe(III)-reduction and Fe(II) transport	oxidoreductase//ferric-chelate reductase
10412_Transcript_3/3_Confidence_0.600_Length_1250_45	1250	SGN-U582712_PlantCyc_SGN-U317421-MONOMER	361	62.58	318	117	1	172	1119	26	343	6e-122	432	SGN-U317421	Solanum lycopersicum	triacylglycerol degradation	TRIACYLGLYCEROL LIPASE
10419_Transcript_1/1_Confidence_1.000_Length_1457_45	1457	LOC_OS06G48060_PlantCyc_LOC_OS06G48060.1-MONOMER	346	25.60	207	147	3	817	1428	129	331	2e-15	79.0	-	-	-	-
10440_Transcript_1/1_Confidence_1.000_Length_1530_45	1530	LOC_OS01G12660_PlantCyc_LOC_OS01G12660.1-MONOMER	840	42.45	278	153	4	1223	396	484	756	7e-57	216	-	-	-	-
10446_Transcript_1/1_Confidence_1.000_Length_739_45	739	Q9M3B0_PlantCyc_AT3G49220-MONOMER	598	64.02	239	81	2	36	737	183	421	2e-77	283	AT3G49220	Arabidopsis thaliana	homogalacturonan degradation	pectinesterase
1044_Transcript_7/10_Confidence_0.516_Length_1637_45	1637	LOC_OS11G15700_PlantCyc_LOC_OS11G15700.1-MONOMER	408	31.58	190	99	8	786	241	203	369	2e-16	82.0	-	-	-	-
10452_Transcript_1/1_Confidence_1.000_Length_210_45	210	LOC_OS11G44860_PlantCyc_LOC_OS11G44860.1-MONOMER	483	51.61	62	30	0	23	208	234	295	3e-12	64.3	-	-	-	-
10464_Transcript_1/1_Confidence_1.000_Length_2554_45	2554	LOC_OS04G50204_PlantCyc_LOC_OS04G50204.1-MONOMER	762	22.15	298	195	10	1469	606	308	578	1e-08	57.0	-	-	-	-
1046_Transcript_7/8_Confidence_0.650_Length_4836_45	4836	Q941D0_PlantCyc_MONOMER-13724	443	41.28	298	162	7	1457	585	110	401	2e-51	199	laccase	Toxicodendron vernicifluum	oligomeric urushiol biosynthesis	lacquer laccase||lacquer laccase
1047_Transcript_17/18_Confidence_0.212_Length_1704_45	1704	LOC_OS06G06390_PlantCyc_LOC_OS06G06390.1-MONOMER	989	27.73	321	198	9	1128	241	665	976	5e-23	103	-	-	-	-
1047_Transcript_18/18_Confidence_0.288_Length_1151_45	1151	LOC_OS06G06390_PlantCyc_LOC_OS06G06390.1-MONOMER	989	29.87	154	99	3	675	241	823	976	1e-13	72.4	-	-	-	-
1048_Transcript_6/7_Confidence_0.625_Length_4127_45	4127	LOC_OS02G03260_PlantCyc_LOC_OS02G03260.1-MONOMER	514	83.13	504	79	2	234	1727	11	514	0.0	840	-	-	-	-
10515_Transcript_1/2_Confidence_1.000_Length_2623_45	2623	LOC_OS03G50450_PlantCyc_LOC_OS03G50450.1-MONOMER	686	32.22	537	308	13	1792	293	128	645	4e-53	204	-	-	-	-
10524_Transcript_1/1_Confidence_1.000_Length_471_45	471	Q38944_PlantCyc_AT2G38050-MONOMER	262	63.78	127	44	2	467	93	136	262	4e-45	174	AT2G38050	Arabidopsis thaliana	brassinosteroid biosynthesis I	sterol 5-alpha reductase
10621_Transcript_1/1_Confidence_1.000_Length_964_45	964	LOC_OS05G33840_PlantCyc_LOC_OS05G33840.1-MONOMER	720	79.08	196	15	1	368	955	376	545	2e-125	285	-	-	-	-
10659_Transcript_4/4_Confidence_0.667_Length_2657_45	2657	LOC_OS09G32820_PlantCyc_LOC_OS09G32820.1-MONOMER	496	83.96	268	40	1	102	896	58	325	7e-127	449	-	-	-	-
1066_Transcript_1/10_Confidence_0.593_Length_2103_45	2103	LOC_OS12G16650_PlantCyc_LOC_OS12G16650.1-MONOMER	837	57.88	406	166	4	890	2098	278	681	4e-128	453	-	-	-	-
1066_Transcript_3/10_Confidence_0.593_Length_2278_45	2278	LOC_OS12G16650_PlantCyc_LOC_OS12G16650.1-MONOMER	837	58.47	366	147	4	1185	2273	318	681	1e-114	409	-	-	-	-
1066_Transcript_6/10_Confidence_0.593_Length_2635_45	2635	LOC_OS12G16650_PlantCyc_LOC_OS12G16650.1-MONOMER	837	54.75	400	178	2	214	1407	39	437	8e-117	416	-	-	-	-
10712_Transcript_1/1_Confidence_1.000_Length_1385_45	1385	LOC_OS10G40030_PlantCyc_LOC_OS10G40030.1-MONOMER	319	29.31	331	205	6	1252	296	1	314	8e-25	109	-	-	-	-
10720_Transcript_1/2_Confidence_1.000_Length_1855_45	1855	LOC_OS11G01836_PlantCyc_LOC_OS11G01836.1-MONOMER	645	39.62	583	341	5	5	1732	67	645	8e-118	419	-	-	-	-
10756_Transcript_1/1_Confidence_1.000_Length_654_45	654	LOC_OS05G30750_PlantCyc_LOC_OS05G30750.1-MONOMER	774	76.96	217	50	0	653	3	208	424	5e-99	354	-	-	-	-
10765_Transcript_1/1_Confidence_1.000_Length_447_45	447	LOC_OS02G53130_PlantCyc_LOC_OS02G53130.1-MONOMER	889	85.14	148	22	0	2	445	271	418	1e-78	286	-	-	-	-
10792_Transcript_1/1_Confidence_1.000_Length_939_45	939	LOC_OS11G01836_PlantCyc_LOC_OS11G01836.1-MONOMER	645	44.08	211	117	1	28	660	436	645	3e-49	190	-	-	-	-
10797_Transcript_1/1_Confidence_1.000_Length_385_45	385	Q9SZT8_PlantCyc_AT4G37830-MONOMER	632	45.08	122	65	2	17	379	300	420	3e-27	115	AT4G37830	Arabidopsis thaliana	aerobic respiration -- electron donor II	complex IV
10800_Transcript_1/2_Confidence_1.000_Length_1315_45	1315	LOC_OS06G06390_PlantCyc_LOC_OS06G06390.1-MONOMER	989	26.53	245	150	11	733	56	329	562	4e-15	77.4	-	-	-	-
10805_Transcript_1/1_Confidence_1.000_Length_1375_45	1375	LOC_OS06G46284_PlantCyc_LOC_OS06G46284.1-MONOMER	885	50.11	449	189	6	1362	28	423	840	2e-119	424	-	-	-	-
10836_Transcript_1/4_Confidence_0.727_Length_4330_45	4330	LOC_OS01G49940_PlantCyc_LOC_OS01G49940.1-MONOMER	1292	37.02	1248	720	24	157	3780	41	1262	0.0	673	-	-	-	-
10836_Transcript_2/4_Confidence_0.636_Length_4306_45	4306	LOC_OS01G49940_PlantCyc_LOC_OS01G49940.1-MONOMER	1292	36.23	1242	730	20	157	3756	41	1262	0.0	666	-	-	-	-
10860_Transcript_1/1_Confidence_1.000_Length_480_45	480	LOC_OS11G08870_PlantCyc_LOC_OS11G08870.1-MONOMER	857	33.12	157	101	2	7	465	521	677	2e-18	86.3	-	-	-	-
10865_Transcript_1/2_Confidence_1.000_Length_757_45	757	SGN-U586529_PlantCyc_SGN-U316758-MONOMER	198	34.83	178	74	3	72	584	1	143	4e-25	109	SGN-U316758	Solanum lycopersicum	photorespiration	hydroxypyruvate reductase
10925_Transcript_1/1_Confidence_1.000_Length_507_45	507	Q941D0_PlantCyc_MONOMER-13724	443	44.19	86	47	1	250	507	110	194	8e-13	67.8	laccase	Toxicodendron vernicifluum	oligomeric urushiol biosynthesis	lacquer laccase||lacquer laccase
10996_Transcript_1/1_Confidence_1.000_Length_568_45	568	LOC_OS01G40680_PlantCyc_LOC_OS01G40680.1-MONOMER	539	32.79	183	113	4	548	9	88	263	6e-21	95.1	-	-	-	-
109_Transcript_1/3_Confidence_0.667_Length_912_45	912	Q42606_PlantCyc_AT5G40850-MONOMER	369	81.25	224	42	0	911	240	139	362	7e-101	361	AT5G40850	Arabidopsis thaliana	siroheme biosynthesis	uroporphyrin-III C-methyltransferase
11035_Transcript_2/5_Confidence_0.545_Length_1653_45	1653	LOC_OS07G46640_PlantCyc_LOC_OS07G46640.1-MONOMER	430	77.43	381	86	0	110	1252	50	430	1e-154	541	-	-	-	-
11046_Transcript_1/1_Confidence_1.000_Length_1693_45	1693	SGN-U586529_PlantCyc_SGN-U316758-MONOMER	198	33.53	167	84	4	412	861	8	164	2e-21	99.0	SGN-U316758	Solanum lycopersicum	photorespiration	hydroxypyruvate reductase
11088_Transcript_1/1_Confidence_1.000_Length_499_45	499	LOC_OS02G46970_PlantCyc_LOC_OS02G46970.1-MONOMER	569	86.34	161	22	0	14	496	361	521	1e-79	289	-	-	-	-
1108_Transcript_2/4_Confidence_0.500_Length_2155_45	2155	LOC_OS08G32870_PlantCyc_LOC_OS08G32870.1-MONOMER	503	79.23	496	103	0	373	1860	8	503	0.0	850	-	-	-	-
1109_Transcript_3/5_Confidence_0.667_Length_1345_45	1345	LOC_OS09G33710_PlantCyc_LOC_OS09G33710.1-MONOMER	503	51.31	382	165	5	1345	203	129	490	2e-112	400	-	-	-	-
11100_Transcript_2/2_Confidence_1.000_Length_279_45	279	LOC_OS11G44860_PlantCyc_LOC_OS11G44860.1-MONOMER	483	43.90	41	23	0	160	38	332	372	6e-06	43.5	-	-	-	-
11121_Transcript_1/1_Confidence_1.000_Length_1276_45	1276	LOC_OS10G01750_PlantCyc_LOC_OS10G01750.1-MONOMER	1350	51.62	339	163	1	254	1270	342	679	8e-98	352	-	-	-	-
11131_Transcript_4/8_Confidence_0.130_Length_670_45	670	LOC_OS01G70540_PlantCyc_LOC_OS01G70540.1-MONOMER	1561	32.95	88	54	2	361	110	548	634	6e-07	48.9	-	-	-	-
11131_Transcript_6/8_Confidence_0.522_Length_1807_45	1807	LOC_OS02G06140_PlantCyc_LOC_OS02G06140.1-MONOMER	1559	27.09	203	131	8	564	1	355	555	5e-11	64.3	-	-	-	-
11160_Transcript_1/2_Confidence_1.000_Length_1525_45	1525	Q941D0_PlantCyc_MONOMER-13724	443	45.62	217	110	4	1168	530	110	322	2e-41	165	laccase	Toxicodendron vernicifluum	oligomeric urushiol biosynthesis	lacquer laccase||lacquer laccase
11180_Transcript_1/1_Confidence_1.000_Length_290_45	290	Q9SZT8_PlantCyc_AT4G37830-MONOMER	632	45.12	82	45	0	2	247	463	544	1e-13	68.9	AT4G37830	Arabidopsis thaliana	aerobic respiration -- electron donor II	complex IV
11226_Transcript_1/1_Confidence_1.000_Length_957_45	957	LOC_OS07G42600_PlantCyc_LOC_OS07G42600.1-MONOMER	546	72.92	144	39	0	407	838	403	546	3e-48	186	-	-	-	-
11248_Transcript_1/1_Confidence_1.000_Length_852_45	852	Q9ZUU1_PlantCyc_AT2G37250-MONOMER	284	42.80	236	125	3	831	148	48	281	3e-33	136	AT2G37250	Arabidopsis thaliana	purine nucleotide metabolism (phosphotransfer and nucleotide modification)	adenylate kinase//nucleotide kinase
11284_Transcript_1/1_Confidence_1.000_Length_313_45	313	LOC_OS02G48860_PlantCyc_LOC_OS02G48860.1-MONOMER	475	43.40	106	54	2	313	2	168	269	9e-13	66.2	-	-	-	-
11288_Transcript_1/4_Confidence_0.700_Length_2718_45	2718	LOC_OS05G07670_PlantCyc_LOC_OS05G07670.1-MONOMER	354	64.71	204	43	3	836	237	171	349	5e-55	211	-	-	-	-
1130_Transcript_1/2_Confidence_1.000_Length_1800_45	1800	Q7X919_PlantCyc_MONOMER-13678	844	25.00	356	240	8	28	1077	240	574	3e-23	104	RcOMT3	Rosa chinensis	1,3,5-trimethoxybenzene biosynthesis	3,5-dimethoxyphenol O-methyltransferase||3,5-dihydroxyanisole O-methyltransferase
11325_Transcript_1/3_Confidence_0.714_Length_1103_45	1103	LOC_OS10G35020_PlantCyc_LOC_OS10G35020.1-MONOMER	500	35.86	237	126	8	673	8	105	330	8e-33	135	-	-	-	-
11381_Transcript_1/2_Confidence_1.000_Length_4186_45	4186	LOC_OS01G14200_PlantCyc_LOC_OS01G14200.1-MONOMER	2513	37.87	882	507	9	1650	4184	503	1380	3e-165	577	-	-	-	-
11399_Transcript_1/1_Confidence_1.000_Length_295_45	295	Q7XJ98_PlantCyc_AT2G20370-MONOMER	619	60.61	99	38	1	295	2	272	370	7e-34	136	-	-	-	-
11406_Transcript_1/1_Confidence_1.000_Length_590_45	590	LOC_OS08G16570_PlantCyc_LOC_OS08G16570.1-MONOMER	269	83.08	195	33	0	587	3	42	236	3e-85	308	-	-	-	-
11411_Transcript_1/1_Confidence_1.000_Length_885_45	885	LOC_OS11G07910_PlantCyc_LOC_OS11G07910.1-MONOMER	593	95.93	172	7	0	883	368	422	593	9e-82	298	-	-	-	-
11413_Transcript_1/1_Confidence_1.000_Length_508_45	508	LOC_OS04G51300_PlantCyc_LOC_OS04G51300.1-MONOMER	353	77.67	103	23	0	503	195	251	353	8e-43	167	-	-	-	-
11429_Transcript_1/1_Confidence_1.000_Length_224_45	224	LOC_OS03G20700_PlantCyc_LOC_OS03G20700.1-MONOMER	1387	85.14	74	11	0	223	2	566	639	2e-34	138	-	-	-	-
11434_Transcript_1/2_Confidence_1.000_Length_590_45	590	LOC_OS03G50450_PlantCyc_LOC_OS03G50450.1-MONOMER	686	37.88	198	111	7	1	588	447	634	6e-24	105	-	-	-	-
11486_Transcript_1/1_Confidence_1.000_Length_1071_45	1071	Q941D0_PlantCyc_MONOMER-13724	443	40.33	181	97	5	525	1	110	285	1e-32	135	laccase	Toxicodendron vernicifluum	oligomeric urushiol biosynthesis	lacquer laccase||lacquer laccase
11515_Transcript_3/4_Confidence_0.625_Length_888_45	888	Q9ZWR8_PlantCyc_MONOMER-12014	469	35.80	257	152	6	34	765	208	464	4e-32	133	pGAT4	Gentiana triflora	gentiodelphin biosynthesis	anthocyanin 5-aromatic acyltransferase||anthocyanin 5-aromatic acyltransferase
1153_Transcript_2/5_Confidence_0.545_Length_1203_45	1203	Q84V25_PlantCyc_MONOMER-14068	322	34.19	234	127	7	126	782	32	253	2e-15	78.2	FaQR	Fragaria x ananassa	furaneol biosynthesis	enone oxidoreductase||enone oxidoreductase||enone oxidoreductase||enone oxidoreductase
11551_Transcript_1/3_Confidence_0.800_Length_1320_45	1320	LOC_OS01G72970_PlantCyc_LOC_OS01G72970.1-MONOMER	834	30.48	351	221	9	17	1045	481	816	1e-34	142	-	-	-	-
11553_Transcript_1/1_Confidence_1.000_Length_5060_45	5060	LOC_OS07G46460_PlantCyc_LOC_OS07G46460.1-MONOMER	1615	85.74	1543	218	1	5052	430	72	1614	0.0	2679	-	-	-	-
11576_Transcript_1/1_Confidence_1.000_Length_278_45	278	LOC_OS04G10434_PlantCyc_LOC_OS04G10434.1-MONOMER	316	53.26	92	42	1	2	277	92	182	8e-22	96.3	-	-	-	-
115_Transcript_1/4_Confidence_0.714_Length_1766_45	1766	LOC_OS04G57440_PlantCyc_LOC_OS04G57440.1-MONOMER	466	66.97	218	66	1	858	1493	244	461	8e-84	306	-	-	-	-
11711_Transcript_3/3_Confidence_0.714_Length_1926_45	1926	Q941D0_PlantCyc_MONOMER-13724	443	28.24	216	125	10	1423	821	121	321	3e-13	71.6	laccase	Toxicodendron vernicifluum	oligomeric urushiol biosynthesis	lacquer laccase||lacquer laccase
11731_Transcript_2/2_Confidence_1.000_Length_1271_45	1271	LOC_OS04G52230_PlantCyc_LOC_OS04G52230.1-MONOMER	755	60.27	375	146	3	1252	128	373	744	6e-130	458	-	-	-	-
11758_Transcript_1/1_Confidence_1.000_Length_222_45	222	LOC_OS05G33840_PlantCyc_LOC_OS05G33840.1-MONOMER	720	84.93	73	10	1	222	4	605	676	6e-30	123	-	-	-	-
11771_Transcript_1/1_Confidence_1.000_Length_724_45	724	LOC_OS02G04530_PlantCyc_LOC_OS02G04530.1-MONOMER	1404	33.89	180	98	4	139	678	597	755	5e-13	69.3	-	-	-	-
11825_Transcript_4/5_Confidence_0.583_Length_250_45	250	Q9LK23_PlantCyc_AT3G27300-MONOMER	516	48.10	79	24	3	3	212	172	242	2e-08	51.6	-	-	-	-
11843_Transcript_1/1_Confidence_1.000_Length_536_45	536	Q9SBZ0_PlantCyc_MONOMER-12482	857	58.90	163	64	1	48	536	1	160	3e-51	195	stachyose synthase	Vigna angularis	ajugose biosynthesis II (galactinol-independent)	stachyose synthase
11846_Transcript_1/1_Confidence_1.000_Length_417_45	417	LOC_OS06G40700_PlantCyc_LOC_OS06G40700.1-MONOMER	790	39.13	138	72	6	415	2	596	721	2e-15	76.3	-	-	-	-
11892_Transcript_1/1_Confidence_1.000_Length_842_45	842	LOC_OS03G50450_PlantCyc_LOC_OS03G50450.1-MONOMER	686	34.25	181	105	7	23	559	471	639	6e-16	79.3	-	-	-	-
11932_Transcript_1/4_Confidence_0.667_Length_1554_45	1554	LOC_OS03G19280_PlantCyc_LOC_OS03G19280.1-MONOMER	519	80.73	275	53	0	727	1551	234	508	3e-128	453	-	-	-	-
11943_Transcript_2/3_Confidence_0.667_Length_2342_45	2342	Q941D0_PlantCyc_MONOMER-13724	443	38.87	301	171	7	1014	1898	104	397	6e-45	177	laccase	Toxicodendron vernicifluum	oligomeric urushiol biosynthesis	lacquer laccase||lacquer laccase
11981_Transcript_1/1_Confidence_1.000_Length_1085_45	1085	LOC_OS07G06300_PlantCyc_LOC_OS07G06300.1-MONOMER	1367	24.31	325	220	8	2	958	370	674	3e-13	70.9	-	-	-	-
12005_Transcript_1/1_Confidence_1.000_Length_848_45	848	Q9SZT8_PlantCyc_AT4G37830-MONOMER	632	52.57	175	83	0	8	532	458	632	2e-53	204	AT4G37830	Arabidopsis thaliana	aerobic respiration -- electron donor II	complex IV
1202_Transcript_1/1_Confidence_1.000_Length_2107_45	2107	Q941D0_PlantCyc_MONOMER-13724	443	34.78	299	180	7	1200	331	110	402	9e-42	166	laccase	Toxicodendron vernicifluum	oligomeric urushiol biosynthesis	lacquer laccase||lacquer laccase
12039_Transcript_1/1_Confidence_1.000_Length_1937_45	1937	LOC_OS02G04530_PlantCyc_LOC_OS02G04530.1-MONOMER	1404	25.23	436	275	15	309	1547	235	642	6e-27	117	-	-	-	-
1204_Transcript_1/2_Confidence_1.000_Length_3950_45	3950	SGN-U577318_PlantCyc_SGN-U321143-MONOMER	227	44.03	134	74	1	1717	1319	92	225	8e-26	114	SGN-U321143	Solanum lycopersicum	pyrimidine deoxyribonucleotides de novo biosynthesis	DUTP PYROPHOSPHATASE
120_Transcript_1/3_Confidence_0.444_Length_886_45	886	Q9LF46_PlantCyc_AT5G17380-MONOMER	572	75.47	106	26	0	274	591	467	572	5e-45	176	-	-	-	-
12108_Transcript_1/1_Confidence_1.000_Length_767_45	767	SGN-U580380_PlantCyc_SGN-U314708-MONOMER	314	44.83	203	99	3	697	107	110	305	2e-48	187	SGN-U314708	Solanum lycopersicum	photorespiration	ribulose bisphosphate carboxylase/oxygenase
1211_Transcript_1/3_Confidence_0.500_Length_1919_45	1919	LOC_OS10G01530_PlantCyc_LOC_OS10G01530.1-MONOMER	361	26.86	175	110	4	1182	1694	180	340	2e-12	69.3	-	-	-	-
12160_Transcript_1/1_Confidence_1.000_Length_1831_45	1831	LOC_OS03G50450_PlantCyc_LOC_OS03G50450.1-MONOMER	686	27.47	466	259	14	512	1828	73	486	1e-27	119	-	-	-	-
12162_Transcript_3/3_Confidence_0.833_Length_1691_45	1691	LOC_OS06G06860_PlantCyc_LOC_OS06G06860.1-MONOMER	730	31.67	240	145	9	1004	300	4	229	4e-23	89.7	-	-	-	-
12226_Transcript_1/1_Confidence_1.000_Length_268_45	268	LOC_OS08G07360_PlantCyc_LOC_OS08G07360.1-MONOMER	1395	50.56	89	42	1	266	6	403	491	1e-18	85.9	-	-	-	-
12270_Transcript_1/4_Confidence_0.625_Length_1607_45	1607	Q9C5X8_PlantCyc_AT1G16540-MONOMER	819	52.04	294	121	5	1569	724	140	425	3e-117	286	AT1G16540	Arabidopsis thaliana	molybdenum cofactor biosynthesis	molybdenum cofactor sulfurase//selenocysteine lyase
12365_Transcript_1/1_Confidence_1.000_Length_596_45	596	LOC_OS01G53330_PlantCyc_LOC_OS01G53330.1-MONOMER	479	46.58	146	67	3	183	596	4	146	5e-27	115	-	-	-	-
12390_Transcript_1/1_Confidence_1.000_Length_254_45	254	LOC_OS07G39070_PlantCyc_LOC_OS07G39070.1-MONOMER	282	57.58	66	24	1	67	252	44	109	1e-15	75.5	-	-	-	-
1239_Transcript_1/1_Confidence_1.000_Length_299_45	299	LOC_OS10G01750_PlantCyc_LOC_OS10G01750.1-MONOMER	1350	35.00	40	26	0	290	171	844	883	2e-06	36.2	-	-	-	-
12453_Transcript_1/1_Confidence_1.000_Length_693_45	693	LOC_OS04G16990_PlantCyc_LOC_OS04G16990.1-MONOMER	858	30.23	129	80	4	376	8	7	131	1e-08	54.7	-	-	-	-
12485_Transcript_1/1_Confidence_1.000_Length_775_45	775	Q9SLE0_PlantCyc_AT2G16790-MONOMER	189	53.33	165	77	0	716	222	24	188	8e-44	171	shikimate kinase	Arabidopsis thaliana	chorismate biosynthesis I	shikimate kinase
12499_Transcript_1/1_Confidence_1.000_Length_1202_45	1202	LOC_OS03G50450_PlantCyc_LOC_OS03G50450.1-MONOMER	686	30.89	191	93	9	283	840	54	210	5e-09	57.0	-	-	-	-
12510_Transcript_1/1_Confidence_1.000_Length_347_45	347	Q94CB1_PlantCyc_AT3G10720-MONOMER	619	66.97	109	36	0	20	346	332	440	2e-40	158	AT3G10720	Arabidopsis thaliana	homogalacturonan degradation	pectinesterase
12515_Transcript_1/1_Confidence_1.000_Length_603_45	603	LOC_OS10G14920_PlantCyc_LOC_OS10G14920.1-MONOMER	364	70.76	171	50	0	524	12	1	171	1e-68	253	-	-	-	-
1253_Transcript_8/10_Confidence_0.533_Length_4051_45	4051	LOC_OS08G02380_PlantCyc_LOC_OS08G02380.1-MONOMER	530	27.49	251	137	9	3702	3016	101	328	4e-14	75.9	-	-	-	-
12551_Transcript_2/3_Confidence_0.667_Length_427_45	427	LOC_OS03G18070_PlantCyc_LOC_OS03G18070.1-MONOMER	458	83.72	86	14	0	425	168	150	235	4e-53	174	-	-	-	-
12605_Transcript_1/1_Confidence_1.000_Length_820_45	820	LOC_OS11G01836_PlantCyc_LOC_OS11G01836.1-MONOMER	645	38.29	175	108	0	820	296	376	550	5e-33	135	-	-	-	-
12626_Transcript_1/1_Confidence_1.000_Length_220_45	220	LOC_OS10G01750_PlantCyc_LOC_OS10G01750.1-MONOMER	1350	44.26	61	34	0	38	220	446	506	3e-10	57.8	-	-	-	-
12649_Transcript_2/3_Confidence_0.500_Length_929_45	929	LOC_OS10G40030_PlantCyc_LOC_OS10G40030.1-MONOMER	319	53.59	181	84	0	682	140	10	190	1e-36	139	-	-	-	-
12654_Transcript_1/2_Confidence_1.000_Length_532_45	532	SGN-U595563_PlantCyc_SGN-U334482-MONOMER	1364	60.89	179	59	5	3	530	111	281	1e-55	210	SGN-U334482	Solanum lycopersicum	IAA biosynthesis I	indole-3-acetaldehyde oxidase
12690_Transcript_3/3_Confidence_0.667_Length_1184_45	1184	Q8L856_PlantCyc_AT4G25570-MONOMER	239	64.88	205	72	0	1	615	20	224	2e-64	241	AT4G25570	Arabidopsis thaliana	Fe(III)-reduction and Fe(II) transport	carbon-monoxide oxygenase
12727_Transcript_3/3_Confidence_0.600_Length_986_45	986	LOC_OS03G50010_PlantCyc_LOC_OS03G50010.1-MONOMER	586	29.63	108	76	0	981	658	477	584	7e-09	56.2	-	-	-	-
1284_Transcript_1/5_Confidence_0.765_Length_1032_45	1032	Q9T074_PlantCyc_AT4G37870-MONOMER	671	90.71	140	13	0	3	422	373	512	2e-151	277	-	-	-	-
12860_Transcript_1/1_Confidence_1.000_Length_546_45	546	Q9SZP1_PlantCyc_LYSDECARBOX-MONOMER	282	39.09	110	65	1	367	38	1	108	2e-18	86.7	-	-	-	-
12904_Transcript_2/3_Confidence_0.688_Length_1817_45	1817	SGN-U577904_PlantCyc_SGN-U314706-MONOMER	527	92.16	459	36	0	1600	224	69	527	0.0	862	SGN-U314706	Solanum lycopersicum	starch biosynthesis	ADP-glucose pyrophosphorylase
12908_Transcript_1/1_Confidence_1.000_Length_1082_45	1082	Q9SZP1_PlantCyc_LYSDECARBOX-MONOMER	282	46.73	199	105	1	157	750	1	199	3e-47	183	-	-	-	-
12960_Transcript_3/3_Confidence_0.667_Length_2389_45	2389	LOC_OS11G38810_PlantCyc_LOC_OS11G38810.1-MONOMER	460	66.97	327	108	0	2389	1409	133	459	2e-117	418	-	-	-	-
12988_Transcript_1/1_Confidence_1.000_Length_627_45	627	Q9SZY8_PlantCyc_AT4G32540-MONOMER	414	52.17	207	99	0	2	622	191	397	5e-61	228	-	-	-	-
13005_Transcript_1/1_Confidence_1.000_Length_524_45	524	LOC_OS10G01750_PlantCyc_LOC_OS10G01750.1-MONOMER	1350	57.59	158	67	0	483	10	781	938	8e-51	194	-	-	-	-
1302_Transcript_2/5_Confidence_0.500_Length_544_45	544	O80760_PlantCyc_AT1G60390-MONOMER	624	36.56	93	57	2	281	6	409	500	1e-09	57.4	-	-	-	-
13050_Transcript_1/2_Confidence_1.000_Length_526_45	526	Q9FVS9_PlantCyc_AT1G57750-MONOMER	497	55.88	102	45	0	525	220	395	496	8e-32	130	AT1G57750	Arabidopsis thaliana	sphingolipid biosynthesis (plants)	fatty acid (omega-1)-hydroxylase||midchain alkane hydroxylase
13053_Transcript_10/11_Confidence_0.500_Length_2131_45	2131	SGN-U577577_PlantCyc_SGN-U314886-MONOMER	101	43.82	89	50	0	421	155	13	101	1e-14	76.6	SGN-U314886	Solanum lycopersicum	spermidine biosynthesis	SPERMIDINE SYNTHASE
13053_Transcript_6/11_Confidence_0.469_Length_1991_45	1991	SGN-U577577_PlantCyc_SGN-U314886-MONOMER	101	40.00	45	27	0	289	155	57	101	1e-08	47.8	SGN-U314886	Solanum lycopersicum	spermidine biosynthesis	SPERMIDINE SYNTHASE
13113_Transcript_1/1_Confidence_1.000_Length_422_45	422	LOC_OS03G12940_PlantCyc_LOC_OS03G12940.1-MONOMER	810	68.54	89	27	1	1	267	628	715	2e-26	112	-	-	-	-
13151_Transcript_5/5_Confidence_0.556_Length_1615_45	1615	Q9LUZ6_PlantCyc_AT5G58600-MONOMER	402	23.98	342	236	8	475	1476	68	393	3e-22	101	UDP glycosyltransferase	Arabidopsis thaliana	cytokinins-O-glucoside biosynthesis	UDP glycosyltransferase
13167_Transcript_3/3_Confidence_0.667_Length_1362_45	1362	LOC_OS06G14490_PlantCyc_LOC_OS06G14490.1-MONOMER	453	64.38	219	68	2	658	1308	235	445	9e-79	288	-	-	-	-
13200_Transcript_1/1_Confidence_1.000_Length_286_45	286	Q9SZT8_PlantCyc_AT4G37830-MONOMER	632	38.37	86	48	3	268	11	109	189	7e-07	46.6	AT4G37830	Arabidopsis thaliana	aerobic respiration -- electron donor II	complex IV
13204_Transcript_1/1_Confidence_1.000_Length_615_45	615	LOC_OS03G13920_PlantCyc_LOC_OS03G13920.1-MONOMER	1111	27.10	155	104	5	112	576	577	722	1e-10	61.2	-	-	-	-
13214_Transcript_1/1_Confidence_1.000_Length_307_45	307	Q9SZT8_PlantCyc_AT4G37830-MONOMER	632	47.12	104	53	2	2	307	306	409	5e-22	97.1	AT4G37830	Arabidopsis thaliana	aerobic respiration -- electron donor II	complex IV
13217_Transcript_1/3_Confidence_0.600_Length_1362_45	1362	SGN-U575810_PlantCyc_SGN-U320189-MONOMER	330	66.87	329	107	1	210	1190	1	329	1e-129	457	SGN-U320189	Solanum lycopersicum	flavonol biosynthesis	FLAVONOL SYNTHASE
13228_Transcript_3/9_Confidence_0.619_Length_1461_45	1461	LOC_OS08G44340_PlantCyc_LOC_OS08G44340.1-MONOMER	435	80.86	256	49	0	1	768	73	328	9e-163	422	-	-	-	-
13259_Transcript_1/1_Confidence_1.000_Length_348_45	348	LOC_OS03G08220_PlantCyc_LOC_OS03G08220.1-MONOMER	918	80.17	116	22	1	348	4	741	856	9e-52	196	-	-	-	-
13260_Transcript_1/1_Confidence_1.000_Length_585_45	585	Q9SZT8_PlantCyc_AT4G37830-MONOMER	632	33.68	190	118	2	10	576	322	504	2e-30	126	AT4G37830	Arabidopsis thaliana	aerobic respiration -- electron donor II	complex IV
13291_Transcript_1/1_Confidence_1.000_Length_763_45	763	Q9SZT8_PlantCyc_AT4G37830-MONOMER	632	36.51	252	152	4	7	756	132	377	3e-38	153	AT4G37830	Arabidopsis thaliana	aerobic respiration -- electron donor II	complex IV
132_Transcript_4/8_Confidence_0.176_Length_510_45	510	LOC_OS05G39770_PlantCyc_LOC_OS05G39770.1-MONOMER	480	83.52	91	15	0	238	510	324	414	4e-39	155	-	-	-	-
13303_Transcript_1/1_Confidence_1.000_Length_773_45	773	Q96533_PlantCyc_AT5G43940-MONOMER	379	49.47	188	94	1	770	207	189	375	1e-43	171	AT5G43940	Arabidopsis thaliana	formaldehyde oxidation II (glutathione-dependent)	formaldehyde dehydrogenase (glutathione)//S-nitrosoglutathione reductase//S-(hydroxymethyl)glutathione dehydrogenase
1330_Transcript_1/1_Confidence_1.000_Length_1345_45	1345	Q9SBZ0_PlantCyc_MONOMER-12482	857	53.25	462	201	3	1343	3	147	608	3e-174	606	stachyose synthase	Vigna angularis	ajugose biosynthesis II (galactinol-independent)	stachyose synthase
13322_Transcript_1/1_Confidence_1.000_Length_249_45	249	LOC_OS12G37560_PlantCyc_LOC_OS12G37560.1-MONOMER	590	78.05	82	18	0	2	247	93	174	6e-35	139	-	-	-	-
13323_Transcript_1/1_Confidence_1.000_Length_1063_45	1063	LOC_OS03G18010_PlantCyc_LOC_OS03G18010.1-MONOMER	490	57.30	356	123	5	1061	3	57	386	3e-110	393	-	-	-	-
13327_Transcript_1/1_Confidence_1.000_Length_291_45	291	Q06588_PlantCyc_AT1G05010-MONOMER	323	49.48	97	49	0	1	291	43	139	8e-25	106	-	-	-	-
13332_Transcript_3/8_Confidence_0.500_Length_1250_45	1250	LOC_OS01G68320_PlantCyc_LOC_OS01G68320.1-MONOMER	666	27.38	263	180	5	481	1248	277	535	2e-24	108	-	-	-	-
13399_Transcript_1/1_Confidence_1.000_Length_209_45	209	LOC_OS02G06140_PlantCyc_LOC_OS02G06140.1-MONOMER	1559	42.42	66	38	0	12	209	1396	1461	4e-10	57.4	-	-	-	-
13417_Transcript_1/1_Confidence_1.000_Length_926_45	926	LOC_OS02G35700_PlantCyc_LOC_OS02G35700.1-MONOMER	181	63.87	155	54	1	198	662	29	181	5e-54	206	-	-	-	-
13429_Transcript_1/1_Confidence_1.000_Length_515_45	515	LOC_OS03G40020_PlantCyc_LOC_OS03G40020.1-MONOMER	742	26.28	137	100	1	413	3	355	490	1e-10	60.8	-	-	-	-
13439_Transcript_1/1_Confidence_1.000_Length_323_45	323	LOC_OS10G39530_PlantCyc_LOC_OS10G39530.1-MONOMER	1414	35.58	104	67	0	3	314	1061	1164	2e-14	72.0	-	-	-	-
13457_Transcript_1/1_Confidence_1.000_Length_621_45	621	LOC_OS02G06140_PlantCyc_LOC_OS02G06140.1-MONOMER	1559	40.87	115	68	0	236	580	1396	1510	9e-13	68.2	-	-	-	-
13498_Transcript_1/1_Confidence_1.000_Length_377_45	377	LOC_OS02G52830_PlantCyc_LOC_OS02G52830.1-MONOMER	482	54.55	88	40	0	272	9	20	107	2e-24	105	-	-	-	-
13526_Transcript_3/3_Confidence_0.667_Length_1024_45	1024	LOC_OS10G01750_PlantCyc_LOC_OS10G01750.1-MONOMER	1350	58.92	185	65	1	410	964	788	961	1e-60	228	-	-	-	-
13562_Transcript_1/2_Confidence_1.000_Length_1578_45	1578	O80526_PlantCyc_AT1G09430-MONOMER	424	88.44	320	37	0	1578	619	3	322	0.0	558	-	-	-	-
13605_Transcript_1/1_Confidence_1.000_Length_234_45	234	LOC_OS07G46310_PlantCyc_LOC_OS07G46310.1-MONOMER	760	81.82	77	14	0	232	2	305	381	5e-32	130	-	-	-	-
13652_Transcript_2/3_Confidence_0.625_Length_799_45	799	SGN-U577270_PlantCyc_SGN-U314700-MONOMER	143	96.59	88	3	0	1	264	48	135	3e-34	139	SGN-U314700	Solanum lycopersicum	photorespiration	ribulose bisphosphate carboxylase/oxygenase
13696_Transcript_2/3_Confidence_0.778_Length_757_45	757	Q0WTI8_PlantCyc_AT2G41000-MONOMER	184	41.18	68	34	1	560	375	3	70	2e-09	57.8	-	-	-	-
13703_Transcript_1/1_Confidence_1.000_Length_596_45	596	Q9SZT8_PlantCyc_AT4G37830-MONOMER	632	45.92	196	104	2	596	12	312	506	8e-48	184	AT4G37830	Arabidopsis thaliana	aerobic respiration -- electron donor II	complex IV
13736_Transcript_1/1_Confidence_1.000_Length_1101_45	1101	Q9SHP6_PlantCyc_AT1G28610-MONOMER	383	33.75	320	189	7	1	942	62	364	1e-42	168	-	-	-	-
13746_Transcript_1/2_Confidence_1.000_Length_1091_45	1091	LOC_OS03G52000_PlantCyc_LOC_OS03G52000.1-MONOMER	513	47.81	251	109	7	1060	344	273	513	2e-38	154	-	-	-	-
13747_Transcript_1/1_Confidence_1.000_Length_551_45	551	O64506_PlantCyc_AT2G02770-MONOMER	569	41.89	74	41	1	2	223	17	88	4e-10	58.9	-	-	-	-
13774_Transcript_1/1_Confidence_1.000_Length_261_45	261	LOC_OS04G54800_PlantCyc_LOC_OS04G54800.1-MONOMER	287	53.57	84	38	1	9	260	31	113	6e-19	86.7	-	-	-	-
13802_Transcript_1/1_Confidence_1.000_Length_325_45	325	Q9M318_PlantCyc_AT3G61490-MONOMER	476	76.00	100	24	0	3	302	137	236	4e-43	167	-	-	-	-
13825_Transcript_1/1_Confidence_1.000_Length_391_45	391	SGN-U595563_PlantCyc_SGN-U334482-MONOMER	1364	66.67	129	43	0	3	389	743	871	3e-51	194	SGN-U334482	Solanum lycopersicum	IAA biosynthesis I	indole-3-acetaldehyde oxidase
13866_Transcript_1/2_Confidence_1.000_Length_577_45	577	LOC_OS02G47800_PlantCyc_LOC_OS02G47800.1-MONOMER	476	54.48	134	52	2	59	433	338	471	6e-32	131	-	-	-	-
13940_Transcript_1/2_Confidence_1.000_Length_1362_45	1362	Q93ZC9_PlantCyc_AT3G01640-MONOMER	362	70.95	358	104	0	29	1102	5	362	2e-152	533	AT3G01640	Arabidopsis thaliana	UDP-D-glucuronate biosynthesis (from myo-inositol)	glucuronokinase
14075_Transcript_1/2_Confidence_1.000_Length_581_45	581	LOC_OS03G02939_PlantCyc_LOC_OS03G02939.1-MONOMER	322	56.20	137	55	2	543	133	2	133	3e-40	155	-	-	-	-
14091_Transcript_1/1_Confidence_1.000_Length_1303_45	1303	SGN-U576489_PlantCyc_SGN-U319453-MONOMER	389	34.48	377	211	5	41	1063	3	379	5e-58	219	SGN-U319453	Solanum lycopersicum	fatty acid biosynthesis initiation I	ACETYL-COA CARBOXYLASE
14139_Transcript_1/1_Confidence_1.000_Length_698_45	698	Q8GSN8_PlantCyc_MONOMER-12015	460	36.96	184	108	4	14	547	274	455	3e-29	123	Dv3MaT	Dahlia variabilis	pelargonidin conjugates biosynthesis	anthocyanidin-3-O-glucoside-6\"-malonyltransferase
14237_Transcript_1/1_Confidence_1.000_Length_578_45	578	LOC_OS06G18790_PlantCyc_LOC_OS06G18790.1-MONOMER	323	50.00	170	78	4	54	545	1	169	2e-39	156	-	-	-	-
14288_Transcript_5/6_Confidence_0.667_Length_2508_45	2508	SGN-U582712_PlantCyc_SGN-U317421-MONOMER	361	60.65	338	130	2	60	1067	6	342	9e-126	446	SGN-U317421	Solanum lycopersicum	triacylglycerol degradation	TRIACYLGLYCEROL LIPASE
14386_Transcript_1/2_Confidence_1.000_Length_3004_45	3004	Q941D0_PlantCyc_MONOMER-13724	443	32.89	304	186	8	968	93	110	407	2e-34	142	laccase	Toxicodendron vernicifluum	oligomeric urushiol biosynthesis	lacquer laccase||lacquer laccase
14436_Transcript_1/1_Confidence_1.000_Length_894_45	894	P52708_PlantCyc_MONOMER-14084	510	40.53	301	153	8	889	2	75	354	2e-59	223	HNL	Sorghum bicolor	dhurrin degradation	hydroxynitrile lyase
14475_Transcript_1/1_Confidence_1.000_Length_656_45	656	LOC_OS04G46370_PlantCyc_LOC_OS04G46370.1-MONOMER	387	85.19	108	16	0	344	21	280	387	5e-51	195	-	-	-	-
14500_Transcript_1/1_Confidence_1.000_Length_356_45	356	LOC_OS11G01836_PlantCyc_LOC_OS11G01836.1-MONOMER	645	47.86	117	61	0	3	353	391	507	2e-27	115	-	-	-	-
14513_Transcript_1/1_Confidence_1.000_Length_352_45	352	LOC_OS01G61560_PlantCyc_LOC_OS01G61560.1-MONOMER	304	70.45	88	26	0	350	87	217	304	3e-32	131	-	-	-	-
1457_Transcript_2/3_Confidence_0.714_Length_1859_45	1859	SGN-U564013_PlantCyc_SGN-U312310-MONOMER	552	71.39	402	111	2	47	1252	84	481	3e-176	535	SGN-U312310	Solanum lycopersicum	xanthohumol biosynthesis	4-COUMARATE-COA LIGASE
14619_Transcript_1/1_Confidence_1.000_Length_282_45	282	Q941D0_PlantCyc_MONOMER-13724	443	45.33	75	40	1	252	28	110	183	2e-13	68.6	laccase	Toxicodendron vernicifluum	oligomeric urushiol biosynthesis	lacquer laccase||lacquer laccase
14631_Transcript_1/1_Confidence_1.000_Length_296_45	296	LOC_OS06G41090_PlantCyc_LOC_OS06G41090.1-MONOMER	824	53.64	110	35	3	13	294	135	244	2e-25	108	-	-	-	-
14633_Transcript_3/5_Confidence_0.500_Length_1712_45	1712	Q0WTI8_PlantCyc_AT2G41000-MONOMER	184	37.93	87	46	2	238	480	5	89	3e-10	61.6	-	-	-	-
14646_Transcript_1/1_Confidence_1.000_Length_1065_45	1065	SGN-U581415_PlantCyc_SGN-U315302-MONOMER	272	32.95	258	164	7	75	833	10	263	8e-32	132	SGN-U315302	Solanum lycopersicum	stearate biosynthesis II (plants)	BETA-KETOACYL-ACP REDUCTASE
14689_Transcript_1/3_Confidence_0.600_Length_502_45	502	LOC_OS08G37970_PlantCyc_LOC_OS08G37970.1-MONOMER	357	57.89	114	48	0	103	444	9	122	1e-36	146	-	-	-	-
1468_Transcript_6/11_Confidence_0.393_Length_2604_45	2604	Q9LD43_PlantCyc_AT2G38040-MONOMER	769	48.18	743	284	15	434	2479	20	722	7e-166	579	AT2G38040	Arabidopsis thaliana	fatty acid biosynthesis initiation I	acetyl-CoA carboxylase
14727_Transcript_1/2_Confidence_1.000_Length_1114_45	1114	O81884_PlantCyc_AT4G33670-MONOMER	319	29.69	192	121	5	1111	566	35	222	4e-14	73.9	AT4G33670	Arabidopsis thaliana	ascorbate biosynthesis I (L-galactose pathway)	L-galactose dehydrogenase
14737_Transcript_3/3_Confidence_0.778_Length_1612_45	1612	LOC_OS05G43530_PlantCyc_LOC_OS05G43530.1-MONOMER	688	63.66	355	74	4	3	923	135	482	1e-119	424	-	-	-	-
14781_Transcript_1/1_Confidence_1.000_Length_1133_45	1133	Q9M0M1_PlantCyc_AT4G18180-MONOMER	414	58.69	351	140	2	1065	16	27	373	1e-120	427	AT4G18180	Arabidopsis thaliana	homogalacturonan degradation	polygalacturonase
14817_Transcript_1/2_Confidence_1.000_Length_849_45	849	Q9SZP1_PlantCyc_LYSDECARBOX-MONOMER	282	70.33	91	27	0	846	574	20	110	3e-37	150	-	-	-	-
14828_Transcript_1/2_Confidence_1.000_Length_965_45	965	LOC_OS07G13530_PlantCyc_LOC_OS07G13530.1-MONOMER	215	43.18	176	92	3	790	284	1	175	7e-35	142	-	-	-	-
14838_Transcript_1/1_Confidence_1.000_Length_645_45	645	LOC_OS03G40020_PlantCyc_LOC_OS03G40020.1-MONOMER	742	34.66	176	115	0	641	114	401	576	5e-29	122	-	-	-	-
1483_Transcript_4/8_Confidence_0.500_Length_1509_45	1509	Q941D0_PlantCyc_MONOMER-13724	443	24.40	332	195	16	131	1069	119	413	5e-14	73.9	laccase	Toxicodendron vernicifluum	oligomeric urushiol biosynthesis	lacquer laccase||lacquer laccase
14842_Transcript_1/1_Confidence_1.000_Length_1436_45	1436	SGN-U595563_PlantCyc_SGN-U334482-MONOMER	1364	35.49	479	283	5	1434	1	295	748	1e-105	378	SGN-U334482	Solanum lycopersicum	IAA biosynthesis I	indole-3-acetaldehyde oxidase
14857_Transcript_1/1_Confidence_1.000_Length_2486_45	2486	LOC_OS06G01400_PlantCyc_LOC_OS06G01400.1-MONOMER	1068	69.00	829	256	1	1	2484	181	1009	0.0	1137	-	-	-	-
14929_Transcript_1/1_Confidence_1.000_Length_346_45	346	LOC_OS06G01990_PlantCyc_LOC_OS06G01990.1-MONOMER	303	52.54	59	28	0	3	179	232	290	2e-13	68.9	-	-	-	-
14941_Transcript_1/1_Confidence_1.000_Length_374_45	374	A2A1A0_PlantCyc_MONOMER-13859	352	45.30	117	62	1	23	373	48	162	4e-26	111	NCS1	Coptis japonica	(S)-reticuline biosynthesis I	norcoclaurine synthase
14978_Transcript_1/1_Confidence_1.000_Length_633_45	633	LOC_OS02G48860_PlantCyc_LOC_OS02G48860.1-MONOMER	475	38.36	73	35	3	6	218	411	475	4e-06	46.2	-	-	-	-
14984_Transcript_1/1_Confidence_1.000_Length_444_45	444	LOC_OS03G50450_PlantCyc_LOC_OS03G50450.1-MONOMER	686	34.69	147	67	3	2	442	93	210	8e-13	67.4	-	-	-	-
1498_Transcript_3/3_Confidence_0.600_Length_1733_45	1733	Q9LJK2_PlantCyc_AT3G19270-MONOMER	468	34.18	433	274	6	154	1440	35	460	6e-65	243	abscisic acid 8'-hydroxylase	Arabidopsis thaliana	phaseic acid biosynthesis	abscisic acid 8'-hydroxylase
1499_Transcript_1/4_Confidence_0.762_Length_1095_45	1095	LOC_OS01G67800_PlantCyc_LOC_OS01G67800.1-MONOMER	1444	37.07	294	177	6	1095	229	533	823	1e-48	188	-	-	-	-
15016_Transcript_1/1_Confidence_1.000_Length_304_45	304	LOC_OS03G02939_PlantCyc_LOC_OS03G02939.1-MONOMER	322	56.52	46	20	0	302	165	277	322	6e-09	53.5	-	-	-	-
15037_Transcript_1/1_Confidence_1.000_Length_450_45	450	Q40577_PlantCyc_EAS-MONOMER	548	52.21	113	54	0	1	339	221	333	8e-32	130	TEAS	Nicotiana tabacum	capsidiol biosynthesis	5-epi-aristolochene synthase
15038_Transcript_1/1_Confidence_1.000_Length_249_45	249	Q4VM12_PlantCyc_MONOMER-13549	574	35.80	81	52	0	2	244	386	466	6e-14	70.1	-	-	-	-
15154_Transcript_3/4_Confidence_0.625_Length_1053_45	1053	LOC_OS02G44010_PlantCyc_LOC_OS02G44010.1-MONOMER	327	29.75	121	63	2	170	466	115	235	9e-07	49.3	-	-	-	-
15162_Transcript_1/3_Confidence_0.600_Length_1610_45	1610	LOC_OS06G11500_PlantCyc_LOC_OS06G11500.1-MONOMER	674	82.03	217	39	0	723	1373	434	650	4e-99	356	-	-	-	-
15162_Transcript_2/3_Confidence_0.400_Length_1945_45	1945	LOC_OS06G11500_PlantCyc_LOC_OS06G11500.1-MONOMER	674	77.82	550	122	0	59	1708	101	650	0.0	827	-	-	-	-
151_Transcript_1/2_Confidence_1.000_Length_1890_45	1890	LOC_OS03G49380_PlantCyc_LOC_OS03G49380.1-MONOMER	877	59.08	391	149	7	613	1770	75	459	3e-122	433	-	-	-	-
15217_Transcript_1/1_Confidence_1.000_Length_359_45	359	Q9FJQ8_PlantCyc_AT5G47050-MONOMER	300	39.13	46	28	0	294	157	253	298	1e-07	49.3	shikimate kinase	Arabidopsis thaliana	chorismate biosynthesis I	shikimate kinase
15244_Transcript_1/1_Confidence_1.000_Length_721_45	721	Q9LUZ6_PlantCyc_AT5G58600-MONOMER	402	38.77	227	123	6	20	664	179	401	4e-40	159	UDP glycosyltransferase	Arabidopsis thaliana	cytokinins-O-glucoside biosynthesis	UDP glycosyltransferase
15265_Transcript_2/5_Confidence_0.571_Length_2138_45	2138	LOC_OS04G41510_PlantCyc_LOC_OS04G41510.1-MONOMER	876	23.84	365	179	11	1632	811	441	797	4e-10	61.6	-	-	-	-
15332_Transcript_1/6_Confidence_0.333_Length_445_45	445	Q9FNX8_PlantCyc_AT1G72520-MONOMER	926	66.67	63	21	0	245	433	138	200	2e-19	89.7	AT1G72520	Arabidopsis thaliana	divinyl ether biosynthesis II (13-LOX)	lipoxygenase
15333_Transcript_1/1_Confidence_1.000_Length_361_45	361	LOC_OS06G46284_PlantCyc_LOC_OS06G46284.1-MONOMER	885	73.11	119	32	0	3	359	302	420	3e-50	191	-	-	-	-
15338_Transcript_1/1_Confidence_1.000_Length_430_45	430	LOC_OS06G40700_PlantCyc_LOC_OS06G40700.1-MONOMER	790	33.85	130	85	1	427	38	259	387	1e-10	60.5	-	-	-	-
1548_Transcript_1/3_Confidence_0.818_Length_2353_45	2353	Q941D0_PlantCyc_MONOMER-13724	443	32.38	210	121	9	849	1445	122	321	7e-19	90.9	laccase	Toxicodendron vernicifluum	oligomeric urushiol biosynthesis	lacquer laccase||lacquer laccase
15543_Transcript_1/1_Confidence_1.000_Length_848_45	848	LOC_OS06G40700_PlantCyc_LOC_OS06G40700.1-MONOMER	790	35.98	164	103	2	38	529	622	783	9e-23	102	-	-	-	-
1554_Transcript_1/1_Confidence_1.000_Length_4343_45	4343	LOC_OS03G50450_PlantCyc_LOC_OS03G50450.1-MONOMER	686	28.06	638	354	16	2120	321	77	647	4e-46	182	-	-	-	-
1557_Transcript_1/8_Confidence_0.412_Length_844_45	844	Q9LFF9_PlantCyc_AT3G53620-MONOMER	216	86.79	159	21	0	687	211	58	216	5e-80	292	-	-	-	-
1557_Transcript_4/8_Confidence_0.588_Length_1441_45	1441	Q9LFF9_PlantCyc_AT3G53620-MONOMER	216	86.29	175	23	1	1267	746	1	175	1e-85	311	-	-	-	-
1557_Transcript_5/8_Confidence_0.471_Length_1157_45	1157	Q9LFF9_PlantCyc_AT3G53620-MONOMER	216	85.19	135	19	1	983	582	1	135	6e-99	232	-	-	-	-
1581_Transcript_2/4_Confidence_0.700_Length_1567_45	1567	LOC_OS06G02019_PlantCyc_LOC_OS06G02019.1-MONOMER	506	67.40	454	145	2	3	1355	52	505	0.0	639	-	-	-	-
15886_Transcript_1/1_Confidence_1.000_Length_226_45	226	LOC_OS03G02030_PlantCyc_LOC_OS03G02030.1-MONOMER	554	69.23	52	16	0	1	156	155	206	9e-18	82.8	-	-	-	-
15889_Transcript_1/4_Confidence_0.667_Length_1253_45	1253	LOC_OS04G35770_PlantCyc_LOC_OS04G35770.1-MONOMER	480	64.77	176	62	0	1	528	303	478	2e-69	257	-	-	-	-
15889_Transcript_4/4_Confidence_0.667_Length_1316_45	1316	LOC_OS04G35770_PlantCyc_LOC_OS04G35770.1-MONOMER	480	64.77	176	62	0	1	528	303	478	2e-69	257	-	-	-	-
1591_Transcript_2/6_Confidence_0.700_Length_1920_45	1920	LOC_OS12G03720_PlantCyc_LOC_OS12G03720.1-MONOMER	680	84.80	296	45	0	794	1681	385	680	0.0	500	-	-	-	-
15945_Transcript_1/1_Confidence_1.000_Length_732_45	732	Q9SZT8_PlantCyc_AT4G37830-MONOMER	632	25.28	265	159	5	37	732	66	324	2e-18	87.0	AT4G37830	Arabidopsis thaliana	aerobic respiration -- electron donor II	complex IV
1600_Transcript_1/1_Confidence_1.000_Length_590_45	590	LOC_OS07G10240_PlantCyc_LOC_OS07G10240.1-MONOMER	499	41.98	212	106	3	590	6	54	265	5e-26	112	-	-	-	-
16020_Transcript_1/1_Confidence_1.000_Length_878_45	878	LOC_OS05G02820_PlantCyc_LOC_OS05G02820.1-MONOMER	889	24.00	175	114	4	839	345	595	760	2e-06	47.8	-	-	-	-
16064_Transcript_1/1_Confidence_1.000_Length_862_45	862	LOC_OS01G45760_PlantCyc_LOC_OS01G45760.1-MONOMER	406	43.75	224	120	2	2	658	166	388	7e-52	198	-	-	-	-
1608_Transcript_2/4_Confidence_0.750_Length_4229_45	4229	LOC_OS10G30580_PlantCyc_LOC_OS10G30580.1-MONOMER	808	36.03	494	273	11	2116	686	223	690	3e-72	268	-	-	-	-
1610_Transcript_1/6_Confidence_0.571_Length_907_45	907	Q2PGC4_PlantCyc_MONOMER-14005	678	72.76	246	64	2	733	2	36	280	6e-107	381	HvYS1	Hordeum vulgare	Fe(III)-phytosiderophore transport	Fe(III)-phytosiderophore transporter
1610_Transcript_3/6_Confidence_0.571_Length_949_45	949	Q2PGC4_PlantCyc_MONOMER-14005	678	77.40	146	32	1	439	2	136	280	4e-100	247	HvYS1	Hordeum vulgare	Fe(III)-phytosiderophore transport	Fe(III)-phytosiderophore transporter
1610_Transcript_5/6_Confidence_0.500_Length_1048_45	1048	Q2PGC4_PlantCyc_MONOMER-14005	678	69.68	155	44	2	927	469	36	189	6e-58	219	HvYS1	Hordeum vulgare	Fe(III)-phytosiderophore transport	Fe(III)-phytosiderophore transporter
16111_Transcript_2/3_Confidence_0.667_Length_1059_45	1059	Q9FG93_PlantCyc_AT5G43710-MONOMER	624	63.86	166	51	2	2	499	389	545	5e-61	229	-	-	-	-
16119_Transcript_1/1_Confidence_1.000_Length_330_45	330	LOC_OS03G38870_PlantCyc_LOC_OS03G38870.1-MONOMER	371	87.27	55	7	0	226	62	48	102	4e-29	120	-	-	-	-
16167_Transcript_1/1_Confidence_1.000_Length_249_45	249	Q9T0H5_PlantCyc_AT4G13550-MONOMER	805	58.93	56	23	0	81	248	88	143	2e-16	78.2	-	-	-	-
16168_Transcript_1/1_Confidence_1.000_Length_265_45	265	LOC_OS05G30750_PlantCyc_LOC_OS05G30750.1-MONOMER	774	92.05	88	7	0	1	264	121	208	2e-45	174	-	-	-	-
16171_Transcript_1/2_Confidence_1.000_Length_446_45	446	LOC_OS02G47800_PlantCyc_LOC_OS02G47800.1-MONOMER	476	71.88	64	18	0	194	3	239	302	2e-30	90.1	-	-	-	-
16176_Transcript_1/1_Confidence_1.000_Length_475_45	475	P30986_PlantCyc_MONOMER-12338	538	44.76	105	55	2	14	325	416	518	1e-23	103	BBE	Coptis japonica	dehydroscoulerine biosynthesis	tetrahydroprotoberberine synthase
1621_Transcript_2/3_Confidence_0.750_Length_551_45	551	Q501F7_PlantCyc_AT1G21440-MONOMER	336	58.18	110	46	0	549	220	216	325	9e-35	140	AT1G21440	Arabidopsis thaliana	glyoxylate cycle	isocitrate lyase
16245_Transcript_1/1_Confidence_1.000_Length_303_45	303	SGN-U579550_PlantCyc_SGN-U313664-MONOMER;	410	82.69	52	9	0	302	147	359	410	1e-21	95.9	-	-	-	-
16252_Transcript_1/1_Confidence_1.000_Length_737_45	737	LOC_OS02G06140_PlantCyc_LOC_OS02G06140.1-MONOMER	1559	24.14	116	78	1	387	734	31	136	1e-10	61.6	-	-	-	-
1625_Transcript_2/5_Confidence_0.615_Length_1675_45	1675	LOC_OS03G40020_PlantCyc_LOC_OS03G40020.1-MONOMER	742	21.01	457	303	13	1589	252	202	611	3e-10	61.6	-	-	-	-
16270_Transcript_1/1_Confidence_1.000_Length_845_45	845	SGN-U586529_PlantCyc_SGN-U316758-MONOMER	198	32.56	129	60	4	821	492	43	163	8e-13	68.9	SGN-U316758	Solanum lycopersicum	photorespiration	hydroxypyruvate reductase
16290_Transcript_1/1_Confidence_1.000_Length_634_45	634	LOC_OS01G70310_PlantCyc_LOC_OS01G70310.1-MONOMER	381	41.38	174	81	3	632	174	203	376	3e-28	119	-	-	-	-
1629_Transcript_3/8_Confidence_0.650_Length_2734_45	2734	LOC_OS03G20720_PlantCyc_LOC_OS03G20720.1-MONOMER	666	29.34	668	364	25	2433	643	5	635	2e-53	206	-	-	-	-
1629_Transcript_5/8_Confidence_0.650_Length_2659_45	2659	LOC_OS03G20720_PlantCyc_LOC_OS03G20720.1-MONOMER	666	29.95	651	357	26	2358	643	5	635	4e-55	211	-	-	-	-
16349_Transcript_1/1_Confidence_1.000_Length_465_45	465	LOC_OS04G16990_PlantCyc_LOC_OS04G16990.1-MONOMER	858	29.41	119	82	1	28	384	461	577	2e-08	52.8	-	-	-	-
16360_Transcript_1/1_Confidence_1.000_Length_401_45	401	Q9SZT8_PlantCyc_AT4G37830-MONOMER	632	40.48	126	74	1	22	396	196	321	5e-27	114	AT4G37830	Arabidopsis thaliana	aerobic respiration -- electron donor II	complex IV
16374_Transcript_1/1_Confidence_1.000_Length_377_45	377	LOC_OS01G47330_PlantCyc_LOC_OS01G47330.1-MONOMER	185	44.62	65	36	0	313	119	118	182	6e-11	60.8	-	-	-	-
16397_Transcript_2/2_Confidence_1.000_Length_495_45	495	LOC_OS09G39380_PlantCyc_LOC_OS09G39380.1-MONOMER	447	72.99	174	36	1	2	490	237	410	3e-71	261	-	-	-	-
16421_Transcript_2/2_Confidence_1.000_Length_1239_45	1239	LOC_OS02G35870_PlantCyc_LOC_OS02G35870.1-MONOMER	400	56.01	341	136	6	236	1237	4	337	5e-102	365	-	-	-	-
1648_Transcript_1/5_Confidence_0.667_Length_2282_45	2282	LOC_OS02G32490_PlantCyc_LOC_OS02G32490.1-MONOMER	705	80.78	718	108	2	2264	114	17	705	0.0	1193	-	-	-	-
16501_Transcript_1/1_Confidence_1.000_Length_1082_45	1082	SGN-U580380_PlantCyc_SGN-U314708-MONOMER	314	46.33	177	87	2	356	883	126	295	3e-46	180	SGN-U314708	Solanum lycopersicum	photorespiration	ribulose bisphosphate carboxylase/oxygenase
16595_Transcript_1/1_Confidence_1.000_Length_226_45	226	Q9AR07_PlantCyc_AT1G19640-MONOMER	389	32.88	73	49	0	6	224	222	294	2e-09	55.1	-	-	-	-
16613_Transcript_5/5_Confidence_0.583_Length_1924_45	1924	LOC_OS06G06390_PlantCyc_LOC_OS06G06390.1-MONOMER	989	29.18	377	211	16	8	1033	419	774	4e-23	104	-	-	-	-
16643_Transcript_1/1_Confidence_1.000_Length_1278_45	1278	Q9M8S8_PlantCyc_AT3G02870-MONOMER	271	32.50	240	151	5	966	262	33	266	4e-28	120	-	-	-	-
16647_Transcript_1/1_Confidence_1.000_Length_730_45	730	LOC_OS03G50450_PlantCyc_LOC_OS03G50450.1-MONOMER	686	34.39	189	112	5	607	50	36	215	9e-18	85.1	-	-	-	-
16655_Transcript_1/1_Confidence_1.000_Length_2138_45	2138	LOC_OS04G48010_PlantCyc_LOC_OS04G48010.1-MONOMER	698	23.99	321	207	14	969	91	222	533	2e-09	59.7	-	-	-	-
16676_Transcript_1/1_Confidence_1.000_Length_296_45	296	O48958_PlantCyc_MONOMER-522	531	62.16	37	13	1	185	295	65	100	4e-07	47.4	cyp71E1	Sorghum bicolor	dhurrin biosynthesis	cytochrome P-450<SUB>OX</SUB>
16717_Transcript_1/1_Confidence_1.000_Length_228_45	228	LOC_OS04G57440_PlantCyc_LOC_OS04G57440.1-MONOMER	466	31.08	74	50	1	8	226	202	275	5e-10	57.0	-	-	-	-
16741_Transcript_1/2_Confidence_1.000_Length_669_45	669	Q9XF20_PlantCyc_EG50003-MONOMER	132	56.83	139	49	2	80	487	1	131	1e-33	137	Acl	Arabidopsis thaliana	capsiconiate biosynthesis	fatty acid synthase
16747_Transcript_5/8_Confidence_0.529_Length_1881_45	1881	LOC_OS04G41510_PlantCyc_LOC_OS04G41510.1-MONOMER	876	26.84	190	102	7	620	1105	617	797	1e-08	56.6	-	-	-	-
1675_Transcript_1/1_Confidence_1.000_Length_679_45	679	SGN-U580044_PlantCyc_SGN-U313455-MONOMER	150	30.70	114	74	3	621	295	1	114	1e-12	67.8	SGN-U313455	Solanum lycopersicum	leucine biosynthesis	2-ISOPROPYLMALATE SYNTHASE
16763_Transcript_1/1_Confidence_1.000_Length_479_45	479	LOC_OS07G43390_PlantCyc_LOC_OS07G43390.1-MONOMER	594	52.43	103	18	1	3	311	261	332	3e-24	73.9	-	-	-	-
16783_Transcript_1/1_Confidence_1.000_Length_619_45	619	LOC_OS04G42690_PlantCyc_LOC_OS04G42690.1-MONOMER	485	58.62	203	83	1	619	11	269	470	3e-57	215	-	-	-	-
16798_Transcript_1/1_Confidence_1.000_Length_1802_45	1802	P93438_PlantCyc_MONOMER-13932	394	93.37	392	26	0	176	1351	3	394	0.0	724	pOS-SAMS2	Medicago sativa	2'-deoxymugineic acid phytosiderophore biosynthesis	S-adenosyl-L-methionine synthetase
16811_Transcript_1/3_Confidence_0.571_Length_569_45	569	LOC_OS09G15500_PlantCyc_LOC_OS09G15500.1-MONOMER	328	51.95	154	45	1	463	2	26	150	5e-38	151	-	-	-	-
16811_Transcript_2/3_Confidence_0.714_Length_667_45	667	LOC_OS09G15500_PlantCyc_LOC_OS09G15500.1-MONOMER	328	63.96	111	40	0	561	229	26	136	6e-37	148	-	-	-	-
16816_Transcript_4/5_Confidence_0.308_Length_1422_45	1422	SGN-U564210_PlantCyc_SGN-U321575-MONOMER	251	73.66	205	54	0	526	1140	39	243	1e-86	315	SGN-U321575	Solanum lycopersicum	lysine degradation I	LYSINE DECARBOXYLASE
16816_Transcript_5/5_Confidence_0.538_Length_1728_45	1728	SGN-U564210_PlantCyc_SGN-U321575-MONOMER	251	70.23	131	39	0	1224	1616	119	249	5e-50	193	SGN-U321575	Solanum lycopersicum	lysine degradation I	LYSINE DECARBOXYLASE
16835_Transcript_2/2_Confidence_1.000_Length_1114_45	1114	Q8S8T4_PlantCyc_AT2G47650-MONOMER	443	91.75	315	26	0	2	946	127	441	3e-174	605	UDP-glucuronate decarboxylase	Arabidopsis thaliana	UDP-D-xylose biosynthesis	UDP-glucuronate decarboxylase
16852_Transcript_1/2_Confidence_1.000_Length_1527_45	1527	LOC_OS04G57400_PlantCyc_LOC_OS04G57400.1-MONOMER	430	75.25	400	99	0	13	1212	15	414	0.0	634	-	-	-	-
16875_Transcript_3/3_Confidence_0.600_Length_822_45	822	SGN-U580380_PlantCyc_SGN-U314708-MONOMER	314	38.60	171	101	1	183	683	126	296	2e-30	127	SGN-U314708	Solanum lycopersicum	photorespiration	ribulose bisphosphate carboxylase/oxygenase
16885_Transcript_1/4_Confidence_0.625_Length_659_45	659	LOC_OS03G09250_PlantCyc_LOC_OS03G09250.1-MONOMER	510	86.13	137	19	0	598	188	374	510	1e-62	234	-	-	-	-
16892_Transcript_1/1_Confidence_1.000_Length_651_45	651	Q9LMA6_PlantCyc_AT1G19200-MONOMER	222	35.00	120	67	4	592	266	98	217	4e-10	59.3	-	-	-	-
16907_Transcript_1/2_Confidence_1.000_Length_1556_45	1556	LOC_OS06G40700_PlantCyc_LOC_OS06G40700.1-MONOMER	790	43.71	437	236	5	1551	265	349	783	2e-92	334	-	-	-	-
16963_Transcript_1/1_Confidence_1.000_Length_1609_45	1609	Q93ZB2_PlantCyc_AT5G25900-MONOMER	509	59.63	493	191	5	75	1529	15	507	4e-170	592	AT5G25900	Arabidopsis thaliana	GA<sub>12</sub> biosynthesis	ent-kaurene oxidase
16965_Transcript_1/1_Confidence_1.000_Length_230_45	230	LOC_OS10G08550_PlantCyc_LOC_OS10G08550.1-MONOMER	480	96.55	29	1	0	1	87	278	306	1e-18	60.1	-	-	-	-
17029_Transcript_1/2_Confidence_1.000_Length_923_45	923	LOC_OS02G08270_PlantCyc_LOC_OS02G08270.1-MONOMER	299	45.30	117	61	1	4	345	67	183	1e-23	105	-	-	-	-
17061_Transcript_1/2_Confidence_1.000_Length_3069_45	3069	Q94A41_PlantCyc_AT1G69830-MONOMER	887	62.84	853	286	9	255	2807	64	887	0.0	1108	AT1G69830	Arabidopsis thaliana	starch degradation	alpha-amylase
17073_Transcript_2/3_Confidence_0.714_Length_1640_45	1640	O04373_PlantCyc_AT1G51760-MONOMER	440	48.18	220	83	4	569	1225	159	348	3e-43	171	-	-	-	-
17074_Transcript_2/3_Confidence_0.286_Length_322_45	322	LOC_OS11G07910_PlantCyc_LOC_OS11G07910.1-MONOMER	593	47.37	76	39	1	90	314	19	94	6e-16	76.6	-	-	-	-
17088_Transcript_1/3_Confidence_0.667_Length_686_45	686	LOC_OS10G01750_PlantCyc_LOC_OS10G01750.1-MONOMER	1350	46.67	225	103	1	4	678	945	1152	9e-51	194	-	-	-	-
17124_Transcript_1/1_Confidence_1.000_Length_1400_45	1400	LOC_OS06G40700_PlantCyc_LOC_OS06G40700.1-MONOMER	790	46.57	466	231	9	4	1383	288	741	2e-98	353	-	-	-	-
17158_Transcript_1/3_Confidence_0.625_Length_1019_45	1019	SGN-U580093_PlantCyc_SGN-U338901-MONOMER;	231	86.21	145	20	0	138	572	52	196	9e-80	251	-	-	-	-
17161_Transcript_1/4_Confidence_0.625_Length_852_45	852	Q6Q796_PlantCyc_MONOMER-13426	365	60.00	100	40	0	476	177	266	365	2e-69	143	OMT	Vanilla planifolia	vanilla biosynthesis	3,4-dihydroxybenzaldehyde-O-methyltransferase
17168_Transcript_1/2_Confidence_1.000_Length_1666_45	1666	O04373_PlantCyc_AT1G51760-MONOMER	440	27.41	197	114	7	436	990	129	308	4e-07	51.2	-	-	-	-
17198_Transcript_1/1_Confidence_1.000_Length_2287_45	2287	Q941D0_PlantCyc_MONOMER-13724	443	35.09	322	189	9	1162	236	81	395	3e-40	161	laccase	Toxicodendron vernicifluum	oligomeric urushiol biosynthesis	lacquer laccase||lacquer laccase
17228_Transcript_1/2_Confidence_1.000_Length_766_45	766	SGN-U577904_PlantCyc_SGN-U314706-MONOMER	527	86.92	107	14	0	253	573	414	520	6e-49	188	SGN-U314706	Solanum lycopersicum	starch biosynthesis	ADP-glucose pyrophosphorylase
17276_Transcript_1/2_Confidence_1.000_Length_1118_45	1118	LOC_OS04G41810_PlantCyc_LOC_OS04G41810.1-MONOMER	381	25.17	151	104	3	800	360	224	369	4e-06	47.4	-	-	-	-
17336_Transcript_1/1_Confidence_1.000_Length_732_45	732	LOC_OS10G40030_PlantCyc_LOC_OS10G40030.1-MONOMER	319	55.41	148	66	0	287	730	10	157	4e-30	126	-	-	-	-
17377_Transcript_1/1_Confidence_1.000_Length_975_45	975	LOC_OS09G35970_PlantCyc_LOC_OS09G35970.1-MONOMER	324	74.43	262	67	0	974	189	63	324	4e-114	405	-	-	-	-
17387_Transcript_1/3_Confidence_0.714_Length_1564_45	1564	LOC_OS01G73000_PlantCyc_LOC_OS01G73000.1-MONOMER	387	56.66	383	125	4	330	1445	34	386	1e-116	414	-	-	-	-
17464_Transcript_2/3_Confidence_0.750_Length_2808_45	2808	SGN-U563958_PlantCyc_SGN-U315267-MONOMER	421	25.77	291	183	7	2798	1998	108	389	1e-15	80.1	SGN-U315267	Solanum lycopersicum	heme biosynthesis from uroporphyrinogen-III I	UROPORPHYRINOGEN DECARBOXYLASE
17500_Transcript_1/1_Confidence_1.000_Length_342_45	342	LOC_OS03G11700_PlantCyc_LOC_OS03G11700.1-MONOMER	392	31.48	108	73	1	9	332	96	202	8e-10	56.6	-	-	-	-
17563_Transcript_1/1_Confidence_1.000_Length_224_45	224	Q941D0_PlantCyc_MONOMER-13724	443	41.10	73	43	0	1	219	255	327	3e-09	54.7	laccase	Toxicodendron vernicifluum	oligomeric urushiol biosynthesis	lacquer laccase||lacquer laccase
17610_Transcript_1/2_Confidence_1.000_Length_677_45	677	LOC_OS03G50450_PlantCyc_LOC_OS03G50450.1-MONOMER	686	33.88	183	88	5	619	77	71	222	2e-14	73.6	-	-	-	-
1762_Transcript_1/2_Confidence_1.000_Length_1118_45	1118	Q42564_PlantCyc_AT4G35000-MONOMER	287	82.11	285	51	0	71	925	1	285	7e-125	441	AT4G35000	Arabidopsis thaliana	ascorbate glutathione cycle	L-ascorbate peroxidase
17635_Transcript_2/4_Confidence_0.667_Length_2547_45	2547	LOC_OS08G02380_PlantCyc_LOC_OS08G02380.1-MONOMER	530	27.27	253	148	6	731	1441	94	326	8e-13	70.9	-	-	-	-
17636_Transcript_1/1_Confidence_1.000_Length_1803_45	1803	LOC_OS03G50450_PlantCyc_LOC_OS03G50450.1-MONOMER	686	23.33	510	307	15	1525	92	72	529	2e-36	148	-	-	-	-
17801_Transcript_1/2_Confidence_1.000_Length_293_45	293	Q9SZP1_PlantCyc_LYSDECARBOX-MONOMER	282	57.89	38	16	0	185	72	78	115	8e-08	49.7	-	-	-	-
17801_Transcript_2/2_Confidence_1.000_Length_354_45	354	Q9SZP1_PlantCyc_LYSDECARBOX-MONOMER	282	69.01	71	22	0	284	72	45	115	2e-25	108	-	-	-	-
17826_Transcript_1/2_Confidence_1.000_Length_1286_45	1286	LOC_OS06G36560_PlantCyc_LOC_OS06G36560.1-MONOMER	308	78.90	308	62	1	169	1083	1	308	8e-152	531	-	-	-	-
17830_Transcript_1/1_Confidence_1.000_Length_1025_45	1025	LOC_OS07G06300_PlantCyc_LOC_OS07G06300.1-MONOMER	1367	25.50	298	193	8	1022	150	388	663	9e-09	55.8	-	-	-	-
1788_Transcript_2/3_Confidence_0.667_Length_1417_45	1417	SGN-U573424_PlantCyc_SGN-U313497-MONOMER	476	84.94	385	58	0	1406	252	92	476	0.0	664	SGN-U313497	Solanum lycopersicum	sulfate reduction II (assimilatory)	ATP sulfurylase
17892_Transcript_2/3_Confidence_0.714_Length_243_45	243	LOC_OS03G29730_PlantCyc_LOC_OS03G29730.1-MONOMER	308	56.16	73	23	1	241	50	102	174	3e-17	80.9	-	-	-	-
17906_Transcript_1/3_Confidence_0.714_Length_1688_45	1688	LOC_OS01G67030_PlantCyc_LOC_OS01G67030.1-MONOMER	418	35.58	163	100	2	892	1380	255	412	3e-28	121	-	-	-	-
17931_Transcript_1/2_Confidence_1.000_Length_2782_45	2782	LOC_OS03G50450_PlantCyc_LOC_OS03G50450.1-MONOMER	686	32.49	277	171	7	1146	328	383	647	1e-26	116	-	-	-	-
17954_Transcript_1/1_Confidence_1.000_Length_612_45	612	SGN-U576872_PlantCyc_SGN-U322314-MONOMER	440	67.89	109	35	0	610	284	332	440	1e-42	167	SGN-U322314	Solanum lycopersicum	tryptophan biosynthesis	ANTHRANILATE PHOSPHORIBOSYLTRANSFERASE
17967_Transcript_1/1_Confidence_1.000_Length_958_45	958	LOC_OS07G13530_PlantCyc_LOC_OS07G13530.1-MONOMER	215	41.67	216	107	4	810	181	13	215	1e-41	165	-	-	-	-
17973_Transcript_4/5_Confidence_0.692_Length_2678_45	2678	LOC_OS01G09000_PlantCyc_LOC_OS01G09000.1-MONOMER	796	79.40	796	158	2	2602	233	1	796	0.0	1257	-	-	-	-
17997_Transcript_1/1_Confidence_1.000_Length_451_45	451	LOC_OS08G03670_PlantCyc_LOC_OS08G03670.1-MONOMER	672	39.50	119	62	3	349	2	101	212	1e-18	87.0	-	-	-	-
18018_Transcript_1/1_Confidence_1.000_Length_408_45	408	Q9SZT8_PlantCyc_AT4G37830-MONOMER	632	41.09	129	76	0	10	396	363	491	6e-23	100	AT4G37830	Arabidopsis thaliana	aerobic respiration -- electron donor II	complex IV
18047_Transcript_1/7_Confidence_0.500_Length_1210_45	1210	LOC_OS04G57440_PlantCyc_LOC_OS04G57440.1-MONOMER	466	57.69	182	73	2	1	537	281	461	5e-57	216	-	-	-	-
18047_Transcript_2/7_Confidence_0.450_Length_1149_45	1149	LOC_OS04G57440_PlantCyc_LOC_OS04G57440.1-MONOMER	466	57.69	182	73	2	1	537	281	461	5e-57	216	-	-	-	-
18047_Transcript_4/7_Confidence_0.500_Length_1674_45	1674	LOC_OS04G57440_PlantCyc_LOC_OS04G57440.1-MONOMER	466	57.69	182	73	2	1	537	281	461	7e-57	216	-	-	-	-
18092_Transcript_1/1_Confidence_1.000_Length_1538_45	1538	LOC_OS01G55540_PlantCyc_LOC_OS01G55540.1-MONOMER	460	87.19	398	51	0	1479	286	58	455	0.0	702	-	-	-	-
18101_Transcript_1/2_Confidence_1.000_Length_543_45	543	SGN-U563958_PlantCyc_SGN-U315267-MONOMER	421	36.73	98	62	0	228	521	213	310	1e-11	64.3	SGN-U315267	Solanum lycopersicum	heme biosynthesis from uroporphyrinogen-III I	UROPORPHYRINOGEN DECARBOXYLASE
1810_Transcript_1/1_Confidence_1.000_Length_1640_45	1640	LOC_OS04G41510_PlantCyc_LOC_OS04G41510.1-MONOMER	876	25.22	345	164	11	89	853	437	777	6e-19	90.5	-	-	-	-
18113_Transcript_3/9_Confidence_0.435_Length_945_45	945	LOC_OS09G27820_PlantCyc_LOC_OS09G27820.1-MONOMER	322	66.18	136	44	2	408	4	164	298	7e-61	179	-	-	-	-
18126_Transcript_3/3_Confidence_0.667_Length_772_45	772	LOC_OS08G39960_PlantCyc_LOC_OS08G39960.1-MONOMER	284	58.22	213	62	1	743	105	99	284	1e-71	264	-	-	-	-
18139_Transcript_1/2_Confidence_1.000_Length_1135_45	1135	LOC_OS01G12900_PlantCyc_LOC_OS01G12900.1-MONOMER	214	81.32	182	34	0	162	707	4	185	8e-86	311	-	-	-	-
18155_Transcript_2/2_Confidence_1.000_Length_639_45	639	LOC_OS03G40020_PlantCyc_LOC_OS03G40020.1-MONOMER	742	30.77	208	136	5	628	5	335	534	1e-19	91.3	-	-	-	-
18156_Transcript_1/2_Confidence_1.000_Length_905_45	905	LOC_OS03G40020_PlantCyc_LOC_OS03G40020.1-MONOMER	742	26.86	242	176	1	4	726	244	485	2e-24	107	-	-	-	-
18204_Transcript_1/2_Confidence_1.000_Length_538_45	538	LOC_OS03G42110_PlantCyc_LOC_OS03G42110.1-MONOMER	415	89.58	96	10	0	290	3	88	183	6e-47	181	-	-	-	-
18217_Transcript_1/1_Confidence_1.000_Length_755_45	755	SGN-U580044_PlantCyc_SGN-U313455-MONOMER	150	34.21	114	71	2	307	636	1	114	2e-14	74.3	SGN-U313455	Solanum lycopersicum	leucine biosynthesis	2-ISOPROPYLMALATE SYNTHASE
18236_Transcript_1/2_Confidence_1.000_Length_2934_45	2934	LOC_OS03G50450_PlantCyc_LOC_OS03G50450.1-MONOMER	686	36.03	297	170	8	1785	2657	370	652	4e-40	161	-	-	-	-
18260_Transcript_1/1_Confidence_1.000_Length_225_45	225	LOC_OS03G40020_PlantCyc_LOC_OS03G40020.1-MONOMER	742	39.19	74	44	1	2	223	393	465	8e-09	53.1	-	-	-	-
1830_Transcript_10/10_Confidence_0.613_Length_5404_45	5404	LOC_OS06G48060_PlantCyc_LOC_OS06G48060.1-MONOMER	346	28.26	230	147	5	4040	4705	112	331	1e-14	78.2	-	-	-	-
18393_Transcript_3/3_Confidence_0.778_Length_729_45	729	LOC_OS10G42220_PlantCyc_LOC_OS10G42220.1-MONOMER	209	29.77	131	58	2	729	337	38	134	2e-24	60.1	-	-	-	-
1839_Transcript_1/4_Confidence_0.733_Length_1195_45	1195	LOC_OS03G40020_PlantCyc_LOC_OS03G40020.1-MONOMER	742	25.16	314	217	5	931	2	184	483	7e-24	106	-	-	-	-
18436_Transcript_1/1_Confidence_1.000_Length_1063_45	1063	LOC_OS07G46520_PlantCyc_LOC_OS07G46520.1-MONOMER	282	77.27	264	52	1	116	883	19	282	5e-115	409	-	-	-	-
1847_Transcript_6/6_Confidence_0.545_Length_2188_45	2188	Q941D0_PlantCyc_MONOMER-13724	443	31.56	320	195	6	975	1874	107	422	4e-42	167	laccase	Toxicodendron vernicifluum	oligomeric urushiol biosynthesis	lacquer laccase||lacquer laccase
18493_Transcript_1/1_Confidence_1.000_Length_206_45	206	LOC_OS10G14920_PlantCyc_LOC_OS10G14920.1-MONOMER	364	69.12	68	21	0	205	2	186	253	5e-23	100	-	-	-	-
1853_Transcript_2/3_Confidence_0.714_Length_1937_45	1937	Q94A37_PlantCyc_AT5G21105-MONOMER	530	62.76	521	188	4	170	1720	1	519	0.0	704	AT5G21105	Arabidopsis thaliana	ascorbate glutathione cycle	L-ascorbate oxidase
18543_Transcript_1/1_Confidence_1.000_Length_715_45	715	LOC_OS03G18060_PlantCyc_LOC_OS03G18060.1-MONOMER	1688	28.04	107	74	3	373	687	299	404	9e-07	48.5	-	-	-	-
1855_Transcript_1/4_Confidence_0.625_Length_1448_45	1448	P42734_PlantCyc_AT4G39330-MONOMER	360	58.97	290	119	0	52	921	9	298	2e-116	350	-	-	-	-
1855_Transcript_2/4_Confidence_0.625_Length_1224_45	1224	P42734_PlantCyc_AT4G39330-MONOMER	360	59.65	285	115	0	118	972	72	356	8e-93	335	-	-	-	-
1858_Transcript_2/4_Confidence_0.750_Length_656_45	656	SGN-U577215_PlantCyc_SGN-U313539-MONOMER	305	86.36	88	12	0	655	392	210	297	2e-41	163	SGN-U313539	Solanum lycopersicum	glycolysis II	PYRUVATE KINASE
18613_Transcript_1/1_Confidence_1.000_Length_630_45	630	O82179_PlantCyc_MONOMER-907	156	77.86	131	29	0	4	396	26	156	2e-57	216	AT2G35120	Arabidopsis thaliana	photorespiration	glycine decarboxylase
18615_Transcript_1/1_Confidence_1.000_Length_1195_45	1195	O22769_PlantCyc_AT4G02580-MONOMER	255	78.54	261	50	1	1115	333	1	255	6e-116	412	AT4G02580	Arabidopsis thaliana	aerobic respiration -- electron donor II	complex I
18616_Transcript_2/3_Confidence_0.667_Length_2720_45	2720	SGN-U581621_PlantCyc_SGN-U321043-MONOMER;	449	69.65	257	77	1	1854	1087	12	268	4e-103	370	-	-	-	-
1861_Transcript_1/1_Confidence_1.000_Length_681_45	681	LOC_OS10G43050_PlantCyc_LOC_OS10G43050.1-MONOMER	293	78.02	182	40	0	1	546	112	293	3e-75	275	-	-	-	-
18669_Transcript_1/1_Confidence_1.000_Length_498_45	498	Q9SZP1_PlantCyc_LYSDECARBOX-MONOMER	282	80.77	130	25	0	69	458	1	130	6e-67	247	-	-	-	-
1869_Transcript_2/3_Confidence_0.667_Length_1366_45	1366	SGN-U577215_PlantCyc_SGN-U313539-MONOMER	305	50.83	240	96	3	1183	482	7	230	1e-58	222	SGN-U313539	Solanum lycopersicum	glycolysis II	PYRUVATE KINASE
1873_Transcript_3/3_Confidence_0.800_Length_1719_45	1719	Q9LUZ6_PlantCyc_AT5G58600-MONOMER	402	25.86	379	250	11	1424	318	44	401	6e-28	120	UDP glycosyltransferase	Arabidopsis thaliana	cytokinins-O-glucoside biosynthesis	UDP glycosyltransferase
18745_Transcript_1/1_Confidence_1.000_Length_366_45	366	Q9S841_PlantCyc_AT3G50820-MONOMER	331	87.29	118	15	0	2	355	214	331	1e-57	216	-	-	-	-
18752_Transcript_4/5_Confidence_0.643_Length_1311_45	1311	Q9ZPV8_PlantCyc_AT2G18250-MONOMER	176	72.26	155	43	0	466	930	15	169	4e-61	230	AT2G18250	Arabidopsis thaliana	coenzyme A biosynthesis	4'-phosphopantetheine adenylyltransferase
18775_Transcript_1/1_Confidence_1.000_Length_916_45	916	LOC_OS06G34120_PlantCyc_LOC_OS06G34120.1-MONOMER	395	47.88	259	133	2	2	775	135	392	8e-67	248	-	-	-	-
1878_Transcript_1/1_Confidence_1.000_Length_905_45	905	LOC_OS07G13530_PlantCyc_LOC_OS07G13530.1-MONOMER	215	25.81	124	86	4	791	435	16	138	4e-08	53.5	-	-	-	-
18801_Transcript_2/3_Confidence_0.667_Length_3319_45	3319	Q94B78_PlantCyc_AT4G33010-MONOMER	1037	82.44	1031	169	3	113	3184	1	1026	0.0	1675	AT4G33010	Arabidopsis thaliana	glycine cleavage complex	glycine dehydrogenase (decarboxylating)
18861_Transcript_1/3_Confidence_0.429_Length_1650_45	1650	SGN-U563958_PlantCyc_SGN-U315267-MONOMER	421	25.11	227	144	7	1175	552	169	388	5e-10	60.8	SGN-U315267	Solanum lycopersicum	heme biosynthesis from uroporphyrinogen-III I	UROPORPHYRINOGEN DECARBOXYLASE
18867_Transcript_1/1_Confidence_1.000_Length_528_45	528	LOC_OS10G35020_PlantCyc_LOC_OS10G35020.1-MONOMER	500	53.90	141	64	1	527	108	352	492	4e-39	155	-	-	-	-
18876_Transcript_1/1_Confidence_1.000_Length_673_45	673	LOC_OS02G52480_PlantCyc_LOC_OS02G52480.1-MONOMER	262	33.33	99	60	3	69	347	159	257	1e-06	47.8	-	-	-	-
18879_Transcript_1/1_Confidence_1.000_Length_1709_45	1709	LOC_OS04G39270_PlantCyc_LOC_OS04G39270.1-MONOMER	419	77.00	313	72	0	1177	239	102	414	9e-143	501	-	-	-	-
1888_Transcript_2/7_Confidence_0.500_Length_1275_45	1275	LOC_OS10G40030_PlantCyc_LOC_OS10G40030.1-MONOMER	319	52.60	308	145	1	112	1035	10	316	5e-74	273	-	-	-	-
18927_Transcript_1/2_Confidence_1.000_Length_588_45	588	LOC_OS04G24140_PlantCyc_LOC_OS04G24140.1-MONOMER	275	52.59	116	48	1	575	228	166	274	1e-28	120	-	-	-	-
1893_Transcript_1/2_Confidence_1.000_Length_884_45	884	SGN-U580044_PlantCyc_SGN-U313455-MONOMER	150	28.07	114	79	1	143	475	1	114	1e-11	65.5	SGN-U313455	Solanum lycopersicum	leucine biosynthesis	2-ISOPROPYLMALATE SYNTHASE
1893_Transcript_2/2_Confidence_1.000_Length_925_45	925	SGN-U580044_PlantCyc_SGN-U313455-MONOMER	150	28.07	114	79	1	143	475	1	114	1e-11	65.5	SGN-U313455	Solanum lycopersicum	leucine biosynthesis	2-ISOPROPYLMALATE SYNTHASE
18955_Transcript_1/1_Confidence_1.000_Length_542_45	542	O48552_PlantCyc_AT4G14940-MONOMER	668	33.10	142	92	3	537	115	99	238	2e-22	100	AT4G14940	Arabidopsis thaliana	putrescine degradation IV	putrescine oxidase
18961_Transcript_1/1_Confidence_1.000_Length_1548_45	1548	LOC_OS03G49600_PlantCyc_LOC_OS03G49600.1-MONOMER	504	65.26	449	154	2	1501	158	56	503	0.0	654	-	-	-	-
1896_Transcript_12/13_Confidence_0.289_Length_2590_45	2590	SGN-U563958_PlantCyc_SGN-U315267-MONOMER	421	30.67	163	95	6	2354	1881	176	325	4e-07	52.0	SGN-U315267	Solanum lycopersicum	heme biosynthesis from uroporphyrinogen-III I	UROPORPHYRINOGEN DECARBOXYLASE
19048_Transcript_2/3_Confidence_0.714_Length_2385_45	2385	SGN-U577577_PlantCyc_SGN-U314886-MONOMER	101	32.98	94	50	2	2294	2052	8	101	7e-06	47.8	SGN-U314886	Solanum lycopersicum	spermidine biosynthesis	SPERMIDINE SYNTHASE
1907_Transcript_3/7_Confidence_0.625_Length_3561_45	3561	LOC_OS04G50204_PlantCyc_LOC_OS04G50204.1-MONOMER	762	20.68	614	409	18	2899	1202	35	618	3e-09	59.3	-	-	-	-
19120_Transcript_1/1_Confidence_1.000_Length_1362_45	1362	LOC_OS01G65260_PlantCyc_LOC_OS01G65260.1-MONOMER	551	73.90	387	99	2	1362	202	158	542	3e-164	572	-	-	-	-
19166_Transcript_1/1_Confidence_1.000_Length_263_45	263	LOC_OS05G11080_PlantCyc_LOC_OS05G11080.1-MONOMER	1439	35.21	71	43	2	213	1	430	497	5e-06	43.9	-	-	-	-
19224_Transcript_1/1_Confidence_1.000_Length_1839_45	1839	Q9SZ30_PlantCyc_AT4G26900-MONOMER	592	81.39	548	98	2	200	1834	45	591	0.0	902	AT4G26900	Arabidopsis thaliana	histidine biosynthesis	imidazoleglycerol phosphate synthase
19225_Transcript_1/1_Confidence_1.000_Length_515_45	515	Q9XI60_PlantCyc_AT1G15080-MONOMER	290	60.71	112	38	1	2	337	184	289	1e-23	103	AT1G15080	Arabidopsis thaliana	triacylglycerol biosynthesis	phosphatidate phosphatase
1922_Transcript_1/2_Confidence_1.000_Length_1813_45	1813	LOC_OS04G39210_PlantCyc_LOC_OS04G39210.1-MONOMER	380	69.58	309	91	3	1039	116	70	376	9e-128	452	-	-	-	-
19237_Transcript_1/1_Confidence_1.000_Length_552_45	552	SGN-U582698_PlantCyc_SGN-U330602-MONOMER	234	76.09	92	22	0	552	277	120	211	6e-37	148	SGN-U330602	Solanum lycopersicum	lysine degradation I	LYSINE DECARBOXYLASE
19318_Transcript_3/4_Confidence_0.667_Length_1022_45	1022	Q33DX9_PlantCyc_MONOMER-12947	506	51.30	115	55	1	1022	678	390	503	1e-31	132	CYP81Q2	Sesamum radiatum	sesamin biosynthesis	(+)-piperitol/(+)-sesamin synthase||(+)-piperitol/(+)-sesamin synthase
19424_Transcript_1/2_Confidence_1.000_Length_831_45	831	Q9LUZ6_PlantCyc_AT5G58600-MONOMER	402	33.86	127	68	6	622	275	280	401	2e-09	57.8	UDP glycosyltransferase	Arabidopsis thaliana	cytokinins-O-glucoside biosynthesis	UDP glycosyltransferase
1942_Transcript_1/1_Confidence_1.000_Length_1852_45	1852	LOC_OS07G40260_PlantCyc_LOC_OS07G40260.1-MONOMER	631	27.19	228	127	12	368	979	97	309	8e-07	50.4	-	-	-	-
19464_Transcript_1/1_Confidence_1.000_Length_350_45	350	SGN-U572799_PlantCyc_SGN-U342771-MONOMER	275	38.95	95	55	2	305	21	151	242	5e-10	57.4	-	-	-	-
19485_Transcript_1/1_Confidence_1.000_Length_517_45	517	LOC_OS11G31640_PlantCyc_LOC_OS11G31640.1-MONOMER	488	83.04	171	29	0	515	3	174	344	4e-81	294	-	-	-	-
19534_Transcript_1/1_Confidence_1.000_Length_1141_45	1141	LOC_OS12G42980_PlantCyc_LOC_OS12G42980.1-MONOMER	408	85.94	320	45	0	25	984	89	408	1e-145	510	-	-	-	-
19570_Transcript_1/1_Confidence_1.000_Length_411_45	411	LOC_OS03G50450_PlantCyc_LOC_OS03G50450.1-MONOMER	686	36.73	98	53	2	33	311	553	646	6e-10	57.8	-	-	-	-
1960_Transcript_1/2_Confidence_1.000_Length_1410_45	1410	LOC_OS07G49360_PlantCyc_LOC_OS07G49360.1-MONOMER	331	64.17	321	110	3	233	1180	7	327	8e-113	402	-	-	-	-
19615_Transcript_1/1_Confidence_1.000_Length_3247_45	3247	LOC_OS02G04530_PlantCyc_LOC_OS02G04530.1-MONOMER	1404	29.12	1061	610	37	188	3040	52	1080	3e-92	335	-	-	-	-
19621_Transcript_1/1_Confidence_1.000_Length_792_45	792	LOC_OS05G30750_PlantCyc_LOC_OS05G30750.1-MONOMER	774	64.68	252	86	3	39	791	23	272	1e-86	314	-	-	-	-
19669_Transcript_1/1_Confidence_1.000_Length_221_45	221	LOC_OS04G16990_PlantCyc_LOC_OS04G16990.1-MONOMER	858	40.85	71	42	0	6	218	291	361	2e-09	55.1	-	-	-	-
19676_Transcript_1/1_Confidence_1.000_Length_572_45	572	Q67YU0_PlantCyc_AT1G75450-MONOMER	540	65.00	80	27	1	1	240	435	513	2e-25	110	AT1G75450	Arabidopsis thaliana	cytokinins degradation	cytokinin oxidase
1968_Transcript_1/3_Confidence_0.875_Length_2338_45	2338	Q9MAH0_PlantCyc_AT1G53310-MONOMER	967	85.12	746	94	3	1	2187	222	967	0.0	1254	-	-	-	-
19693_Transcript_1/1_Confidence_1.000_Length_407_45	407	SGN-U582988_PlantCyc_SGN-U317504-MONOMER	441	40.16	122	64	4	357	1	2	117	3e-08	52.0	SGN-U317504	Solanum lycopersicum	dTDP-L-rhamnose biosynthesis II	DTDP-GLUCOSE 4-6-DEHYDRATASE
1972_Transcript_2/3_Confidence_0.600_Length_824_45	824	A2Z7C4_PlantCyc_MONOMER-12674	199	80.00	190	38	0	20	589	1	190	1e-94	340	ARD1	Oryza sativa	methionine salvage pathway	acireductone dioxygenase [iron(II)-requiring]
19733_Transcript_1/1_Confidence_1.000_Length_1687_45	1687	Q941D0_PlantCyc_MONOMER-13724	443	26.45	242	135	6	339	1043	116	321	2e-10	62.4	laccase	Toxicodendron vernicifluum	oligomeric urushiol biosynthesis	lacquer laccase||lacquer laccase
19740_Transcript_1/1_Confidence_1.000_Length_705_45	705	P52032_PlantCyc_AT2G25080-MONOMER	236	87.84	148	18	0	705	262	89	236	8e-75	274	AT2G25080	Arabidopsis thaliana	glutathione redox reactions I	glutathione peroxidase
19757_Transcript_1/1_Confidence_1.000_Length_231_45	231	Q9SRT9_PlantCyc_AT3G02230-MONOMER	357	95.12	41	2	0	108	230	16	56	5e-19	87.0	-	-	-	-
19778_Transcript_1/1_Confidence_1.000_Length_415_45	415	LOC_OS03G03610_PlantCyc_LOC_OS03G03610.1-MONOMER	1907	58.87	141	49	2	413	18	1016	1156	1e-41	162	-	-	-	-
19784_Transcript_1/1_Confidence_1.000_Length_941_45	941	SGN-U586529_PlantCyc_SGN-U316758-MONOMER	198	36.09	169	87	3	49	516	3	163	2e-28	120	SGN-U316758	Solanum lycopersicum	photorespiration	hydroxypyruvate reductase
19851_Transcript_2/4_Confidence_0.700_Length_2674_45	2674	LOC_OS11G19250_PlantCyc_LOC_OS11G19250.1-MONOMER	785	70.04	791	225	9	95	2455	1	783	0.0	1074	-	-	-	-
19914_Transcript_1/2_Confidence_1.000_Length_1783_45	1783	LOC_OS03G07840_PlantCyc_LOC_OS03G07840.1-MONOMER	488	83.10	426	72	0	1781	504	63	488	0.0	740	-	-	-	-
19928_Transcript_1/1_Confidence_1.000_Length_405_45	405	LOC_OS12G04260_PlantCyc_LOC_OS12G04260.1-MONOMER	427	73.28	116	31	0	404	57	305	420	5e-45	174	-	-	-	-
19937_Transcript_3/3_Confidence_0.600_Length_1851_45	1851	Q9SGH4_PlantCyc_AT3G01440-MONOMER	220	52.05	73	34	1	757	975	149	220	2e-12	69.3	AT3G01440	Arabidopsis thaliana	photosynthesis light reactions	PSII-Q subunit
19981_Transcript_4/5_Confidence_0.545_Length_974_45	974	LOC_OS02G38440_PlantCyc_LOC_OS02G38440.1-MONOMER	325	75.00	108	27	0	442	119	218	325	1e-46	181	-	-	-	-
19982_Transcript_1/1_Confidence_1.000_Length_311_45	311	SGN-U602839_PlantCyc_SGN-U346523-MONOMER	150	62.16	37	14	0	22	132	110	146	2e-08	51.6	SGN-U346523	Solanum lycopersicum	pyrimidine deoxyribonucleotides de novo biosynthesis	DUTP PYROPHOSPHATASE
20000_Transcript_1/1_Confidence_1.000_Length_208_45	208	LOC_OS02G09930_PlantCyc_LOC_OS02G09930.1-MONOMER	521	68.75	48	15	0	3	146	355	402	5e-16	77.0	-	-	-	-
2001_Transcript_1/1_Confidence_1.000_Length_2295_45	2295	SGN-U577798_PlantCyc_SGN-U312790-MONOMER	580	77.82	559	124	0	296	1972	15	573	0.0	911	SGN-U312790	Solanum lycopersicum	Rubisco shunt	PHOSPHORIBULOKINASE
20028_Transcript_1/1_Confidence_1.000_Length_471_45	471	LOC_OS10G14920_PlantCyc_LOC_OS10G14920.1-MONOMER	364	76.67	90	21	0	3	272	241	330	1e-37	150	-	-	-	-
20067_Transcript_3/4_Confidence_0.667_Length_2155_45	2155	Q941D0_PlantCyc_MONOMER-13724	443	33.64	214	118	10	1893	1288	120	321	2e-16	82.8	laccase	Toxicodendron vernicifluum	oligomeric urushiol biosynthesis	lacquer laccase||lacquer laccase
20079_Transcript_2/2_Confidence_1.000_Length_1685_45	1685	LOC_OS06G40700_PlantCyc_LOC_OS06G40700.1-MONOMER	790	41.13	513	283	11	7	1530	289	787	4e-92	333	-	-	-	-
2010_Transcript_1/1_Confidence_1.000_Length_463_45	463	LOC_OS11G01836_PlantCyc_LOC_OS11G01836.1-MONOMER	645	39.74	151	91	0	3	455	393	543	8e-27	114	-	-	-	-
20152_Transcript_1/2_Confidence_1.000_Length_900_45	900	LOC_OS03G16080_PlantCyc_LOC_OS03G16080.1-MONOMER	346	29.94	157	100	3	27	485	192	342	4e-15	76.6	-	-	-	-
2017_Transcript_3/4_Confidence_0.600_Length_1432_45	1432	Q9C857_PlantCyc_AT1G31550-MONOMER	394	50.14	345	166	5	105	1130	34	375	2e-91	331	-	-	-	-
20284_Transcript_1/1_Confidence_1.000_Length_663_45	663	LOC_OS08G29200_PlantCyc_LOC_OS08G29200.1-MONOMER	627	78.72	141	30	0	1	423	487	627	8e-66	244	-	-	-	-
20296_Transcript_3/10_Confidence_0.565_Length_1747_45	1747	Q9SZZ8_PlantCyc_AT4G25700-MONOMER	310	65.88	170	21	1	1001	1510	144	276	2e-67	202	-	-	-	-
20296_Transcript_6/10_Confidence_0.565_Length_1671_45	1671	Q9SZZ8_PlantCyc_AT4G25700-MONOMER	310	65.88	170	21	1	915	1424	144	276	2e-72	202	-	-	-	-
2030_Transcript_1/2_Confidence_1.000_Length_1939_45	1939	LOC_OS03G24870_PlantCyc_LOC_OS03G24870.1-MONOMER	515	45.15	299	163	1	1831	935	72	369	3e-74	274	-	-	-	-
20325_Transcript_1/2_Confidence_1.000_Length_1101_45	1101	LOC_OS01G49890_PlantCyc_LOC_OS01G49890.1-MONOMER	525	85.45	268	39	0	1	804	249	516	9e-133	468	-	-	-	-
20352_Transcript_1/4_Confidence_0.700_Length_2129_45	2129	Q94JQ3_PlantCyc_AT4G32520-MONOMER	529	71.95	524	147	0	1956	385	6	529	0.0	759	AT4G32520	Arabidopsis thaliana	photorespiration	glycine hydroxymethyltransferase
20383_Transcript_1/1_Confidence_1.000_Length_560_45	560	Q9ATJ3_PlantCyc_MONOMER-12985	250	32.08	159	100	3	460	8	26	184	1e-15	77.4	CASHT	Capsicum annuum	hydroxycinnamic acid serotonin amides biosynthesis	serotonin N-hydroxycinnamoyltransferase||serotonin N-hydroxycinnamoyltransferase||serotonin N-hydroxycinnamoyltransferase||serotonin N-hydroxycinnamoyltransferase
20436_Transcript_1/1_Confidence_1.000_Length_537_45	537	LOC_OS02G06140_PlantCyc_LOC_OS02G06140.1-MONOMER	1559	42.17	83	48	0	27	275	1400	1482	8e-09	54.7	-	-	-	-
20440_Transcript_1/1_Confidence_1.000_Length_526_45	526	LOC_OS12G04000_PlantCyc_LOC_OS12G04000.1-MONOMER	390	50.69	144	71	0	20	451	234	377	4e-36	145	-	-	-	-
20485_Transcript_1/1_Confidence_1.000_Length_311_45	311	SGN-U564398_PlantCyc_SGN-U343163-MONOMER	240	62.50	72	24	2	98	310	29	98	6e-19	86.7	SGN-U343163	Solanum lycopersicum	sucrose degradation III	INVERTASE
2052_Transcript_5/6_Confidence_0.412_Length_2356_45	2356	Q941D0_PlantCyc_MONOMER-13724	443	37.17	304	176	8	118	1005	103	399	6e-44	174	laccase	Toxicodendron vernicifluum	oligomeric urushiol biosynthesis	lacquer laccase||lacquer laccase
20538_Transcript_1/2_Confidence_1.000_Length_768_45	768	Q941D0_PlantCyc_MONOMER-13724	443	33.33	210	127	6	766	155	194	396	2e-23	103	laccase	Toxicodendron vernicifluum	oligomeric urushiol biosynthesis	lacquer laccase||lacquer laccase
20544_Transcript_1/1_Confidence_1.000_Length_673_45	673	Q941D0_PlantCyc_MONOMER-13724	443	36.84	152	92	3	671	222	249	398	3e-16	80.1	laccase	Toxicodendron vernicifluum	oligomeric urushiol biosynthesis	lacquer laccase||lacquer laccase
20549_Transcript_1/1_Confidence_1.000_Length_221_45	221	Q9SZT8_PlantCyc_AT4G37830-MONOMER	632	67.39	46	15	0	2	139	587	632	1e-15	75.9	AT4G37830	Arabidopsis thaliana	aerobic respiration -- electron donor II	complex IV
20551_Transcript_1/5_Confidence_0.583_Length_2602_45	2602	LOC_OS06G45980_PlantCyc_LOC_OS06G45980.1-MONOMER	723	81.53	249	46	0	1454	2200	453	701	4e-123	437	-	-	-	-
20577_Transcript_1/2_Confidence_1.000_Length_1836_45	1836	LOC_OS08G23730_PlantCyc_LOC_OS08G23730.1-MONOMER	544	82.54	527	91	1	1738	161	18	544	0.0	895	-	-	-	-
20593_Transcript_1/1_Confidence_1.000_Length_468_45	468	LOC_OS11G08870_PlantCyc_LOC_OS11G08870.1-MONOMER	857	32.05	156	102	2	467	12	552	707	9e-13	67.4	-	-	-	-
20606_Transcript_1/2_Confidence_1.000_Length_1550_45	1550	SGN-U563958_PlantCyc_SGN-U315267-MONOMER	421	64.19	391	99	2	325	1386	35	421	1e-142	501	SGN-U315267	Solanum lycopersicum	heme biosynthesis from uroporphyrinogen-III I	UROPORPHYRINOGEN DECARBOXYLASE
2061_Transcript_2/4_Confidence_0.667_Length_1315_45	1315	Q8S8F9_PlantCyc_AT2G22570-MONOMER	244	54.01	274	96	3	1208	387	1	244	2e-77	284	AT2G22570	Arabidopsis thaliana	pyridine nucleotide cycling (plants)	nicotinamidase
2061_Transcript_3/4_Confidence_0.667_Length_1234_45	1234	Q8S8F9_PlantCyc_AT2G22570-MONOMER	244	59.92	247	96	2	1127	387	1	244	6e-82	299	AT2G22570	Arabidopsis thaliana	pyridine nucleotide cycling (plants)	nicotinamidase
20644_Transcript_1/1_Confidence_1.000_Length_722_45	722	SGN-U563958_PlantCyc_SGN-U315267-MONOMER	421	26.83	205	108	8	150	710	108	288	2e-06	47.8	SGN-U315267	Solanum lycopersicum	heme biosynthesis from uroporphyrinogen-III I	UROPORPHYRINOGEN DECARBOXYLASE
20680_Transcript_1/1_Confidence_1.000_Length_853_45	853	Q941D0_PlantCyc_MONOMER-13724	443	36.72	256	149	7	845	99	147	396	7e-39	155	laccase	Toxicodendron vernicifluum	oligomeric urushiol biosynthesis	lacquer laccase||lacquer laccase
2075_Transcript_1/3_Confidence_0.600_Length_543_45	543	LOC_OS07G42280_PlantCyc_LOC_OS07G42280.1-MONOMER	755	54.63	108	49	0	218	541	495	602	5e-27	115	-	-	-	-
2075_Transcript_2/3_Confidence_0.600_Length_610_45	610	LOC_OS07G42280_PlantCyc_LOC_OS07G42280.1-MONOMER	755	56.36	110	48	0	2	331	484	593	1e-29	124	-	-	-	-
2076_Transcript_4/6_Confidence_0.625_Length_1671_45	1671	LOC_OS01G68320_PlantCyc_LOC_OS01G68320.1-MONOMER	666	33.85	387	243	3	191	1312	250	636	1e-54	209	-	-	-	-
20935_Transcript_3/3_Confidence_0.714_Length_1369_45	1369	LOC_OS08G13930_PlantCyc_LOC_OS08G13930.1-MONOMER	361	87.26	361	46	0	1261	179	1	361	0.0	660	-	-	-	-
20952_Transcript_1/3_Confidence_0.750_Length_2825_45	2825	LOC_OS05G02820_PlantCyc_LOC_OS05G02820.1-MONOMER	889	40.45	660	357	5	320	2197	92	749	4e-109	390	-	-	-	-
20969_Transcript_2/3_Confidence_0.750_Length_802_45	802	LOC_OS03G08730_PlantCyc_LOC_OS03G08730.1-MONOMER	302	50.41	246	85	4	720	1	9	223	9e-56	211	-	-	-	-
20969_Transcript_3/3_Confidence_0.750_Length_718_45	718	LOC_OS03G08730_PlantCyc_LOC_OS03G08730.1-MONOMER	302	56.88	218	85	3	636	1	9	223	2e-60	226	-	-	-	-
2097_Transcript_5/6_Confidence_0.562_Length_1251_45	1251	SGN-U586529_PlantCyc_SGN-U316758-MONOMER	198	40.94	149	75	3	145	576	3	143	9e-30	125	SGN-U316758	Solanum lycopersicum	photorespiration	hydroxypyruvate reductase
21022_Transcript_1/1_Confidence_1.000_Length_272_45	272	LOC_OS06G04510_PlantCyc_LOC_OS06G04510.1-MONOMER	446	87.10	31	4	0	271	179	244	274	2e-10	58.5	-	-	-	-
21113_Transcript_1/1_Confidence_1.000_Length_518_45	518	O80852_PlantCyc_AT2G30860-MONOMER	215	47.44	78	41	0	515	282	131	208	1e-15	77.4	-	-	-	-
2124_Transcript_2/5_Confidence_0.667_Length_2235_45	2235	LOC_OS10G35020_PlantCyc_LOC_OS10G35020.1-MONOMER	500	37.93	435	241	7	1520	288	63	492	3e-90	327	-	-	-	-
21259_Transcript_1/2_Confidence_1.000_Length_973_45	973	LOC_OS01G70310_PlantCyc_LOC_OS01G70310.1-MONOMER	381	31.67	180	108	4	759	256	192	368	2e-15	78.2	-	-	-	-
21260_Transcript_1/1_Confidence_1.000_Length_1366_45	1366	O49354_PlantCyc_AT2G30920-MONOMER	322	72.02	243	68	0	1036	308	76	318	1e-108	387	-	-	-	-
21306_Transcript_3/4_Confidence_0.583_Length_1253_45	1253	Q9LUZ6_PlantCyc_AT5G58600-MONOMER	402	32.43	185	97	11	708	214	220	396	5e-15	77.0	UDP glycosyltransferase	Arabidopsis thaliana	cytokinins-O-glucoside biosynthesis	UDP glycosyltransferase
21363_Transcript_1/1_Confidence_1.000_Length_847_45	847	Q501F7_PlantCyc_AT1G21440-MONOMER	336	69.48	213	63	1	799	167	117	329	2e-76	280	AT1G21440	Arabidopsis thaliana	glyoxylate cycle	isocitrate lyase
2138_Transcript_3/5_Confidence_0.692_Length_2630_45	2630	LOC_OS05G48340_PlantCyc_LOC_OS05G48340.1-MONOMER	526	57.99	388	162	1	1259	2419	139	526	1e-116	415	-	-	-	-
21403_Transcript_1/5_Confidence_0.500_Length_486_45	486	LOC_OS08G44340_PlantCyc_LOC_OS08G44340.1-MONOMER	435	87.06	85	11	0	119	373	3	87	9e-40	157	-	-	-	-
21403_Transcript_4/5_Confidence_0.500_Length_462_45	462	LOC_OS08G44340_PlantCyc_LOC_OS08G44340.1-MONOMER	435	89.02	82	9	0	216	461	19	100	3e-38	152	-	-	-	-
21404_Transcript_1/4_Confidence_0.750_Length_2500_45	2500	LOC_OS06G31210_PlantCyc_LOC_OS06G31210.1-MONOMER	801	77.60	683	148	2	2500	461	11	691	0.0	1116	-	-	-	-
21415_Transcript_1/1_Confidence_1.000_Length_548_45	548	LOC_OS04G38010_PlantCyc_LOC_OS04G38010.1-MONOMER	466	21.26	127	100	0	381	1	1	127	8e-46	177	-	-	-	-
2141_Transcript_1/1_Confidence_1.000_Length_2127_45	2127	LOC_OS11G07910_PlantCyc_LOC_OS11G07910.1-MONOMER	593	34.21	611	333	14	2044	254	38	593	1e-82	302	-	-	-	-
2142_Transcript_5/13_Confidence_0.647_Length_2767_45	2767	Q941D0_PlantCyc_MONOMER-13724	443	43.34	293	152	7	1217	363	110	396	5e-56	214	laccase	Toxicodendron vernicifluum	oligomeric urushiol biosynthesis	lacquer laccase||lacquer laccase
21463_Transcript_1/1_Confidence_1.000_Length_227_45	227	Q9FVS9_PlantCyc_AT1G57750-MONOMER	497	36.76	68	43	0	9	212	132	199	1e-08	52.8	AT1G57750	Arabidopsis thaliana	sphingolipid biosynthesis (plants)	fatty acid (omega-1)-hydroxylase||midchain alkane hydroxylase
21497_Transcript_1/1_Confidence_1.000_Length_405_45	405	LOC_OS10G14920_PlantCyc_LOC_OS10G14920.1-MONOMER	364	32.61	138	76	2	400	2	110	235	1e-07	50.1	-	-	-	-
2150_Transcript_1/2_Confidence_1.000_Length_1531_45	1531	SGN-U574106_PlantCyc_SGN-U318644-MONOMER;	387	49.87	385	165	4	98	1174	5	387	1e-85	311	-	-	-	-
21524_Transcript_1/1_Confidence_1.000_Length_343_45	343	LOC_OS10G39530_PlantCyc_LOC_OS10G39530.1-MONOMER	1414	35.96	114	73	0	342	1	1273	1386	6e-14	70.5	-	-	-	-
2152_Transcript_2/6_Confidence_0.462_Length_1116_45	1116	LOC_OS02G52930_PlantCyc_LOC_OS02G52930.1-MONOMER	384	37.16	218	126	4	407	1045	122	333	4e-35	143	-	-	-	-
2152_Transcript_5/6_Confidence_0.538_Length_1204_45	1204	LOC_OS02G52930_PlantCyc_LOC_OS02G52930.1-MONOMER	384	37.69	260	152	3	44	811	5	258	1e-53	160	-	-	-	-
21563_Transcript_3/3_Confidence_0.625_Length_791_45	791	LOC_OS07G08630_PlantCyc_LOC_OS07G08630.1-MONOMER	929	28.07	114	77	2	692	366	258	371	5e-07	49.7	-	-	-	-
21590_Transcript_3/3_Confidence_0.667_Length_515_45	515	LOC_OS01G27520_PlantCyc_LOC_OS01G27520.1-MONOMER	559	50.00	162	61	5	10	471	351	500	6e-33	134	-	-	-	-
21641_Transcript_1/1_Confidence_1.000_Length_382_45	382	LOC_OS03G13920_PlantCyc_LOC_OS03G13920.1-MONOMER	1111	51.97	127	61	0	1	381	391	517	5e-33	134	-	-	-	-
21646_Transcript_3/4_Confidence_0.444_Length_487_45	487	LOC_OS01G16610_PlantCyc_LOC_OS01G16610.1-MONOMER	224	26.19	126	59	3	55	432	65	156	1e-06	47.4	-	-	-	-
2164_Transcript_1/1_Confidence_1.000_Length_2085_45	2085	LOC_OS03G46640_PlantCyc_LOC_OS03G46640.1-MONOMER	225	46.32	95	50	1	1205	1486	88	182	2e-17	79.7	-	-	-	-
21658_Transcript_1/1_Confidence_1.000_Length_325_45	325	LOC_OS11G33030_PlantCyc_LOC_OS11G33030.1-MONOMER	347	37.08	89	48	5	309	52	53	136	1e-06	46.2	-	-	-	-
21694_Transcript_2/4_Confidence_0.500_Length_674_45	674	LOC_OS04G02754_PlantCyc_LOC_OS04G02754.1-MONOMER	434	52.70	74	34	1	450	668	172	245	5e-15	75.9	-	-	-	-
21707_Transcript_1/1_Confidence_1.000_Length_219_45	219	Q7X9J0_PlantCyc_MONOMER-13679	365	63.41	41	15	0	96	218	23	63	1e-07	49.3	RcOMT2	Rosa chinensis	1,3,5-trimethoxybenzene biosynthesis	3,5-dimethoxyphenol O-methyltransferase||3,5-dihydroxyanisole O-methyltransferase
21803_Transcript_1/1_Confidence_1.000_Length_1340_45	1340	Q941D0_PlantCyc_MONOMER-13724	443	38.61	202	114	6	735	1331	94	288	1e-30	129	laccase	Toxicodendron vernicifluum	oligomeric urushiol biosynthesis	lacquer laccase||lacquer laccase
21814_Transcript_2/2_Confidence_1.000_Length_489_45	489	LOC_OS02G46220_PlantCyc_LOC_OS02G46220.1-MONOMER	342	35.29	136	73	4	376	2	42	173	1e-09	57.0	-	-	-	-
2182_Transcript_3/4_Confidence_0.429_Length_766_45	766	Q9FI78_PlantCyc_AT5G48930-MONOMER	433	32.43	111	65	4	404	81	79	182	8e-07	48.9	AT5G48930	Arabidopsis thaliana	simplecoumarins biosynthesis	hydroxycinnamoyl-CoA:shikimate/quinate hydroxycinnamoyltransferase
21915_Transcript_2/2_Confidence_1.000_Length_511_45	511	SGN-U567218_PlantCyc_SGN-U320853-MONOMER	426	61.54	52	20	0	326	171	258	309	2e-13	67.0	SGN-U320853	Solanum lycopersicum	cellulose biosynthesis	CELLULOSE SYNTHASE
2191_Transcript_1/2_Confidence_1.000_Length_1868_45	1868	Q39761_PlantCyc_MONOMER-13696	554	44.04	445	244	4	63	1385	14	457	5e-124	388	CAD1-C1	Gossypium arboreum	gossypol biosynthesis	(+)-&delta;-cadinene synthase
21941_Transcript_1/1_Confidence_1.000_Length_316_45	316	Q9LMA6_PlantCyc_AT1G19200-MONOMER	222	50.00	54	26	1	241	80	157	209	7e-10	56.6	-	-	-	-
22010_Transcript_1/1_Confidence_1.000_Length_549_45	549	LOC_OS03G50450_PlantCyc_LOC_OS03G50450.1-MONOMER	686	34.78	115	61	5	546	220	538	644	4e-09	55.8	-	-	-	-
22046_Transcript_2/2_Confidence_1.000_Length_494_45	494	LOC_OS12G26060_PlantCyc_LOC_OS12G26060.1-MONOMER	494	72.67	161	44	0	492	10	7	167	4e-73	268	-	-	-	-
2204_Transcript_1/1_Confidence_1.000_Length_2345_45	2345	LOC_OS09G28570_PlantCyc_LOC_OS09G28570.1-MONOMER	634	71.61	634	177	3	2157	265	1	634	0.0	921	-	-	-	-
22071_Transcript_1/1_Confidence_1.000_Length_270_45	270	LOC_OS02G09930_PlantCyc_LOC_OS02G09930.1-MONOMER	521	75.86	87	21	0	9	269	82	168	7e-37	146	-	-	-	-
22082_Transcript_1/1_Confidence_1.000_Length_511_45	511	Q6H3Z6_PlantCyc_MONOMER-14021	674	74.14	58	15	0	1	174	617	674	2e-22	100	OsYSL2	Arabidopsis thaliana	Fe(II)-NA phloem transport	Fe-nicotianamine transporter
22094_Transcript_1/1_Confidence_1.000_Length_231_45	231	LOC_OS11G01836_PlantCyc_LOC_OS11G01836.1-MONOMER	645	40.79	76	42	1	230	3	427	499	2e-12	65.1	-	-	-	-
22118_Transcript_1/1_Confidence_1.000_Length_300_45	300	LOC_OS01G43020_PlantCyc_LOC_OS01G43020.1-MONOMER	605	46.34	82	39	2	2	232	523	604	1e-13	69.3	-	-	-	-
22151_Transcript_1/2_Confidence_1.000_Length_856_45	856	LOC_OS03G19760_PlantCyc_LOC_OS03G19760.1-MONOMER	1064	82.31	147	26	0	561	121	156	302	6e-56	212	-	-	-	-
22204_Transcript_1/1_Confidence_1.000_Length_345_45	345	LOC_OS03G40020_PlantCyc_LOC_OS03G40020.1-MONOMER	742	35.96	114	73	0	343	2	486	599	1e-16	79.3	-	-	-	-
22273_Transcript_1/1_Confidence_1.000_Length_992_45	992	LOC_OS03G50450_PlantCyc_LOC_OS03G50450.1-MONOMER	686	31.09	193	113	7	746	186	47	225	2e-13	71.2	-	-	-	-
22288_Transcript_1/1_Confidence_1.000_Length_274_45	274	LOC_OS06G41090_PlantCyc_LOC_OS06G41090.1-MONOMER	824	41.25	80	40	2	37	267	258	333	3e-11	61.2	-	-	-	-
22314_Transcript_1/2_Confidence_1.000_Length_1544_45	1544	LOC_OS05G03480_PlantCyc_LOC_OS05G03480.1-MONOMER	410	86.50	400	52	2	86	1279	11	410	0.0	673	-	-	-	-
22334_Transcript_1/1_Confidence_1.000_Length_648_45	648	LOC_OS10G01530_PlantCyc_LOC_OS10G01530.1-MONOMER	361	28.47	137	82	4	81	443	189	325	8e-09	55.1	-	-	-	-
2236_Transcript_3/4_Confidence_0.667_Length_1996_45	1996	Q9ZW95_PlantCyc_AT1G67110-MONOMER	512	41.79	280	144	5	960	139	244	510	3e-58	221	-	-	-	-
22374_Transcript_1/1_Confidence_1.000_Length_1107_45	1107	Q9SZT8_PlantCyc_AT4G37830-MONOMER	632	27.49	331	205	4	992	3	74	370	2e-36	148	AT4G37830	Arabidopsis thaliana	aerobic respiration -- electron donor II	complex IV
2237_Transcript_1/2_Confidence_1.000_Length_985_45	985	LOC_OS01G68320_PlantCyc_LOC_OS01G68320.1-MONOMER	666	32.24	183	104	7	980	438	435	599	2e-13	71.2	-	-	-	-
22435_Transcript_1/1_Confidence_1.000_Length_598_45	598	LOC_OS03G50450_PlantCyc_LOC_OS03G50450.1-MONOMER	686	32.97	185	97	5	592	41	52	210	2e-14	73.6	-	-	-	-
2249_Transcript_1/2_Confidence_1.000_Length_798_45	798	LOC_OS04G42690_PlantCyc_LOC_OS04G42690.1-MONOMER	485	49.01	253	121	3	764	9	6	251	8e-66	244	-	-	-	-
22515_Transcript_1/1_Confidence_1.000_Length_249_45	249	LOC_OS02G06140_PlantCyc_LOC_OS02G06140.1-MONOMER	1559	39.51	81	47	1	249	7	711	789	4e-14	70.9	-	-	-	-
2268_Transcript_9/10_Confidence_0.655_Length_3999_45	3999	LOC_OS01G67800_PlantCyc_LOC_OS01G67800.1-MONOMER	1444	37.87	903	502	9	1307	3997	351	1200	3e-168	587	-	-	-	-
2269_Transcript_1/1_Confidence_1.000_Length_2521_45	2521	LOC_OS02G04530_PlantCyc_LOC_OS02G04530.1-MONOMER	1404	27.59	638	375	24	11	1774	74	674	1e-45	179	-	-	-	-
22824_Transcript_1/1_Confidence_1.000_Length_251_45	251	Q9SAA5_PlantCyc_AT1G11720-MONOMER	1025	60.23	88	28	1	244	2	391	478	1e-26	112	AT1G11720	Arabidopsis thaliana	starch biosynthesis	transferase, transferring glycosyl groups//starch synthase
22829_Transcript_1/1_Confidence_1.000_Length_834_45	834	LOC_OS03G50450_PlantCyc_LOC_OS03G50450.1-MONOMER	686	64.86	185	62	2	829	284	480	664	3e-60	226	-	-	-	-
22856_Transcript_1/1_Confidence_1.000_Length_230_45	230	LOC_OS01G71830_PlantCyc_LOC_OS01G71830.1-MONOMER	318	63.83	47	16	1	5	145	268	313	4e-12	63.9	-	-	-	-
22899_Transcript_1/1_Confidence_1.000_Length_251_45	251	LOC_OS03G12940_PlantCyc_LOC_OS03G12940.1-MONOMER	810	65.96	47	14	1	109	249	614	658	6e-12	63.5	-	-	-	-
22908_Transcript_1/1_Confidence_1.000_Length_526_45	526	LOC_OS03G46910_PlantCyc_LOC_OS03G46910.1-MONOMER	548	69.59	171	52	0	516	4	172	342	2e-65	242	-	-	-	-
2294_Transcript_1/1_Confidence_1.000_Length_1250_45	1250	LOC_OS07G22600_PlantCyc_LOC_OS07G22600.1-MONOMER	323	85.00	300	45	0	80	979	24	323	3e-149	523	-	-	-	-
22982_Transcript_1/1_Confidence_1.000_Length_265_45	265	LOC_OS03G40020_PlantCyc_LOC_OS03G40020.1-MONOMER	742	36.59	82	52	0	9	254	448	529	3e-10	57.8	-	-	-	-
2300_Transcript_2/4_Confidence_0.667_Length_1570_45	1570	LOC_OS03G60380_PlantCyc_LOC_OS03G60380.1-MONOMER	334	62.01	179	63	2	1564	1043	47	225	4e-57	217	-	-	-	-
23019_Transcript_1/1_Confidence_1.000_Length_812_45	812	LOC_OS03G40020_PlantCyc_LOC_OS03G40020.1-MONOMER	742	26.13	222	159	1	159	809	111	332	1e-23	104	-	-	-	-
23037_Transcript_1/1_Confidence_1.000_Length_278_45	278	LOC_OS02G06140_PlantCyc_LOC_OS02G06140.1-MONOMER	1559	38.04	92	54	2	275	3	1384	1473	4e-11	60.8	-	-	-	-
23042_Transcript_1/1_Confidence_1.000_Length_1234_45	1234	Q8GWG2_PlantCyc_AT4G39770-MONOMER	349	67.64	309	87	3	14	925	45	345	8e-119	421	AT4G39770	Arabidopsis thaliana	trehalose biosynthesis I	trehalose-phosphatase
23094_Transcript_1/1_Confidence_1.000_Length_696_45	696	LOC_OS11G08870_PlantCyc_LOC_OS11G08870.1-MONOMER	857	32.97	182	117	3	677	144	527	707	3e-22	99.8	-	-	-	-
23111_Transcript_1/1_Confidence_1.000_Length_264_45	264	Q9SZT8_PlantCyc_AT4G37830-MONOMER	632	32.28	127	46	4	3	263	213	339	5e-11	60.5	AT4G37830	Arabidopsis thaliana	aerobic respiration -- electron donor II	complex IV
23160_Transcript_1/1_Confidence_1.000_Length_259_45	259	LOC_OS06G40700_PlantCyc_LOC_OS06G40700.1-MONOMER	790	50.55	91	40	1	258	1	262	352	7e-13	66.6	-	-	-	-
23178_Transcript_1/1_Confidence_1.000_Length_201_45	201	LOC_OS11G01836_PlantCyc_LOC_OS11G01836.1-MONOMER	645	54.55	66	30	0	4	201	548	613	1e-16	79.0	-	-	-	-
23216_Transcript_1/1_Confidence_1.000_Length_526_45	526	P52708_PlantCyc_MONOMER-14084	510	34.84	155	95	4	459	4	342	493	1e-21	97.1	HNL	Sorghum bicolor	dhurrin degradation	hydroxynitrile lyase
233_Transcript_1/4_Confidence_0.700_Length_2107_45	2107	Q8VWN6_PlantCyc_MONOMER-12496	798	46.52	402	193	9	2102	963	199	600	2e-113	318	RFS	Pisum sativum	galactosylcyclitol biosynthesis	raffinose synthase||galactosyltransferase
23432_Transcript_1/1_Confidence_1.000_Length_506_45	506	LOC_OS04G16990_PlantCyc_LOC_OS04G16990.1-MONOMER	858	29.69	128	90	0	2	385	440	567	2e-10	59.7	-	-	-	-
23480_Transcript_1/1_Confidence_1.000_Length_375_45	375	LOC_OS01G70310_PlantCyc_LOC_OS01G70310.1-MONOMER	381	46.34	82	39	2	241	8	187	267	4e-13	67.8	-	-	-	-
23503_Transcript_2/2_Confidence_1.000_Length_979_45	979	SGN-U563958_PlantCyc_SGN-U315267-MONOMER	421	33.50	197	104	4	298	831	165	353	4e-24	106	SGN-U315267	Solanum lycopersicum	heme biosynthesis from uroporphyrinogen-III I	UROPORPHYRINOGEN DECARBOXYLASE
23557_Transcript_4/5_Confidence_0.733_Length_1745_45	1745	Q8LLD7_PlantCyc_MONOMER-11992	446	65.12	172	60	0	105	620	125	296	2e-65	244	AF406816	Aquilegia vulgaris	sphingolipid biosynthesis (plants)	sphingolipid long-chain base delta-8 desaturase
23647_Transcript_1/1_Confidence_1.000_Length_1135_45	1135	LOC_OS02G35500_PlantCyc_LOC_OS02G35500.1-MONOMER	293	82.59	293	51	0	1006	128	1	293	2e-136	480	-	-	-	-
23652_Transcript_1/1_Confidence_1.000_Length_1319_45	1319	P48622_PlantCyc_AT5G05580-MONOMER	435	81.46	356	66	0	1300	233	76	431	1e-174	607	-	-	-	-
23657_Transcript_1/1_Confidence_1.000_Length_217_45	217	LOC_OS06G27770_PlantCyc_LOC_OS06G27770.1-MONOMER	312	92.59	27	2	0	215	135	286	312	7e-10	56.6	-	-	-	-
23690_Transcript_1/1_Confidence_1.000_Length_254_45	254	LOC_OS10G01750_PlantCyc_LOC_OS10G01750.1-MONOMER	1350	38.64	88	50	2	253	2	384	471	6e-08	50.1	-	-	-	-
23702_Transcript_1/1_Confidence_1.000_Length_324_45	324	LOC_OS03G11700_PlantCyc_LOC_OS03G11700.1-MONOMER	392	30.28	109	72	2	7	321	7	115	5e-11	60.5	-	-	-	-
23759_Transcript_1/1_Confidence_1.000_Length_205_45	205	LOC_OS08G23320_PlantCyc_LOC_OS08G23320.1-MONOMER	418	78.18	55	12	0	39	203	162	216	1e-20	92.4	-	-	-	-
23777_Transcript_1/1_Confidence_1.000_Length_265_45	265	LOC_OS03G50450_PlantCyc_LOC_OS03G50450.1-MONOMER	686	41.11	90	50	2	264	1	432	520	1e-13	69.3	-	-	-	-
23817_Transcript_1/1_Confidence_1.000_Length_371_45	371	O65621_PlantCyc_AT4G37970-MONOMER	363	57.69	104	44	0	5	316	257	360	3e-29	121	-	-	-	-
23821_Transcript_1/1_Confidence_1.000_Length_235_45	235	Q96376_PlantCyc_MONOMER-13464	870	40.58	69	41	0	210	4	688	756	4e-12	63.9	Lis	Clarkia breweri	linalool biosynthesis	linalool synthase
23898_Transcript_1/1_Confidence_1.000_Length_241_45	241	LOC_OS11G29370_PlantCyc_LOC_OS11G29370.1-MONOMER	518	61.70	47	15	1	149	9	447	490	1e-09	55.8	-	-	-	-
23906_Transcript_1/1_Confidence_1.000_Length_835_45	835	LOC_OS10G40030_PlantCyc_LOC_OS10G40030.1-MONOMER	319	47.79	272	137	2	834	22	47	314	4e-60	226	-	-	-	-
23919_Transcript_1/1_Confidence_1.000_Length_775_45	775	LOC_OS09G38420_PlantCyc_LOC_OS09G38420.1-MONOMER	569	68.91	238	73	1	3	713	324	561	2e-87	317	-	-	-	-
23958_Transcript_1/1_Confidence_1.000_Length_392_45	392	LOC_OS03G03610_PlantCyc_LOC_OS03G03610.1-MONOMER	1907	82.31	130	23	0	2	391	1260	1389	3e-50	191	-	-	-	-
24006_Transcript_1/1_Confidence_1.000_Length_245_45	245	Q9FQ26_PlantCyc_MONOMER-13580	546	41.98	81	47	0	2	244	456	536	1e-16	79.3	SSTLH1	Solanum habrochaites	germacrene biosynthesis	germacrene B synthase
24012_Transcript_1/1_Confidence_1.000_Length_723_45	723	LOC_OS07G47250_PlantCyc_LOC_OS07G47250.1-MONOMER	358	68.78	189	59	0	567	1	35	223	2e-75	276	-	-	-	-
24031_Transcript_3/3_Confidence_0.667_Length_1436_45	1436	LOC_OS03G40020_PlantCyc_LOC_OS03G40020.1-MONOMER	742	27.43	237	171	1	418	1128	150	385	1e-24	109	-	-	-	-
24066_Transcript_1/1_Confidence_1.000_Length_565_45	565	Q6WAU0_PlantCyc_MONOMER-6685	342	60.00	180	72	0	540	1	103	282	2e-57	216	PR	Mentha x piperita	menthol biosynthesis	(+)-pulegone reductase||(+)-pulegone reductase
24107_Transcript_1/1_Confidence_1.000_Length_566_45	566	Q941D0_PlantCyc_MONOMER-13724	443	42.36	144	75	2	542	126	191	331	1e-24	107	laccase	Toxicodendron vernicifluum	oligomeric urushiol biosynthesis	lacquer laccase||lacquer laccase
2415_Transcript_1/2_Confidence_1.000_Length_611_45	611	LOC_OS03G38870_PlantCyc_LOC_OS03G38870.1-MONOMER	371	64.47	76	27	0	358	585	27	102	2e-28	120	-	-	-	-
24186_Transcript_1/1_Confidence_1.000_Length_435_45	435	O80852_PlantCyc_AT2G30860-MONOMER	215	38.89	144	76	5	25	435	1	139	2e-18	86.3	-	-	-	-
24222_Transcript_3/3_Confidence_0.600_Length_1133_45	1133	LOC_OS08G19140_PlantCyc_LOC_OS08G19140.1-MONOMER	539	65.52	348	118	2	1131	88	189	534	3e-134	473	-	-	-	-
24450_Transcript_1/2_Confidence_1.000_Length_480_45	480	Q9LH73_PlantCyc_AT3G14820-MONOMER	351	53.25	77	36	0	472	242	266	342	3e-21	95.5	-	-	-	-
244_Transcript_1/3_Confidence_0.667_Length_3819_45	3819	LOC_OS01G68320_PlantCyc_LOC_OS01G68320.1-MONOMER	666	44.30	447	242	4	2996	1659	210	650	4e-107	384	-	-	-	-
24512_Transcript_1/1_Confidence_1.000_Length_720_45	720	SGN-U582239_PlantCyc_SGN-U313617-MONOMER	1362	51.06	235	101	2	10	714	281	501	1e-59	224	SGN-U313617	Solanum lycopersicum	IAA biosynthesis I	indole-3-acetaldehyde oxidase
24544_Transcript_2/3_Confidence_0.750_Length_490_45	490	LOC_OS02G04530_PlantCyc_LOC_OS02G04530.1-MONOMER	1404	35.00	140	83	5	46	450	595	731	2e-10	60.1	-	-	-	-
2454_Transcript_5/6_Confidence_0.333_Length_1727_45	1727	LOC_OS01G68320_PlantCyc_LOC_OS01G68320.1-MONOMER	666	33.17	398	246	6	150	1313	226	613	1e-50	196	-	-	-	-
24568_Transcript_1/1_Confidence_1.000_Length_209_45	209	LOC_OS10G01750_PlantCyc_LOC_OS10G01750.1-MONOMER	1350	46.38	69	37	0	1	207	507	575	2e-14	71.6	-	-	-	-
24622_Transcript_1/1_Confidence_1.000_Length_601_45	601	LOC_OS11G44860_PlantCyc_LOC_OS11G44860.1-MONOMER	483	46.77	62	33	0	6	191	245	306	7e-10	58.5	-	-	-	-
24736_Transcript_1/1_Confidence_1.000_Length_516_45	516	LOC_OS11G07910_PlantCyc_LOC_OS11G07910.1-MONOMER	593	28.30	106	70	3	29	334	38	141	9e-07	47.8	-	-	-	-
24777_Transcript_1/1_Confidence_1.000_Length_287_45	287	LOC_OS03G52840_PlantCyc_LOC_OS03G52840.1-MONOMER	513	84.34	83	12	1	287	39	432	513	4e-35	140	-	-	-	-
24895_Transcript_1/1_Confidence_1.000_Length_717_45	717	LOC_OS01G47330_PlantCyc_LOC_OS01G47330.1-MONOMER	185	39.76	83	48	1	709	461	102	182	3e-11	63.5	-	-	-	-
2492_Transcript_1/1_Confidence_1.000_Length_353_45	353	LOC_OS02G06140_PlantCyc_LOC_OS02G06140.1-MONOMER	1559	44.29	70	38	1	1	207	1411	1480	3e-08	51.6	-	-	-	-
24982_Transcript_3/3_Confidence_0.600_Length_1688_45	1688	Q2QKD2_PlantCyc_AT5G04620-MONOMER	476	60.31	456	165	2	97	1416	6	461	3e-156	546	AT5G04620	Arabidopsis thaliana	biotin biosynthesis II	8-amino-7-oxononanoate synthase
24992_Transcript_1/1_Confidence_1.000_Length_1099_45	1099	LOC_OS03G40020_PlantCyc_LOC_OS03G40020.1-MONOMER	742	31.67	300	204	1	1068	169	281	579	3e-36	147	-	-	-	-
249_Transcript_8/11_Confidence_0.526_Length_3885_45	3885	LOC_OS01G67800_PlantCyc_LOC_OS01G67800.1-MONOMER	1444	38.89	1067	615	11	534	3686	344	1389	0.0	706	-	-	-	-
25017_Transcript_1/1_Confidence_1.000_Length_1567_45	1567	Q9XGT9_PlantCyc_MONOMER-11863	511	24.28	453	316	10	1400	63	32	464	2e-28	122	CYP93B2	Glycyrrhiza echinata	isoflavonoid biosynthesis II	flavone synthase II
2502_Transcript_1/5_Confidence_0.692_Length_2621_45	2621	LOC_OS05G33840_PlantCyc_LOC_OS05G33840.1-MONOMER	720	84.87	575	80	4	2517	805	1	572	0.0	943	-	-	-	-
2502_Transcript_2/5_Confidence_0.692_Length_2627_45	2627	LOC_OS05G33840_PlantCyc_LOC_OS05G33840.1-MONOMER	720	89.29	523	56	0	1871	303	194	716	0.0	929	-	-	-	-
25039_Transcript_1/1_Confidence_1.000_Length_416_45	416	LOC_OS11G01836_PlantCyc_LOC_OS11G01836.1-MONOMER	645	34.56	136	89	0	410	3	125	260	4e-22	98.2	-	-	-	-
25041_Transcript_1/1_Confidence_1.000_Length_302_45	302	LOC_OS12G16180_PlantCyc_LOC_OS12G16180.1-MONOMER	296	46.67	75	39	1	1	222	218	292	5e-15	73.6	-	-	-	-
25058_Transcript_1/1_Confidence_1.000_Length_207_45	207	LOC_OS11G01836_PlantCyc_LOC_OS11G01836.1-MONOMER	645	36.67	60	38	0	15	194	212	271	9e-07	46.2	-	-	-	-
25088_Transcript_1/4_Confidence_0.556_Length_2569_45	2569	LOC_OS10G22380_PlantCyc_LOC_OS10G22380.1-MONOMER	713	74.21	725	175	2	2423	249	1	713	0.0	1110	-	-	-	-
25123_Transcript_1/1_Confidence_1.000_Length_403_45	403	LOC_OS11G01836_PlantCyc_LOC_OS11G01836.1-MONOMER	645	39.10	133	81	0	401	3	388	520	4e-29	121	-	-	-	-
25212_Transcript_1/1_Confidence_1.000_Length_866_45	866	Q9ZUE7_PlantCyc_AT1G23460-MONOMER	457	69.62	293	77	2	864	1	94	379	8e-117	414	-	-	-	-
25218_Transcript_1/1_Confidence_1.000_Length_789_45	789	LOC_OS03G50450_PlantCyc_LOC_OS03G50450.1-MONOMER	686	32.75	229	137	4	102	761	386	606	7e-22	99.0	-	-	-	-
25240_Transcript_1/1_Confidence_1.000_Length_226_45	226	LOC_OS11G01836_PlantCyc_LOC_OS11G01836.1-MONOMER	645	40.58	69	41	0	11	217	226	294	2e-09	55.1	-	-	-	-
25242_Transcript_1/1_Confidence_1.000_Length_541_45	541	LOC_OS11G01836_PlantCyc_LOC_OS11G01836.1-MONOMER	645	38.18	165	102	0	541	47	353	517	3e-33	135	-	-	-	-
25281_Transcript_1/1_Confidence_1.000_Length_321_45	321	LOC_OS10G01750_PlantCyc_LOC_OS10G01750.1-MONOMER	1350	55.00	100	45	0	313	14	488	587	4e-28	117	-	-	-	-
25319_Transcript_1/1_Confidence_1.000_Length_716_45	716	LOC_OS05G02820_PlantCyc_LOC_OS05G02820.1-MONOMER	889	36.92	214	132	1	635	3	239	452	3e-35	143	-	-	-	-
2533_Transcript_7/7_Confidence_0.400_Length_2633_45	2633	SGN-U563958_PlantCyc_SGN-U315267-MONOMER	421	25.48	314	199	9	1291	2136	79	389	3e-21	99.0	SGN-U315267	Solanum lycopersicum	heme biosynthesis from uroporphyrinogen-III I	UROPORPHYRINOGEN DECARBOXYLASE
25407_Transcript_1/1_Confidence_1.000_Length_702_45	702	LOC_OS06G41090_PlantCyc_LOC_OS06G41090.1-MONOMER	824	70.08	244	61	2	6	701	325	568	2e-101	362	-	-	-	-
2541_Transcript_1/2_Confidence_1.000_Length_1052_45	1052	SGN-U577215_PlantCyc_SGN-U313539-MONOMER	305	77.18	149	34	0	383	829	148	296	5e-66	246	SGN-U313539	Solanum lycopersicum	glycolysis II	PYRUVATE KINASE
25425_Transcript_1/3_Confidence_0.714_Length_1350_45	1350	O04373_PlantCyc_AT1G51760-MONOMER	440	46.67	255	131	2	263	1015	158	411	5e-81	229	-	-	-	-
25477_Transcript_1/1_Confidence_1.000_Length_1714_45	1714	LOC_OS08G03670_PlantCyc_LOC_OS08G03670.1-MONOMER	672	61.78	471	148	2	1	1317	202	672	2e-167	583	-	-	-	-
25494_Transcript_1/1_Confidence_1.000_Length_2354_45	2354	Q9C5I1_PlantCyc_AT5G52560-MONOMER	614	73.64	607	157	1	2251	440	6	612	0.0	897	AT5G52560	Arabidopsis thaliana	sucrose degradation III	UDP-sugar pyrophosphorylase
25508_Transcript_1/1_Confidence_1.000_Length_997_45	997	LOC_OS07G13530_PlantCyc_LOC_OS07G13530.1-MONOMER	215	30.51	177	118	3	88	603	1	177	1e-19	92.0	-	-	-	-
25560_Transcript_1/1_Confidence_1.000_Length_2084_45	2084	LOC_OS02G47850_PlantCyc_LOC_OS02G47850.1-MONOMER	473	70.17	476	105	5	310	1644	3	472	0.0	657	-	-	-	-
25590_Transcript_1/1_Confidence_1.000_Length_1547_45	1547	LOC_OS01G68320_PlantCyc_LOC_OS01G68320.1-MONOMER	666	32.99	388	239	5	310	1422	253	636	2e-50	194	-	-	-	-
25634_Transcript_1/1_Confidence_1.000_Length_542_45	542	LOC_OS07G46410_PlantCyc_LOC_OS07G46410.1-MONOMER	515	38.57	70	43	0	164	373	431	500	6e-10	58.5	-	-	-	-
2564_Transcript_1/1_Confidence_1.000_Length_2520_45	2520	LOC_OS03G05730_PlantCyc_LOC_OS03G05730.1-MONOMER	809	32.70	422	250	13	528	1742	160	564	5e-44	174	-	-	-	-
25715_Transcript_2/3_Confidence_0.750_Length_1507_45	1507	LOC_OS04G42720_PlantCyc_LOC_OS04G42720.1-MONOMER	404	26.68	431	242	8	1493	213	22	382	2e-36	148	-	-	-	-
25720_Transcript_1/1_Confidence_1.000_Length_1237_45	1237	LOC_OS09G19734_PlantCyc_LOC_OS09G19734.1-MONOMER	814	78.73	268	55	2	95	898	2	267	1e-116	414	-	-	-	-
2574_Transcript_1/1_Confidence_1.000_Length_1588_45	1588	SGN-U563958_PlantCyc_SGN-U315267-MONOMER	421	24.90	257	155	10	1259	579	142	390	1e-11	66.2	SGN-U315267	Solanum lycopersicum	heme biosynthesis from uroporphyrinogen-III I	UROPORPHYRINOGEN DECARBOXYLASE
2575_Transcript_2/7_Confidence_0.571_Length_3009_45	3009	LOC_OS05G02820_PlantCyc_LOC_OS05G02820.1-MONOMER	889	35.78	819	455	8	340	2586	72	889	7e-94	340	-	-	-	-
25765_Transcript_1/2_Confidence_1.000_Length_1294_45	1294	Q9FJQ8_PlantCyc_AT5G47050-MONOMER	300	27.04	233	147	4	920	252	79	298	1e-23	105	shikimate kinase	Arabidopsis thaliana	chorismate biosynthesis I	shikimate kinase
25777_Transcript_1/1_Confidence_1.000_Length_1203_45	1203	P92923_PlantCyc_MONOMER-9321	309	69.44	301	92	0	2	904	9	309	8e-124	438	mannose 6-phosphate reductase	Apium graveolens	mannitol biosynthesis	mannose 6-phosphate reductase
25832_Transcript_2/4_Confidence_0.583_Length_786_45	786	Q0PCF2_PlantCyc_MONOMER-13970	314	70.75	147	43	0	783	343	168	314	5e-60	225	ZmDMAS1	Zea mays	2'-deoxymugineic acid phytosiderophore biosynthesis	deoxymugineic acid synthase
25896_Transcript_1/3_Confidence_0.846_Length_1501_45	1501	Q0WTI8_PlantCyc_AT2G41000-MONOMER	184	37.97	79	42	3	863	645	3	80	1e-08	56.2	-	-	-	-
25897_Transcript_1/1_Confidence_1.000_Length_948_45	948	Q9SZP1_PlantCyc_LYSDECARBOX-MONOMER	282	59.46	111	44	1	859	527	1	110	2e-38	154	-	-	-	-
25912_Transcript_1/1_Confidence_1.000_Length_1373_45	1373	LOC_OS04G41510_PlantCyc_LOC_OS04G41510.1-MONOMER	876	26.05	238	143	7	1295	660	567	797	7e-10	60.1	-	-	-	-
25924_Transcript_1/4_Confidence_0.625_Length_1164_45	1164	LOC_OS03G02939_PlantCyc_LOC_OS03G02939.1-MONOMER	322	53.36	253	108	3	299	1036	70	319	2e-76	251	-	-	-	-
25928_Transcript_3/5_Confidence_0.538_Length_1596_45	1596	LOC_OS03G49380_PlantCyc_LOC_OS03G49380.1-MONOMER	877	70.85	422	93	3	1595	345	481	877	5e-175	608	-	-	-	-
25946_Transcript_1/1_Confidence_1.000_Length_373_45	373	LOC_OS11G48020_PlantCyc_LOC_OS11G48020.1-MONOMER	266	48.84	43	22	0	3	131	222	264	2e-07	49.3	-	-	-	-
25984_Transcript_1/1_Confidence_1.000_Length_385_45	385	Q0WTI8_PlantCyc_AT2G41000-MONOMER	184	45.45	44	24	0	291	160	29	72	4e-06	44.7	-	-	-	-
25991_Transcript_1/2_Confidence_1.000_Length_669_45	669	O82514_PlantCyc_AT5G63400-MONOMER	246	76.03	121	29	0	667	305	125	245	1e-51	197	adenylate kinase	Arabidopsis thaliana	purine nucleotide metabolism (phosphotransfer and nucleotide modification)	adenylate kinase
26049_Transcript_1/1_Confidence_1.000_Length_357_45	357	SGN-U563958_PlantCyc_SGN-U315267-MONOMER	421	27.35	117	65	5	352	44	177	287	6e-06	43.9	SGN-U315267	Solanum lycopersicum	heme biosynthesis from uroporphyrinogen-III I	UROPORPHYRINOGEN DECARBOXYLASE
26055_Transcript_1/1_Confidence_1.000_Length_714_45	714	P22185_PlantCyc_MONOMER-10382	349	87.67	146	18	0	2	439	204	349	1e-74	273	AOX1	Sauromatum guttatum	aerobic respiration -- electron donor III	ubiquinone oxidase||ubiquinone oxidase
26067_Transcript_1/1_Confidence_1.000_Length_764_45	764	SGN-U580044_PlantCyc_SGN-U313455-MONOMER	150	33.05	118	75	4	262	606	1	117	1e-10	61.2	SGN-U313455	Solanum lycopersicum	leucine biosynthesis	2-ISOPROPYLMALATE SYNTHASE
26075_Transcript_1/1_Confidence_1.000_Length_263_45	263	LOC_OS11G44860_PlantCyc_LOC_OS11G44860.1-MONOMER	483	45.35	86	46	1	9	263	254	339	9e-15	72.8	-	-	-	-
26099_Transcript_1/1_Confidence_1.000_Length_1524_45	1524	Q941D0_PlantCyc_MONOMER-13724	443	37.07	294	173	4	1264	398	110	396	3e-44	174	laccase	Toxicodendron vernicifluum	oligomeric urushiol biosynthesis	lacquer laccase||lacquer laccase
26105_Transcript_1/1_Confidence_1.000_Length_639_45	639	SGN-U581378_PlantCyc_SGN-U313985-MONOMER	420	26.42	159	98	5	487	17	276	417	1e-06	48.1	SGN-U313985	Solanum lycopersicum	scopoletin biosynthesis	CAFFEOYL-COA O-METHYLTRANSFERASE
26107_Transcript_2/2_Confidence_1.000_Length_366_45	366	P46011_PlantCyc_AT5G22300-MONOMER	355	69.39	98	29	1	73	366	14	110	1e-35	142	-	-	-	-
26144_Transcript_1/2_Confidence_1.000_Length_1335_45	1335	LOC_OS03G16080_PlantCyc_LOC_OS03G16080.1-MONOMER	346	26.95	167	114	2	728	252	175	341	7e-12	66.6	-	-	-	-
26146_Transcript_1/2_Confidence_1.000_Length_1870_45	1870	LOC_OS07G47290_PlantCyc_LOC_OS07G47290.1-MONOMER	479	80.98	184	29	3	1471	932	18	199	2e-171	313	-	-	-	-
26146_Transcript_2/2_Confidence_1.000_Length_1849_45	1849	LOC_OS07G47290_PlantCyc_LOC_OS07G47290.1-MONOMER	479	91.98	162	13	0	909	424	210	371	2e-175	318	-	-	-	-
26161_Transcript_1/1_Confidence_1.000_Length_1014_45	1014	SGN-U571943_PlantCyc_SGN-U318853-MONOMER	350	62.46	293	108	1	974	96	60	350	3e-94	339	SGN-U318853	Solanum lycopersicum	sucrose degradation III	FRUCTOKINASE
2616_Transcript_1/1_Confidence_1.000_Length_669_45	669	Q9SZT8_PlantCyc_AT4G37830-MONOMER	632	29.48	173	82	3	213	611	179	351	1e-19	80.5	AT4G37830	Arabidopsis thaliana	aerobic respiration -- electron donor II	complex IV
26264_Transcript_1/3_Confidence_0.600_Length_493_45	493	Q9LMA6_PlantCyc_AT1G19200-MONOMER	222	50.00	52	25	1	118	273	157	207	4e-09	55.5	-	-	-	-
26265_Transcript_2/3_Confidence_0.714_Length_1584_45	1584	LOC_OS02G38480_PlantCyc_LOC_OS02G38480.1-MONOMER	1765	21.62	296	210	9	1460	621	797	1086	5e-07	50.8	-	-	-	-
26276_Transcript_1/1_Confidence_1.000_Length_2031_45	2031	Q94AA4_PlantCyc_AT4G26270-MONOMER	489	79.87	462	92	1	305	1690	1	461	0.0	759	AT4G26270	Arabidopsis thaliana	glycolysis II	6-phosphofructokinase
26282_Transcript_1/1_Confidence_1.000_Length_224_45	224	LOC_OS03G60090_PlantCyc_LOC_OS03G60090.1-MONOMER	594	71.62	74	21	0	224	3	478	551	1e-28	119	-	-	-	-
26318_Transcript_1/1_Confidence_1.000_Length_751_45	751	Q94FM7_PlantCyc_EAH-MONOMER	504	45.04	242	128	3	24	749	199	435	1e-50	194	EAH	Nicotiana tabacum	capsidiol biosynthesis	3-deoxycapsidiol hydroxylase||5-epi-aristolochene hydroxylase||1-deoxycapsidiol hydroxylase||5-epi-aristolochene hydroxylase
2632_Transcript_1/2_Confidence_1.000_Length_1713_45	1713	Q9C9P4_PlantCyc_AT1G74960-MONOMER	541	72.73	506	128	4	1708	197	44	541	1e-178	620	AT1G74960	Arabidopsis thaliana	stearate biosynthesis II (plants)	3-oxoacyl-[acyl-carrier-protein] synthase||3-oxoacyl-[acyl-carrier-protein] synthase||3-oxoacyl-[acyl-carrier-protein] synthase||3-oxoacyl-[acyl-carrier-protein] synthase||3-oxoacyl-[acyl-carrier-protein] synthase||3-oxoacyl-[acyl-carrier-protein] synthase||3-oxoacyl-[acyl-carrier-protein] synthase||3-oxoacyl-[acyl-carrier protein] synthase||3-oxoacyl-[acyl-carrier protein] synthase
26369_Transcript_2/2_Confidence_1.000_Length_1615_45	1615	LOC_OS08G23810_PlantCyc_LOC_OS08G23810.1-MONOMER	375	77.43	381	77	3	235	1374	3	375	4e-144	506	-	-	-	-
2638_Transcript_2/4_Confidence_0.786_Length_1787_45	1787	LOC_OS01G70310_PlantCyc_LOC_OS01G70310.1-MONOMER	381	35.66	143	80	5	955	551	191	329	4e-13	71.2	-	-	-	-
2641_Transcript_4/6_Confidence_0.462_Length_1889_45	1889	SGN-U586529_PlantCyc_SGN-U316758-MONOMER	198	35.67	171	82	5	1526	1068	4	164	3e-25	111	SGN-U316758	Solanum lycopersicum	photorespiration	hydroxypyruvate reductase
26428_Transcript_1/2_Confidence_1.000_Length_1286_45	1286	Q9FHQ1_PlantCyc_AT5G37690-MONOMER	356	34.08	311	193	5	105	1019	29	333	1e-47	185	-	-	-	-
26433_Transcript_1/1_Confidence_1.000_Length_256_45	256	LOC_OS02G54890_PlantCyc_LOC_OS02G54890.1-MONOMER	437	76.56	64	15	0	64	255	12	75	8e-27	112	-	-	-	-
26436_Transcript_1/1_Confidence_1.000_Length_763_45	763	LOC_OS10G39530_PlantCyc_LOC_OS10G39530.1-MONOMER	1414	35.48	155	89	4	469	29	365	516	1e-16	81.3	-	-	-	-
26470_Transcript_1/1_Confidence_1.000_Length_474_45	474	LOC_OS10G39530_PlantCyc_LOC_OS10G39530.1-MONOMER	1414	42.18	147	84	1	4	441	1215	1361	2e-31	129	-	-	-	-
2649_Transcript_1/1_Confidence_1.000_Length_408_45	408	O22912_PlantCyc_AT2G47380-MONOMER	64	88.57	35	4	0	1	105	30	64	2e-14	72.4	AT2G47380	Arabidopsis thaliana	aerobic respiration -- electron donor II	complex IV
26544_Transcript_1/1_Confidence_1.000_Length_349_45	349	Q9ZW95_PlantCyc_AT1G67110-MONOMER	512	38.10	63	39	0	13	201	448	510	7e-12	63.5	-	-	-	-
26637_Transcript_1/1_Confidence_1.000_Length_217_45	217	LOC_OS02G09930_PlantCyc_LOC_OS02G09930.1-MONOMER	521	50.00	38	19	0	116	3	8	45	4e-06	44.3	-	-	-	-
26708_Transcript_1/1_Confidence_1.000_Length_410_45	410	LOC_OS05G45590_PlantCyc_LOC_OS05G45590.1-MONOMER	494	61.90	42	16	0	409	284	436	477	3e-11	62.0	-	-	-	-
2671_Transcript_2/4_Confidence_0.667_Length_1788_45	1788	LOC_OS10G35020_PlantCyc_LOC_OS10G35020.1-MONOMER	500	44.12	408	207	8	368	1540	79	482	2e-90	327	-	-	-	-
26730_Transcript_1/1_Confidence_1.000_Length_1592_45	1592	SGN-U567000_PlantCyc_SGN-U330749-MONOMER	354	75.15	342	83	2	1	1020	13	354	3e-144	506	SGN-U330749	Solanum lycopersicum	UDP-N-acetyl-D-glucosamine biosynthesis II	UDP-N-ACETYLGLUCOSAMINE PYROPHOSPHORYLASE
26746_Transcript_1/1_Confidence_1.000_Length_1522_45	1522	LOC_OS03G40020_PlantCyc_LOC_OS03G40020.1-MONOMER	742	19.02	368	259	5	277	1269	216	581	5e-12	67.4	-	-	-	-
2681_Transcript_2/8_Confidence_0.652_Length_1460_45	1460	LOC_OS06G06860_PlantCyc_LOC_OS06G06860.1-MONOMER	730	25.78	322	212	9	453	1394	1	303	4e-22	100	-	-	-	-
26823_Transcript_1/1_Confidence_1.000_Length_511_45	511	LOC_OS10G01750_PlantCyc_LOC_OS10G01750.1-MONOMER	1350	49.15	59	30	0	5	181	137	195	2e-10	59.7	-	-	-	-
2684_Transcript_2/3_Confidence_0.600_Length_979_45	979	SGN-U563958_PlantCyc_SGN-U315267-MONOMER	421	30.05	183	100	8	683	198	112	287	1e-11	65.1	SGN-U315267	Solanum lycopersicum	heme biosynthesis from uroporphyrinogen-III I	UROPORPHYRINOGEN DECARBOXYLASE
2688_Transcript_2/2_Confidence_1.000_Length_1022_45	1022	LOC_OS02G35039_PlantCyc_LOC_OS02G35039.1-MONOMER	292	65.59	247	81	1	88	816	41	287	2e-85	310	-	-	-	-
26948_Transcript_1/1_Confidence_1.000_Length_213_45	213	LOC_OS09G29490_PlantCyc_LOC_OS09G29490.1-MONOMER	360	78.05	41	9	0	123	1	86	126	3e-13	67.8	-	-	-	-
26994_Transcript_1/1_Confidence_1.000_Length_548_45	548	LOC_OS03G46910_PlantCyc_LOC_OS03G46910.1-MONOMER	548	64.29	140	50	0	127	546	359	498	2e-45	176	-	-	-	-
2702_Transcript_1/2_Confidence_1.000_Length_1933_45	1933	LOC_OS01G73000_PlantCyc_LOC_OS01G73000.1-MONOMER	387	56.36	385	151	4	446	1594	17	386	1e-114	408	-	-	-	-
27082_Transcript_1/1_Confidence_1.000_Length_964_45	964	LOC_OS06G06730_PlantCyc_LOC_OS06G06730.1-MONOMER	227	72.95	207	56	0	44	664	1	207	3e-88	319	-	-	-	-
27093_Transcript_1/2_Confidence_1.000_Length_541_45	541	LOC_OS02G50240_PlantCyc_LOC_OS02G50240.1-MONOMER	356	91.80	122	10	0	541	176	235	356	2e-65	242	-	-	-	-
27151_Transcript_1/1_Confidence_1.000_Length_2912_45	2912	LOC_OS06G40700_PlantCyc_LOC_OS06G40700.1-MONOMER	790	33.37	842	462	30	268	2703	12	784	2e-87	319	-	-	-	-
27205_Transcript_2/3_Confidence_0.600_Length_703_45	703	SGN-U580380_PlantCyc_SGN-U314708-MONOMER	314	40.59	170	90	3	509	6	110	270	6e-35	142	SGN-U314708	Solanum lycopersicum	photorespiration	ribulose bisphosphate carboxylase/oxygenase
27212_Transcript_1/1_Confidence_1.000_Length_396_45	396	Q941D0_PlantCyc_MONOMER-13724	443	43.75	128	67	3	378	1	143	267	4e-24	104	laccase	Toxicodendron vernicifluum	oligomeric urushiol biosynthesis	lacquer laccase||lacquer laccase
27228_Transcript_2/3_Confidence_0.667_Length_401_45	401	LOC_OS05G33380_PlantCyc_LOC_OS05G33380.1-MONOMER	358	86.79	53	7	0	3	161	306	358	3e-22	98.6	-	-	-	-
27322_Transcript_1/1_Confidence_1.000_Length_326_45	326	Q9ZUX1_PlantCyc_AT2G27690-MONOMER	495	71.30	108	30	1	323	3	204	311	2e-35	141	-	-	-	-
27341_Transcript_1/2_Confidence_1.000_Length_1041_45	1041	LOC_OS02G34810_PlantCyc_LOC_OS02G34810.1-MONOMER	478	69.85	388	66	3	2	1018	91	476	6e-155	541	-	-	-	-
27363_Transcript_1/1_Confidence_1.000_Length_305_45	305	LOC_OS07G08630_PlantCyc_LOC_OS07G08630.1-MONOMER	929	27.96	93	66	1	5	280	574	666	2e-08	51.6	-	-	-	-
2740_Transcript_1/5_Confidence_0.600_Length_1339_45	1339	SGN-U581166_PlantCyc_SGN-U316242-MONOMER	169	30.23	86	51	1	506	763	53	129	4e-07	50.8	SGN-U316242	Solanum lycopersicum	pyrimidine ribonucleosides degradation II	CYTIDINE DEAMINASE
2740_Transcript_5/5_Confidence_0.600_Length_1419_45	1419	SGN-U581166_PlantCyc_SGN-U316242-MONOMER	169	29.41	85	51	1	506	760	53	128	6e-06	47.0	SGN-U316242	Solanum lycopersicum	pyrimidine ribonucleosides degradation II	CYTIDINE DEAMINASE
2741_Transcript_3/11_Confidence_0.405_Length_2267_45	2267	LOC_OS04G16990_PlantCyc_LOC_OS04G16990.1-MONOMER	858	22.05	263	172	5	126	842	334	587	7e-13	70.9	-	-	-	-
27426_Transcript_1/1_Confidence_1.000_Length_738_45	738	LOC_OS11G33090_PlantCyc_LOC_OS11G33090.1-MONOMER	669	84.08	245	39	0	2	736	329	573	2e-109	389	-	-	-	-
27460_Transcript_1/2_Confidence_1.000_Length_2194_45	2194	P92949_PlantCyc_AT1G01580-MONOMER	725	52.22	699	321	7	7	2067	28	725	0.0	719	AT1G01580	Arabidopsis thaliana	Fe(III)-reduction and Fe(II) transport	ferric-chelate reductase
27512_Transcript_1/1_Confidence_1.000_Length_1494_45	1494	LOC_OS11G07910_PlantCyc_LOC_OS11G07910.1-MONOMER	593	38.46	416	247	4	121	1344	179	593	2e-70	261	-	-	-	-
2751_Transcript_5/5_Confidence_0.636_Length_2076_45	2076	LOC_OS01G67800_PlantCyc_LOC_OS01G67800.1-MONOMER	1444	52.17	230	110	0	2061	1372	1179	1408	2e-64	241	-	-	-	-
27557_Transcript_1/1_Confidence_1.000_Length_222_45	222	LOC_OS02G21520_PlantCyc_LOC_OS02G21520.1-MONOMER	280	54.76	42	19	0	3	128	228	269	1e-07	48.9	-	-	-	-
27588_Transcript_1/1_Confidence_1.000_Length_732_45	732	LOC_OS03G50450_PlantCyc_LOC_OS03G50450.1-MONOMER	686	25.33	229	124	6	165	731	263	484	3e-13	70.1	-	-	-	-
2760_Transcript_1/1_Confidence_1.000_Length_855_45	855	LOC_OS07G13530_PlantCyc_LOC_OS07G13530.1-MONOMER	215	25.81	124	86	4	109	465	16	138	3e-08	53.9	-	-	-	-
27658_Transcript_1/2_Confidence_1.000_Length_1029_45	1029	LOC_OS01G64520_PlantCyc_LOC_OS01G64520.1-MONOMER	307	55.33	300	133	1	1018	122	6	305	3e-129	456	-	-	-	-
27663_Transcript_1/1_Confidence_1.000_Length_771_45	771	LOC_OS11G32880_PlantCyc_LOC_OS11G32880.1-MONOMER	832	65.43	162	56	0	7	492	671	832	4e-56	212	-	-	-	-
2769_Transcript_5/6_Confidence_0.600_Length_2517_45	2517	LOC_OS01G68320_PlantCyc_LOC_OS01G68320.1-MONOMER	666	36.94	379	226	5	478	1581	266	642	9e-65	243	-	-	-	-
27734_Transcript_1/1_Confidence_1.000_Length_565_45	565	Q9SZT8_PlantCyc_AT4G37830-MONOMER	632	42.78	187	105	2	563	6	167	352	4e-43	168	AT4G37830	Arabidopsis thaliana	aerobic respiration -- electron donor II	complex IV
27747_Transcript_1/1_Confidence_1.000_Length_474_45	474	LOC_OS04G16990_PlantCyc_LOC_OS04G16990.1-MONOMER	858	31.62	136	81	1	60	467	250	373	5e-15	75.1	-	-	-	-
2780_Transcript_7/11_Confidence_0.462_Length_2713_45	2713	SGN-U563958_PlantCyc_SGN-U315267-MONOMER	421	34.49	287	153	9	1142	351	124	398	2e-39	159	SGN-U315267	Solanum lycopersicum	heme biosynthesis from uroporphyrinogen-III I	UROPORPHYRINOGEN DECARBOXYLASE
27834_Transcript_2/2_Confidence_1.000_Length_1079_45	1079	Q9C5X8_PlantCyc_AT1G16540-MONOMER	819	49.79	235	115	1	221	925	556	787	2e-59	224	AT1G16540	Arabidopsis thaliana	molybdenum cofactor biosynthesis	molybdenum cofactor sulfurase//selenocysteine lyase
2783_Transcript_4/6_Confidence_0.500_Length_2928_45	2928	Q941D0_PlantCyc_MONOMER-13724	443	40.00	305	174	5	2024	2920	91	392	1e-50	196	laccase	Toxicodendron vernicifluum	oligomeric urushiol biosynthesis	lacquer laccase||lacquer laccase
27846_Transcript_2/2_Confidence_1.000_Length_676_45	676	LOC_OS07G34730_PlantCyc_LOC_OS07G34730.1-MONOMER	370	87.12	132	17	0	1	396	238	369	2e-66	246	-	-	-	-
27874_Transcript_1/2_Confidence_1.000_Length_1759_45	1759	LOC_OS01G72970_PlantCyc_LOC_OS01G72970.1-MONOMER	834	23.66	355	250	4	558	1589	483	827	2e-32	135	-	-	-	-
27913_Transcript_1/1_Confidence_1.000_Length_343_45	343	LOC_OS09G25610_PlantCyc_LOC_OS09G25610.1-MONOMER	272	54.05	37	17	0	225	335	12	48	6e-08	50.4	-	-	-	-
27919_Transcript_1/1_Confidence_1.000_Length_747_45	747	LOC_OS11G44860_PlantCyc_LOC_OS11G44860.1-MONOMER	483	46.34	82	44	0	461	216	292	373	1e-20	77.4	-	-	-	-
27943_Transcript_5/7_Confidence_0.462_Length_325_45	325	LOC_OS12G16350_PlantCyc_LOC_OS12G16350.1-MONOMER	614	57.41	54	23	0	324	163	415	468	2e-14	62.8	-	-	-	-
27971_Transcript_1/1_Confidence_1.000_Length_567_45	567	LOC_OS11G42500_PlantCyc_LOC_OS11G42500.1-MONOMER	241	37.12	132	75	3	79	474	106	229	3e-19	89.4	-	-	-	-
2797_Transcript_1/1_Confidence_1.000_Length_1031_45	1031	LOC_OS01G72970_PlantCyc_LOC_OS01G72970.1-MONOMER	834	22.66	278	192	8	1	810	571	833	4e-11	63.5	-	-	-	-
28074_Transcript_1/1_Confidence_1.000_Length_340_45	340	Q9SZT8_PlantCyc_AT4G37830-MONOMER	632	38.74	111	67	1	7	336	277	387	3e-19	87.8	AT4G37830	Arabidopsis thaliana	aerobic respiration -- electron donor II	complex IV
28191_Transcript_1/1_Confidence_1.000_Length_404_45	404	LOC_OS12G07020_PlantCyc_LOC_OS12G07020.1-MONOMER	350	81.82	121	22	0	41	403	79	199	1e-54	206	-	-	-	-
28246_Transcript_1/1_Confidence_1.000_Length_274_45	274	LOC_OS11G44860_PlantCyc_LOC_OS11G44860.1-MONOMER	483	58.14	43	18	0	67	195	257	299	2e-09	55.1	-	-	-	-
28273_Transcript_1/1_Confidence_1.000_Length_447_45	447	LOC_OS03G31690_PlantCyc_LOC_OS03G31690.1-MONOMER	576	73.33	105	28	0	445	131	457	561	3e-43	168	-	-	-	-
28318_Transcript_1/1_Confidence_1.000_Length_336_45	336	Q8VZF1_PlantCyc_AT3G16910-MONOMER	569	53.85	52	23	1	9	164	518	568	4e-11	60.8	AT3G16910	Arabidopsis thaliana	oxidative ethanol degradation I	acetate-CoA ligase
28356_Transcript_1/2_Confidence_1.000_Length_1719_45	1719	LOC_OS02G21970_PlantCyc_LOC_OS02G21970.1-MONOMER	419	42.30	357	205	1	1591	524	46	402	2e-81	298	-	-	-	-
2841_Transcript_2/4_Confidence_0.636_Length_2052_45	2052	Q941D0_PlantCyc_MONOMER-13724	443	40.58	308	156	9	679	1572	110	400	3e-50	194	laccase	Toxicodendron vernicifluum	oligomeric urushiol biosynthesis	lacquer laccase||lacquer laccase
28461_Transcript_1/1_Confidence_1.000_Length_422_45	422	Q94KL8_PlantCyc_MONOMER-12937	278	63.75	80	29	0	420	181	184	263	5e-25	107	SDH_Pp7	Podophyllum peltatum	matairesinol biosynthesis	(-)-secoisolariciresinol dehydrogenase||(-)-secoisolariciresinol dehydrogenase
28505_Transcript_1/1_Confidence_1.000_Length_370_45	370	Q06588_PlantCyc_AT1G05010-MONOMER	323	38.58	127	61	4	6	368	44	159	1e-15	76.3	-	-	-	-
28612_Transcript_1/1_Confidence_1.000_Length_335_45	335	LOC_OS11G01836_PlantCyc_LOC_OS11G01836.1-MONOMER	645	43.24	111	62	1	1	333	390	499	3e-20	91.3	-	-	-	-
28621_Transcript_1/1_Confidence_1.000_Length_236_45	236	LOC_OS03G03610_PlantCyc_LOC_OS03G03610.1-MONOMER	1907	82.35	34	6	0	235	134	1864	1897	3e-11	61.2	-	-	-	-
28663_Transcript_1/1_Confidence_1.000_Length_310_45	310	LOC_OS05G08490_PlantCyc_LOC_OS05G08490.1-MONOMER	252	46.15	104	51	1	8	304	71	174	3e-22	97.8	-	-	-	-
28665_Transcript_1/1_Confidence_1.000_Length_424_45	424	Q9FH80_PlantCyc_AT5G45300-MONOMER	689	55.32	47	21	0	3	143	109	155	2e-10	59.7	AT5G45300	Arabidopsis thaliana	starch degradation	beta-amylase
2876_Transcript_1/1_Confidence_1.000_Length_532_45	532	Q9SBA5_PlantCyc_AT5G16760-MONOMER	319	54.07	135	61	1	129	530	1	135	9e-39	154	AT5G16760	Arabidopsis thaliana	lipid-dependent phytate biosynthesis II (via Ins(1,3,4)P<sub>3</sub>)	Ins(1,3,4)P<sub>3</sub> 5-kinase||Ins(1,3,4)P<sub>3</sub> 6-kinase
28776_Transcript_1/1_Confidence_1.000_Length_1689_45	1689	Q50LE0_PlantCyc_MONOMER-9503	467	62.61	444	164	2	1602	277	21	464	3e-171	596	CYP85A3	Solanum lycopersicum	brassinosteroid biosynthesis I	brassinolide synthase||brassinolide synthase
28793_Transcript_1/1_Confidence_1.000_Length_382_45	382	Q9S7N7_PlantCyc_AT1G55670-MONOMER	160	79.79	94	18	1	374	96	66	159	3e-40	158	-	-	-	-
28795_Transcript_1/1_Confidence_1.000_Length_303_45	303	Q9SZP1_PlantCyc_LYSDECARBOX-MONOMER	282	60.61	99	38	1	301	5	44	141	2e-32	131	-	-	-	-
28802_Transcript_1/1_Confidence_1.000_Length_294_45	294	Q941D0_PlantCyc_MONOMER-13724	443	39.13	92	54	2	294	19	98	187	4e-07	47.4	laccase	Toxicodendron vernicifluum	oligomeric urushiol biosynthesis	lacquer laccase||lacquer laccase
28823_Transcript_1/1_Confidence_1.000_Length_330_45	330	LOC_OS11G31640_PlantCyc_LOC_OS11G31640.1-MONOMER	488	85.32	109	16	0	3	329	75	183	3e-52	197	-	-	-	-
28836_Transcript_1/1_Confidence_1.000_Length_496_45	496	Q7X919_PlantCyc_MONOMER-13678	844	23.70	135	103	0	21	425	603	737	5e-09	55.1	RcOMT3	Rosa chinensis	1,3,5-trimethoxybenzene biosynthesis	3,5-dimethoxyphenol O-methyltransferase||3,5-dihydroxyanisole O-methyltransferase
28837_Transcript_1/1_Confidence_1.000_Length_712_45	712	SGN-U563958_PlantCyc_SGN-U315267-MONOMER	421	37.58	157	77	5	296	712	167	320	4e-20	92.8	SGN-U315267	Solanum lycopersicum	heme biosynthesis from uroporphyrinogen-III I	UROPORPHYRINOGEN DECARBOXYLASE
28896_Transcript_1/1_Confidence_1.000_Length_271_45	271	Q500Y9_PlantCyc_AT1G78590-MONOMER	317	46.15	78	33	1	31	264	1	69	2e-14	71.6	AT1G78590	Arabidopsis thaliana	NAD/NADH phosphorylation and dephosphorylation	NAD+ kinase||NADH kinase
2890_Transcript_1/1_Confidence_1.000_Length_1425_45	1425	Q9SZT8_PlantCyc_AT4G37830-MONOMER	632	44.13	426	234	3	150	1424	192	614	2e-101	363	AT4G37830	Arabidopsis thaliana	aerobic respiration -- electron donor II	complex IV
2891_Transcript_1/2_Confidence_1.000_Length_1907_45	1907	LOC_OS06G45820_PlantCyc_LOC_OS06G45820.1-MONOMER	676	55.33	544	227	9	1873	263	119	653	4e-143	503	-	-	-	-
2891_Transcript_2/2_Confidence_1.000_Length_1433_45	1433	LOC_OS06G45820_PlantCyc_LOC_OS06G45820.1-MONOMER	676	66.19	278	90	3	1399	575	119	395	5e-84	306	-	-	-	-
28928_Transcript_1/2_Confidence_1.000_Length_364_45	364	Q5GM68_PlantCyc_AT2G42600-MONOMER	963	96.55	58	2	0	1	174	232	289	8e-53	122	-	-	-	-
28964_Transcript_1/1_Confidence_1.000_Length_645_45	645	LOC_OS03G16140_PlantCyc_LOC_OS03G16140.1-MONOMER	463	75.00	164	41	0	150	641	1	164	3e-72	265	-	-	-	-
29008_Transcript_1/1_Confidence_1.000_Length_413_45	413	LOC_OS10G23120_PlantCyc_LOC_OS10G23120.1-MONOMER	548	79.17	72	14	1	3	215	272	343	6e-30	117	-	-	-	-
2907_Transcript_2/3_Confidence_0.750_Length_2534_45	2534	LOC_OS07G39780_PlantCyc_LOC_OS07G39780.1-MONOMER	639	73.01	604	142	7	2317	536	5	597	0.0	869	-	-	-	-
29083_Transcript_1/2_Confidence_1.000_Length_745_45	745	LOC_OS01G73000_PlantCyc_LOC_OS01G73000.1-MONOMER	387	23.03	165	110	3	653	192	142	300	2e-10	60.8	-	-	-	-
29090_Transcript_1/1_Confidence_1.000_Length_657_45	657	Q9M3B0_PlantCyc_AT3G49220-MONOMER	598	57.99	219	85	3	654	1	183	395	5e-60	225	AT3G49220	Arabidopsis thaliana	homogalacturonan degradation	pectinesterase
2911_Transcript_1/1_Confidence_1.000_Length_2119_45	2119	LOC_OS03G40020_PlantCyc_LOC_OS03G40020.1-MONOMER	742	28.60	451	322	0	643	1995	180	630	6e-61	230	-	-	-	-
29140_Transcript_1/1_Confidence_1.000_Length_255_45	255	SGN-U571205_PlantCyc_SGN-U320866-MONOMER	289	79.01	81	17	0	13	255	136	216	6e-33	133	-	-	-	-
29163_Transcript_1/1_Confidence_1.000_Length_516_45	516	LOC_OS01G65310_PlantCyc_LOC_OS01G65310.1-MONOMER	363	65.28	72	24	1	1	213	292	363	8e-24	104	-	-	-	-
29173_Transcript_1/1_Confidence_1.000_Length_463_45	463	LOC_OS06G40700_PlantCyc_LOC_OS06G40700.1-MONOMER	790	35.77	123	77	2	42	410	85	205	2e-11	63.2	-	-	-	-
29192_Transcript_1/1_Confidence_1.000_Length_218_45	218	LOC_OS01G09570_PlantCyc_LOC_OS01G09570.1-MONOMER	531	80.95	63	12	0	189	1	317	379	3e-25	107	-	-	-	-
29291_Transcript_1/3_Confidence_0.714_Length_501_45	501	LOC_OS01G68320_PlantCyc_LOC_OS01G68320.1-MONOMER	666	30.28	109	46	1	31	357	521	599	2e-10	59.7	-	-	-	-
292_Transcript_2/4_Confidence_0.500_Length_2282_45	2282	LOC_OS02G39790_PlantCyc_LOC_OS02G39790.1-MONOMER	395	72.38	362	94	3	1402	329	8	367	4e-143	503	-	-	-	-
29303_Transcript_3/4_Confidence_0.500_Length_1344_45	1344	SGN-U563958_PlantCyc_SGN-U315267-MONOMER	421	26.67	150	79	4	605	1042	209	331	3e-09	57.8	SGN-U315267	Solanum lycopersicum	heme biosynthesis from uroporphyrinogen-III I	UROPORPHYRINOGEN DECARBOXYLASE
29316_Transcript_1/1_Confidence_1.000_Length_336_45	336	LOC_OS03G18420_PlantCyc_LOC_OS03G18420.1-MONOMER	110	79.55	44	9	0	94	225	67	110	4e-18	84.3	-	-	-	-
29348_Transcript_1/1_Confidence_1.000_Length_255_45	255	LOC_OS08G37970_PlantCyc_LOC_OS08G37970.1-MONOMER	357	68.29	82	26	0	8	253	11	92	5e-31	126	-	-	-	-
2939_Transcript_4/4_Confidence_0.667_Length_2902_45	2902	Q941D0_PlantCyc_MONOMER-13724	443	27.19	217	130	9	1253	645	119	321	1e-10	63.9	laccase	Toxicodendron vernicifluum	oligomeric urushiol biosynthesis	lacquer laccase||lacquer laccase
29406_Transcript_1/1_Confidence_1.000_Length_1002_45	1002	LOC_OS11G41160_PlantCyc_LOC_OS11G41160.1-MONOMER	296	64.98	297	99	3	884	3	1	295	3e-102	366	-	-	-	-
29429_Transcript_1/1_Confidence_1.000_Length_311_45	311	LOC_OS11G15700_PlantCyc_LOC_OS11G15700.1-MONOMER	408	32.69	104	57	4	309	1	250	341	6e-09	53.5	-	-	-	-
29461_Transcript_1/2_Confidence_1.000_Length_755_45	755	Q5CAF5_PlantCyc_MONOMER-6701	324	36.67	120	68	3	360	7	152	265	1e-13	71.6	MNR	Mentha x piperita	menthol biosynthesis	neomenthol dehydrogenase
29708_Transcript_1/1_Confidence_1.000_Length_869_45	869	Q8RXA5_PlantCyc_CISZOG2-MONOMER	463	45.45	242	126	5	145	861	35	273	2e-39	157	cisZOG2	Zea mays	cytokinins-O-glucoside biosynthesis	cis-zeatin-O-glucosyltransferase
2977_Transcript_1/2_Confidence_1.000_Length_2065_45	2065	Q941D0_PlantCyc_MONOMER-13724	443	35.61	351	203	10	692	1711	58	396	1e-48	189	laccase	Toxicodendron vernicifluum	oligomeric urushiol biosynthesis	lacquer laccase||lacquer laccase
29797_Transcript_1/1_Confidence_1.000_Length_453_45	453	Q7XJ98_PlantCyc_AT2G20370-MONOMER	619	62.28	114	35	3	452	135	505	618	2e-27	116	-	-	-	-
29862_Transcript_1/1_Confidence_1.000_Length_371_45	371	LOC_OS06G46284_PlantCyc_LOC_OS06G46284.1-MONOMER	885	58.14	43	18	0	211	339	65	107	5e-09	54.3	-	-	-	-
29948_Transcript_1/1_Confidence_1.000_Length_974_45	974	Q9FF18_PlantCyc_AT5G38450-MONOMER	518	33.04	339	193	6	969	1	36	356	3e-39	157	-	-	-	-
29970_Transcript_1/1_Confidence_1.000_Length_676_45	676	LOC_OS06G40700_PlantCyc_LOC_OS06G40700.1-MONOMER	790	32.35	170	103	7	32	511	618	785	3e-13	70.1	-	-	-	-
30007_Transcript_1/1_Confidence_1.000_Length_409_45	409	LOC_OS01G70490_PlantCyc_LOC_OS01G70490.1-MONOMER	770	48.00	100	52	0	109	408	235	334	7e-21	94.0	-	-	-	-
3007_Transcript_2/2_Confidence_1.000_Length_538_45	538	Q941D0_PlantCyc_MONOMER-13724	443	44.44	72	34	2	266	60	194	262	1e-11	64.3	laccase	Toxicodendron vernicifluum	oligomeric urushiol biosynthesis	lacquer laccase||lacquer laccase
3013_Transcript_2/3_Confidence_0.667_Length_3201_45	3201	P36428_PlantCyc_AT1G50200-MONOMER	1003	72.72	964	261	2	78	2963	39	1002	0.0	1368	AT1G50200	Arabidopsis thaliana	tRNA charging pathway	alanine-tRNA ligase
30146_Transcript_1/2_Confidence_1.000_Length_782_45	782	O04864_PlantCyc_MONOMER-1885	830	59.73	221	78	4	779	138	568	784	2e-69	256	SBEI	Solanum tuberosum	starch biosynthesis	starch branching enzyme I
30177_Transcript_1/1_Confidence_1.000_Length_202_45	202	LOC_OS10G01750_PlantCyc_LOC_OS10G01750.1-MONOMER	1350	42.55	47	27	0	202	62	150	196	1e-06	45.8	-	-	-	-
3017_Transcript_1/6_Confidence_0.533_Length_1941_45	1941	Q3KTM0_PlantCyc_AT5G49740-MONOMER	747	27.50	240	152	6	1332	634	258	482	1e-14	76.6	AT5G49740	Arabidopsis thaliana	Fe(III)-reduction and Fe(II) transport	oxidoreductase//ferric-chelate reductase
30187_Transcript_1/1_Confidence_1.000_Length_1471_45	1471	LOC_OS02G09930_PlantCyc_LOC_OS02G09930.1-MONOMER	521	62.17	304	114	1	1277	369	215	518	2e-121	363	-	-	-	-
301_Transcript_3/4_Confidence_0.429_Length_937_45	937	LOC_OS03G52690_PlantCyc_LOC_OS03G52690.1-MONOMER	230	76.08	209	45	2	49	672	26	230	1e-83	304	-	-	-	-
30207_Transcript_1/1_Confidence_1.000_Length_366_45	366	LOC_OS03G02030_PlantCyc_LOC_OS03G02030.1-MONOMER	554	72.55	51	14	0	366	214	242	292	1e-16	77.4	-	-	-	-
30308_Transcript_1/1_Confidence_1.000_Length_389_45	389	LOC_OS04G39680_PlantCyc_LOC_OS04G39680.1-MONOMER	855	41.18	119	52	4	73	387	81	195	7e-15	73.9	-	-	-	-
3030_Transcript_1/5_Confidence_0.636_Length_1005_45	1005	LOC_OS07G13530_PlantCyc_LOC_OS07G13530.1-MONOMER	215	27.61	163	99	5	227	685	16	169	8e-10	59.3	-	-	-	-
30395_Transcript_1/1_Confidence_1.000_Length_566_45	566	LOC_OS11G01836_PlantCyc_LOC_OS11G01836.1-MONOMER	645	44.63	121	59	2	11	364	410	525	4e-25	108	-	-	-	-
30396_Transcript_1/1_Confidence_1.000_Length_261_45	261	LOC_OS02G06140_PlantCyc_LOC_OS02G06140.1-MONOMER	1559	46.34	82	43	1	247	2	1417	1497	3e-12	64.3	-	-	-	-
30437_Transcript_1/1_Confidence_1.000_Length_217_45	217	Q9SZT8_PlantCyc_AT4G37830-MONOMER	632	53.97	63	29	0	203	15	256	318	1e-15	75.9	AT4G37830	Arabidopsis thaliana	aerobic respiration -- electron donor II	complex IV
30456_Transcript_1/1_Confidence_1.000_Length_1054_45	1054	Q9FI78_PlantCyc_AT5G48930-MONOMER	433	25.97	308	174	7	877	11	55	327	2e-18	88.2	AT5G48930	Arabidopsis thaliana	simplecoumarins biosynthesis	hydroxycinnamoyl-CoA:shikimate/quinate hydroxycinnamoyltransferase
30484_Transcript_1/1_Confidence_1.000_Length_347_45	347	LOC_OS02G06140_PlantCyc_LOC_OS02G06140.1-MONOMER	1559	41.49	94	51	2	56	328	1396	1488	5e-10	57.4	-	-	-	-
30522_Transcript_1/1_Confidence_1.000_Length_289_45	289	Q9SZT8_PlantCyc_AT4G37830-MONOMER	632	43.62	94	52	1	10	288	316	409	2e-23	101	AT4G37830	Arabidopsis thaliana	aerobic respiration -- electron donor II	complex IV
30542_Transcript_1/1_Confidence_1.000_Length_920_45	920	LOC_OS07G12640_PlantCyc_LOC_OS07G12640.1-MONOMER	254	91.78	146	12	0	784	347	105	250	1e-83	265	-	-	-	-
30570_Transcript_1/1_Confidence_1.000_Length_414_45	414	LOC_OS03G50450_PlantCyc_LOC_OS03G50450.1-MONOMER	686	32.32	99	64	2	391	104	549	647	6e-10	57.8	-	-	-	-
30615_Transcript_1/1_Confidence_1.000_Length_206_45	206	LOC_OS12G40540_PlantCyc_LOC_OS12G40540.1-MONOMER	497	60.00	75	23	1	1	204	112	186	6e-22	96.7	-	-	-	-
30673_Transcript_1/1_Confidence_1.000_Length_346_45	346	LOC_OS04G51300_PlantCyc_LOC_OS04G51300.1-MONOMER	353	75.65	115	28	0	346	2	70	184	1e-43	169	-	-	-	-
30727_Transcript_1/1_Confidence_1.000_Length_246_45	246	O49594_PlantCyc_AT1G74470-MONOMER	472	68.75	80	25	0	242	3	229	308	3e-26	110	AT1G74470	Arabidopsis thaliana	phytyl diphosphate biosynthesis	geranylgeranyl reductase
30728_Transcript_2/2_Confidence_1.000_Length_434_45	434	O24457_PlantCyc_AT1G01090-MONOMER	428	47.33	131	68	1	401	12	1	131	3e-24	105	AT1G01090	Arabidopsis thaliana	TCA cycle variation V (plant)	pyruvate dehydrogenase (acetyl-transferring)
3082_Transcript_1/1_Confidence_1.000_Length_2466_45	2466	Q941D0_PlantCyc_MONOMER-13724	443	39.46	294	162	8	1274	423	110	397	2e-43	172	laccase	Toxicodendron vernicifluum	oligomeric urushiol biosynthesis	lacquer laccase||lacquer laccase
30837_Transcript_1/2_Confidence_1.000_Length_860_45	860	SGN-U581240_PlantCyc_SGN-U314898-MONOMER	178	82.84	134	23	0	858	457	45	178	6e-54	205	SGN-U314898	Solanum lycopersicum	dTDP-L-rhamnose biosynthesis II	DTDP-GLUCOSE 4-6-DEHYDRATASE
30881_Transcript_1/1_Confidence_1.000_Length_260_45	260	LOC_OS03G11700_PlantCyc_LOC_OS03G11700.1-MONOMER	392	35.56	90	54	1	2	259	22	111	2e-13	68.2	-	-	-	-
308_Transcript_1/2_Confidence_1.000_Length_1369_45	1369	Q70T29_PlantCyc_MONOMER-12425	375	40.32	377	210	6	192	1301	4	372	6e-59	223	nBMT	Bixa orellana	bixin biosynthesis	bixin methyltransferase||norbixin methyltransferase
30901_Transcript_1/1_Confidence_1.000_Length_985_45	985	LOC_OS03G50450_PlantCyc_LOC_OS03G50450.1-MONOMER	686	33.77	154	95	5	957	499	62	209	1e-11	65.5	-	-	-	-
30919_Transcript_1/1_Confidence_1.000_Length_282_45	282	LOC_OS03G31550_PlantCyc_LOC_OS03G31550.1-MONOMER	1369	84.13	63	8	1	98	280	1	63	6e-25	106	-	-	-	-
30935_Transcript_1/1_Confidence_1.000_Length_421_45	421	LOC_OS03G50450_PlantCyc_LOC_OS03G50450.1-MONOMER	686	33.71	89	58	1	264	1	86	174	2e-07	49.7	-	-	-	-
30959_Transcript_1/1_Confidence_1.000_Length_459_45	459	LOC_OS03G50450_PlantCyc_LOC_OS03G50450.1-MONOMER	686	36.97	119	66	2	432	79	538	648	1e-13	70.1	-	-	-	-
30991_Transcript_1/1_Confidence_1.000_Length_638_45	638	LOC_OS02G38480_PlantCyc_LOC_OS02G38480.1-MONOMER	1765	24.49	147	103	3	9	440	325	466	8e-07	48.5	-	-	-	-
31031_Transcript_1/1_Confidence_1.000_Length_293_45	293	LOC_OS10G35250_PlantCyc_LOC_OS10G35250.1-MONOMER	883	60.47	43	17	0	129	1	2	44	1e-10	58.9	-	-	-	-
31062_Transcript_1/1_Confidence_1.000_Length_283_45	283	LOC_OS11G01836_PlantCyc_LOC_OS11G01836.1-MONOMER	645	43.33	90	51	0	6	275	436	525	8e-19	86.3	-	-	-	-
31180_Transcript_3/3_Confidence_0.800_Length_267_45	267	LOC_OS10G01750_PlantCyc_LOC_OS10G01750.1-MONOMER	1350	50.00	46	20	1	109	237	887	932	4e-08	50.8	-	-	-	-
311_Transcript_2/3_Confidence_0.667_Length_2165_45	2165	Q1XBU5_PlantCyc_MONOMER2OL-32	609	44.20	543	263	9	62	1597	45	578	1e-126	448	-	-	-	-
31240_Transcript_1/1_Confidence_1.000_Length_507_45	507	Q39761_PlantCyc_MONOMER-13696	554	51.94	129	60	2	38	418	50	178	1e-30	127	CAD1-C1	Gossypium arboreum	gossypol biosynthesis	(+)-&delta;-cadinene synthase
3124_Transcript_6/13_Confidence_0.600_Length_3223_45	3223	Q941D0_PlantCyc_MONOMER-13724	443	37.01	335	190	7	1376	420	68	397	1e-52	203	laccase	Toxicodendron vernicifluum	oligomeric urushiol biosynthesis	lacquer laccase||lacquer laccase
3125_Transcript_3/4_Confidence_0.429_Length_1543_45	1543	LOC_OS02G04530_PlantCyc_LOC_OS02G04530.1-MONOMER	1404	26.20	416	269	13	102	1271	592	995	3e-15	78.2	-	-	-	-
31308_Transcript_1/4_Confidence_0.500_Length_532_45	532	LOC_OS10G41720_PlantCyc_LOC_OS10G41720.1-MONOMER	340	51.61	93	42	3	292	17	205	295	6e-25	85.1	-	-	-	-
3135_Transcript_6/7_Confidence_0.381_Length_4990_45	4990	LOC_OS01G67800_PlantCyc_LOC_OS01G67800.1-MONOMER	1444	43.35	519	286	3	1931	3463	864	1382	1e-112	403	-	-	-	-
3137_Transcript_1/1_Confidence_1.000_Length_940_45	940	Q0WTI8_PlantCyc_AT2G41000-MONOMER	184	31.63	98	57	2	735	472	1	98	2e-08	54.3	-	-	-	-
31393_Transcript_1/1_Confidence_1.000_Length_726_45	726	Q9FLX7_PlantCyc_AT5G52840-MONOMER	169	78.67	150	32	0	672	223	4	153	3e-67	249	AT5G52840	Arabidopsis thaliana	aerobic respiration -- electron donor II	complex I
31403_Transcript_1/1_Confidence_1.000_Length_552_45	552	Q41932_PlantCyc_AT4G05180-MONOMER	230	67.69	130	42	0	550	161	101	230	1e-30	127	-	-	-	-
31499_Transcript_1/1_Confidence_1.000_Length_547_45	547	LOC_OS06G40700_PlantCyc_LOC_OS06G40700.1-MONOMER	790	40.94	171	90	5	51	545	89	254	7e-29	121	-	-	-	-
31754_Transcript_1/1_Confidence_1.000_Length_307_45	307	LOC_OS03G03610_PlantCyc_LOC_OS03G03610.1-MONOMER	1907	73.27	101	27	0	2	304	1446	1546	2e-31	128	-	-	-	-
31774_Transcript_1/1_Confidence_1.000_Length_534_45	534	Q8W1W9_PlantCyc_MONOMER-12279	462	34.03	144	81	5	29	418	83	226	2e-13	70.1	Ss5MaT1	Salvia splendens	shisonin biosynthesis	anthocyanin 5-O-glucoside-6'''-O-malonyltransferase||anthocyanin 5-O-glucoside-6'''-O-malonyltransferase
31783_Transcript_1/1_Confidence_1.000_Length_331_45	331	LOC_OS03G19930_PlantCyc_LOC_OS03G19930.1-MONOMER	543	79.59	49	10	0	180	326	84	132	1e-17	82.8	-	-	-	-
31795_Transcript_1/1_Confidence_1.000_Length_1678_45	1678	O24164_PlantCyc_MONOMER-11759	504	64.40	500	158	5	136	1614	11	497	1e-175	611	protoporphyrinogen IX oxidase	Nicotiana tabacum	heme biosynthesis from uroporphyrinogen-III I	protoporphyrinogen IX oxidase
31837_Transcript_1/1_Confidence_1.000_Length_456_45	456	Q9SK82_PlantCyc_AT1G22400-MONOMER	489	50.68	146	70	2	435	1	118	262	4e-36	144	UDP glycosyltransferase	Arabidopsis thaliana	cytokinins-O-glucoside biosynthesis	UDP glycosyltransferase
31970_Transcript_1/2_Confidence_1.000_Length_354_45	354	LOC_OS09G27820_PlantCyc_LOC_OS09G27820.1-MONOMER	322	73.75	80	17	1	1	240	245	320	2e-24	105	-	-	-	-
31994_Transcript_1/2_Confidence_1.000_Length_1679_45	1679	O49543_PlantCyc_AT5G65720-MONOMER	453	73.63	455	110	3	1668	313	6	453	0.0	643	-	-	-	-
31998_Transcript_1/1_Confidence_1.000_Length_997_45	997	P37271_PlantCyc_AT5G17230-MONOMER	422	85.05	281	42	0	996	154	136	416	5e-140	491	phytoene synthase	Arabidopsis thaliana	trans-lycopene biosynthesis II (plants)	phytoene synthase
32025_Transcript_1/1_Confidence_1.000_Length_809_45	809	LOC_OS04G41510_PlantCyc_LOC_OS04G41510.1-MONOMER	876	29.63	162	85	8	88	528	620	767	1e-08	55.1	-	-	-	-
32037_Transcript_1/1_Confidence_1.000_Length_417_45	417	LOC_OS11G01836_PlantCyc_LOC_OS11G01836.1-MONOMER	645	41.38	87	50	1	417	160	481	567	2e-15	76.3	-	-	-	-
32094_Transcript_1/1_Confidence_1.000_Length_308_45	308	Q9SZT8_PlantCyc_AT4G37830-MONOMER	632	34.74	95	62	0	1	285	257	351	5e-13	67.0	AT4G37830	Arabidopsis thaliana	aerobic respiration -- electron donor II	complex IV
32293_Transcript_2/3_Confidence_0.625_Length_795_45	795	SGN-U584273_PlantCyc_SGN-U331125-MONOMER	345	28.14	167	100	7	489	46	71	236	7e-08	52.4	SGN-U331125	Solanum lycopersicum	acridone alkaloid biosynthesis	ANTHRANILATE SYNTHASE
3231_Transcript_2/3_Confidence_0.769_Length_2205_45	2205	LOC_OS11G07910_PlantCyc_LOC_OS11G07910.1-MONOMER	593	88.01	559	67	0	2054	378	35	593	0.0	893	-	-	-	-
32352_Transcript_1/1_Confidence_1.000_Length_444_45	444	LOC_OS01G59230_PlantCyc_LOC_OS01G59230.1-MONOMER	1723	24.07	108	81	1	96	416	1519	1626	8e-06	44.3	-	-	-	-
32399_Transcript_1/1_Confidence_1.000_Length_323_45	323	LOC_OS03G50450_PlantCyc_LOC_OS03G50450.1-MONOMER	686	39.51	81	47	1	86	322	402	482	5e-11	60.5	-	-	-	-
323_Transcript_1/3_Confidence_0.667_Length_1751_45	1751	LOC_OS02G17500_PlantCyc_LOC_OS02G17500.1-MONOMER	481	71.23	285	72	2	59	910	7	282	1e-180	404	-	-	-	-
323_Transcript_3/3_Confidence_0.667_Length_1789_45	1789	LOC_OS02G17500_PlantCyc_LOC_OS02G17500.1-MONOMER	481	73.60	481	117	2	59	1498	7	478	0.0	664	-	-	-	-
32444_Transcript_1/1_Confidence_1.000_Length_271_45	271	Q9FZG9_PlantCyc_AT1G41830-MONOMER	541	78.95	38	8	0	142	255	21	58	3e-14	70.9	AT1G41830	Arabidopsis thaliana	ascorbate glutathione cycle	pectinesterase
32467_Transcript_1/1_Confidence_1.000_Length_239_45	239	Q9ZUN4_PlantCyc_AT2G19590-MONOMER	310	50.00	54	27	0	166	5	6	59	5e-13	67.0	AT2G19590	Arabidopsis thaliana	ethylene biosynthesis from methionine	1-aminocyclopropane-1-carboxylate oxidase
3253_Transcript_4/4_Confidence_0.611_Length_1747_45	1747	LOC_OS03G08220_PlantCyc_LOC_OS03G08220.1-MONOMER	918	53.14	239	52	4	665	1306	267	470	2e-56	214	-	-	-	-
32557_Transcript_1/2_Confidence_1.000_Length_584_45	584	LOC_OS03G24870_PlantCyc_LOC_OS03G24870.1-MONOMER	515	54.89	133	60	0	181	579	84	216	1e-39	157	-	-	-	-
32588_Transcript_1/2_Confidence_1.000_Length_1508_45	1508	Q38833_PlantCyc_AT3G51820-MONOMER	387	82.01	339	61	0	1365	349	49	387	3e-160	559	-	-	-	-
32589_Transcript_1/1_Confidence_1.000_Length_254_45	254	Q9SZT8_PlantCyc_AT4G37830-MONOMER	632	35.71	84	54	0	253	2	154	237	2e-10	58.2	AT4G37830	Arabidopsis thaliana	aerobic respiration -- electron donor II	complex IV
32595_Transcript_1/1_Confidence_1.000_Length_616_45	616	Q9LZA6_PlantCyc_AT5G04040-MONOMER	825	58.10	210	41	5	615	1	504	671	2e-56	213	AT5G04040	Arabidopsis thaliana	triacylglycerol degradation	triacylglycerol lipase
32647_Transcript_1/2_Confidence_1.000_Length_1177_45	1177	LOC_OS02G06140_PlantCyc_LOC_OS02G06140.1-MONOMER	1559	18.31	142	91	2	449	24	1384	1500	1e-16	82.0	-	-	-	-
32648_Transcript_1/1_Confidence_1.000_Length_737_45	737	LOC_OS06G05080_PlantCyc_LOC_OS06G05080.1-MONOMER	154	76.58	111	26	0	172	504	30	140	2e-47	183	-	-	-	-
3268_Transcript_3/5_Confidence_0.765_Length_2761_45	2761	LOC_OS01G68320_PlantCyc_LOC_OS01G68320.1-MONOMER	666	37.19	363	217	4	287	1366	257	611	9e-63	236	-	-	-	-
32712_Transcript_1/1_Confidence_1.000_Length_676_45	676	LOC_OS03G40020_PlantCyc_LOC_OS03G40020.1-MONOMER	742	22.75	211	156	4	628	2	188	393	2e-13	70.5	-	-	-	-
32853_Transcript_1/1_Confidence_1.000_Length_222_45	222	LOC_OS10G01750_PlantCyc_LOC_OS10G01750.1-MONOMER	1350	48.89	45	23	0	8	142	869	913	9e-07	46.2	-	-	-	-
32905_Transcript_1/1_Confidence_1.000_Length_224_45	224	LOC_OS10G01750_PlantCyc_LOC_OS10G01750.1-MONOMER	1350	57.53	73	31	0	221	3	803	875	1e-19	89.0	-	-	-	-
32906_Transcript_1/1_Confidence_1.000_Length_251_45	251	LOC_OS03G40020_PlantCyc_LOC_OS03G40020.1-MONOMER	742	36.71	79	50	0	11	247	414	492	2e-09	55.1	-	-	-	-
3290_Transcript_1/1_Confidence_1.000_Length_2045_45	2045	Q941D0_PlantCyc_MONOMER-13724	443	32.10	352	206	10	843	1838	65	403	1e-41	166	laccase	Toxicodendron vernicifluum	oligomeric urushiol biosynthesis	lacquer laccase||lacquer laccase
32936_Transcript_1/1_Confidence_1.000_Length_579_45	579	Q941D0_PlantCyc_MONOMER-13724	443	41.32	167	85	5	489	1	110	267	4e-27	115	laccase	Toxicodendron vernicifluum	oligomeric urushiol biosynthesis	lacquer laccase||lacquer laccase
3297_Transcript_1/1_Confidence_1.000_Length_753_45	753	LOC_OS03G18130_PlantCyc_LOC_OS03G18130.1-MONOMER	604	29.20	113	78	2	247	582	112	223	4e-07	49.7	-	-	-	-
33007_Transcript_1/1_Confidence_1.000_Length_454_45	454	LOC_OS08G04800_PlantCyc_LOC_OS08G04800.1-MONOMER	481	50.43	117	41	1	1	351	214	313	3e-25	108	-	-	-	-
33025_Transcript_1/1_Confidence_1.000_Length_314_45	314	Q7X919_PlantCyc_MONOMER-13678	844	30.10	103	72	0	312	4	232	334	5e-11	60.5	RcOMT3	Rosa chinensis	1,3,5-trimethoxybenzene biosynthesis	3,5-dimethoxyphenol O-methyltransferase||3,5-dihydroxyanisole O-methyltransferase
33094_Transcript_1/1_Confidence_1.000_Length_467_45	467	LOC_OS10G14920_PlantCyc_LOC_OS10G14920.1-MONOMER	364	35.62	73	47	0	465	247	257	329	7e-13	67.8	-	-	-	-
33120_Transcript_1/1_Confidence_1.000_Length_597_45	597	P21218_PlantCyc_AT4G27440-MONOMER	401	91.02	167	15	0	3	503	235	401	4e-76	278	AT4G27440	Arabidopsis thaliana	chlorophyllide a biosynthesis I	protochlorophyllide reductase
33123_Transcript_1/1_Confidence_1.000_Length_347_45	347	LOC_OS11G44860_PlantCyc_LOC_OS11G44860.1-MONOMER	483	39.81	108	64	1	4	327	267	373	1e-17	82.4	-	-	-	-
33217_Transcript_1/1_Confidence_1.000_Length_295_45	295	LOC_OS07G11110_PlantCyc_LOC_OS07G11110.1-MONOMER	392	72.73	99	26	1	1	294	115	213	8e-38	149	-	-	-	-
33349_Transcript_1/2_Confidence_1.000_Length_433_45	433	LOC_OS10G40030_PlantCyc_LOC_OS10G40030.1-MONOMER	319	45.12	82	45	0	430	185	235	316	4e-17	81.6	-	-	-	-
33520_Transcript_1/1_Confidence_1.000_Length_293_45	293	Q9SZT8_PlantCyc_AT4G37830-MONOMER	632	50.00	86	42	1	5	259	315	400	3e-18	84.3	AT4G37830	Arabidopsis thaliana	aerobic respiration -- electron donor II	complex IV
33524_Transcript_1/1_Confidence_1.000_Length_339_45	339	Q9SZT8_PlantCyc_AT4G37830-MONOMER	632	31.25	112	77	0	3	338	435	546	7e-14	70.1	AT4G37830	Arabidopsis thaliana	aerobic respiration -- electron donor II	complex IV
33526_Transcript_1/1_Confidence_1.000_Length_203_45	203	O82059_PlantCyc_MONOMER-2301	566	67.74	31	10	0	1	93	522	552	2e-07	48.5	GPIS	Spinacia oleracea	glycolysis I	glucose-6-phosphate isomerase
33648_Transcript_1/2_Confidence_1.000_Length_1155_45	1155	LOC_OS01G70540_PlantCyc_LOC_OS01G70540.1-MONOMER	1561	28.71	202	114	4	587	1144	464	651	2e-13	71.2	-	-	-	-
33659_Transcript_1/1_Confidence_1.000_Length_630_45	630	LOC_OS03G50450_PlantCyc_LOC_OS03G50450.1-MONOMER	686	35.18	199	98	9	20	547	38	228	3e-15	76.6	-	-	-	-
33660_Transcript_1/1_Confidence_1.000_Length_385_45	385	Q9SZT8_PlantCyc_AT4G37830-MONOMER	632	43.80	121	67	1	364	2	256	375	3e-26	111	AT4G37830	Arabidopsis thaliana	aerobic respiration -- electron donor II	complex IV
33667_Transcript_1/1_Confidence_1.000_Length_540_45	540	LOC_OS06G41810_PlantCyc_LOC_OS06G41810.1-MONOMER	321	68.93	103	31	1	528	223	42	144	7e-26	111	-	-	-	-
3366_Transcript_2/4_Confidence_0.625_Length_703_45	703	Q6QJ72_PlantCyc_AT1G29810-MONOMER	187	73.39	124	32	1	127	498	61	183	2e-51	196	-	-	-	-
3381_Transcript_2/2_Confidence_1.000_Length_1307_45	1307	LOC_OS01G48910_PlantCyc_LOC_OS01G48910.1-MONOMER	665	74.33	335	85	1	1298	297	24	358	3e-149	523	-	-	-	-
33878_Transcript_1/1_Confidence_1.000_Length_319_45	319	Q9SZT8_PlantCyc_AT4G37830-MONOMER	632	42.45	106	61	0	2	319	482	587	2e-20	91.7	AT4G37830	Arabidopsis thaliana	aerobic respiration -- electron donor II	complex IV
33915_Transcript_1/1_Confidence_1.000_Length_384_45	384	LOC_OS10G39530_PlantCyc_LOC_OS10G39530.1-MONOMER	1414	33.75	80	50	2	152	382	364	443	1e-05	43.5	-	-	-	-
33965_Transcript_1/1_Confidence_1.000_Length_596_45	596	Q7X919_PlantCyc_MONOMER-13678	844	29.07	86	60	1	258	512	217	302	2e-06	47.0	RcOMT3	Rosa chinensis	1,3,5-trimethoxybenzene biosynthesis	3,5-dimethoxyphenol O-methyltransferase||3,5-dihydroxyanisole O-methyltransferase
33999_Transcript_1/1_Confidence_1.000_Length_633_45	633	LOC_OS02G06140_PlantCyc_LOC_OS02G06140.1-MONOMER	1559	40.45	89	48	3	3	257	1412	1499	8e-09	55.1	-	-	-	-
34009_Transcript_1/1_Confidence_1.000_Length_294_45	294	LOC_OS06G08600_PlantCyc_LOC_OS06G08600.1-MONOMER	283	74.16	89	23	0	3	269	195	283	3e-35	140	-	-	-	-
34093_Transcript_1/1_Confidence_1.000_Length_263_45	263	SGN-U582536_PlantCyc_SGN-U320456-MONOMER	293	81.36	59	11	0	8	184	122	180	1e-22	81.3	SGN-U320456	Solanum lycopersicum	pyridoxal 5'-phosphate biosynthesis	PYRIDOXAMINE 5-PHOSPHATE OXIDASE
34281_Transcript_1/1_Confidence_1.000_Length_295_45	295	LOC_OS10G08550_PlantCyc_LOC_OS10G08550.1-MONOMER	480	93.55	31	2	0	295	203	278	308	3e-11	61.2	-	-	-	-
34297_Transcript_1/1_Confidence_1.000_Length_246_45	246	LOC_OS07G08630_PlantCyc_LOC_OS07G08630.1-MONOMER	929	35.62	73	44	2	31	246	488	558	6e-06	43.5	-	-	-	-
34298_Transcript_1/1_Confidence_1.000_Length_647_45	647	Q941D0_PlantCyc_MONOMER-13724	443	44.34	221	106	7	11	646	93	305	3e-40	159	laccase	Toxicodendron vernicifluum	oligomeric urushiol biosynthesis	lacquer laccase||lacquer laccase
3429_Transcript_2/3_Confidence_0.600_Length_451_45	451	LOC_OS07G07060_PlantCyc_LOC_OS07G07060.1-MONOMER	366	68.49	73	23	0	1	219	179	251	1e-26	113	-	-	-	-
34347_Transcript_1/1_Confidence_1.000_Length_524_45	524	LOC_OS01G73200_PlantCyc_LOC_OS01G73200.1-MONOMER	356	61.59	138	53	0	3	416	208	345	2e-46	179	-	-	-	-
34348_Transcript_1/1_Confidence_1.000_Length_748_45	748	LOC_OS03G40020_PlantCyc_LOC_OS03G40020.1-MONOMER	742	25.66	113	84	0	740	402	306	418	8e-11	62.0	-	-	-	-
3435_Transcript_3/3_Confidence_0.600_Length_3222_45	3222	LOC_OS08G10570_PlantCyc_LOC_OS08G10570.1-MONOMER	601	76.41	602	133	4	2951	1170	1	601	0.0	841	-	-	-	-
34486_Transcript_1/1_Confidence_1.000_Length_650_45	650	LOC_OS05G02820_PlantCyc_LOC_OS05G02820.1-MONOMER	889	25.30	166	109	2	163	648	564	718	9e-08	51.6	-	-	-	-
34538_Transcript_1/1_Confidence_1.000_Length_559_45	559	LOC_OS01G31350_PlantCyc_LOC_OS01G31350.1-MONOMER	529	37.59	141	85	2	108	524	317	456	7e-22	98.2	-	-	-	-
345_Transcript_1/2_Confidence_1.000_Length_1481_45	1481	LOC_OS03G09250_PlantCyc_LOC_OS03G09250.1-MONOMER	510	88.93	271	30	0	667	1479	132	402	2e-141	496	-	-	-	-
346_Transcript_3/4_Confidence_0.667_Length_3128_45	3128	LOC_OS06G30310_PlantCyc_LOC_OS06G30310.1-MONOMER	1452	71.71	403	96	2	1624	2781	990	1391	1e-166	582	-	-	-	-
34721_Transcript_1/1_Confidence_1.000_Length_240_45	240	Q9SZT8_PlantCyc_AT4G37830-MONOMER	632	54.43	79	35	1	2	235	215	293	4e-19	87.4	AT4G37830	Arabidopsis thaliana	aerobic respiration -- electron donor II	complex IV
34728_Transcript_1/1_Confidence_1.000_Length_959_45	959	Q941D0_PlantCyc_MONOMER-13724	443	40.15	132	75	3	513	130	105	236	5e-20	93.2	laccase	Toxicodendron vernicifluum	oligomeric urushiol biosynthesis	lacquer laccase||lacquer laccase
34731_Transcript_1/1_Confidence_1.000_Length_421_45	421	LOC_OS10G40030_PlantCyc_LOC_OS10G40030.1-MONOMER	319	50.36	137	68	0	416	6	75	211	1e-29	123	-	-	-	-
34735_Transcript_1/2_Confidence_1.000_Length_1345_45	1345	LOC_OS05G33380_PlantCyc_LOC_OS05G33380.1-MONOMER	358	90.78	358	33	0	1323	250	1	358	0.0	653	-	-	-	-
34770_Transcript_1/1_Confidence_1.000_Length_335_45	335	LOC_OS08G29200_PlantCyc_LOC_OS08G29200.1-MONOMER	627	53.57	56	21	2	170	3	9	59	4e-10	57.8	-	-	-	-
34797_Transcript_1/1_Confidence_1.000_Length_349_45	349	LOC_OS03G03610_PlantCyc_LOC_OS03G03610.1-MONOMER	1907	68.97	116	36	0	1	348	1540	1655	8e-46	176	-	-	-	-
34822_Transcript_1/1_Confidence_1.000_Length_381_45	381	Q9SZT8_PlantCyc_AT4G37830-MONOMER	632	33.33	129	80	3	381	10	212	339	3e-13	68.6	AT4G37830	Arabidopsis thaliana	aerobic respiration -- electron donor II	complex IV
3482_Transcript_1/1_Confidence_1.000_Length_534_45	534	LOC_OS01G16610_PlantCyc_LOC_OS01G16610.1-MONOMER	224	30.10	103	65	3	406	116	65	166	2e-06	46.6	-	-	-	-
34891_Transcript_1/1_Confidence_1.000_Length_265_45	265	LOC_OS07G22350_PlantCyc_LOC_OS07G22350.1-MONOMER	588	87.06	85	11	0	5	259	501	585	2e-40	157	-	-	-	-
34907_Transcript_1/1_Confidence_1.000_Length_277_45	277	P52708_PlantCyc_MONOMER-14084	510	49.43	87	42	1	1	261	140	224	4e-23	100	HNL	Sorghum bicolor	dhurrin degradation	hydroxynitrile lyase
3490_Transcript_1/2_Confidence_1.000_Length_1062_45	1062	Q42459_PlantCyc_MONOMER-5127	250	86.80	250	32	1	81	827	1	250	5e-106	379	-	-	-	-
34935_Transcript_1/1_Confidence_1.000_Length_361_45	361	LOC_OS01G70540_PlantCyc_LOC_OS01G70540.1-MONOMER	1561	32.26	93	58	2	43	306	549	641	2e-07	48.9	-	-	-	-
35014_Transcript_1/1_Confidence_1.000_Length_252_45	252	A2A1A0_PlantCyc_MONOMER-13859	352	46.25	80	42	1	8	247	254	332	5e-19	87.0	NCS1	Coptis japonica	(S)-reticuline biosynthesis I	norcoclaurine synthase
35031_Transcript_1/2_Confidence_1.000_Length_1263_45	1263	LOC_OS01G20840_PlantCyc_LOC_OS01G20840.1-MONOMER	635	67.76	428	131	3	1263	1	79	506	1e-151	531	-	-	-	-
35095_Transcript_1/1_Confidence_1.000_Length_225_45	225	Q9S841_PlantCyc_AT3G50820-MONOMER	331	82.67	75	13	0	225	1	101	175	7e-33	132	-	-	-	-
35186_Transcript_1/1_Confidence_1.000_Length_226_45	226	LOC_OS03G03610_PlantCyc_LOC_OS03G03610.1-MONOMER	1907	43.84	73	40	1	224	6	1136	1207	1e-10	59.3	-	-	-	-
3520_Transcript_1/3_Confidence_0.600_Length_882_45	882	LOC_OS09G04730_PlantCyc_LOC_OS09G04730.1-MONOMER	253	71.67	233	66	0	880	182	21	253	4e-84	305	-	-	-	-
35263_Transcript_1/1_Confidence_1.000_Length_799_45	799	LOC_OS03G12940_PlantCyc_LOC_OS03G12940.1-MONOMER	810	79.76	84	17	0	187	438	623	706	5e-35	142	-	-	-	-
35305_Transcript_1/1_Confidence_1.000_Length_404_45	404	SGN-U576403_PlantCyc_SGN-U327170-MONOMER;	360	42.86	126	69	2	380	6	227	350	1e-26	113	-	-	-	-
3538_Transcript_1/4_Confidence_0.700_Length_2186_45	2186	LOC_OS07G09720_PlantCyc_LOC_OS07G09720.1-MONOMER	562	60.76	576	180	7	252	1949	23	562	0.0	679	-	-	-	-
353_Transcript_1/3_Confidence_0.750_Length_854_45	854	LOC_OS08G02380_PlantCyc_LOC_OS08G02380.1-MONOMER	530	38.46	91	37	2	548	276	255	326	2e-07	50.8	-	-	-	-
35404_Transcript_1/1_Confidence_1.000_Length_250_45	250	LOC_OS10G01750_PlantCyc_LOC_OS10G01750.1-MONOMER	1350	65.82	79	27	0	5	241	821	899	3e-28	117	-	-	-	-
35405_Transcript_1/1_Confidence_1.000_Length_1291_45	1291	Q941D0_PlantCyc_MONOMER-13724	443	27.62	181	117	6	1288	764	144	316	3e-07	51.2	laccase	Toxicodendron vernicifluum	oligomeric urushiol biosynthesis	lacquer laccase||lacquer laccase
35411_Transcript_1/1_Confidence_1.000_Length_266_45	266	Q9SWH5_PlantCyc_AT2G03220-MONOMER	558	66.67	42	12	1	2	127	518	557	1e-12	65.9	-	-	-	-
35543_Transcript_1/1_Confidence_1.000_Length_1385_45	1385	Q941D0_PlantCyc_MONOMER-13724	443	32.79	308	195	5	286	1197	107	406	4e-43	170	laccase	Toxicodendron vernicifluum	oligomeric urushiol biosynthesis	lacquer laccase||lacquer laccase
35565_Transcript_1/1_Confidence_1.000_Length_339_45	339	LOC_OS04G35590_PlantCyc_LOC_OS04G35590.1-MONOMER	153	64.71	51	18	0	339	187	103	153	5e-13	67.4	-	-	-	-
3560_Transcript_1/2_Confidence_1.000_Length_1339_45	1339	LOC_OS10G43050_PlantCyc_LOC_OS10G43050.1-MONOMER	293	33.14	172	105	2	808	293	90	251	1e-15	79.0	-	-	-	-
3562_Transcript_1/2_Confidence_1.000_Length_1001_45	1001	LOC_OS04G30760_PlantCyc_LOC_OS04G30760.1-MONOMER	318	74.40	293	72	1	122	1000	5	294	6e-117	415	-	-	-	-
35721_Transcript_1/1_Confidence_1.000_Length_268_45	268	LOC_OS02G09930_PlantCyc_LOC_OS02G09930.1-MONOMER	521	72.73	44	12	0	136	267	14	57	6e-14	70.1	-	-	-	-
35737_Transcript_1/1_Confidence_1.000_Length_533_45	533	LOC_OS10G01750_PlantCyc_LOC_OS10G01750.1-MONOMER	1350	39.80	98	58	1	235	528	378	474	4e-16	79.0	-	-	-	-
3573_Transcript_1/1_Confidence_1.000_Length_1146_45	1146	LOC_OS10G40030_PlantCyc_LOC_OS10G40030.1-MONOMER	319	52.44	307	146	0	139	1059	10	316	1e-77	285	-	-	-	-
35775_Transcript_1/1_Confidence_1.000_Length_210_45	210	LOC_OS03G50450_PlantCyc_LOC_OS03G50450.1-MONOMER	686	39.34	61	34	1	174	1	417	477	2e-06	45.4	-	-	-	-
35776_Transcript_1/2_Confidence_1.000_Length_874_45	874	LOC_OS03G24380_PlantCyc_LOC_OS03G24380.1-MONOMER	169	74.40	168	42	1	758	255	1	167	6e-70	258	-	-	-	-
3580_Transcript_4/4_Confidence_0.700_Length_1419_45	1419	Q9ZTV0_PlantCyc_MONOMER-9166	294	86.46	288	39	0	415	1278	1	288	2e-142	500	AF030516	Pisum sativum	formylTHF biosynthesis II	5,10-methylenetetrahydrofolate dehydrogenase||methenyltetrahydrofolate cyclohydrolase||methenyltetrahydrofolate cyclohydrolase
3583_Transcript_2/3_Confidence_0.667_Length_3629_45	3629	SGN-U563958_PlantCyc_SGN-U315267-MONOMER	421	25.54	184	108	3	1323	778	212	368	2e-11	66.6	SGN-U315267	Solanum lycopersicum	heme biosynthesis from uroporphyrinogen-III I	UROPORPHYRINOGEN DECARBOXYLASE
3586_Transcript_1/1_Confidence_1.000_Length_288_45	288	SGN-U576872_PlantCyc_SGN-U322314-MONOMER	440	83.33	96	16	0	288	1	124	219	9e-44	169	SGN-U322314	Solanum lycopersicum	tryptophan biosynthesis	ANTHRANILATE PHOSPHORIBOSYLTRANSFERASE
3588_Transcript_1/2_Confidence_1.000_Length_1431_45	1431	LOC_OS03G50450_PlantCyc_LOC_OS03G50450.1-MONOMER	686	30.57	193	90	6	1239	709	58	222	2e-09	58.5	-	-	-	-
35905_Transcript_1/1_Confidence_1.000_Length_434_45	434	LOC_OS01G12910_PlantCyc_LOC_OS01G12910.1-MONOMER	167	63.24	68	24	1	1	204	92	158	4e-20	91.7	-	-	-	-
35937_Transcript_1/2_Confidence_1.000_Length_587_45	587	Q8L707_PlantCyc_AT4G36890-MONOMER	525	53.49	86	34	2	587	345	381	465	4e-21	95.9	AT4G36890	Arabidopsis thaliana	xylan biosynthesis	transferase, transferring glycosyl groups
3593_Transcript_1/1_Confidence_1.000_Length_909_45	909	Q0WTI8_PlantCyc_AT2G41000-MONOMER	184	49.28	69	29	1	454	642	2	70	1e-12	68.6	-	-	-	-
35984_Transcript_1/1_Confidence_1.000_Length_549_45	549	LOC_OS03G50450_PlantCyc_LOC_OS03G50450.1-MONOMER	686	31.51	146	95	3	105	536	73	215	2e-10	60.1	-	-	-	-
3605_Transcript_5/6_Confidence_0.455_Length_607_45	607	SGN-U580044_PlantCyc_SGN-U313455-MONOMER	150	42.50	80	43	1	602	372	36	115	6e-17	82.0	SGN-U313455	Solanum lycopersicum	leucine biosynthesis	2-ISOPROPYLMALATE SYNTHASE
36086_Transcript_1/1_Confidence_1.000_Length_293_45	293	LOC_OS11G44860_PlantCyc_LOC_OS11G44860.1-MONOMER	483	30.83	120	58	4	3	287	326	445	5e-06	43.9	-	-	-	-
36091_Transcript_1/1_Confidence_1.000_Length_455_45	455	LOC_OS06G07969_PlantCyc_LOC_OS06G07969.1-MONOMER	72	80.30	66	13	0	1	198	7	72	1e-28	120	-	-	-	-
36130_Transcript_1/1_Confidence_1.000_Length_374_45	374	SGN-U576872_PlantCyc_SGN-U322314-MONOMER	440	93.15	73	5	0	372	154	368	440	9e-27	113	SGN-U322314	Solanum lycopersicum	tryptophan biosynthesis	ANTHRANILATE PHOSPHORIBOSYLTRANSFERASE
36218_Transcript_1/1_Confidence_1.000_Length_901_45	901	LOC_OS04G48070_PlantCyc_LOC_OS04G48070.1-MONOMER	813	36.45	107	49	3	635	324	103	193	5e-10	59.7	-	-	-	-
36300_Transcript_1/1_Confidence_1.000_Length_302_45	302	Q2F517_PlantCyc_MONOMER-12185	488	43.56	101	54	2	2	301	239	337	1e-20	92.0	CYP71AV1	Artemisia annua	artemisinin biosynthesis	amorpha-4,11-diene monooxygenase||amorpha-4,11-diene monooxygenase
3630_Transcript_1/2_Confidence_1.000_Length_975_45	975	LOC_OS02G48860_PlantCyc_LOC_OS02G48860.1-MONOMER	475	39.39	264	145	7	3	782	223	475	2e-38	154	-	-	-	-
36336_Transcript_1/1_Confidence_1.000_Length_205_45	205	LOC_OS01G25484_PlantCyc_LOC_OS01G25484.1-MONOMER	627	77.61	67	15	0	203	3	72	138	1e-26	112	-	-	-	-
36341_Transcript_1/1_Confidence_1.000_Length_308_45	308	LOC_OS03G03610_PlantCyc_LOC_OS03G03610.1-MONOMER	1907	41.00	100	59	0	300	1	811	910	6e-17	80.1	-	-	-	-
36409_Transcript_1/1_Confidence_1.000_Length_235_45	235	LOC_OS08G14760_PlantCyc_LOC_OS08G14760.1-MONOMER	564	74.51	51	13	0	77	229	21	71	4e-18	84.0	-	-	-	-
36432_Transcript_1/1_Confidence_1.000_Length_216_45	216	Q9SJI7_PlantCyc_AT2G42690-MONOMER	412	51.52	33	16	0	114	212	4	36	6e-06	43.5	AT2G42690	Arabidopsis thaliana	triacylglycerol degradation	triacylglycerol lipase
36434_Transcript_1/1_Confidence_1.000_Length_328_45	328	LOC_OS02G14680_PlantCyc_LOC_OS02G14680.1-MONOMER	489	50.98	102	45	2	30	323	25	125	5e-13	67.0	-	-	-	-
36455_Transcript_1/1_Confidence_1.000_Length_432_45	432	Q9ZW95_PlantCyc_AT1G67110-MONOMER	512	39.19	148	79	3	2	430	185	326	2e-20	92.4	-	-	-	-
364_Transcript_2/5_Confidence_0.692_Length_709_45	709	SGN-U563958_PlantCyc_SGN-U315267-MONOMER	421	39.29	84	50	1	1	249	255	338	1e-10	61.6	SGN-U315267	Solanum lycopersicum	heme biosynthesis from uroporphyrinogen-III I	UROPORPHYRINOGEN DECARBOXYLASE
36582_Transcript_1/1_Confidence_1.000_Length_375_45	375	LOC_OS11G01836_PlantCyc_LOC_OS11G01836.1-MONOMER	645	55.28	123	55	0	375	7	377	499	1e-39	156	-	-	-	-
3671_Transcript_1/3_Confidence_0.667_Length_2817_45	2817	LOC_OS05G47640_PlantCyc_LOC_OS05G47640.1-MONOMER	521	81.29	497	76	5	1129	2613	27	508	0.0	773	-	-	-	-
36743_Transcript_1/1_Confidence_1.000_Length_215_45	215	O48646_PlantCyc_AT4G11600-MONOMER	232	72.41	29	8	0	212	126	76	104	9e-07	46.2	-	-	-	-
36769_Transcript_1/1_Confidence_1.000_Length_200_45	200	O80850_PlantCyc_AT2G30830-MONOMER	358	50.94	53	26	0	161	3	6	58	2e-09	55.1	-	-	-	-
36774_Transcript_1/1_Confidence_1.000_Length_312_45	312	LOC_OS06G46284_PlantCyc_LOC_OS06G46284.1-MONOMER	885	67.31	104	33	1	3	311	191	294	3e-38	150	-	-	-	-
36851_Transcript_1/1_Confidence_1.000_Length_752_45	752	Q43073_PlantCyc_MONOMER-14143	549	59.91	222	85	3	747	91	304	524	5e-75	275	PH1	Prunus serotina	amygdalin and prunasin degradation	prunasin hydrolase
36860_Transcript_1/1_Confidence_1.000_Length_349_45	349	LOC_OS01G24950_PlantCyc_LOC_OS01G24950.1-MONOMER	800	65.74	108	37	0	21	344	22	129	2e-32	131	-	-	-	-
3693_Transcript_1/2_Confidence_1.000_Length_1637_45	1637	LOC_OS04G50204_PlantCyc_LOC_OS04G50204.1-MONOMER	762	25.16	310	185	11	471	1292	203	501	6e-09	57.4	-	-	-	-
3694_Transcript_2/3_Confidence_0.571_Length_1735_45	1735	LOC_OS03G50450_PlantCyc_LOC_OS03G50450.1-MONOMER	686	35.61	570	308	20	1657	62	98	646	5e-64	240	-	-	-	-
36979_Transcript_1/1_Confidence_1.000_Length_350_45	350	SGN-U563958_PlantCyc_SGN-U315267-MONOMER	421	31.25	64	44	0	350	159	325	388	4e-09	54.3	SGN-U315267	Solanum lycopersicum	heme biosynthesis from uroporphyrinogen-III I	UROPORPHYRINOGEN DECARBOXYLASE
37000_Transcript_1/1_Confidence_1.000_Length_389_45	389	Q9FJQ8_PlantCyc_AT5G47050-MONOMER	300	28.46	123	84	1	377	21	155	277	7e-07	47.4	shikimate kinase	Arabidopsis thaliana	chorismate biosynthesis I	shikimate kinase
37062_Transcript_1/1_Confidence_1.000_Length_274_45	274	LOC_OS08G19140_PlantCyc_LOC_OS08G19140.1-MONOMER	539	76.92	91	21	0	274	2	45	135	3e-38	150	-	-	-	-
3707_Transcript_1/1_Confidence_1.000_Length_1760_45	1760	LOC_OS12G41956_PlantCyc_LOC_OS12G41956.1-MONOMER	658	37.20	457	263	10	11	1351	213	655	7e-82	299	-	-	-	-
37092_Transcript_1/1_Confidence_1.000_Length_204_45	204	LOC_OS10G01750_PlantCyc_LOC_OS10G01750.1-MONOMER	1350	54.39	57	26	0	2	172	834	890	5e-13	65.9	-	-	-	-
3709_Transcript_2/3_Confidence_0.600_Length_1472_45	1472	LOC_OS02G09930_PlantCyc_LOC_OS02G09930.1-MONOMER	521	75.36	349	82	2	1472	435	174	521	1e-159	557	-	-	-	-
3714_Transcript_1/2_Confidence_1.000_Length_501_45	501	Q9SG91_PlantCyc_AT3G10860-MONOMER	72	80.33	61	12	0	499	317	12	72	5e-26	111	-	-	-	-
3716_Transcript_2/4_Confidence_0.700_Length_1422_45	1422	LOC_OS01G51360_PlantCyc_LOC_OS01G51360.1-MONOMER	465	37.44	438	221	12	74	1306	10	421	2e-66	247	-	-	-	-
3718_Transcript_1/1_Confidence_1.000_Length_680_45	680	Q02971_PlantCyc_AT4G37980-MONOMER	357	68.52	162	51	0	679	194	192	353	2e-60	226	AT4G37980	Arabidopsis thaliana	mannitol degradation II	oxidoreductase
37198_Transcript_1/1_Confidence_1.000_Length_411_45	411	LOC_OS08G27040_PlantCyc_LOC_OS08G27040.1-MONOMER	310	72.79	136	37	0	3	410	59	194	2e-61	228	-	-	-	-
37268_Transcript_1/1_Confidence_1.000_Length_215_45	215	LOC_OS03G20700_PlantCyc_LOC_OS03G20700.1-MONOMER	1387	92.96	71	5	0	215	3	438	508	4e-34	137	-	-	-	-
3729_Transcript_1/3_Confidence_0.600_Length_733_45	733	Q9LZI2_PlantCyc_AT3G62830-MONOMER	445	75.76	198	13	1	733	140	269	431	5e-82	298	dTDP-glucose 4,6-dehydratase	Arabidopsis thaliana	dTDP-L-rhamnose biosynthesis II	dTDP-glucose 4,6-dehydratase
3736_Transcript_2/3_Confidence_0.600_Length_2039_45	2039	LOC_OS10G32730_PlantCyc_LOC_OS10G32730.1-MONOMER	397	74.74	380	96	0	1416	277	1	380	1e-174	607	-	-	-	-
3740_Transcript_5/6_Confidence_0.625_Length_2532_45	2532	Q8LPS1_PlantCyc_AT3G05970-MONOMER	701	75.62	689	166	1	92	2158	10	696	0.0	1087	AT3G05970	Arabidopsis thaliana	fatty acid &beta;-oxidation II (core pathway)	long-chain-fatty-acid-CoA ligase
37453_Transcript_1/1_Confidence_1.000_Length_275_45	275	Q9SZT8_PlantCyc_AT4G37830-MONOMER	632	36.47	85	53	1	271	17	210	293	4e-12	63.9	AT4G37830	Arabidopsis thaliana	aerobic respiration -- electron donor II	complex IV
37488_Transcript_1/1_Confidence_1.000_Length_517_45	517	LOC_OS02G04530_PlantCyc_LOC_OS02G04530.1-MONOMER	1404	38.57	70	40	1	316	107	950	1016	2e-07	50.1	-	-	-	-
37518_Transcript_1/1_Confidence_1.000_Length_220_45	220	LOC_OS03G40020_PlantCyc_LOC_OS03G40020.1-MONOMER	742	43.48	69	39	0	7	213	424	492	1e-11	62.4	-	-	-	-
37566_Transcript_1/1_Confidence_1.000_Length_426_45	426	LOC_OS03G50450_PlantCyc_LOC_OS03G50450.1-MONOMER	686	35.29	102	64	2	378	76	84	184	7e-12	64.3	-	-	-	-
37647_Transcript_1/1_Confidence_1.000_Length_227_45	227	LOC_OS01G71680_PlantCyc_LOC_OS01G71680.1-MONOMER	337	46.67	60	28	2	226	47	85	140	8e-09	53.1	-	-	-	-
3774_Transcript_1/1_Confidence_1.000_Length_292_45	292	LOC_OS10G01750_PlantCyc_LOC_OS10G01750.1-MONOMER	1350	36.14	83	53	0	39	287	415	497	4e-10	57.4	-	-	-	-
37808_Transcript_1/1_Confidence_1.000_Length_402_45	402	Q9SZT8_PlantCyc_AT4G37830-MONOMER	632	34.65	127	80	1	10	390	211	334	1e-15	76.3	AT4G37830	Arabidopsis thaliana	aerobic respiration -- electron donor II	complex IV
37893_Transcript_1/1_Confidence_1.000_Length_616_45	616	LOC_OS04G16990_PlantCyc_LOC_OS04G16990.1-MONOMER	858	33.52	179	116	2	63	599	270	445	1e-23	103	-	-	-	-
37958_Transcript_1/1_Confidence_1.000_Length_412_45	412	Q9SZT8_PlantCyc_AT4G37830-MONOMER	632	48.91	137	70	0	411	1	468	604	2e-30	125	AT4G37830	Arabidopsis thaliana	aerobic respiration -- electron donor II	complex IV
38129_Transcript_1/1_Confidence_1.000_Length_206_45	206	LOC_OS11G01836_PlantCyc_LOC_OS11G01836.1-MONOMER	645	36.76	68	43	0	205	2	457	524	1e-09	55.8	-	-	-	-
38184_Transcript_1/1_Confidence_1.000_Length_591_45	591	Q9SB75_PlantCyc_AT4G31590-MONOMER	692	76.47	85	17	1	13	258	608	692	1e-20	94.4	-	-	-	-
38192_Transcript_1/1_Confidence_1.000_Length_327_45	327	SGN-U563958_PlantCyc_SGN-U315267-MONOMER	421	36.99	73	46	0	38	256	320	392	9e-13	66.2	SGN-U315267	Solanum lycopersicum	heme biosynthesis from uroporphyrinogen-III I	UROPORPHYRINOGEN DECARBOXYLASE
38217_Transcript_1/1_Confidence_1.000_Length_344_45	344	LOC_OS11G01836_PlantCyc_LOC_OS11G01836.1-MONOMER	645	49.55	111	56	0	10	342	491	601	3e-25	107	-	-	-	-
3822_Transcript_1/1_Confidence_1.000_Length_971_45	971	LOC_OS03G50450_PlantCyc_LOC_OS03G50450.1-MONOMER	686	32.69	208	128	3	878	255	15	210	2e-23	104	-	-	-	-
3827_Transcript_1/4_Confidence_0.625_Length_1569_45	1569	LOC_OS01G73000_PlantCyc_LOC_OS01G73000.1-MONOMER	387	58.15	368	137	3	1285	188	34	386	2e-118	420	-	-	-	-
3828_Transcript_11/11_Confidence_0.438_Length_2522_45	2522	SGN-U563958_PlantCyc_SGN-U315267-MONOMER	421	35.04	274	151	5	1264	524	111	384	3e-46	181	SGN-U315267	Solanum lycopersicum	heme biosynthesis from uroporphyrinogen-III I	UROPORPHYRINOGEN DECARBOXYLASE
3829_Transcript_2/3_Confidence_0.625_Length_819_45	819	Q941D0_PlantCyc_MONOMER-13724	443	28.77	219	135	8	804	193	144	356	6e-16	79.3	laccase	Toxicodendron vernicifluum	oligomeric urushiol biosynthesis	lacquer laccase||lacquer laccase
38370_Transcript_1/1_Confidence_1.000_Length_969_45	969	LOC_OS02G17390_PlantCyc_LOC_OS02G17390.1-MONOMER	726	29.62	260	180	3	20	799	337	593	1e-24	108	-	-	-	-
38462_Transcript_1/1_Confidence_1.000_Length_214_45	214	Q9LQ04_PlantCyc_AT1G63000-MONOMER	301	77.42	31	7	0	3	95	82	112	4e-16	56.2	AT1G63000	Arabidopsis thaliana	UDP-L-rhamnose biosynthesis	dTDP-4-dehydrorhamnose 3,5-epimerase//UDP-4-keto-rhamnose-4-keto-reductase//dTDP-4-dehydrorhamnose reductase//UDP-4-keto-6-deoxy-glucose-3,5-epimerase
38495_Transcript_1/1_Confidence_1.000_Length_430_45	430	LOC_OS06G40700_PlantCyc_LOC_OS06G40700.1-MONOMER	790	51.82	137	66	0	421	11	484	620	5e-39	154	-	-	-	-
38503_Transcript_1/2_Confidence_1.000_Length_766_45	766	LOC_OS01G43280_PlantCyc_LOC_OS01G43280.1-MONOMER	507	48.46	260	124	4	7	765	121	377	3e-61	229	-	-	-	-
38641_Transcript_1/1_Confidence_1.000_Length_202_45	202	LOC_OS03G50450_PlantCyc_LOC_OS03G50450.1-MONOMER	686	71.43	56	14	1	39	200	347	402	4e-15	73.9	-	-	-	-
38934_Transcript_1/1_Confidence_1.000_Length_400_45	400	LOC_OS01G70380_PlantCyc_LOC_OS01G70380.1-MONOMER	489	87.30	126	16	0	398	21	334	459	5e-59	220	-	-	-	-
3894_Transcript_1/3_Confidence_0.667_Length_1649_45	1649	LOC_OS06G48060_PlantCyc_LOC_OS06G48060.1-MONOMER	346	33.99	203	125	4	708	1307	128	324	4e-25	110	-	-	-	-
38996_Transcript_2/2_Confidence_1.000_Length_245_45	245	LOC_OS09G19734_PlantCyc_LOC_OS09G19734.1-MONOMER	814	41.67	60	35	0	66	245	1	60	9e-10	56.2	-	-	-	-
39010_Transcript_1/1_Confidence_1.000_Length_783_45	783	LOC_OS02G06140_PlantCyc_LOC_OS02G06140.1-MONOMER	1559	40.23	87	52	0	366	106	1396	1482	8e-10	58.9	-	-	-	-
39116_Transcript_1/1_Confidence_1.000_Length_556_45	556	LOC_OS02G06140_PlantCyc_LOC_OS02G06140.1-MONOMER	1559	45.00	80	44	0	289	528	1401	1480	1e-13	70.9	-	-	-	-
39118_Transcript_1/1_Confidence_1.000_Length_298_45	298	LOC_OS04G37619_PlantCyc_LOC_OS04G37619.1-MONOMER	659	39.06	64	35	1	249	70	365	428	4e-07	47.4	-	-	-	-
39120_Transcript_1/1_Confidence_1.000_Length_487_45	487	LOC_OS02G48860_PlantCyc_LOC_OS02G48860.1-MONOMER	475	40.45	89	46	3	242	487	95	183	5e-11	61.6	-	-	-	-
3921_Transcript_3/3_Confidence_0.600_Length_1148_45	1148	LOC_OS02G04530_PlantCyc_LOC_OS02G04530.1-MONOMER	1404	23.89	314	208	7	1	894	339	637	1e-14	75.5	-	-	-	-
39283_Transcript_1/1_Confidence_1.000_Length_323_45	323	LOC_OS01G04120_PlantCyc_LOC_OS01G04120.1-MONOMER	267	37.78	90	41	2	96	323	7	95	9e-13	66.2	-	-	-	-
39303_Transcript_1/1_Confidence_1.000_Length_286_45	286	LOC_OS01G51540_PlantCyc_LOC_OS01G51540.1-MONOMER	312	68.75	64	16	1	279	100	119	182	3e-21	94.4	-	-	-	-
39386_Transcript_1/1_Confidence_1.000_Length_248_45	248	LOC_OS10G01750_PlantCyc_LOC_OS10G01750.1-MONOMER	1350	34.18	79	52	0	3	239	547	625	2e-13	68.2	-	-	-	-
3938_Transcript_2/2_Confidence_1.000_Length_1425_45	1425	LOC_OS01G09300_PlantCyc_LOC_OS01G09300.1-MONOMER	361	67.62	349	81	1	158	1108	8	356	6e-134	472	-	-	-	-
39504_Transcript_1/1_Confidence_1.000_Length_254_45	254	LOC_OS02G14160_PlantCyc_LOC_OS02G14160.1-MONOMER	321	75.00	84	21	0	1	252	46	129	3e-33	134	-	-	-	-
39538_Transcript_1/1_Confidence_1.000_Length_291_45	291	LOC_OS01G70490_PlantCyc_LOC_OS01G70490.1-MONOMER	770	57.95	88	34	1	25	288	58	142	7e-26	109	-	-	-	-
39559_Transcript_1/1_Confidence_1.000_Length_374_45	374	LOC_OS03G03610_PlantCyc_LOC_OS03G03610.1-MONOMER	1907	47.58	124	64	1	372	1	1731	1853	4e-14	71.2	-	-	-	-
39790_Transcript_1/1_Confidence_1.000_Length_262_45	262	LOC_OS08G37970_PlantCyc_LOC_OS08G37970.1-MONOMER	357	70.73	41	12	0	145	23	88	128	4e-15	73.9	-	-	-	-
39805_Transcript_1/1_Confidence_1.000_Length_1922_45	1922	LOC_OS12G07190_PlantCyc_LOC_OS12G07190.1-MONOMER	542	55.95	513	221	1	1812	274	35	542	4e-153	536	-	-	-	-
398_Transcript_10/13_Confidence_0.159_Length_1455_45	1455	P34795_PlantCyc_AT5G42740-MONOMER	560	74.92	295	66	2	887	3	198	484	1e-117	417	AT5G42740	Arabidopsis thaliana	glycolysis I	glucose-6-phosphate isomerase
398_Transcript_8/13_Confidence_0.227_Length_1561_45	1561	SGN-U576754_PlantCyc_SGN-U315951-MONOMER	588	86.30	270	37	0	1560	751	107	376	1e-135	478	SGN-U315951	Solanum lycopersicum	glycolysis I	GLUCOSE-6-PHOSPHATE ISOMERASE
39972_Transcript_1/1_Confidence_1.000_Length_226_45	226	SGN-U563660_PlantCyc_SGN-U318203-MONOMER;	412	76.09	46	11	0	2	139	366	411	4e-15	73.9	-	-	-	-
39982_Transcript_1/1_Confidence_1.000_Length_504_45	504	LOC_OS02G06140_PlantCyc_LOC_OS02G06140.1-MONOMER	1559	41.38	87	51	0	391	131	1396	1482	6e-11	61.6	-	-	-	-
40006_Transcript_1/1_Confidence_1.000_Length_304_45	304	LOC_OS03G40020_PlantCyc_LOC_OS03G40020.1-MONOMER	742	54.46	101	46	0	2	304	612	712	4e-29	120	-	-	-	-
4003_Transcript_1/3_Confidence_0.714_Length_3489_45	3489	Q941D0_PlantCyc_MONOMER-13724	443	35.69	367	209	7	1447	401	57	414	3e-54	209	laccase	Toxicodendron vernicifluum	oligomeric urushiol biosynthesis	lacquer laccase||lacquer laccase
40176_Transcript_1/1_Confidence_1.000_Length_367_45	367	Q941D0_PlantCyc_MONOMER-13724	443	43.31	127	61	5	367	2	147	267	4e-19	87.8	laccase	Toxicodendron vernicifluum	oligomeric urushiol biosynthesis	lacquer laccase||lacquer laccase
4022_Transcript_2/8_Confidence_0.636_Length_2695_45	2695	LOC_OS05G30750_PlantCyc_LOC_OS05G30750.1-MONOMER	774	22.63	327	212	9	1815	2678	33	357	3e-12	68.9	-	-	-	-
40235_Transcript_1/1_Confidence_1.000_Length_649_45	649	LOC_OS02G06140_PlantCyc_LOC_OS02G06140.1-MONOMER	1559	50.69	217	104	1	5	646	1100	1316	5e-61	228	-	-	-	-
40378_Transcript_1/1_Confidence_1.000_Length_357_45	357	LOC_OS01G72970_PlantCyc_LOC_OS01G72970.1-MONOMER	834	45.54	101	55	0	54	356	481	581	3e-17	81.3	-	-	-	-
403_Transcript_3/9_Confidence_0.565_Length_1736_45	1736	LOC_OS10G28200_PlantCyc_LOC_OS10G28200.1-MONOMER	378	93.41	258	17	0	129	902	1	258	3e-145	509	-	-	-	-
40435_Transcript_1/1_Confidence_1.000_Length_226_45	226	LOC_OS03G11700_PlantCyc_LOC_OS03G11700.1-MONOMER	392	45.45	77	40	1	1	225	46	122	6e-14	70.1	-	-	-	-
4046_Transcript_1/1_Confidence_1.000_Length_889_45	889	SGN-U586529_PlantCyc_SGN-U316758-MONOMER	198	51.04	192	80	5	768	229	8	197	1e-47	184	SGN-U316758	Solanum lycopersicum	photorespiration	hydroxypyruvate reductase
4051_Transcript_1/2_Confidence_1.000_Length_3139_45	3139	LOC_OS06G48060_PlantCyc_LOC_OS06G48060.1-MONOMER	346	33.91	230	135	4	307	975	126	345	2e-30	129	-	-	-	-
40535_Transcript_1/1_Confidence_1.000_Length_367_45	367	LOC_OS08G37970_PlantCyc_LOC_OS08G37970.1-MONOMER	357	62.96	108	39	1	44	367	1	107	3e-40	157	-	-	-	-
40544_Transcript_1/1_Confidence_1.000_Length_328_45	328	SGN-U573255_PlantCyc_SGN-U320304-MONOMER;	533	60.00	35	14	0	220	324	457	491	3e-09	54.7	-	-	-	-
4058_Transcript_1/4_Confidence_0.571_Length_828_45	828	LOC_OS01G68320_PlantCyc_LOC_OS01G68320.1-MONOMER	666	41.36	162	84	3	1	483	292	443	2e-25	110	-	-	-	-
40626_Transcript_3/3_Confidence_0.600_Length_259_45	259	LOC_OS01G70310_PlantCyc_LOC_OS01G70310.1-MONOMER	381	54.17	48	22	0	1	144	201	248	2e-10	58.5	-	-	-	-
40644_Transcript_1/1_Confidence_1.000_Length_350_45	350	LOC_OS05G39770_PlantCyc_LOC_OS05G39770.1-MONOMER	480	74.49	98	25	0	3	296	383	480	4e-40	157	-	-	-	-
40706_Transcript_1/1_Confidence_1.000_Length_252_45	252	LOC_OS02G06140_PlantCyc_LOC_OS02G06140.1-MONOMER	1559	33.75	80	53	0	5	244	1403	1482	1e-08	52.4	-	-	-	-
40711_Transcript_1/1_Confidence_1.000_Length_684_45	684	LOC_OS07G13530_PlantCyc_LOC_OS07G13530.1-MONOMER	215	27.34	128	87	3	684	316	21	147	1e-08	54.7	-	-	-	-
40756_Transcript_1/1_Confidence_1.000_Length_462_45	462	SGN-U576872_PlantCyc_SGN-U322314-MONOMER	440	84.21	152	24	0	5	460	227	378	2e-69	255	SGN-U322314	Solanum lycopersicum	tryptophan biosynthesis	ANTHRANILATE PHOSPHORIBOSYLTRANSFERASE
40762_Transcript_1/2_Confidence_1.000_Length_1588_45	1588	Q6H3Z6_PlantCyc_MONOMER-14021	674	70.00	420	123	1	5	1255	252	671	0.0	636	OsYSL2	Arabidopsis thaliana	Fe(II)-NA phloem transport	Fe-nicotianamine transporter
40786_Transcript_1/1_Confidence_1.000_Length_243_45	243	LOC_OS02G21520_PlantCyc_LOC_OS02G21520.1-MONOMER	280	54.32	81	33	1	1	243	106	182	5e-13	67.0	-	-	-	-
40808_Transcript_1/1_Confidence_1.000_Length_456_45	456	Q9LN68_PlantCyc_AT1G19300-MONOMER	351	73.97	146	38	0	15	452	134	279	4e-51	194	-	-	-	-
4088_Transcript_1/2_Confidence_1.000_Length_967_45	967	LOC_OS06G06390_PlantCyc_LOC_OS06G06390.1-MONOMER	989	38.60	215	116	6	349	957	26	236	6e-28	119	-	-	-	-
41027_Transcript_1/1_Confidence_1.000_Length_417_45	417	LOC_OS03G40020_PlantCyc_LOC_OS03G40020.1-MONOMER	742	33.09	136	91	0	410	3	400	535	8e-17	80.5	-	-	-	-
41034_Transcript_1/1_Confidence_1.000_Length_621_45	621	LOC_OS08G27040_PlantCyc_LOC_OS08G27040.1-MONOMER	310	66.27	83	28	0	260	12	1	83	1e-23	104	-	-	-	-
41067_Transcript_2/3_Confidence_0.667_Length_536_45	536	LOC_OS10G35020_PlantCyc_LOC_OS10G35020.1-MONOMER	500	41.67	72	41	1	523	311	425	496	7e-13	68.2	-	-	-	-
41104_Transcript_1/1_Confidence_1.000_Length_233_45	233	LOC_OS02G32620_PlantCyc_LOC_OS02G32620.1-MONOMER	522	56.41	78	28	1	17	232	162	239	5e-22	97.1	-	-	-	-
4117_Transcript_1/4_Confidence_0.625_Length_890_45	890	LOC_OS01G12900_PlantCyc_LOC_OS01G12900.1-MONOMER	214	75.63	119	29	0	129	485	64	182	7e-53	191	-	-	-	-
4119_Transcript_2/6_Confidence_0.667_Length_4727_45	4727	LOC_OS03G31550_PlantCyc_LOC_OS03G31550.1-MONOMER	1369	73.06	1303	347	3	4101	202	68	1369	0.0	1917	-	-	-	-
41405_Transcript_1/1_Confidence_1.000_Length_578_45	578	LOC_OS03G40020_PlantCyc_LOC_OS03G40020.1-MONOMER	742	25.64	195	122	3	9	575	256	433	9e-14	71.2	-	-	-	-
41441_Transcript_1/1_Confidence_1.000_Length_338_45	338	LOC_OS03G24380_PlantCyc_LOC_OS03G24380.1-MONOMER	169	74.29	35	9	0	208	104	115	149	4e-19	60.8	-	-	-	-
41452_Transcript_1/1_Confidence_1.000_Length_784_45	784	LOC_OS01G16610_PlantCyc_LOC_OS01G16610.1-MONOMER	224	35.29	102	62	2	605	309	60	160	7e-11	62.4	-	-	-	-
41547_Transcript_1/1_Confidence_1.000_Length_328_45	328	LOC_OS10G01750_PlantCyc_LOC_OS10G01750.1-MONOMER	1350	43.48	92	51	1	54	326	415	506	1e-17	82.4	-	-	-	-
4158_Transcript_3/4_Confidence_0.789_Length_3087_45	3087	LOC_OS06G06390_PlantCyc_LOC_OS06G06390.1-MONOMER	989	35.36	956	544	26	2922	238	34	976	2e-119	425	-	-	-	-
41656_Transcript_1/1_Confidence_1.000_Length_236_45	236	LOC_OS12G04000_PlantCyc_LOC_OS12G04000.1-MONOMER	390	70.67	75	20	2	224	3	193	266	2e-22	98.6	-	-	-	-
4179_Transcript_3/3_Confidence_0.600_Length_1140_45	1140	LOC_OS11G19700_PlantCyc_LOC_OS11G19700.1-MONOMER	298	75.35	288	69	2	12	875	6	291	3e-132	466	-	-	-	-
41816_Transcript_1/1_Confidence_1.000_Length_225_45	225	LOC_OS03G21960_PlantCyc_LOC_OS03G21960.1-MONOMER	465	89.19	74	8	0	224	3	291	364	1e-34	139	-	-	-	-
41832_Transcript_1/1_Confidence_1.000_Length_298_45	298	LOC_OS03G03610_PlantCyc_LOC_OS03G03610.1-MONOMER	1907	41.10	73	43	0	223	5	561	633	8e-14	69.7	-	-	-	-
4193_Transcript_3/4_Confidence_0.500_Length_2290_45	2290	LOC_OS04G12240_PlantCyc_LOC_OS04G12240.1-MONOMER	1587	34.12	466	241	10	2289	964	430	853	4e-70	261	-	-	-	-
41947_Transcript_1/1_Confidence_1.000_Length_384_45	384	LOC_OS06G24180_PlantCyc_LOC_OS06G24180.1-MONOMER	529	53.97	63	29	0	2	190	462	524	6e-16	77.4	-	-	-	-
42015_Transcript_1/1_Confidence_1.000_Length_1281_45	1281	LOC_OS10G40030_PlantCyc_LOC_OS10G40030.1-MONOMER	319	29.47	285	184	6	1164	352	4	285	3e-25	110	-	-	-	-
42137_Transcript_1/1_Confidence_1.000_Length_234_45	234	Q9LMA6_PlantCyc_AT1G19200-MONOMER	222	54.35	46	17	2	19	156	157	198	2e-09	55.5	-	-	-	-
42155_Transcript_1/1_Confidence_1.000_Length_351_45	351	Q941D0_PlantCyc_MONOMER-13724	443	41.90	105	59	2	20	331	110	213	5e-16	77.4	laccase	Toxicodendron vernicifluum	oligomeric urushiol biosynthesis	lacquer laccase||lacquer laccase
4231_Transcript_7/9_Confidence_0.483_Length_891_45	891	LOC_OS02G06140_PlantCyc_LOC_OS02G06140.1-MONOMER	1559	40.00	115	68	1	374	30	1395	1508	4e-14	73.6	-	-	-	-
42431_Transcript_1/1_Confidence_1.000_Length_335_45	335	LOC_OS10G14920_PlantCyc_LOC_OS10G14920.1-MONOMER	364	35.85	106	67	1	19	333	179	284	6e-16	77.0	-	-	-	-
42498_Transcript_2/2_Confidence_1.000_Length_580_45	580	Q9FND9_PlantCyc_AT5G40390-MONOMER	783	36.00	175	101	4	505	8	23	195	1e-22	100	-	-	-	-
42501_Transcript_1/2_Confidence_1.000_Length_505_45	505	LOC_OS10G40030_PlantCyc_LOC_OS10G40030.1-MONOMER	319	45.78	166	56	1	500	3	130	261	5e-24	105	-	-	-	-
42548_Transcript_1/1_Confidence_1.000_Length_261_45	261	LOC_OS03G58260_PlantCyc_LOC_OS03G58260.1-MONOMER	279	76.79	56	13	0	260	93	45	100	3e-20	90.9	-	-	-	-
42549_Transcript_1/1_Confidence_1.000_Length_379_45	379	LOC_OS01G04120_PlantCyc_LOC_OS01G04120.1-MONOMER	267	57.50	40	17	0	83	202	68	107	4e-08	51.2	-	-	-	-
42641_Transcript_1/1_Confidence_1.000_Length_367_45	367	LOC_OS03G20720_PlantCyc_LOC_OS03G20720.1-MONOMER	666	42.11	38	22	0	123	10	20	57	9e-06	43.5	-	-	-	-
42653_Transcript_1/1_Confidence_1.000_Length_359_45	359	LOC_OS11G01836_PlantCyc_LOC_OS11G01836.1-MONOMER	645	54.63	108	49	0	354	31	538	645	3e-33	134	-	-	-	-
42655_Transcript_1/1_Confidence_1.000_Length_380_45	380	Q43316_PlantCyc_AT5G08280-MONOMER	382	69.23	91	27	1	2	274	283	372	1e-30	126	AT5G08280	Arabidopsis thaliana	tetrapyrrole biosynthesis I	hydroxymethylbilane synthase
4265_Transcript_1/1_Confidence_1.000_Length_364_45	364	LOC_OS01G16700_PlantCyc_LOC_OS01G16700.1-MONOMER	396	31.25	112	65	3	320	6	274	380	1e-09	56.6	-	-	-	-
42706_Transcript_1/1_Confidence_1.000_Length_318_45	318	LOC_OS03G50030_PlantCyc_LOC_OS03G50030.1-MONOMER	163	70.48	105	30	1	2	316	48	151	8e-43	166	-	-	-	-
42730_Transcript_1/1_Confidence_1.000_Length_517_45	517	LOC_OS12G01030_PlantCyc_LOC_OS12G01030.1-MONOMER	332	38.39	112	61	2	180	515	26	129	3e-11	62.8	-	-	-	-
42798_Transcript_1/1_Confidence_1.000_Length_388_45	388	LOC_OS10G01750_PlantCyc_LOC_OS10G01750.1-MONOMER	1350	26.56	128	93	1	4	384	27	154	2e-12	65.5	-	-	-	-
42855_Transcript_1/1_Confidence_1.000_Length_287_45	287	LOC_OS03G12940_PlantCyc_LOC_OS03G12940.1-MONOMER	810	68.18	66	20	1	70	264	628	693	1e-11	62.4	-	-	-	-
42859_Transcript_1/1_Confidence_1.000_Length_393_45	393	Q9SZT8_PlantCyc_AT4G37830-MONOMER	632	37.01	127	75	2	3	383	128	249	3e-21	95.1	AT4G37830	Arabidopsis thaliana	aerobic respiration -- electron donor II	complex IV
4285_Transcript_2/2_Confidence_1.000_Length_372_45	372	P23509_PlantCyc_MONOMER-1865	521	88.10	84	10	0	119	370	278	361	1e-40	159	STGLS	Solanum tuberosum	starch biosynthesis	ADP-glucose pyrophosphorylase
42960_Transcript_1/1_Confidence_1.000_Length_453_45	453	Q9SA96_PlantCyc_AT1G11790-MONOMER	392	44.12	68	37	1	453	253	320	387	4e-13	68.6	AT1G11790	Arabidopsis thaliana	phenylalanine biosynthesis II	arogenate dehydratase////prephenate dehydratase
43044_Transcript_1/1_Confidence_1.000_Length_272_45	272	LOC_OS06G41090_PlantCyc_LOC_OS06G41090.1-MONOMER	824	77.53	89	20	0	2	268	203	291	8e-38	149	-	-	-	-
43079_Transcript_1/1_Confidence_1.000_Length_228_45	228	LOC_OS03G11700_PlantCyc_LOC_OS03G11700.1-MONOMER	392	37.31	67	41	1	22	219	125	191	3e-06	44.3	-	-	-	-
4318_Transcript_3/4_Confidence_0.700_Length_6282_45	6282	LOC_OS03G03610_PlantCyc_LOC_OS03G03610.1-MONOMER	1907	70.83	1947	506	13	174	5996	17	1907	0.0	2701	-	-	-	-
4336_Transcript_1/2_Confidence_1.000_Length_2652_45	2652	LOC_OS01G68320_PlantCyc_LOC_OS01G68320.1-MONOMER	666	33.99	356	220	7	1096	2160	253	594	2e-43	172	-	-	-	-
43436_Transcript_1/1_Confidence_1.000_Length_230_45	230	LOC_OS06G24704_PlantCyc_LOC_OS06G24704.1-MONOMER	685	52.17	69	28	2	38	229	2	70	1e-10	59.3	-	-	-	-
43547_Transcript_1/1_Confidence_1.000_Length_956_45	956	SGN-U573314_PlantCyc_SGN-U326373-MONOMER;	462	24.48	241	180	2	216	932	125	365	2e-18	88.2	-	-	-	-
435_Transcript_2/3_Confidence_0.714_Length_1525_45	1525	LOC_OS02G48860_PlantCyc_LOC_OS02G48860.1-MONOMER	475	29.70	404	237	16	1360	200	102	475	4e-34	140	-	-	-	-
43601_Transcript_1/1_Confidence_1.000_Length_533_45	533	LOC_OS04G58720_PlantCyc_LOC_OS04G58720.1-MONOMER	1011	40.00	65	35	2	527	333	74	134	1e-06	47.8	-	-	-	-
4360_Transcript_1/1_Confidence_1.000_Length_630_45	630	LOC_OS06G48060_PlantCyc_LOC_OS06G48060.1-MONOMER	346	27.01	137	80	3	486	118	128	258	3e-08	53.1	-	-	-	-
43629_Transcript_1/1_Confidence_1.000_Length_248_45	248	Q941D0_PlantCyc_MONOMER-13724	443	47.62	63	33	0	3	191	265	327	7e-10	56.6	laccase	Toxicodendron vernicifluum	oligomeric urushiol biosynthesis	lacquer laccase||lacquer laccase
43660_Transcript_1/1_Confidence_1.000_Length_270_45	270	B2ZUU0_PlantCyc_MONOMER-14133	514	65.56	90	30	1	1	267	191	280	7e-25	106	BGD4	Lotus japonicus	lotaustralin degradation	lotaustralin beta-glucosidase
43676_Transcript_1/1_Confidence_1.000_Length_211_45	211	Q9M4G5_PlantCyc_MONOMER-1821	632	84.38	32	5	0	115	210	280	311	1e-10	58.9	pgm II	Solanum tuberosum	sucrose degradation III	&alpha;-phosphoglucomutase
43910_Transcript_1/1_Confidence_1.000_Length_306_45	306	LOC_OS01G71380_PlantCyc_LOC_OS01G71380.1-MONOMER	334	44.09	93	48	1	26	304	150	238	1e-17	82.4	-	-	-	-
4398_Transcript_1/1_Confidence_1.000_Length_1187_45	1187	SGN-U572040_PlantCyc_SGN-U315634-MONOMER;	852	67.42	353	115	0	1	1059	500	852	6e-151	528	-	-	-	-
44197_Transcript_1/1_Confidence_1.000_Length_405_45	405	Q9C826_PlantCyc_AT1G52340-MONOMER	285	50.49	103	43	2	1	291	185	285	2e-22	99.0	ABA2	Arabidopsis thaliana	xanthophyll cycle	zeaxanthin epoxidase
44286_Transcript_1/2_Confidence_1.000_Length_658_45	658	LOC_OS08G03570_PlantCyc_LOC_OS08G03570.1-MONOMER	406	86.96	138	18	0	658	245	268	405	4e-70	258	-	-	-	-
4432_Transcript_1/2_Confidence_1.000_Length_1260_45	1260	LOC_OS01G50760_PlantCyc_LOC_OS01G50760.1-MONOMER	353	74.33	335	86	0	1223	219	19	353	3e-149	523	-	-	-	-
4439_Transcript_1/1_Confidence_1.000_Length_1053_45	1053	LOC_OS01G43160_PlantCyc_LOC_OS01G43160.1-MONOMER	445	72.66	256	69	1	1	768	191	445	6e-109	388	-	-	-	-
44423_Transcript_1/1_Confidence_1.000_Length_209_45	209	SGN-U573314_PlantCyc_SGN-U326373-MONOMER;	462	28.79	66	47	0	5	202	235	300	8e-08	49.7	-	-	-	-
44460_Transcript_1/1_Confidence_1.000_Length_334_45	334	LOC_OS11G44860_PlantCyc_LOC_OS11G44860.1-MONOMER	483	37.89	95	53	1	270	4	249	343	1e-12	65.9	-	-	-	-
4447_Transcript_4/5_Confidence_0.667_Length_1080_45	1080	LOC_OS07G13530_PlantCyc_LOC_OS07G13530.1-MONOMER	215	26.02	123	80	3	868	512	17	132	4e-06	47.4	-	-	-	-
44580_Transcript_1/1_Confidence_1.000_Length_405_45	405	LOC_OS12G37560_PlantCyc_LOC_OS12G37560.1-MONOMER	590	77.59	116	26	0	404	57	475	590	1e-47	182	-	-	-	-
44627_Transcript_1/1_Confidence_1.000_Length_268_45	268	LOC_OS06G40700_PlantCyc_LOC_OS06G40700.1-MONOMER	790	46.59	88	39	1	2	265	579	658	1e-09	55.8	-	-	-	-
4501_Transcript_3/5_Confidence_0.636_Length_2440_45	2440	LOC_OS03G50450_PlantCyc_LOC_OS03G50450.1-MONOMER	686	43.55	659	319	18	2204	342	14	657	5e-111	397	-	-	-	-
4504_Transcript_6/7_Confidence_0.312_Length_2580_45	2580	SGN-U563958_PlantCyc_SGN-U315267-MONOMER	421	29.89	281	153	12	289	1029	100	370	8e-18	87.4	SGN-U315267	Solanum lycopersicum	heme biosynthesis from uroporphyrinogen-III I	UROPORPHYRINOGEN DECARBOXYLASE
4505_Transcript_3/5_Confidence_0.579_Length_1005_45	1005	LOC_OS02G04530_PlantCyc_LOC_OS02G04530.1-MONOMER	1404	37.20	207	120	5	1004	387	634	831	3e-27	117	-	-	-	-
45206_Transcript_1/1_Confidence_1.000_Length_320_45	320	LOC_OS03G50450_PlantCyc_LOC_OS03G50450.1-MONOMER	686	37.65	85	53	0	5	259	102	186	3e-09	54.3	-	-	-	-
45207_Transcript_1/1_Confidence_1.000_Length_216_45	216	Q9SZT8_PlantCyc_AT4G37830-MONOMER	632	42.86	56	30	1	188	21	146	199	2e-07	48.1	AT4G37830	Arabidopsis thaliana	aerobic respiration -- electron donor II	complex IV
45218_Transcript_1/1_Confidence_1.000_Length_263_45	263	Q9LIS3_PlantCyc_AT3G23820-MONOMER	460	53.19	47	21	1	69	209	3	48	2e-07	48.5	-	-	-	-
45276_Transcript_1/1_Confidence_1.000_Length_237_45	237	LOC_OS03G58060_PlantCyc_LOC_OS03G58060.1-MONOMER	988	62.26	53	19	1	80	235	1	53	2e-15	74.7	-	-	-	-
4528_Transcript_1/1_Confidence_1.000_Length_1900_45	1900	LOC_OS03G23980_PlantCyc_LOC_OS03G23980.1-MONOMER	333	33.33	135	62	5	569	219	198	322	7e-09	57.4	-	-	-	-
45345_Transcript_1/1_Confidence_1.000_Length_358_45	358	LOC_OS11G01836_PlantCyc_LOC_OS11G01836.1-MONOMER	645	55.88	102	45	0	1	306	415	516	1e-26	112	-	-	-	-
45439_Transcript_1/1_Confidence_1.000_Length_292_45	292	Q7X919_PlantCyc_MONOMER-13678	844	30.93	97	67	0	2	292	243	339	7e-12	63.2	RcOMT3	Rosa chinensis	1,3,5-trimethoxybenzene biosynthesis	3,5-dimethoxyphenol O-methyltransferase||3,5-dihydroxyanisole O-methyltransferase
45497_Transcript_1/1_Confidence_1.000_Length_454_45	454	Q8L7Q7_PlantCyc_AT5G64640-MONOMER	602	65.58	154	48	3	453	1	282	433	9e-50	190	AT5G64640	Arabidopsis thaliana	homogalacturonan degradation	pectinesterase
45532_Transcript_1/1_Confidence_1.000_Length_250_45	250	LOC_OS10G01750_PlantCyc_LOC_OS10G01750.1-MONOMER	1350	48.72	78	40	0	245	12	435	512	7e-17	79.7	-	-	-	-
4559_Transcript_1/1_Confidence_1.000_Length_1939_45	1939	LOC_OS03G40020_PlantCyc_LOC_OS03G40020.1-MONOMER	742	29.43	513	356	5	28	1560	175	683	7e-72	266	-	-	-	-
45628_Transcript_1/1_Confidence_1.000_Length_303_45	303	LOC_OS01G70540_PlantCyc_LOC_OS01G70540.1-MONOMER	1561	26.00	100	71	2	3	302	1440	1536	7e-07	46.6	-	-	-	-
4563_Transcript_2/5_Confidence_0.571_Length_1506_45	1506	Q94FM7_PlantCyc_EAH-MONOMER	504	44.53	265	140	2	1384	611	34	298	2e-107	233	EAH	Nicotiana tabacum	capsidiol biosynthesis	3-deoxycapsidiol hydroxylase||5-epi-aristolochene hydroxylase||1-deoxycapsidiol hydroxylase||5-epi-aristolochene hydroxylase
4567_Transcript_2/5_Confidence_0.500_Length_877_45	877	LOC_OS10G35020_PlantCyc_LOC_OS10G35020.1-MONOMER	500	28.04	107	68	2	340	20	69	166	3e-06	47.0	-	-	-	-
45709_Transcript_1/1_Confidence_1.000_Length_233_45	233	LOC_OS01G70540_PlantCyc_LOC_OS01G70540.1-MONOMER	1561	49.30	71	35	1	230	18	1410	1479	4e-15	73.9	-	-	-	-
45800_Transcript_1/1_Confidence_1.000_Length_322_45	322	LOC_OS01G03020_PlantCyc_LOC_OS01G03020.1-MONOMER	946	90.65	107	10	0	321	1	140	246	7e-58	216	-	-	-	-
458_Transcript_3/7_Confidence_0.500_Length_1404_45	1404	LOC_OS03G05730_PlantCyc_LOC_OS03G05730.1-MONOMER	809	93.40	379	25	0	111	1247	21	399	0.0	724	-	-	-	-
45909_Transcript_1/1_Confidence_1.000_Length_227_45	227	B2ZUU0_PlantCyc_MONOMER-14133	514	77.33	75	17	0	3	227	129	203	2e-35	141	BGD4	Lotus japonicus	lotaustralin degradation	lotaustralin beta-glucosidase
45925_Transcript_1/1_Confidence_1.000_Length_311_45	311	Q9SZT8_PlantCyc_AT4G37830-MONOMER	632	45.28	106	53	2	2	304	348	453	7e-23	99.8	AT4G37830	Arabidopsis thaliana	aerobic respiration -- electron donor II	complex IV
459_Transcript_6/9_Confidence_0.368_Length_2969_45	2969	SGN-U581621_PlantCyc_SGN-U321043-MONOMER;	449	58.36	377	156	1	1480	353	68	444	1e-126	449	-	-	-	-
459_Transcript_8/9_Confidence_0.368_Length_2672_45	2672	SGN-U581621_PlantCyc_SGN-U321043-MONOMER;	449	55.76	443	194	2	1678	353	3	444	2e-139	491	-	-	-	-
4613_Transcript_1/1_Confidence_1.000_Length_1881_45	1881	LOC_OS01G54560_PlantCyc_LOC_OS01G54560.1-MONOMER	913	74.58	476	119	1	1881	454	396	869	0.0	750	-	-	-	-
46231_Transcript_1/1_Confidence_1.000_Length_255_45	255	Q6ET36_PlantCyc_MONOMER-7941	867	53.66	41	19	0	246	124	603	643	5e-08	50.4	ent-copalyl diphosphate synthase	Oryza sativa	diterpene phytoalexins precursors biosynthesis	ent-copalyl diphosphate synthase
46291_Transcript_1/1_Confidence_1.000_Length_335_45	335	LOC_OS10G01750_PlantCyc_LOC_OS10G01750.1-MONOMER	1350	41.05	95	45	1	285	1	922	1005	1e-18	75.1	-	-	-	-
46295_Transcript_1/1_Confidence_1.000_Length_464_45	464	LOC_OS05G30750_PlantCyc_LOC_OS05G30750.1-MONOMER	774	59.21	152	62	0	5	460	540	691	5e-48	184	-	-	-	-
46304_Transcript_1/1_Confidence_1.000_Length_303_45	303	LOC_OS06G40700_PlantCyc_LOC_OS06G40700.1-MONOMER	790	39.56	91	47	4	278	12	155	239	2e-11	62.0	-	-	-	-
46380_Transcript_1/1_Confidence_1.000_Length_275_45	275	LOC_OS03G03610_PlantCyc_LOC_OS03G03610.1-MONOMER	1907	53.33	60	28	0	274	95	1838	1897	4e-13	67.4	-	-	-	-
4640_Transcript_6/6_Confidence_0.533_Length_1005_45	1005	LOC_OS11G25700_PlantCyc_LOC_OS11G25700.1-MONOMER	260	57.75	258	108	1	916	146	3	260	4e-75	276	-	-	-	-
4652_Transcript_1/1_Confidence_1.000_Length_1570_45	1570	LOC_OS01G16900_PlantCyc_LOC_OS01G16900.1-MONOMER	362	85.01	367	50	2	138	1238	1	362	1e-179	624	-	-	-	-
4654_Transcript_2/8_Confidence_0.667_Length_1235_45	1235	Q8L5K7_PlantCyc_MONOMER-13680	366	53.99	213	92	3	596	1234	149	355	4e-50	193	OMT2	Rosa hybrid cultivar	O -methylation of tricetin	flavonoid O-methyltransferase||flavonoid O-methyltransferase||flavonoid O-methyltransferase
4654_Transcript_3/8_Confidence_0.667_Length_1393_45	1393	Q8L5K8_PlantCyc_MONOMER-13681	367	54.75	221	94	3	557	1219	152	366	1e-69	201	OMT1	Rosa hybrid cultivar	1,3,5-trimethoxybenzene biosynthesis	orcinol O-methyltransferase||orcinol O-methyltransferase
4656_Transcript_1/1_Confidence_1.000_Length_1032_45	1032	LOC_OS04G38010_PlantCyc_LOC_OS04G38010.1-MONOMER	466	39.02	305	181	4	13	915	148	451	3e-64	240	-	-	-	-
46630_Transcript_1/1_Confidence_1.000_Length_241_45	241	LOC_OS04G55710_PlantCyc_LOC_OS04G55710.1-MONOMER	333	68.75	80	25	0	241	2	122	201	4e-27	114	-	-	-	-
4664_Transcript_1/2_Confidence_1.000_Length_678_45	678	LOC_OS11G47840_PlantCyc_LOC_OS11G47840.1-MONOMER	374	68.00	100	32	0	3	302	143	242	1e-30	92.0	-	-	-	-
46678_Transcript_1/1_Confidence_1.000_Length_375_45	375	LOC_OS08G37970_PlantCyc_LOC_OS08G37970.1-MONOMER	357	46.25	80	42	1	137	373	14	93	8e-18	83.6	-	-	-	-
46736_Transcript_1/1_Confidence_1.000_Length_294_45	294	LOC_OS10G35840_PlantCyc_LOC_OS10G35840.1-MONOMER	537	95.83	48	2	0	1	144	489	536	2e-21	94.7	-	-	-	-
4690_Transcript_1/1_Confidence_1.000_Length_753_45	753	LOC_OS04G58720_PlantCyc_LOC_OS04G58720.1-MONOMER	1011	50.75	134	62	3	638	243	5	136	4e-30	126	-	-	-	-
46930_Transcript_1/1_Confidence_1.000_Length_337_45	337	O80400_PlantCyc_MONOMER-11999	394	72.22	36	10	0	335	228	357	392	7e-11	60.1	VPS	Humulus lupulus	hyperforin biosynthesis	phlorisovalerophenone synthase||phlorisobutyrophenone synthase||phlorisovalerophenone synthase
46956_Transcript_1/1_Confidence_1.000_Length_609_45	609	LOC_OS12G42280_PlantCyc_LOC_OS12G42280.1-MONOMER	613	55.78	147	44	2	202	609	54	190	1e-39	157	-	-	-	-
4699_Transcript_1/1_Confidence_1.000_Length_1294_45	1294	Q9SN95_PlantCyc_AT3G46440-MONOMER	341	90.48	315	30	0	1122	178	26	340	6e-170	591	AT3G46440	Arabidopsis thaliana	UDP-D-xylose biosynthesis	UDP-glucuronate decarboxylase
47025_Transcript_1/1_Confidence_1.000_Length_279_45	279	LOC_OS01G51570_PlantCyc_LOC_OS01G51570.1-MONOMER	338	42.03	69	39	1	204	1	4	72	2e-08	51.6	-	-	-	-
47065_Transcript_1/1_Confidence_1.000_Length_392_45	392	Q941D0_PlantCyc_MONOMER-13724	443	39.13	115	61	3	9	350	166	272	9e-18	83.6	laccase	Toxicodendron vernicifluum	oligomeric urushiol biosynthesis	lacquer laccase||lacquer laccase
4716_Transcript_2/3_Confidence_0.600_Length_1746_45	1746	LOC_OS06G06860_PlantCyc_LOC_OS06G06860.1-MONOMER	730	26.32	285	175	11	1708	917	213	483	3e-10	61.6	-	-	-	-
47178_Transcript_1/1_Confidence_1.000_Length_215_45	215	LOC_OS12G43590_PlantCyc_LOC_OS12G43590.1-MONOMER	585	67.65	68	22	0	10	213	258	325	8e-24	102	-	-	-	-
4718_Transcript_1/3_Confidence_0.455_Length_266_45	266	Q9SGC1_PlantCyc_AT1G70730-MONOMER	585	96.43	28	1	0	182	265	332	359	1e-09	55.8	AT1G70730	Arabidopsis thaliana	sucrose degradation III	phosphoglucomutase
47204_Transcript_1/1_Confidence_1.000_Length_299_45	299	LOC_OS01G21070_PlantCyc_LOC_OS01G21070.1-MONOMER	499	78.79	99	21	0	1	297	261	359	4e-45	173	-	-	-	-
4728_Transcript_1/4_Confidence_0.667_Length_1238_45	1238	LOC_OS10G35020_PlantCyc_LOC_OS10G35020.1-MONOMER	500	37.07	232	119	5	598	1233	86	310	8e-39	155	-	-	-	-
47338_Transcript_1/1_Confidence_1.000_Length_273_45	273	Q8SBD0_PlantCyc_MONOMER-14000	374	54.69	64	29	0	265	74	283	346	1e-09	55.8	OsIRT1	Hypericum androsaemum	Fe(III)-reduction and Fe(II) transport	iron regulated transporter
4750_Transcript_1/1_Confidence_1.000_Length_1073_45	1073	LOC_OS03G12660_PlantCyc_LOC_OS03G12660.1-MONOMER	506	73.44	305	77	2	3	914	198	499	3e-117	416	-	-	-	-
47600_Transcript_1/1_Confidence_1.000_Length_288_45	288	Q9LMA6_PlantCyc_AT1G19200-MONOMER	222	65.00	40	13	1	142	261	157	195	3e-10	57.8	-	-	-	-
47713_Transcript_1/1_Confidence_1.000_Length_230_45	230	LOC_OS10G39530_PlantCyc_LOC_OS10G39530.1-MONOMER	1414	42.86	70	38	2	228	22	1262	1330	2e-11	62.0	-	-	-	-
4776_Transcript_1/1_Confidence_1.000_Length_1571_45	1571	Q39033_PlantCyc_AT3G08510-MONOMER	581	56.93	527	210	6	4	1557	63	581	8e-162	565	AT3G08510	Arabidopsis thaliana	phospholipases	phospholipase C
4787_Transcript_2/2_Confidence_1.000_Length_1224_45	1224	P57751_PlantCyc_AT5G17310-MONOMER	470	76.38	199	47	0	853	257	272	470	8e-98	352	AT5G17310	Arabidopsis thaliana	sucrose degradation III	UDP-glucose pyrophosphorylase
4807_Transcript_1/1_Confidence_1.000_Length_346_45	346	LOC_OS02G48860_PlantCyc_LOC_OS02G48860.1-MONOMER	475	40.00	65	32	2	341	147	418	475	3e-06	45.1	-	-	-	-
48093_Transcript_1/1_Confidence_1.000_Length_276_45	276	LOC_OS03G40020_PlantCyc_LOC_OS03G40020.1-MONOMER	742	38.55	83	49	1	257	9	500	580	3e-09	54.3	-	-	-	-
48191_Transcript_1/1_Confidence_1.000_Length_220_45	220	LOC_OS10G14920_PlantCyc_LOC_OS10G14920.1-MONOMER	364	55.56	45	20	0	137	3	2	46	9e-10	56.2	-	-	-	-
48239_Transcript_1/1_Confidence_1.000_Length_259_45	259	LOC_OS03G03610_PlantCyc_LOC_OS03G03610.1-MONOMER	1907	84.88	86	13	0	2	259	1377	1462	1e-38	152	-	-	-	-
48264_Transcript_1/1_Confidence_1.000_Length_364_45	364	LOC_OS07G40260_PlantCyc_LOC_OS07G40260.1-MONOMER	631	37.84	74	39	3	134	352	264	331	2e-07	49.3	-	-	-	-
48282_Transcript_1/1_Confidence_1.000_Length_309_45	309	Q9SZT8_PlantCyc_AT4G37830-MONOMER	632	54.55	99	43	1	299	3	535	631	1e-28	119	AT4G37830	Arabidopsis thaliana	aerobic respiration -- electron donor II	complex IV
4832_Transcript_2/5_Confidence_0.667_Length_1873_45	1873	LOC_OS01G70300_PlantCyc_LOC_OS01G70300.1-MONOMER	570	91.84	282	23	0	1735	890	189	470	9e-149	521	-	-	-	-
4832_Transcript_3/5_Confidence_0.667_Length_2476_45	2476	LOC_OS07G20544_PlantCyc_LOC_OS07G20544.1-MONOMER	575	80.53	416	72	2	2125	905	49	464	0.0	650	-	-	-	-
48552_Transcript_1/1_Confidence_1.000_Length_200_45	200	LOC_OS03G40020_PlantCyc_LOC_OS03G40020.1-MONOMER	742	43.08	65	37	0	4	198	422	486	2e-10	58.2	-	-	-	-
4858_Transcript_1/2_Confidence_1.000_Length_644_45	644	SGN-U585450_PlantCyc_SGN-U324245-MONOMER	348	66.34	205	68	1	644	33	139	343	5e-81	295	SGN-U324245	Solanum lycopersicum	flavonoid biosynthesis	FLAVANONE-3-HYDROXYLASE
48636_Transcript_1/1_Confidence_1.000_Length_360_45	360	Q7X919_PlantCyc_MONOMER-13678	844	30.77	117	81	0	8	358	229	345	1e-10	59.7	RcOMT3	Rosa chinensis	1,3,5-trimethoxybenzene biosynthesis	3,5-dimethoxyphenol O-methyltransferase||3,5-dihydroxyanisole O-methyltransferase
48675_Transcript_1/1_Confidence_1.000_Length_457_45	457	Q9M318_PlantCyc_AT3G61490-MONOMER	476	52.04	98	39	3	1	273	378	474	2e-20	93.2	-	-	-	-
48712_Transcript_1/1_Confidence_1.000_Length_318_45	318	SGN-U585450_PlantCyc_SGN-U324245-MONOMER	348	57.14	105	43	1	2	316	92	194	2e-29	121	SGN-U324245	Solanum lycopersicum	flavonoid biosynthesis	FLAVANONE-3-HYDROXYLASE
4871_Transcript_2/2_Confidence_1.000_Length_1726_45	1726	Q9ZW95_PlantCyc_AT1G67110-MONOMER	512	36.96	514	304	8	87	1613	12	510	2e-86	314	-	-	-	-
48729_Transcript_1/1_Confidence_1.000_Length_328_45	328	Q9LN68_PlantCyc_AT1G19300-MONOMER	351	87.50	40	4	1	1	120	312	350	5e-17	80.5	-	-	-	-
48966_Transcript_1/1_Confidence_1.000_Length_302_45	302	LOC_OS04G38010_PlantCyc_LOC_OS04G38010.1-MONOMER	466	48.96	96	49	0	302	15	225	320	6e-17	80.1	-	-	-	-
49063_Transcript_1/1_Confidence_1.000_Length_254_45	254	LOC_OS10G43050_PlantCyc_LOC_OS10G43050.1-MONOMER	293	44.12	68	38	0	206	3	80	147	4e-13	67.4	-	-	-	-
49067_Transcript_1/1_Confidence_1.000_Length_294_45	294	Q9LUZ6_PlantCyc_AT5G58600-MONOMER	402	45.33	75	40	1	294	73	81	155	1e-18	85.9	UDP glycosyltransferase	Arabidopsis thaliana	cytokinins-O-glucoside biosynthesis	UDP glycosyltransferase
493_Transcript_1/1_Confidence_1.000_Length_391_45	391	O81971_PlantCyc_MONOMER-11803	496	54.10	61	28	0	1	183	431	491	2e-12	65.5	CYP71D9	Glycine max	6,7,4'-trihydroxyisoflavone biosynthesis	flavone-6-hydroxylase
49415_Transcript_1/1_Confidence_1.000_Length_675_45	675	Q9M3B0_PlantCyc_AT3G49220-MONOMER	598	76.63	184	43	0	3	554	415	598	3e-85	308	AT3G49220	Arabidopsis thaliana	homogalacturonan degradation	pectinesterase
49453_Transcript_1/1_Confidence_1.000_Length_204_45	204	LOC_OS10G14920_PlantCyc_LOC_OS10G14920.1-MONOMER	364	43.08	65	36	1	8	199	247	311	1e-08	52.8	-	-	-	-
49511_Transcript_1/1_Confidence_1.000_Length_273_45	273	LOC_OS06G04150_PlantCyc_LOC_OS06G04150.1-MONOMER	326	72.22	36	10	0	20	127	289	324	3e-10	57.8	-	-	-	-
49595_Transcript_1/2_Confidence_1.000_Length_573_45	573	LOC_OS03G03610_PlantCyc_LOC_OS03G03610.1-MONOMER	1907	35.42	96	61	1	281	568	562	656	1e-14	73.9	-	-	-	-
495_Transcript_2/2_Confidence_1.000_Length_2419_45	2419	LOC_OS01G12900_PlantCyc_LOC_OS01G12900.1-MONOMER	214	27.14	199	134	5	2213	1644	11	207	2e-13	72.8	-	-	-	-
49724_Transcript_1/1_Confidence_1.000_Length_316_45	316	O81884_PlantCyc_AT4G33670-MONOMER	319	43.21	81	43	2	14	250	10	89	3e-11	61.2	AT4G33670	Arabidopsis thaliana	ascorbate biosynthesis I (L-galactose pathway)	L-galactose dehydrogenase
49745_Transcript_1/1_Confidence_1.000_Length_221_45	221	LOC_OS04G45290_PlantCyc_LOC_OS04G45290.1-MONOMER	656	63.33	60	22	0	37	216	427	486	3e-17	80.9	-	-	-	-
4975_Transcript_4/5_Confidence_0.600_Length_2679_45	2679	Q941D0_PlantCyc_MONOMER-13724	443	38.03	142	85	2	2127	2546	110	250	2e-21	99.4	laccase	Toxicodendron vernicifluum	oligomeric urushiol biosynthesis	lacquer laccase||lacquer laccase
49782_Transcript_1/1_Confidence_1.000_Length_208_45	208	Q1PFD0_PlantCyc_AT1G75790-MONOMER	545	48.48	66	29	2	2	184	477	542	9e-13	66.2	AT1G75790	Arabidopsis thaliana	ascorbate glutathione cycle	pectinesterase
49819_Transcript_1/1_Confidence_1.000_Length_267_45	267	LOC_OS03G50450_PlantCyc_LOC_OS03G50450.1-MONOMER	686	53.00	100	33	3	2	265	178	275	1e-15	75.5	-	-	-	-
49937_Transcript_1/1_Confidence_1.000_Length_361_45	361	LOC_OS11G01836_PlantCyc_LOC_OS11G01836.1-MONOMER	645	31.91	94	64	0	75	356	217	310	8e-12	63.5	-	-	-	-
50008_Transcript_1/1_Confidence_1.000_Length_262_45	262	Q9ZT64_PlantCyc_MONOMER-11625	513	54.39	57	24	1	86	250	167	223	2e-14	71.6	AF072736	Pinus contorta	coniferin metabolism	coniferin &beta;-glucosidase
50149_Transcript_1/1_Confidence_1.000_Length_226_45	226	Q9LUZ6_PlantCyc_AT5G58600-MONOMER	402	27.03	74	49	1	2	208	245	318	2e-06	45.4	UDP glycosyltransferase	Arabidopsis thaliana	cytokinins-O-glucoside biosynthesis	UDP glycosyltransferase
501_Transcript_1/4_Confidence_0.812_Length_2525_45	2525	SGN-U573314_PlantCyc_SGN-U326373-MONOMER;	462	26.29	175	125	2	1105	1617	272	446	3e-11	65.5	-	-	-	-
5020_Transcript_1/2_Confidence_1.000_Length_3046_45	3046	SGN-U563958_PlantCyc_SGN-U315267-MONOMER	421	24.64	276	173	7	2334	1582	124	389	8e-15	77.8	SGN-U315267	Solanum lycopersicum	heme biosynthesis from uroporphyrinogen-III I	UROPORPHYRINOGEN DECARBOXYLASE
50291_Transcript_1/1_Confidence_1.000_Length_233_45	233	Q8SBD0_PlantCyc_MONOMER-14000	374	54.39	57	26	0	229	59	318	374	2e-13	68.2	OsIRT1	Hypericum androsaemum	Fe(III)-reduction and Fe(II) transport	iron regulated transporter
5029_Transcript_2/2_Confidence_1.000_Length_1987_45	1987	LOC_OS04G48010_PlantCyc_LOC_OS04G48010.1-MONOMER	698	21.92	219	149	8	1009	1659	230	428	1e-08	56.6	-	-	-	-
50373_Transcript_1/1_Confidence_1.000_Length_227_45	227	LOC_OS03G09060_PlantCyc_LOC_OS03G09060.1-MONOMER	369	79.73	74	15	0	4	225	181	254	3e-23	100	-	-	-	-
50448_Transcript_1/1_Confidence_1.000_Length_258_45	258	LOC_OS12G16650_PlantCyc_LOC_OS12G16650.1-MONOMER	837	80.65	31	6	0	257	165	794	824	3e-11	61.2	-	-	-	-
5048_Transcript_2/3_Confidence_0.556_Length_2390_45	2390	Q941D0_PlantCyc_MONOMER-13724	443	32.20	323	199	9	1297	2235	106	418	6e-37	150	laccase	Toxicodendron vernicifluum	oligomeric urushiol biosynthesis	lacquer laccase||lacquer laccase
50579_Transcript_1/1_Confidence_1.000_Length_461_45	461	LOC_OS01G58620_PlantCyc_LOC_OS01G58620.1-MONOMER	329	64.81	108	34	1	1	312	26	133	2e-21	96.3	-	-	-	-
50621_Transcript_1/1_Confidence_1.000_Length_207_45	207	Q9SZT8_PlantCyc_AT4G37830-MONOMER	632	38.24	68	42	0	2	205	257	324	8e-09	53.1	AT4G37830	Arabidopsis thaliana	aerobic respiration -- electron donor II	complex IV
5067_Transcript_1/1_Confidence_1.000_Length_429_45	429	Q39219_PlantCyc_AT3G22370-MONOMER	354	74.71	87	22	0	167	427	104	190	1e-39	156	-	-	-	-
50767_Transcript_1/1_Confidence_1.000_Length_348_45	348	SGN-U586529_PlantCyc_SGN-U316758-MONOMER	198	42.70	89	43	1	80	346	3	83	1e-17	82.8	SGN-U316758	Solanum lycopersicum	photorespiration	hydroxypyruvate reductase
5101_Transcript_2/2_Confidence_1.000_Length_1208_45	1208	SGN-U570882_PlantCyc_SGN-U314064-MONOMER	389	30.82	146	78	5	758	387	225	369	2e-07	52.0	SGN-U314064	Solanum lycopersicum	sucrose degradation III	FRUCTOKINASE
5134_Transcript_1/1_Confidence_1.000_Length_725_45	725	LOC_OS03G03350_PlantCyc_LOC_OS03G03350.1-MONOMER	458	74.27	241	62	0	1	723	80	320	2e-105	376	-	-	-	-
5213_Transcript_1/1_Confidence_1.000_Length_1052_45	1052	LOC_OS02G43830_PlantCyc_LOC_OS02G43830.1-MONOMER	257	78.45	181	39	0	807	265	76	256	3e-82	300	-	-	-	-
5217_Transcript_2/4_Confidence_0.667_Length_1213_45	1213	LOC_OS09G31502_PlantCyc_LOC_OS09G31502.1-MONOMER	348	57.69	234	92	3	115	804	12	242	6e-85	244	-	-	-	-
5233_Transcript_2/3_Confidence_0.400_Length_564_45	564	LOC_OS01G47330_PlantCyc_LOC_OS01G47330.1-MONOMER	185	87.14	70	9	0	522	313	115	184	3e-16	79.7	-	-	-	-
5242_Transcript_1/2_Confidence_1.000_Length_833_45	833	LOC_OS02G44010_PlantCyc_LOC_OS02G44010.1-MONOMER	327	32.59	135	78	3	574	170	197	318	3e-10	60.5	-	-	-	-
5250_Transcript_1/3_Confidence_0.833_Length_1693_45	1693	Q6WAU0_PlantCyc_MONOMER-6685	342	66.67	168	56	0	726	223	175	342	8e-64	239	PR	Mentha x piperita	menthol biosynthesis	(+)-pulegone reductase||(+)-pulegone reductase
5250_Transcript_2/3_Confidence_0.667_Length_2019_45	2019	Q6WAU0_PlantCyc_MONOMER-6685	342	56.82	220	90	5	1996	1343	1	217	1e-67	252	PR	Mentha x piperita	menthol biosynthesis	(+)-pulegone reductase||(+)-pulegone reductase
5250_Transcript_3/3_Confidence_0.667_Length_1274_45	1274	Q6WAU0_PlantCyc_MONOMER-6685	342	59.13	345	136	5	1251	223	1	342	2e-118	420	PR	Mentha x piperita	menthol biosynthesis	(+)-pulegone reductase||(+)-pulegone reductase
5261_Transcript_1/1_Confidence_1.000_Length_418_45	418	LOC_OS05G30750_PlantCyc_LOC_OS05G30750.1-MONOMER	774	66.42	137	44	2	417	7	334	468	6e-50	190	-	-	-	-
5270_Transcript_1/2_Confidence_1.000_Length_2751_45	2751	LOC_OS06G09450_PlantCyc_LOC_OS06G09450.1-MONOMER	808	79.18	807	165	1	2660	240	5	808	0.0	1298	-	-	-	-
5311_Transcript_3/4_Confidence_0.625_Length_1444_45	1444	SGN-U586529_PlantCyc_SGN-U316758-MONOMER	198	36.54	104	49	3	424	708	44	139	7e-13	70.1	SGN-U316758	Solanum lycopersicum	photorespiration	hydroxypyruvate reductase
533_Transcript_1/2_Confidence_1.000_Length_3013_45	3013	LOC_OS11G07910_PlantCyc_LOC_OS11G07910.1-MONOMER	593	40.75	400	228	5	1560	2735	195	593	5e-75	277	-	-	-	-
5388_Transcript_2/2_Confidence_1.000_Length_1189_45	1189	Q7X919_PlantCyc_MONOMER-13678	844	23.10	342	254	4	3	1004	354	694	6e-21	96.7	RcOMT3	Rosa chinensis	1,3,5-trimethoxybenzene biosynthesis	3,5-dimethoxyphenol O-methyltransferase||3,5-dihydroxyanisole O-methyltransferase
5418_Transcript_1/1_Confidence_1.000_Length_863_45	863	LOC_OS03G40020_PlantCyc_LOC_OS03G40020.1-MONOMER	742	27.18	103	75	0	863	555	417	519	7e-10	59.3	-	-	-	-
5445_Transcript_1/1_Confidence_1.000_Length_1305_45	1305	LOC_OS02G47900_PlantCyc_LOC_OS02G47900.1-MONOMER	531	34.52	168	92	3	322	771	363	530	2e-18	88.2	-	-	-	-
5486_Transcript_1/2_Confidence_1.000_Length_1556_45	1556	LOC_OS02G35870_PlantCyc_LOC_OS02G35870.1-MONOMER	400	83.03	389	64	2	29	1189	11	399	0.0	670	-	-	-	-
5524_Transcript_2/2_Confidence_1.000_Length_273_45	273	SGN-U582988_PlantCyc_SGN-U317504-MONOMER	441	93.33	30	2	0	183	272	283	312	1e-23	62.0	SGN-U317504	Solanum lycopersicum	dTDP-L-rhamnose biosynthesis II	DTDP-GLUCOSE 4-6-DEHYDRATASE
5526_Transcript_2/5_Confidence_0.571_Length_936_45	936	LOC_OS10G39530_PlantCyc_LOC_OS10G39530.1-MONOMER	1414	44.54	119	60	1	212	550	1231	1349	4e-21	96.7	-	-	-	-
5544_Transcript_2/3_Confidence_0.500_Length_1504_45	1504	LOC_OS02G18480_PlantCyc_LOC_OS02G18480.1-MONOMER	349	62.14	346	127	1	276	1301	1	346	3e-126	446	-	-	-	-
5545_Transcript_1/5_Confidence_0.692_Length_1954_45	1954	LOC_OS04G32650_PlantCyc_LOC_OS04G32650.1-MONOMER	673	81.94	620	93	1	3	1805	49	668	0.0	1039	-	-	-	-
5576_Transcript_1/3_Confidence_0.714_Length_1276_45	1276	LOC_OS04G37619_PlantCyc_LOC_OS04G37619.1-MONOMER	659	64.61	243	83	1	1060	332	420	659	1e-89	325	-	-	-	-
5576_Transcript_2/3_Confidence_0.571_Length_1948_45	1948	LOC_OS04G37619_PlantCyc_LOC_OS04G37619.1-MONOMER	659	74.05	528	134	1	1946	363	135	659	0.0	820	-	-	-	-
5586_Transcript_1/1_Confidence_1.000_Length_683_45	683	Q9LHI0_PlantCyc_AT3G12260-MONOMER	133	63.64	132	47	1	78	473	3	133	3e-44	172	AT3G12260	Arabidopsis thaliana	aerobic respiration -- electron donor II	complex I
5597_Transcript_1/1_Confidence_1.000_Length_441_45	441	LOC_OS02G37090_PlantCyc_LOC_OS02G37090.1-MONOMER	254	51.45	138	67	0	416	3	28	165	3e-35	141	-	-	-	-
5599_Transcript_1/2_Confidence_1.000_Length_4957_45	4957	LOC_OS03G03610_PlantCyc_LOC_OS03G03610.1-MONOMER	1907	45.38	1547	751	23	2	4498	397	1897	0.0	1239	-	-	-	-
5647_Transcript_1/2_Confidence_1.000_Length_652_45	652	O82179_PlantCyc_MONOMER-907	156	71.79	156	43	1	638	174	1	156	3e-64	239	AT2G35120	Arabidopsis thaliana	photorespiration	glycine decarboxylase
5656_Transcript_2/4_Confidence_0.444_Length_637_45	637	SGN-U581166_PlantCyc_SGN-U316242-MONOMER	169	75.90	166	16	1	539	114	1	166	2e-57	216	SGN-U316242	Solanum lycopersicum	pyrimidine ribonucleosides degradation II	CYTIDINE DEAMINASE
5656_Transcript_3/4_Confidence_0.333_Length_716_45	716	SGN-U581166_PlantCyc_SGN-U316242-MONOMER	169	84.71	85	13	0	368	114	82	166	2e-27	117	SGN-U316242	Solanum lycopersicum	pyrimidine ribonucleosides degradation II	CYTIDINE DEAMINASE
5672_Transcript_1/1_Confidence_1.000_Length_1258_45	1258	LOC_OS01G73000_PlantCyc_LOC_OS01G73000.1-MONOMER	387	56.23	393	163	3	27	1205	4	387	7e-113	402	-	-	-	-
5696_Transcript_1/1_Confidence_1.000_Length_276_45	276	LOC_OS03G40020_PlantCyc_LOC_OS03G40020.1-MONOMER	742	29.55	88	62	0	273	10	505	592	1e-10	58.9	-	-	-	-
5716_Transcript_1/1_Confidence_1.000_Length_428_45	428	LOC_OS10G01750_PlantCyc_LOC_OS10G01750.1-MONOMER	1350	32.97	91	61	0	327	55	68	158	2e-14	60.8	-	-	-	-
5736_Transcript_2/2_Confidence_1.000_Length_911_45	911	Q941D0_PlantCyc_MONOMER-13724	443	40.00	235	129	6	905	225	166	396	9e-37	148	laccase	Toxicodendron vernicifluum	oligomeric urushiol biosynthesis	lacquer laccase||lacquer laccase
579_Transcript_1/1_Confidence_1.000_Length_2774_45	2774	LOC_OS10G14040_PlantCyc_LOC_OS10G14040.1-MONOMER	647	30.43	253	131	7	2262	1534	66	283	1e-23	107	-	-	-	-
5831_Transcript_1/2_Confidence_1.000_Length_1076_45	1076	Q6Q796_PlantCyc_MONOMER-13426	365	52.82	284	110	2	48	899	106	365	5e-69	256	OMT	Vanilla planifolia	vanilla biosynthesis	3,4-dihydroxybenzaldehyde-O-methyltransferase
5831_Transcript_2/2_Confidence_1.000_Length_1007_45	1007	Q6Q796_PlantCyc_MONOMER-13426	365	57.47	261	110	1	48	830	106	365	5e-73	269	OMT	Vanilla planifolia	vanilla biosynthesis	3,4-dihydroxybenzaldehyde-O-methyltransferase
5836_Transcript_1/3_Confidence_0.600_Length_369_45	369	LOC_OS11G01836_PlantCyc_LOC_OS11G01836.1-MONOMER	645	38.71	93	57	0	320	42	202	294	1e-12	66.2	-	-	-	-
5883_Transcript_1/2_Confidence_1.000_Length_832_45	832	LOC_OS04G58720_PlantCyc_LOC_OS04G58720.1-MONOMER	1011	64.86	148	51	1	359	799	5	152	2e-50	194	-	-	-	-
589_Transcript_1/1_Confidence_1.000_Length_3163_45	3163	LOC_OS07G49520_PlantCyc_LOC_OS07G49520.1-MONOMER	1008	84.79	973	147	1	3162	247	36	1008	0.0	1737	-	-	-	-
5910_Transcript_1/1_Confidence_1.000_Length_1264_45	1264	LOC_OS07G34170_PlantCyc_LOC_OS07G34170.1-MONOMER	447	33.09	275	162	8	1237	452	73	338	4e-28	120	-	-	-	-
5911_Transcript_2/3_Confidence_0.714_Length_2157_45	2157	SGN-U572036_PlantCyc_SGN-U317633-MONOMER;	460	77.48	302	68	0	906	1	136	437	1e-126	448	-	-	-	-
5918_Transcript_2/3_Confidence_0.750_Length_495_45	495	LOC_OS07G13530_PlantCyc_LOC_OS07G13530.1-MONOMER	215	78.89	90	19	0	224	493	13	102	9e-38	150	-	-	-	-
5921_Transcript_3/3_Confidence_0.667_Length_1527_45	1527	Q9M9Y5_PlantCyc_AT1G06780-MONOMER	589	48.79	248	127	0	746	3	137	384	6e-66	246	-	-	-	-
5932_Transcript_2/6_Confidence_0.667_Length_2306_45	2306	Q6L8G3_PlantCyc_MONOMER-13991	758	28.17	252	146	7	1580	834	266	485	8e-25	110	OsFRO1	Arabidopsis thaliana	Fe(III)-reduction and Fe(II) transport	ferric chelate reductase
5936_Transcript_1/1_Confidence_1.000_Length_3263_45	3263	LOC_OS05G02820_PlantCyc_LOC_OS05G02820.1-MONOMER	889	19.91	457	300	14	2211	991	365	805	2e-09	60.1	-	-	-	-
5940_Transcript_1/1_Confidence_1.000_Length_323_45	323	LOC_OS01G12660_PlantCyc_LOC_OS01G12660.1-MONOMER	840	31.19	109	58	4	1	303	567	666	4e-06	44.3	-	-	-	-
5954_Transcript_1/1_Confidence_1.000_Length_694_45	694	LOC_OS08G40930_PlantCyc_LOC_OS08G40930.1-MONOMER	803	69.60	227	64	1	683	3	96	317	9e-97	347	-	-	-	-
5983_Transcript_2/2_Confidence_1.000_Length_538_45	538	LOC_OS01G55360_PlantCyc_LOC_OS01G55360.1-MONOMER	425	74.07	54	14	0	241	402	368	421	7e-18	84.7	-	-	-	-
6026_Transcript_1/1_Confidence_1.000_Length_1316_45	1316	LOC_OS01G25484_PlantCyc_LOC_OS01G25484.1-MONOMER	627	71.29	425	90	2	2	1183	197	620	5e-173	602	-	-	-	-
6044_Transcript_2/6_Confidence_0.571_Length_1394_45	1394	LOC_OS04G43750_PlantCyc_LOC_OS04G43750.1-MONOMER	344	87.02	339	44	0	96	1112	5	343	9e-175	607	-	-	-	-
6051_Transcript_1/1_Confidence_1.000_Length_353_45	353	Q8VWN6_PlantCyc_MONOMER-12496	798	29.57	115	71	3	352	14	611	717	5e-08	50.8	RFS	Pisum sativum	galactosylcyclitol biosynthesis	raffinose synthase||galactosyltransferase
6066_Transcript_1/2_Confidence_1.000_Length_2141_45	2141	Q941D0_PlantCyc_MONOMER-13724	443	36.18	293	176	6	1229	369	109	396	3e-44	175	laccase	Toxicodendron vernicifluum	oligomeric urushiol biosynthesis	lacquer laccase||lacquer laccase
6069_Transcript_1/1_Confidence_1.000_Length_1815_45	1815	Q9FMP3_PlantCyc_AT5G12200-MONOMER	531	78.11	498	106	1	131	1615	28	525	0.0	791	AT5G12200	Arabidopsis thaliana	uracil degradation (reductive)	dihydropyrimidinase
6090_Transcript_1/2_Confidence_1.000_Length_954_45	954	LOC_OS02G53790_PlantCyc_LOC_OS02G53790.1-MONOMER	222	81.46	178	33	0	220	753	31	208	5e-83	302	-	-	-	-
6092_Transcript_1/2_Confidence_1.000_Length_1324_45	1324	LOC_OS02G24020_PlantCyc_LOC_OS02G24020.1-MONOMER	343	71.90	306	85	1	335	1249	38	343	7e-127	448	-	-	-	-
6095_Transcript_4/8_Confidence_0.632_Length_2783_45	2783	LOC_OS02G17500_PlantCyc_LOC_OS02G17500.1-MONOMER	481	27.49	211	149	3	391	1020	49	256	2e-18	89.4	-	-	-	-
6099_Transcript_1/1_Confidence_1.000_Length_1227_45	1227	LOC_OS01G61410_PlantCyc_LOC_OS01G61410.1-MONOMER	499	77.68	336	75	0	20	1027	164	499	6e-154	538	-	-	-	-
6100_Transcript_1/2_Confidence_1.000_Length_449_45	449	LOC_OS08G04800_PlantCyc_LOC_OS08G04800.1-MONOMER	481	60.32	63	25	0	3	191	405	467	3e-19	89.0	-	-	-	-
6102_Transcript_2/4_Confidence_0.625_Length_5185_45	5185	Q941D0_PlantCyc_MONOMER-13724	443	24.40	250	137	8	4551	3853	208	422	8e-07	52.0	laccase	Toxicodendron vernicifluum	oligomeric urushiol biosynthesis	lacquer laccase||lacquer laccase
6138_Transcript_10/10_Confidence_0.414_Length_2220_45	2220	LOC_OS04G12240_PlantCyc_LOC_OS04G12240.1-MONOMER	1587	27.04	318	190	9	1290	2210	414	700	1e-26	116	-	-	-	-
6139_Transcript_1/2_Confidence_1.000_Length_977_45	977	LOC_OS03G50450_PlantCyc_LOC_OS03G50450.1-MONOMER	686	34.13	126	74	3	574	948	90	207	6e-12	66.2	-	-	-	-
615_Transcript_3/5_Confidence_0.692_Length_2432_45	2432	Q94FM7_PlantCyc_EAH-MONOMER	504	45.15	412	214	4	37	1236	90	501	6e-104	373	EAH	Nicotiana tabacum	capsidiol biosynthesis	3-deoxycapsidiol hydroxylase||5-epi-aristolochene hydroxylase||1-deoxycapsidiol hydroxylase||5-epi-aristolochene hydroxylase
6185_Transcript_1/2_Confidence_1.000_Length_1287_45	1287	LOC_OS09G32810_PlantCyc_LOC_OS09G32810.1-MONOMER	228	82.70	185	32	0	531	1085	44	228	2e-88	320	-	-	-	-
6188_Transcript_6/7_Confidence_0.529_Length_1684_45	1684	Q941D0_PlantCyc_MONOMER-13724	443	39.87	306	162	9	470	1366	110	400	9e-47	182	laccase	Toxicodendron vernicifluum	oligomeric urushiol biosynthesis	lacquer laccase||lacquer laccase
6226_Transcript_1/1_Confidence_1.000_Length_590_45	590	LOC_OS06G48060_PlantCyc_LOC_OS06G48060.1-MONOMER	346	29.45	163	106	3	1	480	175	331	3e-11	63.2	-	-	-	-
6297_Transcript_1/1_Confidence_1.000_Length_604_45	604	LOC_OS10G01750_PlantCyc_LOC_OS10G01750.1-MONOMER	1350	46.27	201	98	1	1	603	875	1065	2e-48	186	-	-	-	-
6306_Transcript_4/4_Confidence_0.667_Length_2381_45	2381	SGN-U576467_PlantCyc_SGN-U318908-MONOMER;	488	80.71	482	90	2	802	2247	3	481	0.0	732	-	-	-	-
6330_Transcript_1/3_Confidence_0.714_Length_1511_45	1511	Q9SZT8_PlantCyc_AT4G37830-MONOMER	632	45.39	456	247	2	1511	150	177	632	3e-124	440	AT4G37830	Arabidopsis thaliana	aerobic respiration -- electron donor II	complex IV
637_Transcript_1/4_Confidence_0.625_Length_674_45	674	LOC_OS08G20660_PlantCyc_LOC_OS08G20660.1-MONOMER	1066	85.93	135	17	1	272	670	189	323	1e-64	240	-	-	-	-
6408_Transcript_2/2_Confidence_1.000_Length_426_45	426	LOC_OS04G48750_PlantCyc_LOC_OS04G48750.1-MONOMER	354	53.06	147	58	2	4	414	40	185	2e-35	142	-	-	-	-
6425_Transcript_1/2_Confidence_1.000_Length_1084_45	1084	LOC_OS01G03030_PlantCyc_LOC_OS01G03030.1-MONOMER	264	61.96	255	96	1	1	765	9	262	5e-92	332	-	-	-	-
6457_Transcript_2/3_Confidence_0.571_Length_359_45	359	LOC_OS10G42220_PlantCyc_LOC_OS10G42220.1-MONOMER	209	49.28	69	35	0	357	151	93	161	3e-25	77.8	-	-	-	-
6468_Transcript_4/5_Confidence_0.692_Length_2973_45	2973	LOC_OS01G49940_PlantCyc_LOC_OS01G49940.1-MONOMER	1292	51.60	781	346	12	211	2475	517	1291	0.0	686	-	-	-	-
6484_Transcript_1/4_Confidence_0.750_Length_1554_45	1554	LOC_OS01G09300_PlantCyc_LOC_OS01G09300.1-MONOMER	361	68.98	303	62	1	105	917	8	310	7e-113	402	-	-	-	-
6502_Transcript_1/4_Confidence_0.625_Length_1340_45	1340	LOC_OS07G44630_PlantCyc_LOC_OS07G44630.1-MONOMER	253	70.39	206	61	0	1022	405	39	244	3e-83	303	-	-	-	-
6502_Transcript_3/4_Confidence_0.625_Length_1687_45	1687	LOC_OS07G44630_PlantCyc_LOC_OS07G44630.1-MONOMER	253	70.39	206	61	0	1125	508	39	244	4e-83	303	-	-	-	-
6513_Transcript_2/3_Confidence_0.667_Length_2038_45	2038	LOC_OS01G68320_PlantCyc_LOC_OS01G68320.1-MONOMER	666	32.19	351	226	7	1641	604	253	596	3e-44	174	-	-	-	-
6518_Transcript_2/4_Confidence_0.727_Length_2425_45	2425	SGN-U586529_PlantCyc_SGN-U316758-MONOMER	198	36.05	147	79	5	215	646	8	142	3e-21	99.0	SGN-U316758	Solanum lycopersicum	photorespiration	hydroxypyruvate reductase
6520_Transcript_3/4_Confidence_0.571_Length_926_45	926	LOC_OS01G54370_PlantCyc_LOC_OS01G54370.1-MONOMER	406	83.22	292	49	0	924	49	111	402	2e-138	486	-	-	-	-
6539_Transcript_1/1_Confidence_1.000_Length_2136_45	2136	Q41155_PlantCyc_MONOMER-14029	608	77.61	527	118	0	1862	282	80	606	0.0	826	AANTSYNA	Ruta graveolens	acridone alkaloid biosynthesis	&alpha;1 anthranilate synthase
6559_Transcript_1/1_Confidence_1.000_Length_2234_45	2234	LOC_OS03G50450_PlantCyc_LOC_OS03G50450.1-MONOMER	686	25.00	212	125	10	1833	1234	381	570	7e-07	50.8	-	-	-	-
6564_Transcript_3/3_Confidence_0.750_Length_3227_45	3227	LOC_OS01G70490_PlantCyc_LOC_OS01G70490.1-MONOMER	770	45.52	736	366	7	728	2932	64	765	1e-163	572	-	-	-	-
656_Transcript_1/2_Confidence_1.000_Length_688_45	688	LOC_OS02G01220_PlantCyc_LOC_OS02G01220.1-MONOMER	137	47.75	111	57	1	576	247	18	128	2e-26	114	-	-	-	-
659_Transcript_5/13_Confidence_0.455_Length_2226_45	2226	Q9SD76_PlantCyc_AT3G46970-MONOMER	841	83.20	387	65	0	1236	76	455	841	0.0	679	AT3G46970	Arabidopsis thaliana	starch degradation	transferase, transferring glycosyl groups
659_Transcript_7/13_Confidence_0.455_Length_2438_45	2438	LOC_OS01G63270_PlantCyc_LOC_OS01G63270.1-MONOMER	841	79.42	447	92	0	2438	1098	201	647	0.0	730	-	-	-	-
659_Transcript_9/13_Confidence_0.455_Length_2342_45	2342	LOC_OS01G63270_PlantCyc_LOC_OS01G63270.1-MONOMER	841	81.16	536	101	0	2342	735	201	736	0.0	892	-	-	-	-
660_Transcript_3/5_Confidence_0.545_Length_784_45	784	LOC_OS02G44500_PlantCyc_LOC_OS02G44500.1-MONOMER	238	68.14	204	44	4	4	564	39	238	6e-71	261	-	-	-	-
6658_Transcript_2/2_Confidence_1.000_Length_1219_45	1219	Q9C5X8_PlantCyc_AT1G16540-MONOMER	819	30.11	279	156	7	1129	356	533	793	6e-26	113	AT1G16540	Arabidopsis thaliana	molybdenum cofactor biosynthesis	molybdenum cofactor sulfurase//selenocysteine lyase
6668_Transcript_3/4_Confidence_0.625_Length_1501_45	1501	LOC_OS05G48450_PlantCyc_LOC_OS05G48450.1-MONOMER	409	72.10	405	110	3	1438	230	6	409	3e-162	566	-	-	-	-
6695_Transcript_1/2_Confidence_1.000_Length_1288_45	1288	LOC_OS06G11290_PlantCyc_LOC_OS06G11290.1-MONOMER	380	72.05	365	97	2	1196	105	12	372	4e-149	522	-	-	-	-
6708_Transcript_1/1_Confidence_1.000_Length_972_45	972	LOC_OS03G02030_PlantCyc_LOC_OS03G02030.1-MONOMER	554	54.92	295	112	6	969	100	276	554	5e-72	265	-	-	-	-
6709_Transcript_1/1_Confidence_1.000_Length_995_45	995	LOC_OS10G01750_PlantCyc_LOC_OS10G01750.1-MONOMER	1350	36.63	344	195	5	977	3	567	906	2e-49	191	-	-	-	-
6711_Transcript_1/8_Confidence_0.632_Length_2249_45	2249	SGN-U563958_PlantCyc_SGN-U315267-MONOMER	421	34.83	290	161	5	1218	2015	110	395	6e-41	164	SGN-U315267	Solanum lycopersicum	heme biosynthesis from uroporphyrinogen-III I	UROPORPHYRINOGEN DECARBOXYLASE
6724_Transcript_1/6_Confidence_0.529_Length_1574_45	1574	LOC_OS03G50480_PlantCyc_LOC_OS03G50480.1-MONOMER	582	83.51	194	32	0	1572	991	331	524	1e-93	338	-	-	-	-
6731_Transcript_1/2_Confidence_1.000_Length_1120_45	1120	LOC_OS09G36450_PlantCyc_LOC_OS09G36450.1-MONOMER	304	79.31	290	57	1	40	909	18	304	4e-123	436	-	-	-	-
6735_Transcript_5/6_Confidence_0.538_Length_1690_45	1690	Q941D0_PlantCyc_MONOMER-13724	443	39.89	351	189	8	363	1376	79	420	3e-62	234	laccase	Toxicodendron vernicifluum	oligomeric urushiol biosynthesis	lacquer laccase||lacquer laccase
6748_Transcript_2/3_Confidence_0.667_Length_4519_45	4519	LOC_OS03G50450_PlantCyc_LOC_OS03G50450.1-MONOMER	686	33.85	325	182	10	3338	4270	338	643	7e-42	168	-	-	-	-
6756_Transcript_1/2_Confidence_1.000_Length_1754_45	1754	Q9SKT6_PlantCyc_AT2G20810-MONOMER	536	53.25	477	208	5	83	1471	61	536	8e-145	508	-	-	-	-
6758_Transcript_7/9_Confidence_0.667_Length_4087_45	4087	Q941D0_PlantCyc_MONOMER-13724	443	32.35	204	108	5	4045	3464	128	311	3e-18	89.7	laccase	Toxicodendron vernicifluum	oligomeric urushiol biosynthesis	lacquer laccase||lacquer laccase
675_Transcript_8/10_Confidence_0.536_Length_1253_45	1253	LOC_OS10G42210_PlantCyc_LOC_OS10G42210.1-MONOMER	361	43.31	127	71	1	175	555	236	361	2e-25	111	-	-	-	-
6768_Transcript_3/5_Confidence_0.643_Length_2448_45	2448	Q9SRQ7_PlantCyc_AT3G03530-MONOMER	538	61.44	402	144	4	177	1358	13	411	3e-146	514	AT3G03530	Arabidopsis thaliana	phospholipases	non-specific phospholipase C4
6783_Transcript_3/8_Confidence_0.389_Length_1314_45	1314	LOC_OS01G57930_PlantCyc_LOC_OS01G57930.1-MONOMER	329	51.94	258	77	5	953	201	59	276	2e-73	238	-	-	-	-
6783_Transcript_6/8_Confidence_0.389_Length_1224_45	1224	LOC_OS01G57930_PlantCyc_LOC_OS01G57930.1-MONOMER	329	74.48	145	37	0	635	201	132	276	1e-71	233	-	-	-	-
6786_Transcript_1/1_Confidence_1.000_Length_1218_45	1218	LOC_OS05G07670_PlantCyc_LOC_OS05G07670.1-MONOMER	354	25.32	308	209	10	1158	253	11	303	5e-12	67.0	-	-	-	-
6803_Transcript_1/1_Confidence_1.000_Length_588_45	588	LOC_OS02G10120_PlantCyc_LOC_OS02G10120.1-MONOMER	926	62.13	169	59	3	508	5	102	266	6e-56	211	-	-	-	-
6829_Transcript_1/1_Confidence_1.000_Length_1360_45	1360	LOC_OS03G16080_PlantCyc_LOC_OS03G16080.1-MONOMER	346	22.26	274	177	7	319	1134	96	335	2e-10	62.0	-	-	-	-
684_Transcript_4/5_Confidence_0.667_Length_4513_45	4513	LOC_OS01G70540_PlantCyc_LOC_OS01G70540.1-MONOMER	1561	39.92	764	383	11	3875	1659	267	979	1e-156	549	-	-	-	-
6872_Transcript_3/4_Confidence_0.750_Length_805_45	805	LOC_OS02G32490_PlantCyc_LOC_OS02G32490.1-MONOMER	705	92.90	155	11	0	804	340	491	645	6e-85	308	-	-	-	-
6957_Transcript_1/1_Confidence_1.000_Length_705_45	705	Q9LIS3_PlantCyc_AT3G23820-MONOMER	460	75.25	101	25	0	705	403	346	446	5e-41	162	-	-	-	-
695_Transcript_1/2_Confidence_1.000_Length_1223_45	1223	SGN-U569693_PlantCyc_SGN-U319024-MONOMER	662	74.22	256	65	1	239	1006	408	662	2e-106	380	SGN-U319024	Solanum lycopersicum	phosphatidylethanolamine biosynthesis I	PHOSPHATIDYLSERINE DECARBOXYLASE
6967_Transcript_1/6_Confidence_0.480_Length_1337_45	1337	LOC_OS02G04530_PlantCyc_LOC_OS02G04530.1-MONOMER	1404	25.79	318	170	9	834	70	926	1240	1e-16	82.8	-	-	-	-
6975_Transcript_1/1_Confidence_1.000_Length_956_45	956	LOC_OS02G06140_PlantCyc_LOC_OS02G06140.1-MONOMER	1559	32.76	116	77	1	516	863	1368	1482	2e-11	64.7	-	-	-	-
7113_Transcript_1/2_Confidence_1.000_Length_1269_45	1269	Q9SAV3_PlantCyc_AT1G55510-MONOMER	352	82.60	339	57	1	119	1129	14	352	8e-170	591	-	-	-	-
7122_Transcript_1/2_Confidence_1.000_Length_2534_45	2534	LOC_OS06G48060_PlantCyc_LOC_OS06G48060.1-MONOMER	346	27.46	193	113	3	1536	2051	128	314	4e-10	62.0	-	-	-	-
7156_Transcript_1/3_Confidence_0.667_Length_1507_45	1507	LOC_OS01G68320_PlantCyc_LOC_OS01G68320.1-MONOMER	666	77.70	269	60	0	1412	606	193	461	4e-170	433	-	-	-	-
715_Transcript_1/1_Confidence_1.000_Length_1459_45	1459	LOC_OS01G16900_PlantCyc_LOC_OS01G16900.1-MONOMER	362	85.56	367	48	2	174	1274	1	362	0.0	628	-	-	-	-
7169_Transcript_1/2_Confidence_1.000_Length_1357_45	1357	LOC_OS01G67030_PlantCyc_LOC_OS01G67030.1-MONOMER	418	41.64	365	191	9	1284	238	54	412	4e-65	243	-	-	-	-
7192_Transcript_1/1_Confidence_1.000_Length_265_45	265	LOC_OS10G01750_PlantCyc_LOC_OS10G01750.1-MONOMER	1350	39.29	84	50	1	9	260	1021	1103	2e-11	61.6	-	-	-	-
71_Transcript_2/2_Confidence_1.000_Length_2397_45	2397	LOC_OS03G40020_PlantCyc_LOC_OS03G40020.1-MONOMER	742	19.83	464	348	8	1984	611	158	603	1e-12	70.5	-	-	-	-
7209_Transcript_2/5_Confidence_0.643_Length_1413_45	1413	Q9FGC7_PlantCyc_AT5G67030-MONOMER	667	26.44	261	170	6	1136	366	188	430	1e-10	62.8	-	-	-	-
7218_Transcript_4/4_Confidence_0.727_Length_2276_45	2276	LOC_OS11G07910_PlantCyc_LOC_OS11G07910.1-MONOMER	593	33.17	615	342	10	2129	315	38	593	3e-84	307	-	-	-	-
7221_Transcript_1/1_Confidence_1.000_Length_3400_45	3400	LOC_OS07G48960_PlantCyc_LOC_OS07G48960.1-MONOMER	976	75.80	967	211	8	176	3058	21	970	0.0	1361	-	-	-	-
7241_Transcript_3/5_Confidence_0.583_Length_2749_45	2749	LOC_OS03G17520_PlantCyc_LOC_OS03G17520.1-MONOMER	329	74.14	174	45	0	861	340	156	329	4e-69	258	-	-	-	-
7256_Transcript_1/1_Confidence_1.000_Length_207_45	207	LOC_OS01G16930_PlantCyc_LOC_OS01G16930.1-MONOMER	436	58.54	41	17	0	73	195	334	374	8e-09	53.1	-	-	-	-
7260_Transcript_1/1_Confidence_1.000_Length_2011_45	2011	Q941D0_PlantCyc_MONOMER-13724	443	33.74	326	197	9	1104	154	106	421	2e-41	165	laccase	Toxicodendron vernicifluum	oligomeric urushiol biosynthesis	lacquer laccase||lacquer laccase
7292_Transcript_1/2_Confidence_1.000_Length_1944_45	1944	Q9LRR7_PlantCyc_AT3G14440-MONOMER	599	24.52	526	317	19	1627	104	125	588	2e-43	171	-	-	-	-
7321_Transcript_3/3_Confidence_0.667_Length_1995_45	1995	Q9SZT8_PlantCyc_AT4G37830-MONOMER	632	40.00	370	210	4	35	1132	271	632	8e-80	293	AT4G37830	Arabidopsis thaliana	aerobic respiration -- electron donor II	complex IV
7340_Transcript_2/2_Confidence_1.000_Length_3414_45	3414	LOC_OS09G23350_PlantCyc_LOC_OS09G23350.1-MONOMER	885	78.87	871	163	5	622	3177	1	869	0.0	1339	-	-	-	-
7345_Transcript_1/1_Confidence_1.000_Length_629_45	629	Q8SBD0_PlantCyc_MONOMER-14000	374	60.76	158	62	0	72	545	217	374	9e-45	174	OsIRT1	Hypericum androsaemum	Fe(III)-reduction and Fe(II) transport	iron regulated transporter
7351_Transcript_1/1_Confidence_1.000_Length_1040_45	1040	LOC_OS04G48070_PlantCyc_LOC_OS04G48070.1-MONOMER	813	36.04	111	55	3	883	557	90	186	7e-12	66.2	-	-	-	-
7355_Transcript_1/1_Confidence_1.000_Length_411_45	411	LOC_OS02G06140_PlantCyc_LOC_OS02G06140.1-MONOMER	1559	42.11	133	77	0	1	399	1125	1257	1e-24	106	-	-	-	-
7365_Transcript_3/3_Confidence_0.667_Length_1268_45	1268	LOC_OS03G40020_PlantCyc_LOC_OS03G40020.1-MONOMER	742	33.59	128	84	1	676	296	562	689	1e-18	89.4	-	-	-	-
7367_Transcript_4/5_Confidence_0.600_Length_2853_45	2853	LOC_OS06G11180_PlantCyc_LOC_OS06G11180.1-MONOMER	683	26.73	217	145	2	975	325	447	649	7e-13	71.2	-	-	-	-
7388_Transcript_3/7_Confidence_0.588_Length_1638_45	1638	LOC_OS02G32490_PlantCyc_LOC_OS02G32490.1-MONOMER	705	82.88	473	80	1	221	1636	47	519	0.0	848	-	-	-	-
7391_Transcript_1/1_Confidence_1.000_Length_258_45	258	Q8RXK7_PlantCyc_AT4G02330-MONOMER	573	54.32	81	37	0	1	243	492	572	4e-24	103	AT4G02330	Arabidopsis thaliana	homogalacturonan degradation	pectinesterase
7430_Transcript_4/8_Confidence_0.667_Length_1950_45	1950	SGN-U563958_PlantCyc_SGN-U315267-MONOMER	421	34.02	291	161	5	1160	354	113	394	9e-41	163	SGN-U315267	Solanum lycopersicum	heme biosynthesis from uroporphyrinogen-III I	UROPORPHYRINOGEN DECARBOXYLASE
7439_Transcript_1/1_Confidence_1.000_Length_2340_45	2340	LOC_OS05G02820_PlantCyc_LOC_OS05G02820.1-MONOMER	889	23.48	328	214	11	144	1091	501	803	2e-06	49.7	-	-	-	-
7455_Transcript_1/2_Confidence_1.000_Length_2650_45	2650	LOC_OS05G02820_PlantCyc_LOC_OS05G02820.1-MONOMER	889	21.22	476	310	14	2495	1155	261	700	1e-05	47.4	-	-	-	-
7459_Transcript_1/1_Confidence_1.000_Length_446_45	446	Q9SZP1_PlantCyc_LYSDECARBOX-MONOMER	282	61.80	89	34	0	380	114	1	89	1e-33	131	-	-	-	-
7528_Transcript_5/6_Confidence_0.455_Length_647_45	647	LOC_OS02G04530_PlantCyc_LOC_OS02G04530.1-MONOMER	1404	33.65	211	130	6	4	633	429	630	8e-20	91.7	-	-	-	-
753_Transcript_7/15_Confidence_0.119_Length_894_45	894	LOC_OS02G06140_PlantCyc_LOC_OS02G06140.1-MONOMER	1559	25.70	179	126	2	523	8	364	542	5e-09	56.6	-	-	-	-
7556_Transcript_1/1_Confidence_1.000_Length_6010_45	6010	LOC_OS03G21080_PlantCyc_LOC_OS03G21080.1-MONOMER	966	87.18	967	121	2	2985	5879	1	966	0.0	1569	-	-	-	-
7598_Transcript_1/1_Confidence_1.000_Length_479_45	479	LOC_OS06G48060_PlantCyc_LOC_OS06G48060.1-MONOMER	346	33.71	89	58	1	14	280	244	331	4e-07	48.9	-	-	-	-
75_Transcript_1/8_Confidence_0.263_Length_951_45	951	LOC_OS01G46380_PlantCyc_LOC_OS01G46380.1-MONOMER	581	91.91	173	14	0	190	708	409	581	9e-91	328	-	-	-	-
762_Transcript_26/32_Confidence_0.128_Length_4285_45	4285	Q0WTI8_PlantCyc_AT2G41000-MONOMER	184	48.53	68	30	1	278	466	3	70	3e-11	66.2	-	-	-	-
762_Transcript_28/32_Confidence_0.081_Length_2867_45	2867	Q0WTI8_PlantCyc_AT2G41000-MONOMER	184	48.53	68	30	1	278	466	3	70	2e-11	66.2	-	-	-	-
762_Transcript_32/32_Confidence_0.198_Length_3369_45	3369	Q0WTI8_PlantCyc_AT2G41000-MONOMER	184	48.53	68	30	1	278	466	3	70	3e-11	66.2	-	-	-	-
767_Transcript_3/3_Confidence_0.600_Length_1273_45	1273	O65398_PlantCyc_AT1G11840-MONOMER	283	79.49	273	56	0	153	971	10	282	1e-124	441	AT1G11840	Arabidopsis thaliana	methylglyoxal degradation I	lactoylglutathione lyase
7742_Transcript_4/6_Confidence_0.615_Length_1392_45	1392	Q8GYB8_PlantCyc_AT1G76690-MONOMER	374	77.84	370	82	0	1302	193	1	370	3e-174	606	-	-	-	-
7742_Transcript_5/6_Confidence_0.615_Length_1376_45	1376	Q8GYB8_PlantCyc_AT1G76690-MONOMER	374	75.20	371	85	1	1286	195	1	371	5e-166	578	-	-	-	-
7749_Transcript_1/1_Confidence_1.000_Length_873_45	873	LOC_OS03G50450_PlantCyc_LOC_OS03G50450.1-MONOMER	686	31.95	169	101	3	115	618	502	657	2e-14	74.7	-	-	-	-
7752_Transcript_1/3_Confidence_0.667_Length_3205_45	3205	LOC_OS03G40020_PlantCyc_LOC_OS03G40020.1-MONOMER	742	31.65	534	364	1	127	1725	149	682	3e-80	295	-	-	-	-
7765_Transcript_1/1_Confidence_1.000_Length_1604_45	1604	LOC_OS02G09930_PlantCyc_LOC_OS02G09930.1-MONOMER	521	69.82	487	145	2	1	1455	35	521	0.0	726	-	-	-	-
7792_Transcript_1/4_Confidence_0.700_Length_1730_45	1730	LOC_OS02G34950_PlantCyc_LOC_OS02G34950.1-MONOMER	304	87.23	282	36	0	432	1277	1	282	4e-147	516	-	-	-	-
7837_Transcript_3/4_Confidence_0.769_Length_727_45	727	Q0PCF3_PlantCyc_MONOMER-13969	314	55.75	174	73	2	55	573	11	181	7e-59	197	TaDMAS1	Triticum aestivum	2'-deoxymugineic acid phytosiderophore biosynthesis	deoxymugineic acid synthase
7897_Transcript_1/1_Confidence_1.000_Length_310_45	310	O80823_PlantCyc_AT2G45970-MONOMER	537	40.00	85	50	1	310	56	438	521	6e-11	60.1	AT2G45970	Arabidopsis thaliana	sphingolipid biosynthesis (plants)	fatty acid &omega;-hydroxylase
7936_Transcript_1/1_Confidence_1.000_Length_322_45	322	LOC_OS02G32620_PlantCyc_LOC_OS02G32620.1-MONOMER	522	57.30	89	35	2	3	260	232	320	8e-25	106	-	-	-	-
7939_Transcript_1/2_Confidence_1.000_Length_1332_45	1332	LOC_OS10G14920_PlantCyc_LOC_OS10G14920.1-MONOMER	364	52.43	309	145	1	1332	406	24	330	1e-90	328	-	-	-	-
7960_Transcript_1/1_Confidence_1.000_Length_1164_45	1164	LOC_OS08G40930_PlantCyc_LOC_OS08G40930.1-MONOMER	803	82.99	388	66	0	1	1164	326	713	0.0	712	-	-	-	-
802_Transcript_11/15_Confidence_0.474_Length_1370_45	1370	LOC_OS03G50450_PlantCyc_LOC_OS03G50450.1-MONOMER	686	29.63	162	88	5	878	1360	74	210	2e-07	52.0	-	-	-	-
80_Transcript_4/5_Confidence_0.333_Length_2316_45	2316	Q0WTI8_PlantCyc_AT2G41000-MONOMER	184	41.79	67	30	2	1912	1739	4	70	1e-07	53.5	-	-	-	-
8152_Transcript_1/1_Confidence_1.000_Length_344_45	344	SGN-U574931_PlantCyc_SGN-U316355-MONOMER	451	87.80	41	5	0	222	344	75	115	7e-17	80.1	SGN-U316355	Solanum lycopersicum	formylTHF biosynthesis II	TETRAHYDROFOLYLPOLYGLUTAMATE SYNTHASE
8244_Transcript_1/1_Confidence_1.000_Length_561_45	561	Q8LFJ9_PlantCyc_AT5G15720-MONOMER	364	68.85	61	19	0	242	424	28	88	6e-21	95.1	-	-	-	-
8291_Transcript_1/2_Confidence_1.000_Length_1821_45	1821	SGN-U563958_PlantCyc_SGN-U315267-MONOMER	421	26.91	301	180	10	408	1217	117	408	8e-20	93.6	SGN-U315267	Solanum lycopersicum	heme biosynthesis from uroporphyrinogen-III I	UROPORPHYRINOGEN DECARBOXYLASE
8292_Transcript_1/1_Confidence_1.000_Length_1505_45	1505	SGN-U595563_PlantCyc_SGN-U334482-MONOMER	1364	65.24	489	169	1	1505	39	872	1359	3e-178	619	SGN-U334482	Solanum lycopersicum	IAA biosynthesis I	indole-3-acetaldehyde oxidase
8315_Transcript_2/3_Confidence_0.714_Length_918_45	918	LOC_OS07G13530_PlantCyc_LOC_OS07G13530.1-MONOMER	215	48.39	186	93	2	835	281	12	195	8e-46	178	-	-	-	-
8373_Transcript_1/6_Confidence_0.667_Length_2131_45	2131	LOC_OS06G34070_PlantCyc_LOC_OS06G34070.1-MONOMER	375	46.91	307	123	4	150	1040	27	303	3e-73	271	-	-	-	-
8378_Transcript_1/1_Confidence_1.000_Length_360_45	360	SGN-U576872_PlantCyc_SGN-U322314-MONOMER	440	82.50	120	21	0	360	1	273	392	4e-58	217	SGN-U322314	Solanum lycopersicum	tryptophan biosynthesis	ANTHRANILATE PHOSPHORIBOSYLTRANSFERASE
83_Transcript_4/7_Confidence_0.545_Length_1790_45	1790	Q3E9P5_PlantCyc_AT4G37070-MONOMER	383	57.80	218	91	1	1464	811	7	223	1e-68	255	AT4G37070	Arabidopsis thaliana	phospholipases	phospholipase A
83_Transcript_7/7_Confidence_0.455_Length_1638_45	1638	O23179_PlantCyc_AT4G37070-MONOMER	414	51.14	395	187	3	1312	128	7	395	1e-107	385	AT4G37070	Arabidopsis thaliana	phospholipases	phospholipase A
840_Transcript_4/4_Confidence_0.500_Length_1622_45	1622	LOC_OS05G07670_PlantCyc_LOC_OS05G07670.1-MONOMER	354	39.10	266	161	1	1057	260	30	294	5e-40	160	-	-	-	-
8426_Transcript_1/2_Confidence_1.000_Length_248_45	248	SGN-U568685_PlantCyc_SGN-U317897-MONOMER	653	82.35	85	12	1	2	247	511	595	1e-33	135	SGN-U317897	Solanum lycopersicum	glycolysis I	GLUCOSE-6-PHOSPHATE ISOMERASE
8434_Transcript_2/2_Confidence_1.000_Length_393_45	393	LOC_OS07G10240_PlantCyc_LOC_OS07G10240.1-MONOMER	499	55.81	129	55	2	2	382	358	486	3e-33	134	-	-	-	-
8444_Transcript_1/1_Confidence_1.000_Length_1577_45	1577	LOC_OS01G72970_PlantCyc_LOC_OS01G72970.1-MONOMER	834	25.86	232	125	10	739	1353	20	231	6e-06	47.4	-	-	-	-
8468_Transcript_1/1_Confidence_1.000_Length_1630_45	1630	Q8H1E2_PlantCyc_AT5G58330-MONOMER	443	84.26	394	60	2	198	1376	50	442	0.0	659	-	-	-	-
8483_Transcript_1/1_Confidence_1.000_Length_1639_45	1639	LOC_OS01G68320_PlantCyc_LOC_OS01G68320.1-MONOMER	666	28.16	348	222	10	136	1173	253	574	4e-23	104	-	-	-	-
8495_Transcript_2/2_Confidence_1.000_Length_428_45	428	LOC_OS11G02130_PlantCyc_LOC_OS11G02130.1-MONOMER	324	66.99	103	34	0	10	318	222	324	2e-36	145	-	-	-	-
8514_Transcript_3/4_Confidence_0.636_Length_3017_45	3017	LOC_OS02G02860_PlantCyc_LOC_OS02G02860.1-MONOMER	567	81.07	412	73	2	1791	556	1	407	0.0	652	-	-	-	-
8517_Transcript_1/4_Confidence_0.615_Length_1386_45	1386	Q9S746_PlantCyc_AT1G72970-MONOMER	594	46.77	449	191	5	2	1213	138	583	3e-108	387	AT1G72970	Arabidopsis thaliana	amygdalin and prunasin degradation	aldehyde-lyase//mandelonitrile lyase
8524_Transcript_1/1_Confidence_1.000_Length_472_45	472	LOC_OS04G16990_PlantCyc_LOC_OS04G16990.1-MONOMER	858	31.29	147	78	5	55	459	83	218	1e-13	70.5	-	-	-	-
8539_Transcript_1/1_Confidence_1.000_Length_990_45	990	Q941D0_PlantCyc_MONOMER-13724	443	40.77	260	145	4	3	764	143	399	2e-43	170	laccase	Toxicodendron vernicifluum	oligomeric urushiol biosynthesis	lacquer laccase||lacquer laccase
8545_Transcript_1/1_Confidence_1.000_Length_1034_45	1034	Q9SZP1_PlantCyc_LYSDECARBOX-MONOMER	282	62.22	135	51	0	118	522	1	135	2e-51	197	-	-	-	-
8574_Transcript_1/1_Confidence_1.000_Length_2133_45	2133	LOC_OS07G26610_PlantCyc_LOC_OS07G26610.1-MONOMER	617	72.90	620	162	3	86	1936	1	617	0.0	815	-	-	-	-
8587_Transcript_1/1_Confidence_1.000_Length_2698_45	2698	LOC_OS01G07760_PlantCyc_LOC_OS01G07760.1-MONOMER	812	81.77	812	148	0	192	2627	1	812	0.0	1426	-	-	-	-
8616_Transcript_1/6_Confidence_0.462_Length_350_45	350	Q501F7_PlantCyc_AT1G21440-MONOMER	336	58.47	118	15	2	348	1	144	229	1e-19	89.4	AT1G21440	Arabidopsis thaliana	glyoxylate cycle	isocitrate lyase
8616_Transcript_4/6_Confidence_0.385_Length_337_45	337	Q501F7_PlantCyc_AT1G21440-MONOMER	336	77.03	74	15	1	337	122	146	219	1e-22	82.0	AT1G21440	Arabidopsis thaliana	glyoxylate cycle	isocitrate lyase
8618_Transcript_1/5_Confidence_0.600_Length_1424_45	1424	LOC_OS08G31870_PlantCyc_LOC_OS08G31870.1-MONOMER	848	41.79	335	177	6	411	1388	275	600	6e-62	194	-	-	-	-
8628_Transcript_1/1_Confidence_1.000_Length_1777_45	1777	LOC_OS11G14950_PlantCyc_LOC_OS11G14950.1-MONOMER	476	78.60	444	94	1	1617	289	29	472	0.0	674	-	-	-	-
8635_Transcript_1/2_Confidence_1.000_Length_1995_45	1995	LOC_OS10G39930_PlantCyc_LOC_OS10G39930.1-MONOMER	561	49.40	251	97	5	1097	1846	326	547	6e-94	192	-	-	-	-
8635_Transcript_2/2_Confidence_1.000_Length_1885_45	1885	LOC_OS10G39930_PlantCyc_LOC_OS10G39930.1-MONOMER	561	45.79	487	226	8	282	1736	97	547	2e-98	355	-	-	-	-
8687_Transcript_1/1_Confidence_1.000_Length_207_45	207	LOC_OS03G50450_PlantCyc_LOC_OS03G50450.1-MONOMER	686	44.68	47	26	0	50	190	417	463	7e-07	46.6	-	-	-	-
8692_Transcript_2/2_Confidence_1.000_Length_1780_45	1780	Q39056_PlantCyc_AT1G01290-MONOMER	270	72.15	158	44	0	1235	1708	112	269	6e-62	233	AT1G01290	Arabidopsis thaliana	molybdenum cofactor biosynthesis	molybderin biosynthesis protein
8720_Transcript_1/1_Confidence_1.000_Length_626_45	626	LOC_OS06G48060_PlantCyc_LOC_OS06G48060.1-MONOMER	346	32.94	85	57	0	336	590	126	210	6e-14	72.0	-	-	-	-
8730_Transcript_1/1_Confidence_1.000_Length_1686_45	1686	SGN-U575055_PlantCyc_SGN-U316760-MONOMER	460	81.36	381	71	0	1401	259	80	460	0.0	687	SGN-U316760	Solanum lycopersicum	phospholipid desaturation	omega-6 fatty acid desaturase
8770_Transcript_1/1_Confidence_1.000_Length_388_45	388	Q941D0_PlantCyc_MONOMER-13724	443	53.03	132	54	4	3	386	176	303	4e-29	121	laccase	Toxicodendron vernicifluum	oligomeric urushiol biosynthesis	lacquer laccase||lacquer laccase
8771_Transcript_1/1_Confidence_1.000_Length_569_45	569	Q941D0_PlantCyc_MONOMER-13724	443	37.25	102	59	2	568	275	296	396	2e-10	60.1	laccase	Toxicodendron vernicifluum	oligomeric urushiol biosynthesis	lacquer laccase||lacquer laccase
8779_Transcript_3/3_Confidence_0.667_Length_1620_45	1620	LOC_OS10G07994_PlantCyc_LOC_OS10G07994.1-MONOMER	927	55.53	407	159	5	99	1295	289	681	2e-117	417	-	-	-	-
8802_Transcript_1/4_Confidence_0.625_Length_2144_45	2144	Q941D0_PlantCyc_MONOMER-13724	443	41.03	290	155	6	975	1817	110	392	1e-53	206	laccase	Toxicodendron vernicifluum	oligomeric urushiol biosynthesis	lacquer laccase||lacquer laccase
8836_Transcript_1/2_Confidence_1.000_Length_1616_45	1616	LOC_OS03G02600_PlantCyc_LOC_OS03G02600.1-MONOMER	423	57.94	359	143	5	177	1238	68	423	4e-111	396	-	-	-	-
8849_Transcript_1/1_Confidence_1.000_Length_620_45	620	LOC_OS05G18780_PlantCyc_LOC_OS05G18780.1-MONOMER	267	53.55	155	57	3	616	185	116	266	1e-29	124	-	-	-	-
885_Transcript_1/2_Confidence_1.000_Length_1462_45	1462	LOC_OS04G40950_PlantCyc_LOC_OS04G40950.1-MONOMER	337	92.56	336	25	0	1314	307	2	337	4e-169	589	-	-	-	-
8868_Transcript_9/10_Confidence_0.385_Length_1809_45	1809	SGN-U563958_PlantCyc_SGN-U315267-MONOMER	421	24.29	280	180	7	1360	602	117	391	1e-11	66.2	SGN-U315267	Solanum lycopersicum	heme biosynthesis from uroporphyrinogen-III I	UROPORPHYRINOGEN DECARBOXYLASE
88_Transcript_1/1_Confidence_1.000_Length_321_45	321	LOC_OS06G40700_PlantCyc_LOC_OS06G40700.1-MONOMER	790	42.06	107	59	3	316	2	364	469	3e-13	67.8	-	-	-	-
8902_Transcript_1/1_Confidence_1.000_Length_1079_45	1079	SGN-U586529_PlantCyc_SGN-U316758-MONOMER	198	35.37	164	79	4	992	558	8	163	2e-24	107	SGN-U316758	Solanum lycopersicum	photorespiration	hydroxypyruvate reductase
8904_Transcript_1/1_Confidence_1.000_Length_226_45	226	LOC_OS11G01836_PlantCyc_LOC_OS11G01836.1-MONOMER	645	44.93	69	38	0	9	215	490	558	7e-13	66.6	-	-	-	-
8922_Transcript_2/5_Confidence_0.583_Length_2437_45	2437	LOC_OS01G70490_PlantCyc_LOC_OS01G70490.1-MONOMER	770	45.56	755	390	8	2389	125	37	770	6e-173	602	-	-	-	-
898_Transcript_1/3_Confidence_0.667_Length_1992_45	1992	LOC_OS02G30630_PlantCyc_LOC_OS02G30630.1-MONOMER	644	80.85	590	111	1	9	1772	53	642	0.0	934	-	-	-	-
8994_Transcript_1/1_Confidence_1.000_Length_343_45	343	Q9ZQC6_PlantCyc_AT2G37090-MONOMER	351	77.14	35	8	0	229	333	1	35	2e-12	65.5	AT2G37090	Arabidopsis thaliana	xylan biosynthesis	transferase, transferring glycosyl groups
9018_Transcript_1/1_Confidence_1.000_Length_918_45	918	LOC_OS04G37430_PlantCyc_LOC_OS04G37430.1-MONOMER	797	70.26	306	85	1	1	918	184	483	2e-112	400	-	-	-	-
9044_Transcript_1/1_Confidence_1.000_Length_758_45	758	LOC_OS03G50450_PlantCyc_LOC_OS03G50450.1-MONOMER	686	40.56	143	83	2	2	427	77	218	1e-10	61.2	-	-	-	-
9063_Transcript_2/6_Confidence_0.667_Length_2291_45	2291	Q941D0_PlantCyc_MONOMER-13724	443	28.03	239	128	7	447	1142	120	321	3e-10	62.0	laccase	Toxicodendron vernicifluum	oligomeric urushiol biosynthesis	lacquer laccase||lacquer laccase
9065_Transcript_1/2_Confidence_1.000_Length_420_45	420	Q9C9Z5_PlantCyc_AT3G08610-MONOMER	65	77.97	59	13	0	346	170	3	61	5e-24	104	AT3G08610	Arabidopsis thaliana	aerobic respiration -- electron donor II	complex I
9073_Transcript_1/2_Confidence_1.000_Length_755_45	755	LOC_OS02G46220_PlantCyc_LOC_OS02G46220.1-MONOMER	342	31.71	123	84	0	376	8	137	259	4e-12	66.2	-	-	-	-
9078_Transcript_1/1_Confidence_1.000_Length_469_45	469	Q9SZT8_PlantCyc_AT4G37830-MONOMER	632	35.67	157	99	2	469	2	208	363	5e-25	108	AT4G37830	Arabidopsis thaliana	aerobic respiration -- electron donor II	complex IV
9117_Transcript_1/1_Confidence_1.000_Length_301_45	301	LOC_OS11G01836_PlantCyc_LOC_OS11G01836.1-MONOMER	645	67.35	49	16	0	271	125	597	645	3e-17	80.9	-	-	-	-
9139_Transcript_2/4_Confidence_0.667_Length_771_45	771	LOC_OS03G50450_PlantCyc_LOC_OS03G50450.1-MONOMER	686	34.51	142	91	2	560	138	62	202	7e-10	58.9	-	-	-	-
9146_Transcript_2/3_Confidence_0.600_Length_1409_45	1409	LOC_OS12G16350_PlantCyc_LOC_OS12G16350.1-MONOMER	614	65.24	374	130	0	167	1288	241	614	1e-141	497	-	-	-	-
9178_Transcript_2/2_Confidence_1.000_Length_352_45	352	Q9SRT9_PlantCyc_AT3G02230-MONOMER	357	62.22	45	17	0	351	217	309	353	2e-13	68.6	-	-	-	-
919_Transcript_1/4_Confidence_0.429_Length_1349_45	1349	Q9SN58_PlantCyc_AT4G10960-MONOMER	351	80.60	299	57	1	1	897	50	347	8e-142	498	-	-	-	-
9202_Transcript_1/1_Confidence_1.000_Length_459_45	459	LOC_OS02G14170_PlantCyc_LOC_OS02G14170.1-MONOMER	326	60.87	92	36	0	458	183	232	323	2e-28	119	-	-	-	-
9254_Transcript_1/1_Confidence_1.000_Length_3122_45	3122	LOC_OS01G69030_PlantCyc_LOC_OS01G69030.1-MONOMER	1084	73.51	1008	228	12	1	3003	109	1084	0.0	1452	-	-	-	-
9255_Transcript_1/1_Confidence_1.000_Length_1062_45	1062	LOC_OS05G30750_PlantCyc_LOC_OS05G30750.1-MONOMER	774	52.97	353	146	8	1042	2	153	491	1e-94	340	-	-	-	-
925_Transcript_1/1_Confidence_1.000_Length_2110_45	2110	LOC_OS06G15420_PlantCyc_LOC_OS06G15420.1-MONOMER	591	84.42	584	91	0	150	1901	1	584	0.0	976	-	-	-	-
9295_Transcript_1/1_Confidence_1.000_Length_1605_45	1605	LOC_OS02G01150_PlantCyc_LOC_OS02G01150.1-MONOMER	395	23.90	205	142	4	13	600	164	363	7e-12	67.0	-	-	-	-
9299_Transcript_1/1_Confidence_1.000_Length_260_45	260	LOC_OS10G01750_PlantCyc_LOC_OS10G01750.1-MONOMER	1350	50.00	86	43	0	1	258	774	859	8e-22	96.3	-	-	-	-
9300_Transcript_1/1_Confidence_1.000_Length_344_45	344	LOC_OS10G39530_PlantCyc_LOC_OS10G39530.1-MONOMER	1414	43.48	115	64	1	343	2	1004	1118	9e-23	99.8	-	-	-	-
936_Transcript_1/1_Confidence_1.000_Length_471_45	471	LOC_OS03G03610_PlantCyc_LOC_OS03G03610.1-MONOMER	1907	70.97	155	45	0	1	465	1535	1689	4e-67	248	-	-	-	-
9381_Transcript_1/1_Confidence_1.000_Length_1214_45	1214	LOC_OS11G01836_PlantCyc_LOC_OS11G01836.1-MONOMER	645	50.78	258	127	0	1211	438	388	645	1e-67	251	-	-	-	-
940_Transcript_1/1_Confidence_1.000_Length_1584_45	1584	B2ZUU1_PlantCyc_MONOMER-14132	514	62.35	502	187	1	39	1544	12	511	0.0	642	BGD2	Lotus japonicus	lotaustralin degradation	lotaustralin beta-glucosidase
9445_Transcript_1/1_Confidence_1.000_Length_1773_45	1773	LOC_OS01G16960_PlantCyc_LOC_OS01G16960.1-MONOMER	510	86.00	493	68	1	1624	149	16	508	0.0	820	-	-	-	-
9446_Transcript_2/3_Confidence_0.667_Length_1811_45	1811	LOC_OS06G40700_PlantCyc_LOC_OS06G40700.1-MONOMER	790	44.38	543	281	8	2	1597	251	783	6e-116	412	-	-	-	-
948_Transcript_7/10_Confidence_0.643_Length_3750_45	3750	SGN-U563958_PlantCyc_SGN-U315267-MONOMER	421	28.16	277	159	8	2082	1342	123	389	7e-18	88.2	SGN-U315267	Solanum lycopersicum	heme biosynthesis from uroporphyrinogen-III I	UROPORPHYRINOGEN DECARBOXYLASE
9496_Transcript_1/1_Confidence_1.000_Length_611_45	611	LOC_OS04G16990_PlantCyc_LOC_OS04G16990.1-MONOMER	858	33.33	117	78	0	200	550	280	396	2e-14	73.9	-	-	-	-
9500_Transcript_1/1_Confidence_1.000_Length_605_45	605	SGN-U572041_PlantCyc_SGN-U315633-MONOMER;	840	59.50	200	80	1	600	4	259	458	4e-66	245	-	-	-	-
9541_Transcript_1/1_Confidence_1.000_Length_1036_45	1036	LOC_OS01G01780_PlantCyc_LOC_OS01G01780.1-MONOMER	550	66.04	318	108	0	2	955	230	547	2e-137	483	-	-	-	-
9562_Transcript_1/2_Confidence_1.000_Length_2138_45	2138	Q9SKT6_PlantCyc_AT2G20810-MONOMER	536	50.46	543	243	9	250	1821	1	536	6e-155	542	-	-	-	-
9585_Transcript_1/2_Confidence_1.000_Length_1762_45	1762	Q941D0_PlantCyc_MONOMER-13724	443	31.58	209	131	5	983	1585	219	423	1e-41	95.5	laccase	Toxicodendron vernicifluum	oligomeric urushiol biosynthesis	lacquer laccase||lacquer laccase
9595_Transcript_1/1_Confidence_1.000_Length_817_45	817	Q93XK2_PlantCyc_MONOMER-12485	853	58.80	250	102	1	812	63	601	849	2e-77	283	stachyose synthase	Pisum sativum	ajugose biosynthesis II (galactinol-independent)	stachyose synthase
9617_Transcript_5/6_Confidence_0.615_Length_1711_45	1711	LOC_OS10G01750_PlantCyc_LOC_OS10G01750.1-MONOMER	1350	17.13	216	171	5	731	84	7	214	7e-15	77.0	-	-	-	-
9656_Transcript_1/2_Confidence_1.000_Length_758_45	758	LOC_OS01G55890_PlantCyc_LOC_OS01G55890.1-MONOMER	335	71.64	201	54	1	756	154	138	335	6e-79	288	-	-	-	-
9703_Transcript_1/2_Confidence_1.000_Length_1573_45	1573	Q9ZW95_PlantCyc_AT1G67110-MONOMER	512	39.96	488	277	6	87	1532	33	510	4e-104	373	-	-	-	-
9707_Transcript_1/1_Confidence_1.000_Length_224_45	224	LOC_OS03G40020_PlantCyc_LOC_OS03G40020.1-MONOMER	742	34.33	67	39	1	7	192	512	578	9e-07	46.2	-	-	-	-
9725_Transcript_2/5_Confidence_0.667_Length_2460_45	2460	LOC_OS03G40020_PlantCyc_LOC_OS03G40020.1-MONOMER	742	22.55	306	224	4	1529	618	60	354	2e-17	86.3	-	-	-	-
973_Transcript_1/2_Confidence_1.000_Length_695_45	695	LOC_OS06G42000_PlantCyc_LOC_OS06G42000.1-MONOMER	232	37.14	140	85	2	516	103	91	229	4e-18	86.3	-	-	-	-
9740_Transcript_2/2_Confidence_1.000_Length_991_45	991	LOC_OS01G11710_PlantCyc_LOC_OS01G11710.1-MONOMER	378	49.31	290	143	4	129	989	54	342	1e-78	288	-	-	-	-
9763_Transcript_5/5_Confidence_0.667_Length_1168_45	1168	LOC_OS01G53600_PlantCyc_LOC_OS01G53600.1-MONOMER	478	27.24	323	181	4	191	1003	128	448	9e-30	125	-	-	-	-
9770_Transcript_4/5_Confidence_0.600_Length_2571_45	2571	O49499_PlantCyc_AT4G34050-MONOMER	259	63.01	173	64	0	1935	2453	87	259	6e-64	240	AT4G34050	Arabidopsis thaliana	scopoletin biosynthesis	caffeoyl-CoA O-methyltransferase
9807_Transcript_2/3_Confidence_0.600_Length_1347_45	1347	SGN-U586529_PlantCyc_SGN-U316758-MONOMER	198	29.93	137	86	4	34	420	8	142	3e-07	51.2	SGN-U316758	Solanum lycopersicum	photorespiration	hydroxypyruvate reductase
9825_Transcript_1/1_Confidence_1.000_Length_702_45	702	LOC_OS03G50450_PlantCyc_LOC_OS03G50450.1-MONOMER	686	33.80	142	86	3	702	280	513	647	7e-14	72.0	-	-	-	-
9849_Transcript_1/1_Confidence_1.000_Length_1344_45	1344	LOC_OS03G50450_PlantCyc_LOC_OS03G50450.1-MONOMER	686	31.43	210	128	6	1110	493	5	202	4e-18	87.4	-	-	-	-
992_Transcript_2/5_Confidence_0.773_Length_4031_45	4031	LOC_OS05G50750_PlantCyc_LOC_OS05G50750.1-MONOMER	855	37.01	770	348	15	2952	754	49	718	4e-127	451	-	-	-	-
9947_Transcript_1/2_Confidence_1.000_Length_2194_45	2194	LOC_OS11G26850_PlantCyc_LOC_OS11G26850.1-MONOMER	450	92.69	342	25	0	3	1028	109	450	6e-176	612	-	-	-	-
995_Transcript_1/4_Confidence_0.417_Length_1123_45	1123	LOC_OS07G13530_PlantCyc_LOC_OS07G13530.1-MONOMER	215	83.01	206	12	2	895	344	11	215	2e-76	281	-	-	-	-
9974_Transcript_1/2_Confidence_1.000_Length_1652_45	1652	Q941D0_PlantCyc_MONOMER-13724	443	40.06	317	168	10	1389	466	97	400	1e-48	189	laccase	Toxicodendron vernicifluum	oligomeric urushiol biosynthesis	lacquer laccase||lacquer laccase
997_Transcript_7/9_Confidence_0.500_Length_1104_45	1104	O64811_PlantCyc_AT2G23010-MONOMER	437	41.22	131	51	1	204	596	293	397	4e-31	112	AT2G23010	Arabidopsis thaliana	sinapate ester biosynthesis	sinapoylglucose:sinapoylglucose O-sinapoyltransferase//serine carboxypeptidase
Locus_10002_Transcript_3/7_Confidence_0.556_Length_940	940	LOC_OS09G34960_PlantCyc_LOC_OS09G34960.1-MONOMER	476	84.69	196	30	0	348	935	142	337	6e-97	348	-	-	-	-
Locus_10048_Transcript_1/1_Confidence_1.000_Length_783	783	LOC_OS03G40020_PlantCyc_LOC_OS03G40020.1-MONOMER	742	27.16	162	116	1	1	480	389	550	2e-17	84.0	-	-	-	-
Locus_1005_Transcript_1/5_Confidence_0.692_Length_2865	2865	LOC_OS04G30760_PlantCyc_LOC_OS04G30760.1-MONOMER	318	87.27	220	28	0	1777	2436	99	318	2e-107	385	-	-	-	-
Locus_1005_Transcript_4/5_Confidence_0.462_Length_1283	1283	LOC_OS04G30760_PlantCyc_LOC_OS04G30760.1-MONOMER	318	86.47	266	36	0	2	799	53	318	5e-129	455	-	-	-	-
Locus_10063_Transcript_3/8_Confidence_0.560_Length_1184	1184	A0JQ93_PlantCyc_AT4G03060-MONOMER	259	45.52	134	69	3	554	153	124	253	6e-25	109	-	-	-	-
Locus_100_Transcript_11/11_Confidence_0.657_Length_4100	4100	LOC_OS01G68320_PlantCyc_LOC_OS01G68320.1-MONOMER	666	54.73	402	173	4	2381	1191	233	630	3e-113	405	-	-	-	-
Locus_10172_Transcript_1/1_Confidence_1.000_Length_1118	1118	LOC_OS03G07300_PlantCyc_LOC_OS03G07300.1-MONOMER	274	93.64	236	15	0	108	815	37	272	4e-118	419	-	-	-	-
Locus_10197_Transcript_2/2_Confidence_1.000_Length_2108	2108	Q941D0_PlantCyc_MONOMER-13724	443	29.90	204	126	8	1622	1038	126	321	4e-11	65.1	laccase	Toxicodendron vernicifluum	oligomeric urushiol biosynthesis	lacquer laccase||lacquer laccase
Locus_1019_Transcript_1/9_Confidence_0.571_Length_5479	5479	LOC_OS04G50204_PlantCyc_LOC_OS04G50204.1-MONOMER	762	22.18	523	321	18	951	2315	135	639	6e-10	62.4	-	-	-	-
Locus_10259_Transcript_1/2_Confidence_1.000_Length_1356	1356	Q9SN95_PlantCyc_AT3G46440-MONOMER	341	88.79	339	38	0	1231	215	2	340	9e-180	624	AT3G46440	Arabidopsis thaliana	UDP-D-xylose biosynthesis	UDP-glucuronate decarboxylase
Locus_10260_Transcript_6/8_Confidence_0.650_Length_2137	2137	LOC_OS11G19250_PlantCyc_LOC_OS11G19250.1-MONOMER	785	56.69	254	79	7	1030	353	369	619	2e-110	249	-	-	-	-
Locus_1027_Transcript_3/4_Confidence_0.615_Length_1323	1323	Q9FF18_PlantCyc_AT5G38450-MONOMER	518	32.03	409	268	7	118	1323	28	433	3e-59	224	-	-	-	-
Locus_10321_Transcript_1/1_Confidence_1.000_Length_1049	1049	LOC_OS03G40020_PlantCyc_LOC_OS03G40020.1-MONOMER	742	30.46	151	105	0	630	178	438	588	2e-34	84.3	-	-	-	-
Locus_1033_Transcript_1/2_Confidence_1.000_Length_1941	1941	Q9M4G5_PlantCyc_MONOMER-1821	632	75.57	659	114	5	1	1923	3	632	0.0	975	pgm II	Solanum tuberosum	sucrose degradation III	&alpha;-phosphoglucomutase
Locus_10366_Transcript_1/2_Confidence_1.000_Length_1575	1575	Q941D0_PlantCyc_MONOMER-13724	443	25.09	271	176	9	240	995	126	388	1e-12	69.3	laccase	Toxicodendron vernicifluum	oligomeric urushiol biosynthesis	lacquer laccase||lacquer laccase
Locus_10369_Transcript_1/1_Confidence_1.000_Length_534	534	LOC_OS10G14040_PlantCyc_LOC_OS10G14040.1-MONOMER	647	36.26	91	54	4	72	335	70	159	6e-07	48.5	-	-	-	-
Locus_10387_Transcript_1/2_Confidence_1.000_Length_1706	1706	SGN-U564820_PlantCyc_SGN-U315179-MONOMER	237	24.58	236	125	10	925	1599	17	210	2e-07	52.4	SGN-U315179	Solanum lycopersicum	formylTHF biosynthesis II	DIHYDROFOLATE REDUCTASE
Locus_10421_Transcript_1/1_Confidence_1.000_Length_798	798	Q941D0_PlantCyc_MONOMER-13724	443	32.14	140	85	2	798	400	256	392	5e-12	66.2	laccase	Toxicodendron vernicifluum	oligomeric urushiol biosynthesis	lacquer laccase||lacquer laccase
Locus_10448_Transcript_3/3_Confidence_0.600_Length_1215	1215	LOC_OS01G71010_PlantCyc_LOC_OS01G71010.1-MONOMER	346	67.74	341	109	1	27	1046	1	341	1e-140	494	-	-	-	-
Locus_1044_Transcript_1/4_Confidence_0.667_Length_1373	1373	SGN-U582712_PlantCyc_SGN-U317421-MONOMER	361	58.86	333	105	1	93	1091	43	343	3e-116	413	SGN-U317421	Solanum lycopersicum	triacylglycerol degradation	TRIACYLGLYCEROL LIPASE
Locus_1044_Transcript_2/4_Confidence_0.444_Length_1320	1320	LOC_OS01G71010_PlantCyc_LOC_OS01G71010.1-MONOMER	346	54.97	151	65	2	589	1035	184	333	1e-49	191	-	-	-	-
Locus_1044_Transcript_3/4_Confidence_0.667_Length_1863	1863	Q93Z64_PlantCyc_AT5G18630-MONOMER	357	67.67	232	74	1	63	755	25	256	6e-97	349	AT5G18630	Arabidopsis thaliana	triacylglycerol degradation	triacylglycerol lipase
Locus_10452_Transcript_1/1_Confidence_1.000_Length_671	671	Q9SZT8_PlantCyc_AT4G37830-MONOMER	632	43.14	204	113	3	663	58	214	416	5e-42	165	AT4G37830	Arabidopsis thaliana	aerobic respiration -- electron donor II	complex IV
Locus_10472_Transcript_1/1_Confidence_1.000_Length_338	338	LOC_OS04G57490_PlantCyc_LOC_OS04G57490.1-MONOMER	490	43.69	103	48	4	7	306	279	374	9e-17	79.7	-	-	-	-
Locus_10473_Transcript_1/4_Confidence_0.600_Length_750	750	SGN-U585769_PlantCyc_SGN-U321005-MONOMER	164	74.63	67	17	0	75	275	11	77	2e-28	74.3	SGN-U321005	Solanum lycopersicum	lysine degradation I	LYSINE DECARBOXYLASE
Locus_10473_Transcript_4/4_Confidence_0.600_Length_587	587	SGN-U585769_PlantCyc_SGN-U321005-MONOMER	164	79.65	113	23	0	75	413	11	123	9e-39	154	SGN-U321005	Solanum lycopersicum	lysine degradation I	LYSINE DECARBOXYLASE
Locus_10486_Transcript_1/2_Confidence_1.000_Length_477	477	LOC_OS03G50450_PlantCyc_LOC_OS03G50450.1-MONOMER	686	41.89	74	42	1	1	222	114	186	1e-07	50.4	-	-	-	-
Locus_10500_Transcript_1/2_Confidence_1.000_Length_296	296	SGN-U585472_PlantCyc_SGN-U325718-MONOMER	287	57.58	33	14	0	294	196	191	223	2e-06	45.1	SGN-U325718	Solanum lycopersicum	tRNA charging pathway	THREONYL-TRNA SYNTHETASE
Locus_1050_Transcript_5/9_Confidence_0.538_Length_2231	2231	Q941D0_PlantCyc_MONOMER-13724	443	30.06	173	111	4	569	1069	120	288	2e-11	65.9	laccase	Toxicodendron vernicifluum	oligomeric urushiol biosynthesis	lacquer laccase||lacquer laccase
Locus_10520_Transcript_1/10_Confidence_0.576_Length_2089	2089	LOC_OS02G04530_PlantCyc_LOC_OS02G04530.1-MONOMER	1404	36.20	395	227	11	1140	1	285	669	4e-62	209	-	-	-	-
Locus_10558_Transcript_1/2_Confidence_1.000_Length_865	865	LOC_OS05G45720_PlantCyc_LOC_OS05G45720.1-MONOMER	915	72.54	142	39	0	2	427	764	905	3e-59	223	-	-	-	-
Locus_10598_Transcript_1/1_Confidence_1.000_Length_1062	1062	LOC_OS10G01750_PlantCyc_LOC_OS10G01750.1-MONOMER	1350	57.96	333	130	1	1	999	816	1138	5e-112	399	-	-	-	-
Locus_10647_Transcript_1/1_Confidence_1.000_Length_1316	1316	Q56WD9_PlantCyc_AT2G33150-MONOMER	462	74.94	435	106	1	19	1314	1	435	1e-161	563	-	-	-	-
Locus_1066_Transcript_2/4_Confidence_0.625_Length_1444	1444	LOC_OS02G36340_PlantCyc_LOC_OS02G36340.1-MONOMER	553	81.53	417	75	2	1443	193	135	549	0.0	686	-	-	-	-
Locus_10764_Transcript_3/4_Confidence_0.667_Length_1497	1497	Q941D0_PlantCyc_MONOMER-13724	443	28.85	253	138	9	1491	808	172	407	5e-17	84.0	laccase	Toxicodendron vernicifluum	oligomeric urushiol biosynthesis	lacquer laccase||lacquer laccase
Locus_10785_Transcript_1/1_Confidence_1.000_Length_2228	2228	LOC_OS06G12370_PlantCyc_LOC_OS06G12370.1-MONOMER	681	49.56	343	146	7	1334	363	137	471	3e-71	265	-	-	-	-
Locus_10804_Transcript_1/1_Confidence_1.000_Length_870	870	Q941D0_PlantCyc_MONOMER-13724	443	42.62	183	95	5	28	564	219	395	2e-28	120	laccase	Toxicodendron vernicifluum	oligomeric urushiol biosynthesis	lacquer laccase||lacquer laccase
Locus_10826_Transcript_1/2_Confidence_1.000_Length_613	613	Q0WWI7_PlantCyc_AT1G79040-MONOMER	140	66.67	123	38	2	88	453	20	140	1e-31	130	-	-	-	-
Locus_10868_Transcript_1/1_Confidence_1.000_Length_256	256	SGN-U573314_PlantCyc_SGN-U326373-MONOMER;	462	36.62	71	45	0	252	40	371	441	1e-09	55.8	-	-	-	-
Locus_10997_Transcript_1/1_Confidence_1.000_Length_964	964	Q6QJ72_PlantCyc_AT1G29810-MONOMER	187	37.90	124	73	1	635	276	62	185	2e-22	101	-	-	-	-
Locus_11071_Transcript_1/1_Confidence_1.000_Length_963	963	LOC_OS06G06390_PlantCyc_LOC_OS06G06390.1-MONOMER	989	31.61	310	183	12	957	88	657	957	2e-18	87.8	-	-	-	-
Locus_11124_Transcript_1/1_Confidence_1.000_Length_532	532	LOC_OS01G70490_PlantCyc_LOC_OS01G70490.1-MONOMER	770	29.63	135	80	4	156	530	635	764	3e-09	56.2	-	-	-	-
Locus_11127_Transcript_3/4_Confidence_0.429_Length_804	804	Q8GXR5_PlantCyc_AT1G12350-MONOMER	317	54.62	119	52	1	405	55	196	314	1e-30	128	AT1G12350	Arabidopsis thaliana	coenzyme A biosynthesis	phosphopantothenoylcysteine synthetase
Locus_11127_Transcript_4/4_Confidence_0.571_Length_1228	1228	Q8GXR5_PlantCyc_AT1G12350-MONOMER	317	58.62	319	125	3	1005	55	1	314	3e-101	363	AT1G12350	Arabidopsis thaliana	coenzyme A biosynthesis	phosphopantothenoylcysteine synthetase
Locus_11181_Transcript_1/1_Confidence_1.000_Length_2101	2101	LOC_OS11G07910_PlantCyc_LOC_OS11G07910.1-MONOMER	593	33.70	629	344	15	35	1882	25	593	1e-75	279	-	-	-	-
Locus_11191_Transcript_1/1_Confidence_1.000_Length_295	295	LOC_OS04G12240_PlantCyc_LOC_OS04G12240.1-MONOMER	1587	40.82	98	56	2	4	294	771	867	2e-14	71.6	-	-	-	-
Locus_11203_Transcript_1/2_Confidence_1.000_Length_1822	1822	LOC_OS11G43750_PlantCyc_LOC_OS11G43750.1-MONOMER	449	80.00	175	35	0	140	664	31	205	1e-167	310	-	-	-	-
Locus_11281_Transcript_1/1_Confidence_1.000_Length_256	256	Q941D0_PlantCyc_MONOMER-13724	443	49.40	83	39	1	251	3	237	316	7e-18	83.2	laccase	Toxicodendron vernicifluum	oligomeric urushiol biosynthesis	lacquer laccase||lacquer laccase
Locus_11293_Transcript_1/1_Confidence_1.000_Length_4509	4509	SGN-U563958_PlantCyc_SGN-U315267-MONOMER	421	26.20	271	174	5	4232	3492	116	384	4e-22	102	SGN-U315267	Solanum lycopersicum	heme biosynthesis from uroporphyrinogen-III I	UROPORPHYRINOGEN DECARBOXYLASE
Locus_1130_Transcript_5/8_Confidence_0.625_Length_2729	2729	LOC_OS03G50480_PlantCyc_LOC_OS03G50480.1-MONOMER	582	87.07	317	40	1	2156	1206	27	342	2e-154	541	-	-	-	-
Locus_1130_Transcript_7/8_Confidence_0.542_Length_3397	3397	LOC_OS03G50480_PlantCyc_LOC_OS03G50480.1-MONOMER	582	86.54	557	74	1	1837	167	27	582	0.0	966	-	-	-	-
Locus_11320_Transcript_1/2_Confidence_1.000_Length_1288	1288	LOC_OS03G50450_PlantCyc_LOC_OS03G50450.1-MONOMER	686	34.23	149	95	1	826	380	62	207	5e-13	70.5	-	-	-	-
Locus_11374_Transcript_1/1_Confidence_1.000_Length_631	631	LOC_OS10G01750_PlantCyc_LOC_OS10G01750.1-MONOMER	1350	45.67	127	66	1	250	630	757	880	9e-29	121	-	-	-	-
Locus_11377_Transcript_2/4_Confidence_0.571_Length_1352	1352	Q9LY74_PlantCyc_MONOMER-3261	338	74.78	345	76	4	1229	207	1	338	3e-143	503	AT3G63410	Arabidopsis thaliana	plastoquinone-9 biosynthesis	2-methyl-6-solanyl-1,4-benzoquinol methyltransferase||2-methyl-6-solanyl-1,4-benzoquinone methyltransferase||2-methyl-6-solanyl-1,4-benzoquinone methyltransferase
Locus_113_Transcript_4/7_Confidence_0.478_Length_782	782	LOC_OS06G06390_PlantCyc_LOC_OS06G06390.1-MONOMER	989	29.93	294	157	13	1	780	420	698	6e-20	92.4	-	-	-	-
Locus_1140_Transcript_1/5_Confidence_0.692_Length_3372	3372	LOC_OS03G48850_PlantCyc_LOC_OS03G48850.1-MONOMER	1054	78.51	670	141	1	3313	1304	52	718	0.0	1096	-	-	-	-
Locus_11411_Transcript_1/1_Confidence_1.000_Length_1232	1232	LOC_OS01G03020_PlantCyc_LOC_OS01G03020.1-MONOMER	946	79.63	378	77	0	1232	99	567	944	0.0	630	-	-	-	-
Locus_11413_Transcript_1/2_Confidence_1.000_Length_1633	1633	LOC_OS12G41500_PlantCyc_LOC_OS12G41500.1-MONOMER	408	72.33	347	89	2	147	1187	69	408	2e-147	517	-	-	-	-
Locus_11452_Transcript_2/2_Confidence_1.000_Length_1611	1611	Q941D0_PlantCyc_MONOMER-13724	443	28.90	218	125	10	1386	778	119	321	3e-13	71.6	laccase	Toxicodendron vernicifluum	oligomeric urushiol biosynthesis	lacquer laccase||lacquer laccase
Locus_11455_Transcript_1/2_Confidence_1.000_Length_805	805	LOC_OS04G54870_PlantCyc_LOC_OS04G54870.1-MONOMER	256	32.93	82	50	2	250	480	128	209	1e-06	48.5	-	-	-	-
Locus_11461_Transcript_1/5_Confidence_0.200_Length_307	307	Q9SYM5_PlantCyc_AT1G78570-MONOMER	669	90.74	54	5	0	144	305	1	54	2e-24	105	-	-	-	-
Locus_11496_Transcript_1/2_Confidence_1.000_Length_4092	4092	LOC_OS04G48010_PlantCyc_LOC_OS04G48010.1-MONOMER	698	23.43	286	167	9	1303	473	225	467	2e-08	57.0	-	-	-	-
Locus_11594_Transcript_1/1_Confidence_1.000_Length_235	235	Q9T0N8_PlantCyc_CKX1-MONOMER	534	77.92	77	17	0	3	233	181	257	7e-26	109	CKX1	Zea mays	cytokinins degradation	cytokinin oxidase
Locus_11633_Transcript_1/2_Confidence_1.000_Length_1510	1510	Q9ZVI9_PlantCyc_AT2G38670-MONOMER	421	81.30	369	68	1	1341	238	53	421	2e-170	593	AT2G38670	Arabidopsis thaliana	phosphatidylethanolamine biosynthesis II	ethanolamine-phosphate cytidylyltransferase
Locus_11645_Transcript_2/2_Confidence_1.000_Length_2241	2241	Q9FG93_PlantCyc_AT5G43710-MONOMER	624	70.32	593	147	6	229	1995	26	593	0.0	855	-	-	-	-
Locus_11714_Transcript_1/2_Confidence_1.000_Length_899	899	Q40310_PlantCyc_MONOMER-4923	312	28.79	132	75	3	1	357	99	224	3e-09	57.4	CHR7	Medicago sativa	flavonoid biosynthesis	chalcone reductase
Locus_11718_Transcript_3/3_Confidence_0.667_Length_1360	1360	SGN-U563958_PlantCyc_SGN-U315267-MONOMER	421	29.32	133	81	4	1360	980	264	389	1e-08	56.2	SGN-U315267	Solanum lycopersicum	heme biosynthesis from uroporphyrinogen-III I	UROPORPHYRINOGEN DECARBOXYLASE
Locus_11720_Transcript_1/2_Confidence_1.000_Length_1853	1853	LOC_OS11G42350_PlantCyc_LOC_OS11G42350.1-MONOMER	545	72.29	462	128	0	1539	154	76	537	0.0	676	-	-	-	-
Locus_11727_Transcript_1/2_Confidence_1.000_Length_2265	2265	LOC_OS01G68320_PlantCyc_LOC_OS01G68320.1-MONOMER	666	31.98	344	219	7	696	1724	253	582	2e-40	162	-	-	-	-
Locus_11743_Transcript_1/2_Confidence_1.000_Length_388	388	LOC_OS10G01750_PlantCyc_LOC_OS10G01750.1-MONOMER	1350	33.33	90	57	1	2	262	15	104	3e-08	52.0	-	-	-	-
Locus_11749_Transcript_1/1_Confidence_1.000_Length_412	412	Q1ECM4_PlantCyc_AT3G51160-MONOMER	373	76.74	129	30	0	25	411	5	133	3e-54	204	AT3G51160	Arabidopsis thaliana	GDP-L-fucose biosynthesis I (from GDP-D-mannose)	GDP-mannose 4,6-dehydratase
Locus_1175_Transcript_1/2_Confidence_1.000_Length_2326	2326	LOC_OS08G42560_PlantCyc_LOC_OS08G42560.1-MONOMER	740	86.48	651	88	0	2308	356	82	732	0.0	1122	-	-	-	-
Locus_11797_Transcript_3/5_Confidence_0.200_Length_361	361	LOC_OS04G02754_PlantCyc_LOC_OS04G02754.1-MONOMER	434	60.53	38	15	0	9	122	395	432	4e-08	51.2	-	-	-	-
Locus_11877_Transcript_1/2_Confidence_1.000_Length_1505	1505	Q941D0_PlantCyc_MONOMER-13724	443	39.87	306	163	8	1137	238	109	399	2e-49	191	laccase	Toxicodendron vernicifluum	oligomeric urushiol biosynthesis	lacquer laccase||lacquer laccase
Locus_11883_Transcript_1/3_Confidence_0.571_Length_2615	2615	LOC_OS01G39260_PlantCyc_LOC_OS01G39260.1-MONOMER	715	80.97	678	118	4	137	2149	1	674	0.0	954	-	-	-	-
Locus_11884_Transcript_1/1_Confidence_1.000_Length_1486	1486	SGN-U573314_PlantCyc_SGN-U326373-MONOMER;	462	26.59	361	260	2	1285	206	87	443	1e-35	145	-	-	-	-
Locus_11947_Transcript_1/1_Confidence_1.000_Length_479	479	LOC_OS02G58500_PlantCyc_LOC_OS02G58500.1-MONOMER	138	63.28	128	44	1	469	95	7	134	7e-48	184	-	-	-	-
Locus_11969_Transcript_1/2_Confidence_1.000_Length_297	297	O49313_PlantCyc_AT2G33220-MONOMER	143	89.19	37	4	0	186	296	1	37	2e-15	74.7	AT2G33220	Arabidopsis thaliana	aerobic respiration -- electron donor II	complex I
Locus_1196_Transcript_4/4_Confidence_0.625_Length_2293	2293	SGN-U563958_PlantCyc_SGN-U315267-MONOMER	421	36.59	276	146	5	1284	538	111	384	2e-47	186	SGN-U315267	Solanum lycopersicum	heme biosynthesis from uroporphyrinogen-III I	UROPORPHYRINOGEN DECARBOXYLASE
Locus_11985_Transcript_1/1_Confidence_1.000_Length_593	593	SGN-U583842_PlantCyc_SGN-U312933-MONOMER;	477	75.00	92	23	0	317	592	49	140	2e-58	152	-	-	-	-
Locus_11990_Transcript_1/1_Confidence_1.000_Length_514	514	LOC_OS04G58720_PlantCyc_LOC_OS04G58720.1-MONOMER	1011	49.46	93	36	1	214	492	16	97	3e-18	85.9	-	-	-	-
Locus_1201_Transcript_1/2_Confidence_1.000_Length_1140	1140	LOC_OS01G67010_PlantCyc_LOC_OS01G67010.1-MONOMER	439	37.78	135	78	2	317	721	287	415	3e-21	97.4	-	-	-	-
Locus_12036_Transcript_2/2_Confidence_1.000_Length_1934	1934	SGN-U563958_PlantCyc_SGN-U315267-MONOMER	421	25.58	172	104	5	482	985	233	384	1e-06	50.1	SGN-U315267	Solanum lycopersicum	heme biosynthesis from uroporphyrinogen-III I	UROPORPHYRINOGEN DECARBOXYLASE
Locus_12087_Transcript_1/1_Confidence_1.000_Length_358	358	Q9ZUX1_PlantCyc_AT2G27690-MONOMER	495	46.90	113	50	3	3	335	113	217	5e-19	87.4	-	-	-	-
Locus_12116_Transcript_1/2_Confidence_1.000_Length_1767	1767	B3H4B8_PlantCyc_AT3G14420-MONOMER	366	87.04	324	41	1	605	1576	44	366	3e-150	526	AT3G14420	Arabidopsis thaliana	photorespiration	glycolate oxidase
Locus_12213_Transcript_2/3_Confidence_0.429_Length_501	501	LOC_OS04G55710_PlantCyc_LOC_OS04G55710.1-MONOMER	333	85.95	121	17	0	501	139	41	161	5e-57	207	-	-	-	-
Locus_12334_Transcript_2/8_Confidence_0.080_Length_444	444	O05000_PlantCyc_ATMG01320-MONOMER	499	88.71	62	7	0	197	382	438	499	4e-27	115	ATMG01320	Arabidopsis thaliana	aerobic respiration -- electron donor II	NADH dehydrogenase (ubiquinone)
Locus_12334_Transcript_3/8_Confidence_0.400_Length_2230	2230	O05000_PlantCyc_ATMG01320-MONOMER	499	93.53	170	11	0	84	593	77	246	2e-86	315	ATMG01320	Arabidopsis thaliana	aerobic respiration -- electron donor II	NADH dehydrogenase (ubiquinone)
Locus_12334_Transcript_6/8_Confidence_0.240_Length_1644	1644	O05000_PlantCyc_ATMG01320-MONOMER	499	80.06	311	55	2	359	1291	194	497	3e-131	463	ATMG01320	Arabidopsis thaliana	aerobic respiration -- electron donor II	NADH dehydrogenase (ubiquinone)
Locus_12334_Transcript_7/8_Confidence_0.280_Length_1675	1675	P93285_PlantCyc_ATMG00160-MONOMER	260	88.52	122	11	1	960	595	142	260	1e-56	216	COX2	Arabidopsis thaliana	aerobic respiration -- electron donor II	complex IV
Locus_12412_Transcript_1/1_Confidence_1.000_Length_793	793	LOC_OS03G36750_PlantCyc_LOC_OS03G36750.1-MONOMER	320	89.41	236	25	0	2	709	85	320	7e-122	431	-	-	-	-
Locus_1241_Transcript_4/4_Confidence_0.692_Length_2977	2977	LOC_OS06G06860_PlantCyc_LOC_OS06G06860.1-MONOMER	730	24.63	467	314	12	543	1883	12	460	8e-25	110	-	-	-	-
Locus_1242_Transcript_1/1_Confidence_1.000_Length_1452	1452	LOC_OS07G30170_PlantCyc_LOC_OS07G30170.1-MONOMER	413	82.05	390	70	0	1429	260	22	411	0.0	652	-	-	-	-
Locus_12450_Transcript_2/4_Confidence_0.700_Length_1295	1295	LOC_OS11G07910_PlantCyc_LOC_OS11G07910.1-MONOMER	593	45.30	234	128	0	245	946	360	593	4e-48	187	-	-	-	-
Locus_12455_Transcript_1/1_Confidence_1.000_Length_1179	1179	Q9M591_PlantCyc_AT3G56940-MONOMER	409	89.39	358	38	0	6	1079	52	409	0.0	660	-	-	-	-
Locus_12457_Transcript_1/2_Confidence_1.000_Length_658	658	LOC_OS04G43410_PlantCyc_LOC_OS04G43410.1-MONOMER	247	53.61	166	76	1	658	164	75	240	2e-51	196	-	-	-	-
Locus_12468_Transcript_1/1_Confidence_1.000_Length_298	298	LOC_OS06G39230_PlantCyc_LOC_OS06G39230.1-MONOMER	423	72.29	83	23	0	297	49	340	422	1e-34	138	-	-	-	-
Locus_12500_Transcript_1/1_Confidence_1.000_Length_966	966	Q941D0_PlantCyc_MONOMER-13724	443	32.33	133	82	4	6	383	267	398	4e-11	63.5	laccase	Toxicodendron vernicifluum	oligomeric urushiol biosynthesis	lacquer laccase||lacquer laccase
Locus_12502_Transcript_1/2_Confidence_1.000_Length_834	834	SGN-U586529_PlantCyc_SGN-U316758-MONOMER	198	36.09	133	69	4	781	404	6	129	5e-21	95.1	SGN-U316758	Solanum lycopersicum	photorespiration	hydroxypyruvate reductase
Locus_12513_Transcript_5/6_Confidence_0.308_Length_1238	1238	Q9T0H5_PlantCyc_AT4G13550-MONOMER	805	62.16	148	39	1	630	238	652	799	8e-47	182	-	-	-	-
Locus_12555_Transcript_4/5_Confidence_0.556_Length_576	576	LOC_OS12G16180_PlantCyc_LOC_OS12G16180.1-MONOMER	296	44.12	102	57	0	10	315	192	293	1e-17	84.3	-	-	-	-
Locus_12557_Transcript_3/5_Confidence_0.600_Length_1408	1408	LOC_OS09G39000_PlantCyc_LOC_OS09G39000.1-MONOMER	472	25.45	275	140	12	1056	382	33	292	9e-10	59.7	-	-	-	-
Locus_12607_Transcript_1/2_Confidence_1.000_Length_969	969	LOC_OS06G14370_PlantCyc_LOC_OS06G14370.1-MONOMER	242	70.59	187	51	2	842	294	56	242	5e-72	265	-	-	-	-
Locus_1260_Transcript_1/1_Confidence_1.000_Length_662	662	LOC_OS06G48060_PlantCyc_LOC_OS06G48060.1-MONOMER	346	34.97	143	82	3	26	445	198	332	1e-12	67.8	-	-	-	-
Locus_12635_Transcript_1/1_Confidence_1.000_Length_459	459	LOC_OS01G08440_PlantCyc_LOC_OS01G08440.1-MONOMER	487	40.62	160	77	3	2	430	194	352	1e-29	123	-	-	-	-
Locus_12682_Transcript_1/5_Confidence_0.545_Length_883	883	LOC_OS10G30580_PlantCyc_LOC_OS10G30580.1-MONOMER	808	41.94	155	75	1	488	69	322	476	9e-26	112	-	-	-	-
Locus_12699_Transcript_1/1_Confidence_1.000_Length_477	477	LOC_OS01G70960_PlantCyc_LOC_OS01G70960.1-MONOMER	304	69.47	95	26	1	419	144	206	300	4e-33	135	-	-	-	-
Locus_12713_Transcript_1/1_Confidence_1.000_Length_966	966	LOC_OS02G06140_PlantCyc_LOC_OS02G06140.1-MONOMER	1559	40.00	115	67	1	335	679	1396	1508	4e-14	73.6	-	-	-	-
Locus_12728_Transcript_1/2_Confidence_1.000_Length_766	766	Q941D0_PlantCyc_MONOMER-13724	443	40.67	209	114	5	19	627	192	396	7e-34	138	laccase	Toxicodendron vernicifluum	oligomeric urushiol biosynthesis	lacquer laccase||lacquer laccase
Locus_12766_Transcript_1/1_Confidence_1.000_Length_372	372	Q9LTG0_PlantCyc_AT5G52570-MONOMER	303	76.19	63	15	0	370	182	241	303	5e-15	74.3	-	-	-	-
Locus_1276_Transcript_1/4_Confidence_0.667_Length_1582	1582	LOC_OS06G06730_PlantCyc_LOC_OS06G06730.1-MONOMER	227	75.89	112	27	0	1550	1215	1	112	8e-47	182	-	-	-	-
Locus_12795_Transcript_1/2_Confidence_1.000_Length_1225	1225	Q56X52_PlantCyc_AT4G22260-MONOMER	351	74.68	233	59	0	905	207	85	317	4e-105	376	-	-	-	-
Locus_12829_Transcript_1/1_Confidence_1.000_Length_1463	1463	Q941D0_PlantCyc_MONOMER-13724	443	39.79	289	160	7	1160	315	110	391	3e-41	164	laccase	Toxicodendron vernicifluum	oligomeric urushiol biosynthesis	lacquer laccase||lacquer laccase
Locus_12911_Transcript_3/3_Confidence_0.667_Length_2205	2205	LOC_OS04G43030_PlantCyc_LOC_OS04G43030.1-MONOMER	870	49.77	438	189	7	753	2006	190	616	1e-107	350	-	-	-	-
Locus_12960_Transcript_3/3_Confidence_0.571_Length_3736	3736	O05000_PlantCyc_ATMG01320-MONOMER	499	21.65	254	194	5	2293	3048	226	476	5e-12	68.9	ATMG01320	Arabidopsis thaliana	aerobic respiration -- electron donor II	NADH dehydrogenase (ubiquinone)
Locus_13003_Transcript_2/2_Confidence_1.000_Length_1206	1206	LOC_OS02G04530_PlantCyc_LOC_OS02G04530.1-MONOMER	1404	28.03	239	144	10	1200	547	764	995	6e-08	53.5	-	-	-	-
Locus_13022_Transcript_3/4_Confidence_0.571_Length_2414	2414	LOC_OS12G38630_PlantCyc_LOC_OS12G38630.1-MONOMER	669	63.29	523	170	6	1885	335	160	666	0.0	645	-	-	-	-
Locus_13061_Transcript_1/1_Confidence_1.000_Length_1416	1416	SGN-U563958_PlantCyc_SGN-U315267-MONOMER	421	33.33	147	88	6	64	489	213	354	7e-13	70.1	SGN-U315267	Solanum lycopersicum	heme biosynthesis from uroporphyrinogen-III I	UROPORPHYRINOGEN DECARBOXYLASE
Locus_13178_Transcript_1/4_Confidence_0.500_Length_2471	2471	LOC_OS01G54560_PlantCyc_LOC_OS01G54560.1-MONOMER	913	74.57	523	131	2	2470	902	358	878	0.0	784	-	-	-	-
Locus_13226_Transcript_1/1_Confidence_1.000_Length_1477	1477	LOC_OS03G02440_PlantCyc_LOC_OS03G02440.1-MONOMER	746	28.32	286	182	13	1379	561	374	649	2e-19	92.0	-	-	-	-
Locus_13244_Transcript_1/2_Confidence_1.000_Length_857	857	LOC_OS04G48070_PlantCyc_LOC_OS04G48070.1-MONOMER	813	30.77	104	70	1	168	473	83	186	1e-10	62.0	-	-	-	-
Locus_13337_Transcript_1/1_Confidence_1.000_Length_1321	1321	Q94AX4_PlantCyc_AT5G06580-MONOMER	567	79.03	329	68	1	248	1234	239	566	1e-150	527	AT5G06580	Arabidopsis thaliana	photorespiration	D-lactate dehydrogenase
Locus_13359_Transcript_1/1_Confidence_1.000_Length_235	235	LOC_OS01G70540_PlantCyc_LOC_OS01G70540.1-MONOMER	1561	50.00	72	36	0	230	15	692	763	9e-18	82.8	-	-	-	-
Locus_13360_Transcript_1/1_Confidence_1.000_Length_1850	1850	LOC_OS03G40020_PlantCyc_LOC_OS03G40020.1-MONOMER	742	26.47	340	246	2	567	1583	221	557	4e-35	144	-	-	-	-
Locus_13381_Transcript_1/5_Confidence_0.667_Length_1145	1145	SGN-U586529_PlantCyc_SGN-U316758-MONOMER	198	40.83	169	83	3	1070	591	3	163	1e-33	138	SGN-U316758	Solanum lycopersicum	photorespiration	hydroxypyruvate reductase
Locus_13381_Transcript_3/5_Confidence_0.667_Length_1320	1320	SGN-U586529_PlantCyc_SGN-U316758-MONOMER	198	30.00	140	62	3	998	591	56	163	9e-29	74.3	SGN-U316758	Solanum lycopersicum	photorespiration	hydroxypyruvate reductase
Locus_13423_Transcript_1/1_Confidence_1.000_Length_378	378	Q50LE0_PlantCyc_MONOMER-9503	467	69.41	85	26	0	377	123	380	464	2e-34	138	CYP85A3	Solanum lycopersicum	brassinosteroid biosynthesis I	brassinolide synthase||brassinolide synthase
Locus_13435_Transcript_1/1_Confidence_1.000_Length_418	418	LOC_OS11G01836_PlantCyc_LOC_OS11G01836.1-MONOMER	645	27.14	140	99	1	7	417	182	321	2e-12	65.9	-	-	-	-
Locus_13457_Transcript_1/4_Confidence_0.667_Length_1611	1611	LOC_OS02G48390_PlantCyc_LOC_OS02G48390.1-MONOMER	325	83.69	233	38	0	2	700	93	325	4e-109	390	-	-	-	-
Locus_1345_Transcript_3/4_Confidence_0.500_Length_1053	1053	Q38814_PlantCyc_AT5G54770-MONOMER	349	85.23	237	34	1	3	713	114	349	2e-113	403	-	-	-	-
Locus_13531_Transcript_1/1_Confidence_1.000_Length_217	217	LOC_OS11G32880_PlantCyc_LOC_OS11G32880.1-MONOMER	832	66.67	72	24	0	2	217	210	281	2e-25	108	-	-	-	-
Locus_1354_Transcript_1/3_Confidence_0.600_Length_406	406	Q8VYW6_PlantCyc_AT4G39640-MONOMER	572	64.89	94	32	1	2	283	80	172	6e-30	124	GGT1	Arabidopsis thaliana	ajugose biosynthesis II (galactinol-independent)	ajugose synthase||verbascose synthase||stachyose synthase
Locus_1354_Transcript_2/3_Confidence_0.600_Length_1723	1723	Q8VYW6_PlantCyc_AT4G39640-MONOMER	572	65.68	472	153	3	212	1621	108	572	2e-167	583	GGT1	Arabidopsis thaliana	ajugose biosynthesis II (galactinol-independent)	ajugose synthase||verbascose synthase||stachyose synthase
Locus_13597_Transcript_4/5_Confidence_0.636_Length_979	979	LOC_OS02G21970_PlantCyc_LOC_OS02G21970.1-MONOMER	419	48.45	161	83	0	767	285	245	405	5e-38	152	-	-	-	-
Locus_1361_Transcript_6/6_Confidence_0.385_Length_1449	1449	LOC_OS05G35570_PlantCyc_LOC_OS05G35570.1-MONOMER	355	66.32	291	98	0	182	1054	16	306	3e-94	340	-	-	-	-
Locus_13709_Transcript_2/3_Confidence_0.667_Length_646	646	LOC_OS09G12290_PlantCyc_LOC_OS09G12290.1-MONOMER	915	76.40	89	21	0	379	645	607	695	1e-37	150	-	-	-	-
Locus_13758_Transcript_1/1_Confidence_1.000_Length_247	247	LOC_OS02G09510_PlantCyc_LOC_OS02G09510.1-MONOMER	477	42.53	87	44	1	245	3	178	264	1e-15	75.9	-	-	-	-
Locus_13781_Transcript_1/1_Confidence_1.000_Length_693	693	Q07353_PlantCyc_MONOMER-11838	369	53.49	86	34	3	160	414	289	369	4e-20	73.6	AN3	Petunia x hybrida	leucopelargonidin and leucocyanidin biosynthesis	flavanone 3&beta;-hydroxylase||flavanone 3&beta;-hydroxylase
Locus_13795_Transcript_2/3_Confidence_0.667_Length_1159	1159	LOC_OS11G48020_PlantCyc_LOC_OS11G48020.1-MONOMER	266	44.16	231	126	2	918	226	34	261	4e-57	216	-	-	-	-
Locus_13813_Transcript_1/1_Confidence_1.000_Length_307	307	LOC_OS11G04860_PlantCyc_LOC_OS11G04860.1-MONOMER	482	52.46	61	29	0	190	8	275	335	4e-16	77.4	-	-	-	-
Locus_13816_Transcript_1/1_Confidence_1.000_Length_213	213	LOC_OS11G44860_PlantCyc_LOC_OS11G44860.1-MONOMER	483	54.24	59	27	0	25	201	249	307	2e-12	65.1	-	-	-	-
Locus_13835_Transcript_2/3_Confidence_0.667_Length_755	755	LOC_OS01G55890_PlantCyc_LOC_OS01G55890.1-MONOMER	335	47.42	194	40	3	2	583	204	335	7e-39	155	-	-	-	-
Locus_13841_Transcript_1/2_Confidence_1.000_Length_616	616	SGN-U563958_PlantCyc_SGN-U315267-MONOMER	421	43.94	66	36	1	420	614	250	315	1e-09	57.8	SGN-U315267	Solanum lycopersicum	heme biosynthesis from uroporphyrinogen-III I	UROPORPHYRINOGEN DECARBOXYLASE
Locus_13842_Transcript_1/2_Confidence_1.000_Length_1228	1228	LOC_OS01G03030_PlantCyc_LOC_OS01G03030.1-MONOMER	264	60.71	140	54	1	1222	803	15	153	2e-46	181	-	-	-	-
Locus_13854_Transcript_1/1_Confidence_1.000_Length_2318	2318	LOC_OS01G68320_PlantCyc_LOC_OS01G68320.1-MONOMER	666	31.72	372	227	9	1777	683	243	594	1e-41	166	-	-	-	-
Locus_13858_Transcript_4/5_Confidence_0.667_Length_2050	2050	LOC_OS03G40020_PlantCyc_LOC_OS03G40020.1-MONOMER	742	25.00	280	207	3	1458	628	145	424	1e-30	108	-	-	-	-
Locus_13885_Transcript_1/2_Confidence_1.000_Length_2065	2065	LOC_OS01G61410_PlantCyc_LOC_OS01G61410.1-MONOMER	499	39.08	325	178	8	1901	951	61	373	1e-57	219	-	-	-	-
Locus_13901_Transcript_1/1_Confidence_1.000_Length_269	269	LOC_OS11G01836_PlantCyc_LOC_OS11G01836.1-MONOMER	645	43.18	88	50	0	266	3	400	487	5e-18	83.6	-	-	-	-
Locus_13923_Transcript_3/4_Confidence_0.571_Length_852	852	O23367_PlantCyc_AT4G15130-MONOMER	298	92.00	100	8	0	780	481	17	116	1e-53	204	AT4G15130	Arabidopsis thaliana	phosphatidylcholine biosynthesis II	choline-phosphate cytidylyltransferase
Locus_13935_Transcript_1/1_Confidence_1.000_Length_279	279	LOC_OS01G12710_PlantCyc_LOC_OS01G12710.1-MONOMER	504	46.15	52	27	1	272	117	354	404	3e-06	44.7	-	-	-	-
Locus_13948_Transcript_2/4_Confidence_0.625_Length_1296	1296	LOC_OS07G34170_PlantCyc_LOC_OS07G34170.1-MONOMER	447	22.63	327	198	13	1029	139	54	355	4e-06	47.4	-	-	-	-
Locus_1397_Transcript_1/1_Confidence_1.000_Length_1996	1996	LOC_OS01G72690_PlantCyc_LOC_OS01G72690.1-MONOMER	571	72.65	501	127	2	263	1753	77	571	0.0	702	-	-	-	-
Locus_14031_Transcript_1/1_Confidence_1.000_Length_552	552	LOC_OS03G40020_PlantCyc_LOC_OS03G40020.1-MONOMER	742	35.29	85	54	1	550	296	412	495	6e-10	58.5	-	-	-	-
Locus_14047_Transcript_1/2_Confidence_1.000_Length_624	624	LOC_OS03G40020_PlantCyc_LOC_OS03G40020.1-MONOMER	742	29.00	200	137	1	609	10	320	514	4e-23	102	-	-	-	-
Locus_14052_Transcript_2/3_Confidence_0.600_Length_1785	1785	LOC_OS10G35390_PlantCyc_LOC_OS10G35390.1-MONOMER	332	75.61	246	60	0	1282	545	87	332	5e-105	376	-	-	-	-
Locus_14056_Transcript_1/1_Confidence_1.000_Length_462	462	LOC_OS02G52480_PlantCyc_LOC_OS02G52480.1-MONOMER	262	40.00	60	35	1	51	227	200	259	3e-06	45.8	-	-	-	-
Locus_14079_Transcript_1/1_Confidence_1.000_Length_829	829	SGN-U578628_PlantCyc_SGN-U312804-MONOMER	450	84.76	269	39	1	808	2	31	297	1e-118	420	SGN-U312804	Solanum lycopersicum	glycolysis II	glyceraldehyde-3-phosphate dehydrogenase
Locus_14099_Transcript_2/4_Confidence_0.571_Length_517	517	Q93YN9_PlantCyc_AT5G42810-MONOMER	451	50.50	101	49	1	412	113	106	206	1e-24	107	AT5G42810	Arabidopsis thaliana	1D-myo-inositol hexakisphosphate biosynthesis III (Spirodela polyrrhiza)	inositol pentakisphosphate 2-kinase//inositol tetrakisphosphate 2-kinase
Locus_14193_Transcript_1/1_Confidence_1.000_Length_548	548	LOC_OS02G06140_PlantCyc_LOC_OS02G06140.1-MONOMER	1559	22.43	107	79	2	61	378	46	149	7e-06	45.1	-	-	-	-
Locus_14213_Transcript_3/3_Confidence_0.500_Length_610	610	LOC_OS01G70540_PlantCyc_LOC_OS01G70540.1-MONOMER	1561	47.14	70	37	0	2	211	1483	1552	9e-12	64.7	-	-	-	-
Locus_14216_Transcript_1/1_Confidence_1.000_Length_276	276	LOC_OS07G17970_PlantCyc_LOC_OS07G17970.1-MONOMER	558	54.55	99	36	3	3	275	135	232	1e-20	92.0	-	-	-	-
Locus_14229_Transcript_2/3_Confidence_0.400_Length_1185	1185	SGN-U582241_PlantCyc_SGN-U318160-MONOMER	363	41.18	357	205	2	1	1056	7	363	6e-85	309	SGN-U318160	Solanum lycopersicum	triacylglycerol degradation	LIPASE
Locus_1422_Transcript_1/1_Confidence_1.000_Length_999	999	LOC_OS07G13530_PlantCyc_LOC_OS07G13530.1-MONOMER	215	50.28	177	87	1	829	302	7	183	8e-47	182	-	-	-	-
Locus_14248_Transcript_1/1_Confidence_1.000_Length_490	490	Q9FZG9_PlantCyc_AT1G41830-MONOMER	541	72.22	162	44	1	3	488	118	278	4e-64	238	AT1G41830	Arabidopsis thaliana	ascorbate glutathione cycle	pectinesterase
Locus_1430_Transcript_1/1_Confidence_1.000_Length_1483	1483	LOC_OS12G37960_PlantCyc_LOC_OS12G37960.1-MONOMER	354	74.70	336	84	1	102	1106	15	350	7e-133	468	-	-	-	-
Locus_14322_Transcript_1/1_Confidence_1.000_Length_335	335	LOC_OS03G11700_PlantCyc_LOC_OS03G11700.1-MONOMER	392	35.51	107	64	2	325	11	19	122	4e-10	57.8	-	-	-	-
Locus_14328_Transcript_1/1_Confidence_1.000_Length_453	453	LOC_OS02G58790_PlantCyc_LOC_OS02G58790.1-MONOMER	359	64.52	62	19	1	265	450	89	147	3e-32	80.9	-	-	-	-
Locus_1434_Transcript_1/5_Confidence_0.636_Length_1979	1979	SGN-U581813_PlantCyc_SGN-U317867-MONOMER	518	63.38	314	96	5	1804	911	4	314	0.0	352	SGN-U317867	Solanum lycopersicum	starch biosynthesis	ADP-GLUCOSE PYROPHOSPHORYLASE
Locus_14362_Transcript_1/1_Confidence_1.000_Length_691	691	SGN-U577215_PlantCyc_SGN-U313539-MONOMER	305	79.87	149	30	0	685	239	148	296	4e-70	258	SGN-U313539	Solanum lycopersicum	glycolysis II	PYRUVATE KINASE
Locus_14370_Transcript_1/3_Confidence_0.714_Length_800	800	LOC_OS01G71690_PlantCyc_LOC_OS01G71690.1-MONOMER	815	42.20	109	60	2	440	763	467	573	1e-17	84.7	-	-	-	-
Locus_14411_Transcript_5/6_Confidence_0.583_Length_1818	1818	LOC_OS09G17750_PlantCyc_LOC_OS09G17750.1-MONOMER	369	31.08	222	132	6	1455	835	64	279	7e-22	100	-	-	-	-
Locus_14422_Transcript_5/5_Confidence_0.692_Length_1322	1322	LOC_OS03G05730_PlantCyc_LOC_OS03G05730.1-MONOMER	809	37.91	153	87	2	1068	628	165	315	3e-20	94.4	-	-	-	-
Locus_14435_Transcript_2/6_Confidence_0.611_Length_1298	1298	LOC_OS04G57490_PlantCyc_LOC_OS04G57490.1-MONOMER	490	62.41	141	51	1	418	2	178	318	2e-48	188	-	-	-	-
Locus_14435_Transcript_3/6_Confidence_0.611_Length_1208	1208	LOC_OS04G57490_PlantCyc_LOC_OS04G57490.1-MONOMER	490	62.41	141	51	1	418	2	178	318	1e-48	188	-	-	-	-
Locus_14435_Transcript_5/6_Confidence_0.611_Length_1259	1259	LOC_OS04G57490_PlantCyc_LOC_OS04G57490.1-MONOMER	490	62.41	141	51	1	418	2	178	318	2e-48	188	-	-	-	-
Locus_14472_Transcript_1/1_Confidence_1.000_Length_895	895	SGN-U586529_PlantCyc_SGN-U316758-MONOMER	198	34.40	125	71	3	1	366	50	166	8e-19	89.0	SGN-U316758	Solanum lycopersicum	photorespiration	hydroxypyruvate reductase
Locus_14473_Transcript_1/1_Confidence_1.000_Length_792	792	LOC_OS03G40020_PlantCyc_LOC_OS03G40020.1-MONOMER	742	26.09	207	148	4	1	618	306	508	2e-14	74.3	-	-	-	-
Locus_14519_Transcript_1/2_Confidence_1.000_Length_2164	2164	LOC_OS03G56460_PlantCyc_LOC_OS03G56460.1-MONOMER	567	75.31	320	79	0	2042	1083	1	320	0.0	489	-	-	-	-
Locus_14523_Transcript_2/2_Confidence_1.000_Length_402	402	Q9C8X5_PlantCyc_AT1G36380-MONOMER	85	63.79	58	21	0	400	227	18	75	2e-16	79.3	-	-	-	-
Locus_14526_Transcript_5/6_Confidence_0.667_Length_1991	1991	Q941D0_PlantCyc_MONOMER-13724	443	34.78	161	97	3	899	420	110	263	5e-16	81.3	laccase	Toxicodendron vernicifluum	oligomeric urushiol biosynthesis	lacquer laccase||lacquer laccase
Locus_14536_Transcript_1/1_Confidence_1.000_Length_209	209	LOC_OS02G06140_PlantCyc_LOC_OS02G06140.1-MONOMER	1559	39.68	63	37	1	7	195	1401	1462	9e-07	46.2	-	-	-	-
Locus_14633_Transcript_1/1_Confidence_1.000_Length_551	551	LOC_OS04G38010_PlantCyc_LOC_OS04G38010.1-MONOMER	466	59.65	114	44	1	545	204	340	451	2e-39	156	-	-	-	-
Locus_14674_Transcript_2/5_Confidence_0.800_Length_2622	2622	LOC_OS01G70490_PlantCyc_LOC_OS01G70490.1-MONOMER	770	43.91	690	341	5	581	2620	5	658	4e-159	556	-	-	-	-
Locus_14674_Transcript_4/5_Confidence_0.750_Length_2707	2707	LOC_OS01G70490_PlantCyc_LOC_OS01G70490.1-MONOMER	770	47.05	457	231	1	1335	2705	213	658	5e-117	417	-	-	-	-
Locus_14681_Transcript_2/3_Confidence_0.667_Length_1723	1723	SGN-U573314_PlantCyc_SGN-U326373-MONOMER;	462	46.75	400	213	0	285	1484	40	439	6e-107	382	-	-	-	-
Locus_1469_Transcript_1/2_Confidence_1.000_Length_587	587	LOC_OS03G56190_PlantCyc_LOC_OS03G56190.1-MONOMER	121	70.65	92	23	1	39	314	1	88	2e-27	116	-	-	-	-
Locus_14740_Transcript_1/1_Confidence_1.000_Length_454	454	Q0WTI8_PlantCyc_AT2G41000-MONOMER	184	49.28	69	31	1	207	401	2	70	1e-13	70.1	-	-	-	-
Locus_14745_Transcript_1/1_Confidence_1.000_Length_727	727	LOC_OS10G39530_PlantCyc_LOC_OS10G39530.1-MONOMER	1414	47.06	85	42	1	482	727	865	949	1e-15	77.8	-	-	-	-
Locus_14841_Transcript_1/1_Confidence_1.000_Length_614	614	LOC_OS08G37970_PlantCyc_LOC_OS08G37970.1-MONOMER	357	66.67	84	28	0	304	53	45	128	2e-46	137	-	-	-	-
Locus_1484_Transcript_1/2_Confidence_1.000_Length_1947	1947	Q9SLD2_PlantCyc_AT2G19450-MONOMER	520	70.46	325	89	1	1939	965	94	411	2e-133	471	AT2G19450	Arabidopsis thaliana	triacylglycerol biosynthesis	acyl-CoA:diacylglycerol acyltransferase
Locus_14873_Transcript_1/1_Confidence_1.000_Length_248	248	LOC_OS03G50450_PlantCyc_LOC_OS03G50450.1-MONOMER	686	68.35	79	25	0	246	10	419	497	5e-27	113	-	-	-	-
Locus_14887_Transcript_1/1_Confidence_1.000_Length_453	453	LOC_OS07G49330_PlantCyc_LOC_OS07G49330.1-MONOMER	598	77.52	129	29	0	67	453	325	453	5e-58	217	-	-	-	-
Locus_14922_Transcript_2/3_Confidence_0.667_Length_1312	1312	LOC_OS02G35870_PlantCyc_LOC_OS02G35870.1-MONOMER	400	79.03	310	63	1	5	934	92	399	1e-145	511	-	-	-	-
Locus_14965_Transcript_1/2_Confidence_1.000_Length_1066	1066	LOC_OS03G40020_PlantCyc_LOC_OS03G40020.1-MONOMER	742	23.63	347	225	7	15	950	167	508	1e-17	85.5	-	-	-	-
Locus_1509_Transcript_1/1_Confidence_1.000_Length_252	252	Q9LFL0_PlantCyc_AT5G16910-MONOMER	1145	83.33	30	5	0	252	163	927	956	2e-16	53.9	AT5G16910	Arabidopsis thaliana	cellulose biosynthesis	cellulose synthase
Locus_15124_Transcript_1/1_Confidence_1.000_Length_1781	1781	LOC_OS02G56850_PlantCyc_LOC_OS02G56850.1-MONOMER	496	82.06	496	89	0	1646	159	1	496	0.0	829	-	-	-	-
Locus_1512_Transcript_10/10_Confidence_0.481_Length_2200	2200	Q941D0_PlantCyc_MONOMER-13724	443	42.32	241	125	6	1072	374	161	395	3e-44	174	laccase	Toxicodendron vernicifluum	oligomeric urushiol biosynthesis	lacquer laccase||lacquer laccase
Locus_1512_Transcript_9/10_Confidence_0.185_Length_1133	1133	LOC_OS07G13530_PlantCyc_LOC_OS07G13530.1-MONOMER	215	43.48	161	89	2	203	682	16	175	1e-35	145	-	-	-	-
Locus_15136_Transcript_1/1_Confidence_1.000_Length_1123	1123	Q8GY91_PlantCyc_AT4G32320-MONOMER	329	65.91	264	81	2	1080	301	71	329	1e-99	357	-	-	-	-
Locus_15189_Transcript_1/1_Confidence_1.000_Length_322	322	LOC_OS10G35020_PlantCyc_LOC_OS10G35020.1-MONOMER	500	58.82	34	14	0	3	104	461	494	4e-08	50.8	-	-	-	-
Locus_15201_Transcript_1/2_Confidence_1.000_Length_1611	1611	LOC_OS05G03020_PlantCyc_LOC_OS05G03020.1-MONOMER	380	25.81	124	85	3	779	1144	171	289	3e-06	48.1	-	-	-	-
Locus_15219_Transcript_1/2_Confidence_1.000_Length_815	815	LOC_OS07G13530_PlantCyc_LOC_OS07G13530.1-MONOMER	215	39.39	198	110	4	702	136	17	213	3e-35	143	-	-	-	-
Locus_15225_Transcript_1/4_Confidence_0.667_Length_4099	4099	LOC_OS08G02380_PlantCyc_LOC_OS08G02380.1-MONOMER	530	27.89	251	136	9	3756	3070	101	328	1e-14	77.8	-	-	-	-
Locus_15248_Transcript_2/4_Confidence_0.600_Length_966	966	LOC_OS02G04530_PlantCyc_LOC_OS02G04530.1-MONOMER	1404	32.07	290	170	9	963	115	522	791	3e-30	127	-	-	-	-
Locus_15250_Transcript_1/1_Confidence_1.000_Length_448	448	LOC_OS03G40020_PlantCyc_LOC_OS03G40020.1-MONOMER	742	33.75	80	52	1	127	366	166	244	1e-07	50.1	-	-	-	-
Locus_15361_Transcript_1/2_Confidence_1.000_Length_1019	1019	LOC_OS05G07670_PlantCyc_LOC_OS05G07670.1-MONOMER	354	21.97	264	199	4	175	966	39	295	4e-10	60.5	-	-	-	-
Locus_15388_Transcript_1/1_Confidence_1.000_Length_480	480	LOC_OS07G42632_PlantCyc_LOC_OS07G42632.1-MONOMER	532	55.77	156	61	3	34	480	6	160	1e-40	160	-	-	-	-
Locus_1542_Transcript_1/3_Confidence_0.667_Length_1058	1058	LOC_OS10G43050_PlantCyc_LOC_OS10G43050.1-MONOMER	293	45.37	108	58	1	578	255	159	265	8e-22	99.4	-	-	-	-
Locus_15455_Transcript_1/1_Confidence_1.000_Length_324	324	LOC_OS11G44860_PlantCyc_LOC_OS11G44860.1-MONOMER	483	32.93	82	45	3	60	275	326	407	4e-06	44.3	-	-	-	-
Locus_15488_Transcript_1/1_Confidence_1.000_Length_213	213	LOC_OS10G39530_PlantCyc_LOC_OS10G39530.1-MONOMER	1414	50.00	70	35	0	211	2	1246	1315	1e-14	72.4	-	-	-	-
Locus_15497_Transcript_1/1_Confidence_1.000_Length_909	909	Q33DX9_PlantCyc_MONOMER-12947	506	43.70	270	103	4	812	3	215	435	2e-53	203	CYP81Q2	Sesamum radiatum	sesamin biosynthesis	(+)-piperitol/(+)-sesamin synthase||(+)-piperitol/(+)-sesamin synthase
Locus_15499_Transcript_1/1_Confidence_1.000_Length_998	998	LOC_OS06G49870_PlantCyc_LOC_OS06G49870.1-MONOMER	421	80.00	300	57	2	998	99	121	417	2e-141	496	-	-	-	-
Locus_15540_Transcript_1/1_Confidence_1.000_Length_929	929	Q0WTI8_PlantCyc_AT2G41000-MONOMER	184	45.71	70	28	2	42	227	3	70	8e-09	55.8	-	-	-	-
Locus_15560_Transcript_1/1_Confidence_1.000_Length_743	743	SGN-U586529_PlantCyc_SGN-U316758-MONOMER	198	32.93	82	48	2	14	259	103	177	7e-08	52.4	SGN-U316758	Solanum lycopersicum	photorespiration	hydroxypyruvate reductase
Locus_15574_Transcript_1/1_Confidence_1.000_Length_779	779	LOC_OS03G24870_PlantCyc_LOC_OS03G24870.1-MONOMER	515	25.00	228	143	7	81	728	169	380	7e-06	45.8	-	-	-	-
Locus_1557_Transcript_1/2_Confidence_1.000_Length_2154	2154	LOC_OS04G33300_PlantCyc_LOC_OS04G33300.1-MONOMER	301	52.58	329	123	4	1490	516	1	300	3e-89	324	-	-	-	-
Locus_1559_Transcript_1/2_Confidence_1.000_Length_1508	1508	LOC_OS03G16080_PlantCyc_LOC_OS03G16080.1-MONOMER	346	27.55	294	197	7	392	1249	54	339	8e-20	93.2	-	-	-	-
Locus_1562_Transcript_1/1_Confidence_1.000_Length_1862	1862	LOC_OS11G42350_PlantCyc_LOC_OS11G42350.1-MONOMER	545	68.52	521	160	1	1852	302	22	542	0.0	708	-	-	-	-
Locus_15677_Transcript_1/2_Confidence_1.000_Length_1714	1714	Q0WTI8_PlantCyc_AT2G41000-MONOMER	184	39.13	69	37	1	386	577	3	71	1e-07	52.8	-	-	-	-
Locus_15719_Transcript_1/1_Confidence_1.000_Length_567	567	Q941D0_PlantCyc_MONOMER-13724	443	39.47	76	43	1	365	147	243	318	2e-07	50.1	laccase	Toxicodendron vernicifluum	oligomeric urushiol biosynthesis	lacquer laccase||lacquer laccase
Locus_15736_Transcript_1/1_Confidence_1.000_Length_631	631	Q8H1D5_PlantCyc_AT3G14360-MONOMER	469	40.61	165	94	1	623	141	44	208	2e-30	127	AT3G14360	Arabidopsis thaliana	triacylglycerol degradation	triacylglycerol lipase
Locus_1573_Transcript_11/11_Confidence_0.500_Length_2311	2311	LOC_OS05G07030_PlantCyc_LOC_OS05G07030.1-MONOMER	664	76.41	585	136	2	337	2085	80	664	0.0	923	-	-	-	-
Locus_15775_Transcript_1/1_Confidence_1.000_Length_841	841	SGN-U580044_PlantCyc_SGN-U313455-MONOMER	150	30.97	113	74	2	135	464	3	114	3e-09	57.0	SGN-U313455	Solanum lycopersicum	leucine biosynthesis	2-ISOPROPYLMALATE SYNTHASE
Locus_15838_Transcript_1/1_Confidence_1.000_Length_651	651	LOC_OS01G70490_PlantCyc_LOC_OS01G70490.1-MONOMER	770	44.90	196	95	3	33	611	38	223	3e-37	149	-	-	-	-
Locus_15840_Transcript_2/2_Confidence_1.000_Length_826	826	Q941D0_PlantCyc_MONOMER-13724	443	36.87	179	101	4	2	514	232	406	3e-19	90.1	laccase	Toxicodendron vernicifluum	oligomeric urushiol biosynthesis	lacquer laccase||lacquer laccase
Locus_15881_Transcript_1/1_Confidence_1.000_Length_674	674	Q9SZP1_PlantCyc_LYSDECARBOX-MONOMER	282	64.00	125	38	2	9	362	33	157	6e-44	171	-	-	-	-
Locus_1593_Transcript_1/1_Confidence_1.000_Length_1118	1118	P46011_PlantCyc_AT5G22300-MONOMER	355	79.11	316	66	0	1115	168	32	347	6e-152	531	-	-	-	-
Locus_1594_Transcript_4/4_Confidence_0.600_Length_1929	1929	LOC_OS11G09010_PlantCyc_LOC_OS11G09010.1-MONOMER	659	48.17	575	276	9	1928	267	77	650	4e-145	509	-	-	-	-
Locus_16062_Transcript_1/2_Confidence_1.000_Length_561	561	LOC_OS03G12940_PlantCyc_LOC_OS03G12940.1-MONOMER	810	50.70	71	29	2	214	2	596	660	4e-12	65.9	-	-	-	-
Locus_16075_Transcript_2/3_Confidence_0.667_Length_640	640	LOC_OS11G07910_PlantCyc_LOC_OS11G07910.1-MONOMER	593	81.00	100	18	1	342	638	136	235	1e-45	177	-	-	-	-
Locus_1607_Transcript_1/1_Confidence_1.000_Length_466	466	LOC_OS11G29350_PlantCyc_LOC_OS11G29350.1-MONOMER	285	78.29	152	33	0	9	464	42	193	3e-71	261	-	-	-	-
Locus_1609_Transcript_5/5_Confidence_0.600_Length_1845	1845	Q9C5X8_PlantCyc_AT1G16540-MONOMER	819	54.61	423	170	6	432	1658	142	556	1e-128	455	AT1G16540	Arabidopsis thaliana	molybdenum cofactor biosynthesis	molybdenum cofactor sulfurase//selenocysteine lyase
Locus_1610_Transcript_1/1_Confidence_1.000_Length_571	571	Q9LQC9_PlantCyc_AT1G23480-MONOMER	556	62.61	115	40	2	569	231	441	554	6e-39	154	-	-	-	-
Locus_16110_Transcript_1/2_Confidence_1.000_Length_1128	1128	LOC_OS06G37610_PlantCyc_LOC_OS06G37610.1-MONOMER	359	85.92	142	20	0	557	982	211	352	7e-145	276	-	-	-	-
Locus_16110_Transcript_2/2_Confidence_1.000_Length_1067	1067	LOC_OS06G37610_PlantCyc_LOC_OS06G37610.1-MONOMER	359	79.10	311	61	1	1	921	42	352	3e-150	525	-	-	-	-
Locus_16145_Transcript_1/1_Confidence_1.000_Length_489	489	LOC_OS02G03260_PlantCyc_LOC_OS02G03260.1-MONOMER	514	84.21	57	9	0	318	488	68	124	6e-24	104	-	-	-	-
Locus_16160_Transcript_1/3_Confidence_0.667_Length_2119	2119	Q941D0_PlantCyc_MONOMER-13724	443	40.68	295	162	7	1074	208	110	397	8e-48	186	laccase	Toxicodendron vernicifluum	oligomeric urushiol biosynthesis	lacquer laccase||lacquer laccase
Locus_16193_Transcript_1/1_Confidence_1.000_Length_361	361	LOC_OS01G12910_PlantCyc_LOC_OS01G12910.1-MONOMER	167	64.58	96	33	1	357	70	64	158	1e-30	125	-	-	-	-
Locus_16261_Transcript_1/2_Confidence_1.000_Length_3164	3164	Q941D0_PlantCyc_MONOMER-13724	443	40.25	318	176	7	1221	292	110	421	2e-44	176	laccase	Toxicodendron vernicifluum	oligomeric urushiol biosynthesis	lacquer laccase||lacquer laccase
Locus_1628_Transcript_1/3_Confidence_0.714_Length_2663	2663	Q9T074_PlantCyc_AT4G37870-MONOMER	671	88.48	434	50	0	1488	187	238	671	0.0	779	-	-	-	-
Locus_16298_Transcript_3/4_Confidence_0.556_Length_2331	2331	LOC_OS05G07670_PlantCyc_LOC_OS05G07670.1-MONOMER	354	37.95	195	121	0	1148	1732	30	224	3e-22	102	-	-	-	-
Locus_162_Transcript_2/2_Confidence_0.889_Length_2243	2243	SGN-U577577_PlantCyc_SGN-U314886-MONOMER	101	90.00	100	10	0	2210	1911	2	101	1e-46	182	SGN-U314886	Solanum lycopersicum	spermidine biosynthesis	SPERMIDINE SYNTHASE
Locus_16355_Transcript_1/1_Confidence_1.000_Length_712	712	O64411_PlantCyc_MONOMER-9461	500	75.73	239	56	2	1	711	236	474	2e-108	385	MPAO	Zea mays	spermine and spermidine degradation II	polyamine oxidase
Locus_16359_Transcript_3/7_Confidence_0.600_Length_2338	2338	LOC_OS01G68320_PlantCyc_LOC_OS01G68320.1-MONOMER	666	68.61	481	137	3	101	1513	153	629	3e-180	627	-	-	-	-
Locus_16363_Transcript_1/1_Confidence_1.000_Length_878	878	LOC_OS10G14040_PlantCyc_LOC_OS10G14040.1-MONOMER	647	24.55	224	130	8	657	1	85	274	7e-13	69.3	-	-	-	-
Locus_1637_Transcript_2/3_Confidence_0.600_Length_1859	1859	SGN-U563444_PlantCyc_SGN-U317869-MONOMER	424	78.04	214	47	0	1018	1659	210	423	4e-97	350	SGN-U317869	Solanum lycopersicum	tRNA charging pathway	THREONYL-TRNA SYNTHETASE
Locus_16400_Transcript_1/1_Confidence_1.000_Length_768	768	LOC_OS03G40020_PlantCyc_LOC_OS03G40020.1-MONOMER	742	28.70	223	153	5	667	2	338	555	7e-21	95.5	-	-	-	-
Locus_1646_Transcript_2/2_Confidence_0.500_Length_1108	1108	LOC_OS07G13530_PlantCyc_LOC_OS07G13530.1-MONOMER	215	65.12	172	59	1	141	653	11	182	4e-62	233	-	-	-	-
Locus_16474_Transcript_1/4_Confidence_0.667_Length_1784	1784	Q941D0_PlantCyc_MONOMER-13724	443	36.43	291	172	6	589	1431	110	397	1e-35	145	laccase	Toxicodendron vernicifluum	oligomeric urushiol biosynthesis	lacquer laccase||lacquer laccase
Locus_16491_Transcript_1/2_Confidence_1.000_Length_720	720	LOC_OS12G37419_PlantCyc_LOC_OS12G37419.1-MONOMER	63	55.32	47	21	0	341	201	2	48	1e-12	64.7	-	-	-	-
Locus_1649_Transcript_8/9_Confidence_0.577_Length_2116	2116	LOC_OS10G40030_PlantCyc_LOC_OS10G40030.1-MONOMER	319	50.81	307	151	0	2054	1134	10	316	1e-80	295	-	-	-	-
Locus_16509_Transcript_1/1_Confidence_1.000_Length_274	274	LOC_OS03G50450_PlantCyc_LOC_OS03G50450.1-MONOMER	686	38.46	91	56	0	1	273	96	186	2e-12	65.1	-	-	-	-
Locus_1651_Transcript_3/6_Confidence_0.250_Length_834	834	LOC_OS07G13530_PlantCyc_LOC_OS07G13530.1-MONOMER	215	37.09	151	91	2	150	599	17	164	6e-26	112	-	-	-	-
Locus_1651_Transcript_4/6_Confidence_0.417_Length_1126	1126	LOC_OS07G13530_PlantCyc_LOC_OS07G13530.1-MONOMER	215	39.59	197	110	3	161	724	17	213	3e-36	147	-	-	-	-
Locus_16573_Transcript_1/1_Confidence_1.000_Length_200	200	LOC_OS06G35480_PlantCyc_LOC_OS06G35480.1-MONOMER	318	78.12	64	14	0	200	9	70	133	1e-24	105	-	-	-	-
Locus_1658_Transcript_2/2_Confidence_1.000_Length_827	827	Q941D0_PlantCyc_MONOMER-13724	443	39.64	111	59	3	705	388	289	396	2e-11	64.3	laccase	Toxicodendron vernicifluum	oligomeric urushiol biosynthesis	lacquer laccase||lacquer laccase
Locus_1669_Transcript_4/11_Confidence_0.500_Length_1978	1978	LOC_OS12G13320_PlantCyc_LOC_OS12G13320.1-MONOMER	481	88.64	405	46	0	510	1724	77	481	0.0	738	-	-	-	-
Locus_16742_Transcript_1/1_Confidence_1.000_Length_567	567	LOC_OS02G06140_PlantCyc_LOC_OS02G06140.1-MONOMER	1559	39.00	100	60	1	1	300	1420	1518	2e-11	63.5	-	-	-	-
Locus_16748_Transcript_1/5_Confidence_0.600_Length_2120	2120	Q0WTI8_PlantCyc_AT2G41000-MONOMER	184	42.65	68	34	1	474	662	3	70	1e-09	60.1	-	-	-	-
Locus_16783_Transcript_1/1_Confidence_1.000_Length_797	797	LOC_OS08G07300_PlantCyc_LOC_OS08G07300.1-MONOMER	271	70.49	122	36	0	795	430	145	266	1e-46	181	-	-	-	-
Locus_16789_Transcript_1/3_Confidence_0.571_Length_1629	1629	LOC_OS05G39770_PlantCyc_LOC_OS05G39770.1-MONOMER	480	61.26	222	86	0	1620	955	40	261	1e-161	305	-	-	-	-
Locus_16837_Transcript_1/1_Confidence_1.000_Length_267	267	Q9LUZ6_PlantCyc_AT5G58600-MONOMER	402	34.52	84	49	1	13	264	175	252	7e-12	63.2	UDP glycosyltransferase	Arabidopsis thaliana	cytokinins-O-glucoside biosynthesis	UDP glycosyltransferase
Locus_16839_Transcript_1/1_Confidence_1.000_Length_216	216	Q7X919_PlantCyc_MONOMER-13678	844	27.78	72	52	0	216	1	559	630	9e-07	46.2	RcOMT3	Rosa chinensis	1,3,5-trimethoxybenzene biosynthesis	3,5-dimethoxyphenol O-methyltransferase||3,5-dihydroxyanisole O-methyltransferase
Locus_16858_Transcript_1/1_Confidence_1.000_Length_243	243	LOC_OS03G03610_PlantCyc_LOC_OS03G03610.1-MONOMER	1907	66.67	72	24	0	242	27	1826	1897	4e-25	107	-	-	-	-
Locus_16863_Transcript_1/1_Confidence_1.000_Length_333	333	LOC_OS12G16180_PlantCyc_LOC_OS12G16180.1-MONOMER	296	41.94	62	33	2	9	185	234	295	3e-06	44.7	-	-	-	-
Locus_1699_Transcript_3/4_Confidence_0.667_Length_2061	2061	SGN-U577577_PlantCyc_SGN-U314886-MONOMER	101	90.00	100	10	0	244	543	2	101	9e-47	183	SGN-U314886	Solanum lycopersicum	spermidine biosynthesis	SPERMIDINE SYNTHASE
Locus_17000_Transcript_1/1_Confidence_1.000_Length_251	251	LOC_OS04G45290_PlantCyc_LOC_OS04G45290.1-MONOMER	656	45.78	83	12	1	3	251	580	629	7e-13	66.6	-	-	-	-
Locus_17090_Transcript_1/1_Confidence_1.000_Length_302	302	LOC_OS03G50010_PlantCyc_LOC_OS03G50010.1-MONOMER	586	37.37	99	53	1	1	297	475	564	8e-11	59.7	-	-	-	-
Locus_17122_Transcript_2/3_Confidence_0.625_Length_945	945	LOC_OS10G01750_PlantCyc_LOC_OS10G01750.1-MONOMER	1350	50.00	108	54	0	487	810	522	629	3e-50	114	-	-	-	-
Locus_17153_Transcript_1/1_Confidence_1.000_Length_332	332	LOC_OS10G09990_PlantCyc_LOC_OS10G09990.1-MONOMER	528	72.09	43	12	0	204	332	4	46	4e-12	64.3	-	-	-	-
Locus_17178_Transcript_1/2_Confidence_1.000_Length_1855	1855	Q9LI77_PlantCyc_AT3G25660-MONOMER	537	74.19	496	128	0	35	1522	39	534	0.0	723	-	-	-	-
Locus_17180_Transcript_1/2_Confidence_1.000_Length_722	722	Q9LZ76_PlantCyc_AT5G04490-MONOMER	304	59.26	189	77	0	121	687	103	291	7e-63	234	-	-	-	-
Locus_1718_Transcript_1/1_Confidence_1.000_Length_223	223	LOC_OS07G22350_PlantCyc_LOC_OS07G22350.1-MONOMER	588	89.86	69	7	0	2	208	518	586	2e-33	135	-	-	-	-
Locus_17200_Transcript_1/2_Confidence_1.000_Length_2082	2082	LOC_OS09G22450_PlantCyc_LOC_OS09G22450.1-MONOMER	621	51.36	551	256	6	229	1875	79	619	1e-153	538	-	-	-	-
Locus_17212_Transcript_1/2_Confidence_1.000_Length_515	515	LOC_OS02G32490_PlantCyc_LOC_OS02G32490.1-MONOMER	705	93.26	89	6	0	247	513	428	516	3e-49	188	-	-	-	-
Locus_17217_Transcript_3/3_Confidence_0.714_Length_2767	2767	LOC_OS10G13550_PlantCyc_LOC_OS10G13550.1-MONOMER	471	29.76	168	98	6	481	930	74	239	4e-07	52.0	-	-	-	-
Locus_17266_Transcript_1/1_Confidence_1.000_Length_736	736	Q6WAU0_PlantCyc_MONOMER-6685	342	54.82	197	89	0	734	144	143	339	3e-57	216	PR	Mentha x piperita	menthol biosynthesis	(+)-pulegone reductase||(+)-pulegone reductase
Locus_17300_Transcript_1/1_Confidence_1.000_Length_254	254	LOC_OS08G36500_PlantCyc_LOC_OS08G36500.1-MONOMER	916	67.95	78	21	3	11	238	841	916	2e-26	111	-	-	-	-
Locus_1731_Transcript_1/7_Confidence_0.562_Length_1057	1057	LOC_OS02G53790_PlantCyc_LOC_OS02G53790.1-MONOMER	222	81.82	187	34	0	153	713	23	209	2e-87	317	-	-	-	-
Locus_17356_Transcript_1/1_Confidence_1.000_Length_352	352	Q7X919_PlantCyc_MONOMER-13678	844	32.73	110	74	0	10	339	216	325	2e-17	82.4	RcOMT3	Rosa chinensis	1,3,5-trimethoxybenzene biosynthesis	3,5-dimethoxyphenol O-methyltransferase||3,5-dihydroxyanisole O-methyltransferase
Locus_17369_Transcript_1/1_Confidence_1.000_Length_948	948	LOC_OS02G03740_PlantCyc_LOC_OS02G03740.1-MONOMER	255	69.84	252	69	3	890	153	5	255	2e-95	343	-	-	-	-
Locus_17421_Transcript_1/1_Confidence_1.000_Length_265	265	Q9FJQ8_PlantCyc_AT5G47050-MONOMER	300	46.67	45	24	0	52	186	253	297	9e-10	56.2	shikimate kinase	Arabidopsis thaliana	chorismate biosynthesis I	shikimate kinase
Locus_1743_Transcript_2/10_Confidence_0.577_Length_3393	3393	LOC_OS03G03610_PlantCyc_LOC_OS03G03610.1-MONOMER	1907	32.79	982	540	24	440	3256	41	945	7e-140	493	-	-	-	-
Locus_1743_Transcript_9/10_Confidence_0.269_Length_1588	1588	LOC_OS03G03610_PlantCyc_LOC_OS03G03610.1-MONOMER	1907	33.21	262	161	6	783	1532	686	945	1e-30	129	-	-	-	-
Locus_17484_Transcript_1/2_Confidence_1.000_Length_1591	1591	LOC_OS12G16180_PlantCyc_LOC_OS12G16180.1-MONOMER	296	40.72	194	114	1	205	786	1	193	1e-37	152	-	-	-	-
Locus_17514_Transcript_1/1_Confidence_1.000_Length_1285	1285	Q941D0_PlantCyc_MONOMER-13724	443	33.66	303	183	7	72	950	101	395	1e-37	152	laccase	Toxicodendron vernicifluum	oligomeric urushiol biosynthesis	lacquer laccase||lacquer laccase
Locus_17518_Transcript_3/5_Confidence_0.500_Length_1055	1055	A2Z7C4_PlantCyc_MONOMER-12674	199	79.17	192	40	0	182	757	6	197	1e-94	341	ARD1	Oryza sativa	methionine salvage pathway	acireductone dioxygenase [iron(II)-requiring]
Locus_1757_Transcript_4/5_Confidence_0.500_Length_2602	2602	SGN-U563958_PlantCyc_SGN-U315267-MONOMER	421	27.80	241	146	9	620	1273	123	358	4e-14	75.1	SGN-U315267	Solanum lycopersicum	heme biosynthesis from uroporphyrinogen-III I	UROPORPHYRINOGEN DECARBOXYLASE
Locus_17648_Transcript_1/1_Confidence_1.000_Length_353	353	Q9SZT8_PlantCyc_AT4G37830-MONOMER	632	37.07	116	72	1	346	2	270	385	1e-20	92.4	AT4G37830	Arabidopsis thaliana	aerobic respiration -- electron donor II	complex IV
Locus_17712_Transcript_2/3_Confidence_0.750_Length_1431	1431	LOC_OS01G74650_PlantCyc_LOC_OS01G74650.1-MONOMER	412	76.41	390	62	3	1253	162	27	412	1e-152	534	-	-	-	-
Locus_17779_Transcript_1/1_Confidence_1.000_Length_430	430	LOC_OS10G01750_PlantCyc_LOC_OS10G01750.1-MONOMER	1350	39.58	144	81	2	7	426	474	615	2e-28	119	-	-	-	-
Locus_17890_Transcript_1/1_Confidence_1.000_Length_1113	1113	SGN-U573314_PlantCyc_SGN-U326373-MONOMER;	462	26.14	329	225	7	147	1109	87	405	3e-25	110	-	-	-	-
Locus_17899_Transcript_4/6_Confidence_0.429_Length_660	660	LOC_OS08G01920_PlantCyc_LOC_OS08G01920.1-MONOMER	937	63.92	97	25	1	140	430	840	926	5e-30	125	-	-	-	-
Locus_17961_Transcript_1/1_Confidence_1.000_Length_785	785	SGN-U566396_PlantCyc_SGN-U321379-MONOMER	302	88.67	150	17	0	3	452	153	302	4e-73	269	SGN-U321379	Solanum lycopersicum	cysteine biosynthesis I	serine acetyltransferase
Locus_17993_Transcript_1/1_Confidence_1.000_Length_235	235	LOC_OS06G11500_PlantCyc_LOC_OS06G11500.1-MONOMER	674	48.65	74	36	1	222	1	352	423	3e-14	70.9	-	-	-	-
Locus_179_Transcript_2/2_Confidence_1.000_Length_695	695	LOC_OS02G38480_PlantCyc_LOC_OS02G38480.1-MONOMER	1765	24.50	200	123	5	68	610	679	869	4e-07	49.7	-	-	-	-
Locus_18012_Transcript_1/2_Confidence_1.000_Length_1687	1687	LOC_OS06G46450_PlantCyc_LOC_OS06G46450.1-MONOMER	430	72.56	379	104	0	1402	266	52	430	3e-153	536	-	-	-	-
Locus_18050_Transcript_1/1_Confidence_1.000_Length_297	297	SGN-U576857_PlantCyc_SGN-U317444-MONOMER	476	91.92	99	8	0	297	1	290	388	3e-49	187	SGN-U317444	Solanum lycopersicum	pentose phosphate pathway (oxidative branch)	GLUCOSE-6-PHOSPHATE 1-DEHYDROGENASE
Locus_18104_Transcript_1/1_Confidence_1.000_Length_1145	1145	LOC_OS03G40020_PlantCyc_LOC_OS03G40020.1-MONOMER	742	25.84	267	163	2	18	716	383	648	3e-22	100	-	-	-	-
Locus_1811_Transcript_1/1_Confidence_1.000_Length_562	562	Q9ZUX4_PlantCyc_AT2G27730-MONOMER	113	33.00	100	56	3	561	265	22	111	4e-06	45.8	AT2G27730	Arabidopsis thaliana	aerobic respiration -- electron donor II	complex I
Locus_18122_Transcript_1/1_Confidence_1.000_Length_465	465	LOC_OS10G01750_PlantCyc_LOC_OS10G01750.1-MONOMER	1350	44.22	147	82	0	22	462	12	158	1e-31	130	-	-	-	-
Locus_18206_Transcript_1/1_Confidence_1.000_Length_591	591	LOC_OS02G35170_PlantCyc_LOC_OS02G35170.1-MONOMER	247	68.39	193	49	1	580	2	13	193	1e-73	270	-	-	-	-
Locus_18212_Transcript_1/1_Confidence_1.000_Length_754	754	LOC_OS03G22810_PlantCyc_LOC_OS03G22810.1-MONOMER	270	83.16	95	15	1	664	380	116	209	7e-67	166	-	-	-	-
Locus_18214_Transcript_1/4_Confidence_0.727_Length_661	661	LOC_OS03G14450_PlantCyc_LOC_OS03G14450.1-MONOMER	445	83.10	71	12	0	2	214	265	335	9e-30	124	-	-	-	-
Locus_18226_Transcript_3/3_Confidence_0.667_Length_769	769	LOC_OS02G06140_PlantCyc_LOC_OS02G06140.1-MONOMER	1559	42.24	116	66	1	54	401	1395	1509	1e-11	65.1	-	-	-	-
Locus_18245_Transcript_1/1_Confidence_1.000_Length_265	265	LOC_OS11G44860_PlantCyc_LOC_OS11G44860.1-MONOMER	483	37.17	113	45	4	3	263	327	439	7e-10	56.6	-	-	-	-
Locus_18267_Transcript_1/1_Confidence_1.000_Length_901	901	LOC_OS03G50450_PlantCyc_LOC_OS03G50450.1-MONOMER	686	36.23	138	84	2	899	489	76	210	1e-15	78.2	-	-	-	-
Locus_18311_Transcript_1/1_Confidence_1.000_Length_364	364	LOC_OS07G11110_PlantCyc_LOC_OS07G11110.1-MONOMER	392	79.17	120	25	0	3	362	243	362	2e-53	201	-	-	-	-
Locus_18313_Transcript_1/1_Confidence_1.000_Length_296	296	LOC_OS01G70540_PlantCyc_LOC_OS01G70540.1-MONOMER	1561	39.58	96	57	1	293	9	883	978	4e-17	80.5	-	-	-	-
Locus_18359_Transcript_1/1_Confidence_1.000_Length_437	437	Q941D0_PlantCyc_MONOMER-13724	443	31.29	147	82	4	433	11	247	380	1e-12	67.0	laccase	Toxicodendron vernicifluum	oligomeric urushiol biosynthesis	lacquer laccase||lacquer laccase
Locus_18373_Transcript_1/2_Confidence_1.000_Length_838	838	LOC_OS03G28330_PlantCyc_LOC_OS03G28330.1-MONOMER	816	84.34	198	31	0	838	245	615	812	9e-100	357	-	-	-	-
Locus_18394_Transcript_1/1_Confidence_1.000_Length_297	297	LOC_OS04G17660_PlantCyc_LOC_OS04G17660.1-MONOMER	153	64.06	64	23	0	28	219	81	144	4e-19	87.4	-	-	-	-
Locus_18414_Transcript_3/5_Confidence_0.714_Length_446	446	LOC_OS07G13530_PlantCyc_LOC_OS07G13530.1-MONOMER	215	30.95	84	53	3	193	429	16	99	6e-08	51.2	-	-	-	-
Locus_18427_Transcript_1/3_Confidence_0.600_Length_1593	1593	LOC_OS03G22810_PlantCyc_LOC_OS03G22810.1-MONOMER	270	89.47	152	16	0	458	913	119	270	4e-78	286	-	-	-	-
Locus_1843_Transcript_2/4_Confidence_0.700_Length_998	998	Q8LE52_PlantCyc_AT5G16710-MONOMER	258	24.50	200	140	5	897	301	67	256	9e-12	65.9	AT5G16710	Arabidopsis thaliana	ascorbate glutathione cycle	glutathione dehydrogenase (ascorbate)
Locus_18440_Transcript_1/1_Confidence_1.000_Length_1823	1823	LOC_OS03G04960_PlantCyc_LOC_OS03G04960.1-MONOMER	528	65.71	522	151	3	1674	187	9	528	0.0	687	-	-	-	-
Locus_18475_Transcript_1/4_Confidence_0.667_Length_1214	1214	Q9ZW95_PlantCyc_AT1G67110-MONOMER	512	36.41	390	196	6	1212	91	157	510	5e-73	269	-	-	-	-
Locus_18475_Transcript_3/4_Confidence_0.667_Length_1319	1319	Q9ZW95_PlantCyc_AT1G67110-MONOMER	512	38.89	414	188	7	1317	91	157	510	8e-75	275	-	-	-	-
Locus_18476_Transcript_1/2_Confidence_1.000_Length_583	583	Q9ZW95_PlantCyc_AT1G67110-MONOMER	512	32.26	93	62	1	305	580	91	183	1e-18	58.5	-	-	-	-
Locus_18526_Transcript_1/1_Confidence_1.000_Length_1939	1939	LOC_OS01G72970_PlantCyc_LOC_OS01G72970.1-MONOMER	834	25.14	358	246	4	647	1690	483	828	3e-32	134	-	-	-	-
Locus_18533_Transcript_1/1_Confidence_1.000_Length_976	976	LOC_OS11G16410_PlantCyc_LOC_OS11G16410.1-MONOMER	328	34.21	114	69	2	2	340	127	235	2e-09	57.8	-	-	-	-
Locus_18540_Transcript_1/1_Confidence_1.000_Length_896	896	Q9FRL8_PlantCyc_AT1G75270-MONOMER	213	69.01	213	64	2	94	729	2	213	5e-82	298	AT1G75270	Arabidopsis thaliana	ascorbate glutathione cycle	glutathione dehydrogenase (ascorbate)
Locus_1855_Transcript_9/12_Confidence_0.452_Length_2220	2220	Q941D0_PlantCyc_MONOMER-13724	443	35.35	297	172	10	1101	238	107	392	3e-44	175	laccase	Toxicodendron vernicifluum	oligomeric urushiol biosynthesis	lacquer laccase||lacquer laccase
Locus_18593_Transcript_1/1_Confidence_1.000_Length_1643	1643	LOC_OS05G45880_PlantCyc_LOC_OS05G45880.1-MONOMER	352	68.18	330	101	2	1303	326	17	346	2e-135	477	-	-	-	-
Locus_18594_Transcript_1/2_Confidence_1.000_Length_761	761	Q0WWE3_PlantCyc_AT1G15120-MONOMER	69	75.00	68	17	0	301	504	2	69	1e-28	121	-	-	-	-
Locus_1859_Transcript_2/2_Confidence_1.000_Length_1810	1810	Q941D0_PlantCyc_MONOMER-13724	443	36.89	347	199	9	1398	382	85	419	2e-47	185	laccase	Toxicodendron vernicifluum	oligomeric urushiol biosynthesis	lacquer laccase||lacquer laccase
Locus_18656_Transcript_4/6_Confidence_0.688_Length_2579	2579	Q9T074_PlantCyc_AT4G37870-MONOMER	671	85.53	304	44	0	1368	2279	368	671	9e-158	552	-	-	-	-
Locus_18660_Transcript_2/2_Confidence_1.000_Length_2685	2685	Q9CAG3_PlantCyc_AT1G67560-MONOMER	917	62.05	838	305	9	2609	117	82	913	0.0	1003	AT1G67560	Arabidopsis thaliana	divinyl ether biosynthesis II (13-LOX)	lipoxygenase
Locus_18676_Transcript_1/1_Confidence_1.000_Length_2357	2357	LOC_OS05G02820_PlantCyc_LOC_OS05G02820.1-MONOMER	889	26.84	395	264	4	289	1455	108	483	4e-17	85.1	-	-	-	-
Locus_18702_Transcript_1/1_Confidence_1.000_Length_1979	1979	LOC_OS02G46990_PlantCyc_LOC_OS02G46990.1-MONOMER	640	59.25	611	238	2	9	1808	23	633	2e-178	620	-	-	-	-
Locus_18710_Transcript_1/2_Confidence_1.000_Length_1180	1180	LOC_OS10G43050_PlantCyc_LOC_OS10G43050.1-MONOMER	293	36.67	180	106	1	829	290	80	251	1e-24	108	-	-	-	-
Locus_1882_Transcript_3/4_Confidence_0.600_Length_1387	1387	LOC_OS04G57440_PlantCyc_LOC_OS04G57440.1-MONOMER	466	37.50	152	82	2	944	525	308	458	2e-20	95.5	-	-	-	-
Locus_1882_Transcript_4/4_Confidence_0.700_Length_1836	1836	LOC_OS04G57440_PlantCyc_LOC_OS04G57440.1-MONOMER	466	48.08	416	199	4	1741	545	43	458	3e-104	374	-	-	-	-
Locus_1884_Transcript_1/2_Confidence_1.000_Length_1487	1487	LOC_OS05G51520_PlantCyc_LOC_OS05G51520.1-MONOMER	423	28.41	359	205	9	111	1136	57	380	5e-28	120	-	-	-	-
Locus_18882_Transcript_4/5_Confidence_0.333_Length_1175	1175	LOC_OS11G19250_PlantCyc_LOC_OS11G19250.1-MONOMER	785	77.08	192	44	0	466	1041	592	783	2e-89	324	-	-	-	-
Locus_18894_Transcript_1/2_Confidence_1.000_Length_638	638	LOC_OS07G13530_PlantCyc_LOC_OS07G13530.1-MONOMER	215	42.16	102	58	1	129	431	76	177	2e-18	87.0	-	-	-	-
Locus_18912_Transcript_1/1_Confidence_1.000_Length_871	871	LOC_OS09G15500_PlantCyc_LOC_OS09G15500.1-MONOMER	328	51.54	260	122	4	82	852	26	284	2e-68	253	-	-	-	-
Locus_18922_Transcript_1/4_Confidence_0.500_Length_825	825	LOC_OS05G45960_PlantCyc_LOC_OS05G45960.1-MONOMER	464	74.72	178	44	1	619	89	23	200	8e-76	278	-	-	-	-
Locus_18922_Transcript_3/4_Confidence_0.625_Length_2220	2220	LOC_OS05G45960_PlantCyc_LOC_OS05G45960.1-MONOMER	464	80.21	379	75	0	1582	446	85	463	0.0	633	-	-	-	-
Locus_18971_Transcript_1/1_Confidence_1.000_Length_341	341	LOC_OS03G50290_PlantCyc_LOC_OS03G50290.1-MONOMER	260	76.79	56	11	1	341	174	201	254	5e-18	84.0	-	-	-	-
Locus_18973_Transcript_2/3_Confidence_0.714_Length_1132	1132	Q2PGC4_PlantCyc_MONOMER-14005	678	44.75	181	97	2	160	696	27	206	1e-43	172	HvYS1	Hordeum vulgare	Fe(III)-phytosiderophore transport	Fe(III)-phytosiderophore transporter
Locus_18975_Transcript_1/2_Confidence_1.000_Length_1073	1073	Q941D0_PlantCyc_MONOMER-13724	443	42.21	263	133	7	6	752	160	417	8e-46	179	laccase	Toxicodendron vernicifluum	oligomeric urushiol biosynthesis	lacquer laccase||lacquer laccase
Locus_19025_Transcript_2/4_Confidence_0.556_Length_542	542	LOC_OS03G52690_PlantCyc_LOC_OS03G52690.1-MONOMER	230	87.96	108	13	0	1	324	112	219	2e-49	189	-	-	-	-
Locus_1902_Transcript_3/3_Confidence_0.667_Length_1426	1426	SGN-U577135_PlantCyc_SGN-U320340-MONOMER	404	80.11	362	68	2	1247	168	45	404	7e-143	501	SGN-U320340	Solanum lycopersicum	homoserine biosynthesis	ASPARTATE-SEMIALDEHYDE DEHYDROGENASE
Locus_19033_Transcript_1/1_Confidence_1.000_Length_676	676	SGN-U590698_PlantCyc_SGN-U314701-MONOMER	154	41.86	86	49	1	316	570	67	152	1e-15	77.8	SGN-U314701	Solanum lycopersicum	photorespiration	ribulose bisphosphate carboxylase/oxygenase
Locus_19043_Transcript_1/2_Confidence_1.000_Length_2898	2898	LOC_OS10G13550_PlantCyc_LOC_OS10G13550.1-MONOMER	471	23.50	217	131	7	1030	1656	46	235	8e-06	47.8	-	-	-	-
Locus_19049_Transcript_1/2_Confidence_1.000_Length_1680	1680	P52708_PlantCyc_MONOMER-14084	510	37.47	451	252	13	101	1402	56	493	3e-72	267	HNL	Sorghum bicolor	dhurrin degradation	hydroxynitrile lyase
Locus_1909_Transcript_2/7_Confidence_0.667_Length_2796	2796	LOC_OS03G03610_PlantCyc_LOC_OS03G03610.1-MONOMER	1907	53.05	524	238	4	1094	2656	1379	1897	9e-154	539	-	-	-	-
Locus_19106_Transcript_1/2_Confidence_1.000_Length_1093	1093	LOC_OS11G29350_PlantCyc_LOC_OS11G29350.1-MONOMER	285	58.87	231	95	0	177	869	54	284	2e-79	290	-	-	-	-
Locus_19135_Transcript_2/3_Confidence_0.667_Length_919	919	LOC_OS03G61330_PlantCyc_LOC_OS03G61330.1-MONOMER	226	76.17	214	48	1	861	229	13	226	2e-90	326	-	-	-	-
Locus_19166_Transcript_2/3_Confidence_0.667_Length_1006	1006	O48958_PlantCyc_MONOMER-522	531	29.09	165	97	3	179	640	57	212	2e-06	48.1	cyp71E1	Sorghum bicolor	dhurrin biosynthesis	cytochrome P-450<SUB>OX</SUB>
Locus_19172_Transcript_1/1_Confidence_1.000_Length_1223	1223	LOC_OS10G35250_PlantCyc_LOC_OS10G35250.1-MONOMER	883	59.60	354	110	6	1	963	529	882	4e-85	309	-	-	-	-
Locus_19178_Transcript_4/5_Confidence_0.500_Length_1883	1883	Q9LSA9_PlantCyc_AT3G18680-MONOMER	339	93.17	161	11	0	666	184	169	329	2e-81	298	AT3G18680	Arabidopsis thaliana	pyrimidine ribonucleotides interconversion	UMP kinase
Locus_1924_Transcript_1/1_Confidence_1.000_Length_587	587	Q9XF20_PlantCyc_EG50003-MONOMER	132	35.62	73	47	0	502	284	52	124	2e-06	47.0	Acl	Arabidopsis thaliana	capsiconiate biosynthesis	fatty acid synthase
Locus_1926_Transcript_1/2_Confidence_1.000_Length_2150	2150	SGN-U567630_PlantCyc_SGN-U325640-MONOMER	344	65.38	338	116	1	883	1893	3	340	4e-135	476	SGN-U325640	Solanum lycopersicum	sucrose degradation III	FRUCTOKINASE
Locus_19271_Transcript_1/1_Confidence_1.000_Length_826	826	Q9SMN1_PlantCyc_AT3G48680-MONOMER	256	84.21	190	30	0	2	571	65	254	2e-93	336	AT3G48680	Arabidopsis thaliana	aerobic respiration -- electron donor II	complex I
Locus_19281_Transcript_1/3_Confidence_0.714_Length_1362	1362	SGN-U563958_PlantCyc_SGN-U315267-MONOMER	421	26.07	280	157	12	156	890	124	388	3e-12	68.2	SGN-U315267	Solanum lycopersicum	heme biosynthesis from uroporphyrinogen-III I	UROPORPHYRINOGEN DECARBOXYLASE
Locus_19298_Transcript_2/6_Confidence_0.143_Length_528	528	Q9M7B8_PlantCyc_MONOMER-6667	542	54.89	133	60	0	19	417	199	331	1e-40	160	CYP79D1	Manihot esculenta	lotaustralin biosynthesis	valine N-monooxygenase
Locus_19299_Transcript_1/2_Confidence_1.000_Length_1302	1302	LOC_OS01G49890_PlantCyc_LOC_OS01G49890.1-MONOMER	525	86.03	315	44	0	1301	357	211	525	3e-150	526	-	-	-	-
Locus_19327_Transcript_1/1_Confidence_1.000_Length_1826	1826	LOC_OS03G44420_PlantCyc_LOC_OS03G44420.1-MONOMER	452	76.43	437	84	4	225	1508	26	452	7e-157	548	-	-	-	-
Locus_19352_Transcript_1/2_Confidence_1.000_Length_1527	1527	Q9S850_PlantCyc_AT3G01910-MONOMER	393	75.45	387	94	1	56	1213	1	387	2e-169	590	AT3G01910	Arabidopsis thaliana	sulfite oxidation IV	sulfite oxidase
Locus_19362_Transcript_3/3_Confidence_0.714_Length_1236	1236	LOC_OS03G20460_PlantCyc_LOC_OS03G20460.1-MONOMER	285	79.10	177	37	0	246	776	109	285	1e-80	277	-	-	-	-
Locus_19402_Transcript_1/2_Confidence_1.000_Length_1329	1329	LOC_OS02G34950_PlantCyc_LOC_OS02G34950.1-MONOMER	304	43.97	257	136	4	245	994	1	256	2e-55	211	-	-	-	-
Locus_1941_Transcript_3/3_Confidence_0.714_Length_2857	2857	LOC_OS02G52480_PlantCyc_LOC_OS02G52480.1-MONOMER	262	30.22	182	108	5	2838	2344	75	254	5e-09	58.5	-	-	-	-
Locus_19432_Transcript_2/3_Confidence_0.667_Length_1537	1537	LOC_OS04G41510_PlantCyc_LOC_OS04G41510.1-MONOMER	876	28.80	184	106	5	1160	657	600	774	1e-14	75.9	-	-	-	-
Locus_1943_Transcript_3/4_Confidence_0.571_Length_2137	2137	LOC_OS08G36500_PlantCyc_LOC_OS08G36500.1-MONOMER	916	38.71	248	121	8	1252	1920	654	895	4e-39	157	-	-	-	-
Locus_19475_Transcript_1/2_Confidence_1.000_Length_2414	2414	LOC_OS06G49870_PlantCyc_LOC_OS06G49870.1-MONOMER	421	27.31	249	167	8	1361	636	88	329	4e-13	71.6	-	-	-	-
Locus_194_Transcript_1/9_Confidence_0.300_Length_1125	1125	LOC_OS01G47080_PlantCyc_LOC_OS01G47080.1-MONOMER	583	84.62	156	24	0	426	893	428	583	1e-73	271	-	-	-	-
Locus_1953_Transcript_2/4_Confidence_0.556_Length_3678	3678	LOC_OS03G58060_PlantCyc_LOC_OS03G58060.1-MONOMER	988	71.03	428	118	2	3676	2396	5	427	1e-159	559	-	-	-	-
Locus_19558_Transcript_2/2_Confidence_1.000_Length_778	778	LOC_OS08G44770_PlantCyc_LOC_OS08G44770.1-MONOMER	211	89.58	144	15	0	721	290	68	211	3e-74	272	-	-	-	-
Locus_19630_Transcript_1/1_Confidence_1.000_Length_829	829	Q6Q796_PlantCyc_MONOMER-13426	365	71.56	218	62	0	1	654	148	365	8e-77	281	OMT	Vanilla planifolia	vanilla biosynthesis	3,4-dihydroxybenzaldehyde-O-methyltransferase
Locus_19659_Transcript_1/3_Confidence_0.667_Length_748	748	Q6QJ72_PlantCyc_AT1G29810-MONOMER	187	69.70	99	29	1	224	520	61	158	1e-37	151	-	-	-	-
Locus_19668_Transcript_3/8_Confidence_0.522_Length_1079	1079	LOC_OS04G57440_PlantCyc_LOC_OS04G57440.1-MONOMER	466	55.88	170	71	2	1076	576	281	449	1e-51	198	-	-	-	-
Locus_19676_Transcript_3/4_Confidence_0.700_Length_1161	1161	LOC_OS04G32650_PlantCyc_LOC_OS04G32650.1-MONOMER	673	75.70	214	52	0	175	816	455	668	1e-101	338	-	-	-	-
Locus_19694_Transcript_2/3_Confidence_0.400_Length_853	853	O81884_PlantCyc_AT4G33670-MONOMER	319	36.84	133	73	5	735	352	1	127	7e-15	75.9	AT4G33670	Arabidopsis thaliana	ascorbate biosynthesis I (L-galactose pathway)	L-galactose dehydrogenase
Locus_19696_Transcript_1/1_Confidence_1.000_Length_338	338	LOC_OS02G06140_PlantCyc_LOC_OS02G06140.1-MONOMER	1559	43.40	53	30	0	178	336	1398	1450	4e-07	47.8	-	-	-	-
Locus_19736_Transcript_1/3_Confidence_0.600_Length_882	882	LOC_OS07G13530_PlantCyc_LOC_OS07G13530.1-MONOMER	215	25.41	181	125	5	101	640	3	174	1e-11	65.1	-	-	-	-
Locus_19770_Transcript_1/1_Confidence_1.000_Length_293	293	LOC_OS06G08005_PlantCyc_LOC_OS06G08005.1-MONOMER	354	40.98	61	26	2	118	270	294	354	6e-06	43.5	-	-	-	-
Locus_19784_Transcript_1/1_Confidence_1.000_Length_496	496	SGN-U578628_PlantCyc_SGN-U312804-MONOMER	450	87.30	126	16	0	3	380	325	450	8e-63	233	SGN-U312804	Solanum lycopersicum	glycolysis II	glyceraldehyde-3-phosphate dehydrogenase
Locus_19786_Transcript_1/1_Confidence_1.000_Length_233	233	LOC_OS02G06140_PlantCyc_LOC_OS02G06140.1-MONOMER	1559	50.00	76	38	0	5	232	1413	1488	9e-07	46.2	-	-	-	-
Locus_19801_Transcript_1/3_Confidence_0.583_Length_1120	1120	Q56WD9_PlantCyc_AT2G33150-MONOMER	462	78.61	201	43	0	516	1118	127	327	2e-115	267	-	-	-	-
Locus_19805_Transcript_1/1_Confidence_1.000_Length_1138	1138	LOC_OS06G05700_PlantCyc_LOC_OS06G05700.1-MONOMER	347	70.55	309	91	0	1095	169	39	347	4e-130	459	-	-	-	-
Locus_19838_Transcript_1/4_Confidence_0.667_Length_1239	1239	SGN-U563958_PlantCyc_SGN-U315267-MONOMER	421	26.57	143	81	3	331	747	209	331	5e-09	57.0	SGN-U315267	Solanum lycopersicum	heme biosynthesis from uroporphyrinogen-III I	UROPORPHYRINOGEN DECARBOXYLASE
Locus_19863_Transcript_1/4_Confidence_0.733_Length_751	751	LOC_OS03G40020_PlantCyc_LOC_OS03G40020.1-MONOMER	742	28.50	207	141	1	745	125	288	487	9e-24	105	-	-	-	-
Locus_19865_Transcript_3/4_Confidence_0.500_Length_1105	1105	Q9LTY6_PlantCyc_AT3G27440-MONOMER	465	26.03	242	148	10	779	63	26	239	3e-10	60.8	AT3G27440	Arabidopsis thaliana	pyrimidine salvage pathway	uridine kinase||uracil phosphoribosyltransferase
Locus_19866_Transcript_1/3_Confidence_0.667_Length_1525	1525	SGN-U563958_PlantCyc_SGN-U315267-MONOMER	421	33.82	136	88	2	750	1157	249	382	8e-15	76.6	SGN-U315267	Solanum lycopersicum	heme biosynthesis from uroporphyrinogen-III I	UROPORPHYRINOGEN DECARBOXYLASE
Locus_19905_Transcript_1/2_Confidence_1.000_Length_2262	2262	Q9LZ66_PlantCyc_AT5G04590-MONOMER	642	79.13	575	119	1	1935	211	67	640	0.0	931	AT5G04590	Arabidopsis thaliana	sulfate reduction II (assimilatory)	sulfite reductase
Locus_1994_Transcript_1/1_Confidence_1.000_Length_688	688	SGN-U571205_PlantCyc_SGN-U320866-MONOMER	289	65.66	99	33	1	515	219	37	134	4e-31	129	-	-	-	-
Locus_19994_Transcript_2/3_Confidence_0.600_Length_594	594	LOC_OS12G40830_PlantCyc_LOC_OS12G40830.1-MONOMER	311	80.00	75	15	0	159	383	96	170	5e-31	128	-	-	-	-
Locus_199_Transcript_1/2_Confidence_1.000_Length_1807	1807	LOC_OS03G21210_PlantCyc_LOC_OS03G21210.1-MONOMER	619	83.43	507	83	1	1756	239	97	603	0.0	863	-	-	-	-
Locus_20049_Transcript_2/2_Confidence_1.000_Length_1570	1570	SGN-U577677_PlantCyc_SGN-U312620-MONOMER;	721	81.43	474	88	0	1	1422	248	721	0.0	790	-	-	-	-
Locus_20083_Transcript_1/1_Confidence_1.000_Length_389	389	Q33DY0_PlantCyc_MONOMER-12946	506	54.74	95	38	2	384	100	414	503	1e-23	103	CYP81Q1	Sesamum indicum	sesamin biosynthesis	(+)-piperitol/(+)-sesamin synthase||(+)-piperitol/(+)-sesamin synthase
Locus_20110_Transcript_1/3_Confidence_0.714_Length_2293	2293	LOC_OS01G68320_PlantCyc_LOC_OS01G68320.1-MONOMER	666	48.27	404	198	5	1700	495	248	642	6e-102	366	-	-	-	-
Locus_20160_Transcript_1/2_Confidence_1.000_Length_2771	2771	LOC_OS06G45820_PlantCyc_LOC_OS06G45820.1-MONOMER	676	46.90	452	224	9	1688	363	211	656	4e-106	380	-	-	-	-
Locus_20171_Transcript_1/1_Confidence_1.000_Length_1506	1506	SGN-U573314_PlantCyc_SGN-U326373-MONOMER;	462	20.83	336	258	5	421	1410	68	401	8e-13	70.1	-	-	-	-
Locus_20178_Transcript_1/3_Confidence_0.500_Length_1814	1814	LOC_OS01G68320_PlantCyc_LOC_OS01G68320.1-MONOMER	666	33.33	477	286	10	91	1488	193	648	2e-60	228	-	-	-	-
Locus_20203_Transcript_1/2_Confidence_1.000_Length_807	807	LOC_OS06G49760_PlantCyc_LOC_OS06G49760.1-MONOMER	200	43.71	167	85	4	146	622	29	194	3e-29	123	-	-	-	-
Locus_20217_Transcript_3/3_Confidence_0.714_Length_2380	2380	Q8S8F9_PlantCyc_AT2G22570-MONOMER	244	66.15	130	44	0	1722	2111	112	241	5e-48	187	AT2G22570	Arabidopsis thaliana	pyridine nucleotide cycling (plants)	nicotinamidase
Locus_2021_Transcript_3/4_Confidence_0.625_Length_3062	3062	LOC_OS06G45820_PlantCyc_LOC_OS06G45820.1-MONOMER	676	40.04	472	231	10	1250	2566	205	657	6e-66	247	-	-	-	-
Locus_20235_Transcript_1/1_Confidence_1.000_Length_2060	2060	LOC_OS02G03850_PlantCyc_LOC_OS02G03850.1-MONOMER	588	76.94	516	119	0	217	1764	72	587	0.0	810	-	-	-	-
Locus_20242_Transcript_2/5_Confidence_0.667_Length_2745	2745	LOC_OS05G02820_PlantCyc_LOC_OS05G02820.1-MONOMER	889	18.53	286	186	7	772	1557	212	474	1e-06	50.4	-	-	-	-
Locus_20248_Transcript_1/1_Confidence_1.000_Length_452	452	LOC_OS03G50450_PlantCyc_LOC_OS03G50450.1-MONOMER	686	68.04	97	31	0	452	162	570	666	4e-33	134	-	-	-	-
Locus_20289_Transcript_2/2_Confidence_1.000_Length_1281	1281	LOC_OS05G03020_PlantCyc_LOC_OS05G03020.1-MONOMER	380	24.20	157	102	5	606	181	74	228	1e-08	55.8	-	-	-	-
Locus_2038_Transcript_8/8_Confidence_0.421_Length_1473	1473	LOC_OS07G13530_PlantCyc_LOC_OS07G13530.1-MONOMER	215	94.66	206	10	1	501	1118	11	215	1e-94	342	-	-	-	-
Locus_20390_Transcript_1/3_Confidence_0.818_Length_1003	1003	LOC_OS05G25850_PlantCyc_LOC_OS05G25850.1-MONOMER	231	78.86	123	26	0	635	1003	31	153	7e-56	212	-	-	-	-
Locus_203_Transcript_2/3_Confidence_0.667_Length_1062	1062	LOC_OS03G56300_PlantCyc_LOC_OS03G56300.1-MONOMER	223	80.72	223	41	2	71	736	2	223	5e-88	319	-	-	-	-
Locus_2043_Transcript_1/1_Confidence_1.000_Length_3233	3233	SGN-U563958_PlantCyc_SGN-U315267-MONOMER	421	35.25	295	151	7	2049	2840	110	395	2e-40	162	SGN-U315267	Solanum lycopersicum	heme biosynthesis from uroporphyrinogen-III I	UROPORPHYRINOGEN DECARBOXYLASE
Locus_20479_Transcript_2/2_Confidence_1.000_Length_1831	1831	LOC_OS11G14950_PlantCyc_LOC_OS11G14950.1-MONOMER	476	76.48	421	87	3	1655	417	60	476	0.0	634	-	-	-	-
Locus_20485_Transcript_1/1_Confidence_1.000_Length_897	897	LOC_OS03G50450_PlantCyc_LOC_OS03G50450.1-MONOMER	686	32.94	170	101	4	313	792	41	207	2e-13	70.9	-	-	-	-
Locus_20526_Transcript_1/2_Confidence_1.000_Length_413	413	SGN-U582698_PlantCyc_SGN-U330602-MONOMER	234	52.94	85	32	1	141	395	144	220	5e-29	88.2	SGN-U330602	Solanum lycopersicum	lysine degradation I	LYSINE DECARBOXYLASE
Locus_20556_Transcript_2/2_Confidence_1.000_Length_887	887	Q9SGE0_PlantCyc_AT1G08200-MONOMER	389	87.63	194	24	0	3	584	196	389	6e-100	358	UDP-glucuronate decarboxylase	Arabidopsis thaliana	UDP-D-xylose biosynthesis	UDP-glucuronate decarboxylase
Locus_20582_Transcript_1/1_Confidence_1.000_Length_342	342	LOC_OS03G12940_PlantCyc_LOC_OS03G12940.1-MONOMER	810	45.45	55	26	1	105	269	655	705	9e-06	43.1	-	-	-	-
Locus_20705_Transcript_1/1_Confidence_1.000_Length_695	695	LOC_OS08G39960_PlantCyc_LOC_OS08G39960.1-MONOMER	284	66.67	183	61	0	694	146	102	284	1e-73	270	-	-	-	-
Locus_2071_Transcript_2/2_Confidence_1.000_Length_368	368	LOC_OS03G50290_PlantCyc_LOC_OS03G50290.1-MONOMER	260	76.54	81	17	1	131	367	75	155	2e-28	119	-	-	-	-
Locus_20780_Transcript_2/2_Confidence_1.000_Length_1783	1783	Q941D0_PlantCyc_MONOMER-13724	443	40.19	316	162	9	567	1484	102	400	2e-51	198	laccase	Toxicodendron vernicifluum	oligomeric urushiol biosynthesis	lacquer laccase||lacquer laccase
Locus_20792_Transcript_1/1_Confidence_1.000_Length_401	401	Q7X919_PlantCyc_MONOMER-13678	844	28.79	132	89	2	3	398	210	336	2e-13	68.9	RcOMT3	Rosa chinensis	1,3,5-trimethoxybenzene biosynthesis	3,5-dimethoxyphenol O-methyltransferase||3,5-dihydroxyanisole O-methyltransferase
Locus_20859_Transcript_1/1_Confidence_1.000_Length_294	294	Q93Z53_PlantCyc_AT1G32440-MONOMER	571	94.87	78	4	0	2	235	336	413	2e-37	147	-	-	-	-
Locus_20918_Transcript_2/2_Confidence_1.000_Length_408	408	LOC_OS03G19930_PlantCyc_LOC_OS03G19930.1-MONOMER	543	69.41	85	26	0	255	1	249	333	1e-31	129	-	-	-	-
Locus_20935_Transcript_7/8_Confidence_0.588_Length_2394	2394	Q941D0_PlantCyc_MONOMER-13724	443	67.74	310	95	3	1249	329	97	404	7e-107	383	laccase	Toxicodendron vernicifluum	oligomeric urushiol biosynthesis	lacquer laccase||lacquer laccase
Locus_20948_Transcript_1/1_Confidence_1.000_Length_799	799	LOC_OS07G13530_PlantCyc_LOC_OS07G13530.1-MONOMER	215	42.94	163	92	1	72	557	17	179	2e-33	137	-	-	-	-
Locus_20949_Transcript_1/1_Confidence_1.000_Length_660	660	O23489_PlantCyc_AT4G16450-MONOMER	106	76.00	100	24	0	109	408	1	100	1e-33	137	AT4G16450	Arabidopsis thaliana	aerobic respiration -- electron donor II	complex I
Locus_2094_Transcript_1/3_Confidence_0.600_Length_1624	1624	SGN-U576489_PlantCyc_SGN-U319453-MONOMER	389	68.50	381	119	1	191	1330	7	387	1e-162	567	SGN-U319453	Solanum lycopersicum	fatty acid biosynthesis initiation I	ACETYL-COA CARBOXYLASE
Locus_20951_Transcript_1/1_Confidence_1.000_Length_316	316	Q9FZG9_PlantCyc_AT1G41830-MONOMER	541	70.79	89	26	0	48	314	19	107	2e-37	147	AT1G41830	Arabidopsis thaliana	ascorbate glutathione cycle	pectinesterase
Locus_20954_Transcript_1/1_Confidence_1.000_Length_823	823	LOC_OS07G12640_PlantCyc_LOC_OS07G12640.1-MONOMER	254	91.10	146	13	0	323	760	105	250	9e-110	263	-	-	-	-
Locus_21005_Transcript_1/1_Confidence_1.000_Length_510	510	LOC_OS03G13920_PlantCyc_LOC_OS03G13920.1-MONOMER	1111	43.08	65	37	0	130	324	662	726	5e-12	63.2	-	-	-	-
Locus_21015_Transcript_1/1_Confidence_1.000_Length_1312	1312	Q42798_PlantCyc_MONOMER-7281	509	50.00	396	190	4	1306	137	115	508	4e-108	386	CYP93A1	Glycine max	glyceollin biosynthesis I	3,9-dihydroxypterocarpan 6a-monooxygenase
Locus_21021_Transcript_1/1_Confidence_1.000_Length_282	282	LOC_OS03G50010_PlantCyc_LOC_OS03G50010.1-MONOMER	586	37.33	75	47	0	57	281	465	539	6e-08	50.1	-	-	-	-
Locus_21041_Transcript_1/1_Confidence_1.000_Length_612	612	LOC_OS07G07550_PlantCyc_LOC_OS07G07550.1-MONOMER	351	69.41	85	25	1	342	596	268	351	8e-30	124	-	-	-	-
Locus_21053_Transcript_2/3_Confidence_0.714_Length_1383	1383	LOC_OS05G33820_PlantCyc_LOC_OS05G33820.1-MONOMER	471	81.64	403	73	1	2	1210	68	469	0.0	679	-	-	-	-
Locus_21070_Transcript_1/1_Confidence_1.000_Length_1581	1581	Q8RY79_PlantCyc_AT2G20340-MONOMER	490	71.81	486	137	0	71	1528	3	488	0.0	733	AT2G20340	Arabidopsis thaliana	(S)-reticuline biosynthesis I	tyrosine decarboxylase
Locus_21156_Transcript_1/1_Confidence_1.000_Length_1019	1019	Q8VZB2_PlantCyc_AT5G10480-MONOMER	221	78.57	210	45	0	890	261	1	210	4e-89	322	AT5G10480	Arabidopsis thaliana	fatty acid &beta;-oxidation IV (unsaturated, even number)	enoyl-CoA hydratase
Locus_21162_Transcript_1/1_Confidence_1.000_Length_906	906	O22203_PlantCyc_AT2G40890-MONOMER	508	33.02	212	134	5	32	652	287	495	7e-24	105	AT2G40890	Arabidopsis thaliana	simplecoumarins biosynthesis	p-coumaroyl shikimate/quinate 3'-hydroxylase||p-coumaroyl shikimate/quinate 3'-hydroxylase||coumarate 3-hydroxylase
Locus_21187_Transcript_1/1_Confidence_1.000_Length_1813	1813	LOC_OS07G40260_PlantCyc_LOC_OS07G40260.1-MONOMER	631	28.50	386	233	16	1502	399	76	436	2e-25	112	-	-	-	-
Locus_21207_Transcript_2/2_Confidence_1.000_Length_2223	2223	LOC_OS06G13050_PlantCyc_LOC_OS06G13050.1-MONOMER	843	73.09	498	132	1	1746	253	348	843	0.0	742	-	-	-	-
Locus_21216_Transcript_1/3_Confidence_0.571_Length_537	537	LOC_OS09G27820_PlantCyc_LOC_OS09G27820.1-MONOMER	322	78.79	165	32	1	3	497	159	320	2e-70	259	-	-	-	-
Locus_21225_Transcript_1/1_Confidence_1.000_Length_784	784	LOC_OS06G39270_PlantCyc_LOC_OS06G39270.1-MONOMER	493	44.33	282	125	7	783	1	144	414	1e-56	214	-	-	-	-
Locus_21240_Transcript_1/2_Confidence_1.000_Length_4275	4275	LOC_OS01G39260_PlantCyc_LOC_OS01G39260.1-MONOMER	715	27.24	503	301	10	2109	601	231	668	5e-40	162	-	-	-	-
Locus_21285_Transcript_1/2_Confidence_1.000_Length_441	441	LOC_OS07G39270_PlantCyc_LOC_OS07G39270.1-MONOMER	366	85.54	83	12	0	1	249	283	365	3e-34	138	-	-	-	-
Locus_21308_Transcript_3/3_Confidence_0.600_Length_3365	3365	LOC_OS06G46284_PlantCyc_LOC_OS06G46284.1-MONOMER	885	32.69	618	354	18	403	2112	168	771	2e-76	282	-	-	-	-
Locus_21320_Transcript_1/1_Confidence_1.000_Length_708	708	Q9M9Y7_PlantCyc_AT1G06800-MONOMER	515	65.24	164	52	2	706	218	354	513	1e-56	214	AT1G06800	Arabidopsis thaliana	phospholipases	triacylglycerol lipase
Locus_21384_Transcript_1/3_Confidence_0.429_Length_855	855	Q9LUZ6_PlantCyc_AT5G58600-MONOMER	402	28.78	205	130	4	18	629	4	193	1e-18	88.6	UDP glycosyltransferase	Arabidopsis thaliana	cytokinins-O-glucoside biosynthesis	UDP glycosyltransferase
Locus_21392_Transcript_1/1_Confidence_1.000_Length_611	611	LOC_OS02G17500_PlantCyc_LOC_OS02G17500.1-MONOMER	481	69.53	128	29	2	231	611	7	125	2e-45	176	-	-	-	-
Locus_21435_Transcript_2/3_Confidence_0.667_Length_1152	1152	LOC_OS10G40030_PlantCyc_LOC_OS10G40030.1-MONOMER	319	60.95	315	121	1	1132	194	1	315	7e-88	318	-	-	-	-
Locus_2144_Transcript_1/1_Confidence_1.000_Length_1795	1795	Q8VZU3_PlantCyc_AT5G09640-MONOMER	465	47.39	441	216	11	199	1494	27	460	2e-117	417	AT5G09640	Arabidopsis thaliana	sinapate ester biosynthesis	sinapoylglucose:choline-O-sinapoyltransferase//serine carboxypeptidase
Locus_21483_Transcript_1/1_Confidence_1.000_Length_344	344	SGN-U585072_PlantCyc_SGN-U325169-MONOMER	357	30.30	66	45	1	77	274	106	170	5e-07	47.4	SGN-U325169	Solanum lycopersicum	phospholipases	phospholipase A
Locus_21496_Transcript_1/2_Confidence_1.000_Length_1086	1086	LOC_OS09G19734_PlantCyc_LOC_OS09G19734.1-MONOMER	814	73.88	268	68	2	65	868	2	267	2e-102	367	-	-	-	-
Locus_2149_Transcript_1/1_Confidence_1.000_Length_1234	1234	LOC_OS08G40930_PlantCyc_LOC_OS08G40930.1-MONOMER	803	77.62	353	79	0	1233	175	450	802	4e-174	605	-	-	-	-
Locus_21568_Transcript_2/2_Confidence_1.000_Length_2417	2417	Q9FIK3_PlantCyc_AT5G47780-MONOMER	615	59.35	674	215	6	2204	183	1	615	0.0	794	-	-	-	-
Locus_2159_Transcript_2/6_Confidence_0.412_Length_610	610	O81884_PlantCyc_AT4G33670-MONOMER	319	38.46	65	39	1	72	266	9	72	3e-06	46.2	AT4G33670	Arabidopsis thaliana	ascorbate biosynthesis I (L-galactose pathway)	L-galactose dehydrogenase
Locus_21623_Transcript_1/1_Confidence_1.000_Length_1221	1221	Q0WTI8_PlantCyc_AT2G41000-MONOMER	184	31.31	99	53	2	877	626	3	101	1e-06	48.9	-	-	-	-
Locus_21665_Transcript_1/1_Confidence_1.000_Length_576	576	LOC_OS04G38010_PlantCyc_LOC_OS04G38010.1-MONOMER	466	54.40	182	81	2	27	569	24	204	9e-44	171	-	-	-	-
Locus_2166_Transcript_1/1_Confidence_1.000_Length_1687	1687	O82567_PlantCyc_AT1G13560-MONOMER	389	77.38	389	88	0	150	1316	1	389	0.0	643	AAPT1	Arabidopsis thaliana	phosphatidylcholine biosynthesis II	CDP-choline:1,2-diacylglycerol cholinephosphotransferase
Locus_21681_Transcript_1/3_Confidence_0.714_Length_1942	1942	Q8RY71_PlantCyc_MONOMER-12265	341	24.29	247	178	7	256	978	12	255	1e-09	60.1	ESP	Arabidopsis thaliana	glucosinolate breakdown	epithiospecifier protein||epithiospecifier protein
Locus_21705_Transcript_1/1_Confidence_1.000_Length_449	449	LOC_OS05G18780_PlantCyc_LOC_OS05G18780.1-MONOMER	267	56.30	119	37	3	124	447	116	230	1e-29	123	-	-	-	-
Locus_21711_Transcript_1/1_Confidence_1.000_Length_243	243	Q9SZT8_PlantCyc_AT4G37830-MONOMER	632	33.75	80	53	0	1	240	163	242	2e-07	48.1	AT4G37830	Arabidopsis thaliana	aerobic respiration -- electron donor II	complex IV
Locus_21717_Transcript_1/1_Confidence_1.000_Length_658	658	Q8LCA1_PlantCyc_AT2G46820-MONOMER	174	35.81	148	76	3	106	507	30	172	7e-21	95.1	-	-	-	-
Locus_2172_Transcript_3/3_Confidence_0.750_Length_814	814	LOC_OS02G39160_PlantCyc_LOC_OS02G39160.1-MONOMER	744	75.62	201	21	1	4	606	572	744	1e-75	277	-	-	-	-
Locus_21761_Transcript_1/1_Confidence_1.000_Length_1111	1111	LOC_OS07G13530_PlantCyc_LOC_OS07G13530.1-MONOMER	215	42.71	199	112	2	896	306	13	211	5e-42	166	-	-	-	-
Locus_2180_Transcript_2/8_Confidence_0.423_Length_675	675	LOC_OS06G06390_PlantCyc_LOC_OS06G06390.1-MONOMER	989	29.47	207	131	5	71	670	469	667	1e-16	81.3	-	-	-	-
Locus_21815_Transcript_1/2_Confidence_1.000_Length_1378	1378	Q941D0_PlantCyc_MONOMER-13724	443	37.43	171	96	5	741	241	233	396	2e-47	113	laccase	Toxicodendron vernicifluum	oligomeric urushiol biosynthesis	lacquer laccase||lacquer laccase
Locus_2189_Transcript_1/1_Confidence_1.000_Length_1106	1106	LOC_OS03G16080_PlantCyc_LOC_OS03G16080.1-MONOMER	346	75.00	308	76	1	33	956	40	346	1e-136	481	-	-	-	-
Locus_21904_Transcript_1/2_Confidence_1.000_Length_823	823	LOC_OS05G49290_PlantCyc_LOC_OS05G49290.1-MONOMER	514	83.42	199	33	0	823	227	308	506	3e-87	316	-	-	-	-
Locus_21919_Transcript_2/2_Confidence_1.000_Length_1521	1521	Q8GSM7_PlantCyc_MONOMER-12138	435	68.03	441	129	4	150	1463	3	434	8e-178	618	HCT	Nicotiana tabacum	simplecoumarins biosynthesis	hydroxycinnamoyl-CoA: shikimate/quinate hydroxycinnamoyltransferase||hydroxycinnamoyl-CoA: shikimate/quinate hydroxycinnamoyltransferase||hydroxycinnamoyl-CoA: shikimate/quinate hydroxycinnamoyltransferase||hydroxycinnamoyl-CoA: shikimate/quinate hydroxycinnamoyltransferase
Locus_21936_Transcript_1/1_Confidence_1.000_Length_442	442	LOC_OS06G08600_PlantCyc_LOC_OS06G08600.1-MONOMER	283	65.57	61	21	0	441	259	223	283	2e-21	96.3	-	-	-	-
Locus_21950_Transcript_1/1_Confidence_1.000_Length_304	304	LOC_OS11G41160_PlantCyc_LOC_OS11G41160.1-MONOMER	296	78.95	76	16	0	6	233	220	295	2e-31	128	-	-	-	-
Locus_2202_Transcript_1/1_Confidence_1.000_Length_1030	1030	O80851_PlantCyc_AT2G30840-MONOMER	362	52.67	300	136	5	4	891	65	362	1e-78	287	-	-	-	-
Locus_22044_Transcript_1/3_Confidence_0.833_Length_1884	1884	Q93ZN9_PlantCyc_AT4G33680-MONOMER	461	79.73	291	59	0	791	1663	171	461	9e-131	462	AT4G33680	Arabidopsis thaliana	lysine biosynthesis VI	L,L-diaminopimelate aminotransferase
Locus_22064_Transcript_1/1_Confidence_1.000_Length_224	224	SGN-U578237_PlantCyc_	408	54.79	73	14	1	1	219	304	357	9e-15	72.8	-	-	-	-
Locus_22172_Transcript_8/9_Confidence_0.400_Length_1014	1014	Q42560_PlantCyc_AT4G35830-MONOMER	898	61.29	124	37	3	852	511	115	237	8e-24	105	AT4G35830	Arabidopsis thaliana	TCA cycle variation V (plant)	aconitase
Locus_22181_Transcript_1/1_Confidence_1.000_Length_729	729	LOC_OS03G12940_PlantCyc_LOC_OS03G12940.1-MONOMER	810	43.90	205	102	5	5	604	614	810	7e-36	145	-	-	-	-
Locus_22243_Transcript_1/1_Confidence_1.000_Length_3081	3081	LOC_OS06G45820_PlantCyc_LOC_OS06G45820.1-MONOMER	676	31.93	476	283	7	1123	2532	228	668	4e-57	218	-	-	-	-
Locus_22261_Transcript_1/1_Confidence_1.000_Length_323	323	Q7X919_PlantCyc_MONOMER-13678	844	23.29	73	56	0	105	323	316	388	1e-06	46.2	RcOMT3	Rosa chinensis	1,3,5-trimethoxybenzene biosynthesis	3,5-dimethoxyphenol O-methyltransferase||3,5-dihydroxyanisole O-methyltransferase
Locus_22262_Transcript_1/1_Confidence_1.000_Length_472	472	LOC_OS03G40020_PlantCyc_LOC_OS03G40020.1-MONOMER	742	27.81	151	109	0	11	463	410	560	4e-18	85.1	-	-	-	-
Locus_22295_Transcript_1/1_Confidence_1.000_Length_293	293	LOC_OS03G50010_PlantCyc_LOC_OS03G50010.1-MONOMER	586	36.46	96	61	0	1	288	474	569	4e-07	47.4	-	-	-	-
Locus_2235_Transcript_3/3_Confidence_0.467_Length_1803	1803	LOC_OS05G33380_PlantCyc_LOC_OS05G33380.1-MONOMER	358	87.97	349	42	0	1	1047	10	358	8e-177	615	-	-	-	-
Locus_22363_Transcript_1/1_Confidence_1.000_Length_1164	1164	LOC_OS03G50450_PlantCyc_LOC_OS03G50450.1-MONOMER	686	30.41	217	111	6	1003	356	36	213	3e-15	77.4	-	-	-	-
Locus_22413_Transcript_1/1_Confidence_1.000_Length_863	863	Q8GSN8_PlantCyc_MONOMER-12015	460	36.98	265	153	7	63	824	5	266	7e-36	145	Dv3MaT	Dahlia variabilis	pelargonidin conjugates biosynthesis	anthocyanidin-3-O-glucoside-6\"-malonyltransferase
Locus_22507_Transcript_1/2_Confidence_1.000_Length_448	448	P50162_PlantCyc_MONOMER-13848	273	65.22	69	24	0	242	448	35	103	4e-27	90.9	TR-I	Coptis japonica	hyoscyamine and scopolamine biosynthesis	tropinone reductase
Locus_2251_Transcript_1/5_Confidence_0.667_Length_1415	1415	LOC_OS08G27040_PlantCyc_LOC_OS08G27040.1-MONOMER	310	65.16	244	70	3	871	164	73	309	2e-124	337	-	-	-	-
Locus_2251_Transcript_2/5_Confidence_0.667_Length_1406	1406	LOC_OS08G27040_PlantCyc_LOC_OS08G27040.1-MONOMER	310	75.60	250	61	0	1154	405	1	250	1e-124	432	-	-	-	-
Locus_22539_Transcript_1/2_Confidence_1.000_Length_578	578	SGN-U582698_PlantCyc_SGN-U330602-MONOMER	234	82.24	107	19	0	103	423	77	183	1e-46	180	SGN-U330602	Solanum lycopersicum	lysine degradation I	LYSINE DECARBOXYLASE
Locus_22560_Transcript_3/3_Confidence_0.667_Length_488	488	LOC_OS03G18070_PlantCyc_LOC_OS03G18070.1-MONOMER	458	60.34	116	19	1	140	487	262	350	1e-39	146	-	-	-	-
Locus_22580_Transcript_1/1_Confidence_1.000_Length_344	344	LOC_OS01G40870_PlantCyc_LOC_OS01G40870.1-MONOMER	507	71.93	114	32	0	3	344	265	378	4e-45	174	-	-	-	-
Locus_22585_Transcript_1/1_Confidence_1.000_Length_854	854	LOC_OS09G04880_PlantCyc_LOC_OS09G04880.1-MONOMER	260	42.40	125	35	1	827	564	120	244	3e-15	77.0	-	-	-	-
Locus_2261_Transcript_1/6_Confidence_0.625_Length_1322	1322	Q941D0_PlantCyc_MONOMER-13724	443	39.91	233	113	4	635	1318	110	320	3e-39	157	laccase	Toxicodendron vernicifluum	oligomeric urushiol biosynthesis	lacquer laccase||lacquer laccase
Locus_22635_Transcript_1/1_Confidence_1.000_Length_2948	2948	LOC_OS05G51520_PlantCyc_LOC_OS05G51520.1-MONOMER	423	21.07	261	188	5	1019	255	120	368	6e-07	51.6	-	-	-	-
Locus_22692_Transcript_1/1_Confidence_1.000_Length_1142	1142	Q9SZP1_PlantCyc_LYSDECARBOX-MONOMER	282	72.19	169	38	2	197	679	1	168	3e-69	256	-	-	-	-
Locus_22722_Transcript_1/1_Confidence_1.000_Length_386	386	Q0WTI8_PlantCyc_AT2G41000-MONOMER	184	53.85	52	24	0	6	161	131	182	4e-10	58.2	-	-	-	-
Locus_22744_Transcript_1/1_Confidence_1.000_Length_461	461	Q9SZT8_PlantCyc_AT4G37830-MONOMER	632	45.10	51	27	1	204	55	233	283	4e-06	45.4	AT4G37830	Arabidopsis thaliana	aerobic respiration -- electron donor II	complex IV
Locus_2279_Transcript_1/1_Confidence_1.000_Length_1609	1609	Q941D0_PlantCyc_MONOMER-13724	443	37.54	301	180	5	1068	181	107	404	5e-49	190	laccase	Toxicodendron vernicifluum	oligomeric urushiol biosynthesis	lacquer laccase||lacquer laccase
Locus_227_Transcript_1/1_Confidence_1.000_Length_1339	1339	LOC_OS12G04000_PlantCyc_LOC_OS12G04000.1-MONOMER	390	54.99	391	121	6	5	1174	54	390	2e-99	357	-	-	-	-
Locus_22800_Transcript_1/2_Confidence_1.000_Length_1135	1135	SGN-U579904_PlantCyc_SGN-U316306-MONOMER;	336	39.44	284	158	6	1034	198	8	282	8e-46	179	-	-	-	-
Locus_22829_Transcript_1/3_Confidence_0.667_Length_792	792	Q941D0_PlantCyc_MONOMER-13724	443	34.91	106	61	3	623	327	166	270	4e-11	63.2	laccase	Toxicodendron vernicifluum	oligomeric urushiol biosynthesis	lacquer laccase||lacquer laccase
Locus_22863_Transcript_1/1_Confidence_1.000_Length_1230	1230	Q84V25_PlantCyc_MONOMER-14068	322	69.09	317	97	1	227	1174	6	322	2e-104	374	FaQR	Fragaria x ananassa	furaneol biosynthesis	enone oxidoreductase||enone oxidoreductase||enone oxidoreductase||enone oxidoreductase
Locus_22871_Transcript_1/2_Confidence_1.000_Length_626	626	LOC_OS03G50450_PlantCyc_LOC_OS03G50450.1-MONOMER	686	39.74	78	46	1	389	619	109	186	6e-09	55.5	-	-	-	-
Locus_22880_Transcript_1/1_Confidence_1.000_Length_1028	1028	LOC_OS01G07310_PlantCyc_LOC_OS01G07310.1-MONOMER	356	41.09	202	118	1	1028	423	100	300	5e-36	146	-	-	-	-
Locus_22883_Transcript_1/1_Confidence_1.000_Length_1038	1038	Q9SWS1_PlantCyc_AT5G38630-MONOMER	230	71.52	165	47	0	136	630	32	196	1e-68	254	AT5G38630	Arabidopsis thaliana	Fe(III)-reduction and Fe(II) transport	carbon-monoxide oxygenase
Locus_2288_Transcript_3/5_Confidence_0.667_Length_1819	1819	SGN-U563958_PlantCyc_SGN-U315267-MONOMER	421	28.23	209	128	5	1768	1205	124	331	2e-12	69.3	SGN-U315267	Solanum lycopersicum	heme biosynthesis from uroporphyrinogen-III I	UROPORPHYRINOGEN DECARBOXYLASE
Locus_22890_Transcript_1/1_Confidence_1.000_Length_1175	1175	Q941D0_PlantCyc_MONOMER-13724	443	30.57	157	99	4	1051	599	120	272	2e-10	61.6	laccase	Toxicodendron vernicifluum	oligomeric urushiol biosynthesis	lacquer laccase||lacquer laccase
Locus_22945_Transcript_1/1_Confidence_1.000_Length_935	935	LOC_OS02G44010_PlantCyc_LOC_OS02G44010.1-MONOMER	327	30.14	209	121	6	884	261	115	299	2e-19	91.3	-	-	-	-
Locus_2297_Transcript_2/8_Confidence_0.550_Length_2829	2829	LOC_OS03G16080_PlantCyc_LOC_OS03G16080.1-MONOMER	346	21.94	237	168	4	1885	2547	104	339	2e-06	50.1	-	-	-	-
Locus_22991_Transcript_1/3_Confidence_0.667_Length_2022	2022	LOC_OS07G06300_PlantCyc_LOC_OS07G06300.1-MONOMER	1367	26.17	321	207	9	1367	432	349	648	4e-19	91.3	-	-	-	-
Locus_22993_Transcript_2/3_Confidence_0.667_Length_1861	1861	LOC_OS03G52000_PlantCyc_LOC_OS03G52000.1-MONOMER	513	55.71	210	78	5	798	178	312	509	3e-42	167	-	-	-	-
Locus_2299_Transcript_3/6_Confidence_0.318_Length_1677	1677	LOC_OS03G16080_PlantCyc_LOC_OS03G16080.1-MONOMER	346	27.78	270	176	7	1252	470	54	313	2e-18	89.0	-	-	-	-
Locus_22_Transcript_10/13_Confidence_0.370_Length_2400	2400	LOC_OS05G04510_PlantCyc_LOC_OS05G04510.1-MONOMER	396	93.69	396	24	1	660	1844	1	396	0.0	739	-	-	-	-
Locus_22_Transcript_11/13_Confidence_0.370_Length_2673	2673	LOC_OS01G18860_PlantCyc_LOC_OS01G18860.1-MONOMER	396	95.07	284	14	0	660	1511	1	284	5e-152	533	-	-	-	-
Locus_2302_Transcript_4/4_Confidence_0.556_Length_1466	1466	SGN-U573061_PlantCyc_SGN-U326817-MONOMER	253	43.15	241	121	6	98	817	4	229	1e-46	182	SGN-U326817	Solanum lycopersicum	starch degradation	ALPHA-AMYLASE
Locus_2304_Transcript_1/1_Confidence_1.000_Length_212	212	LOC_OS01G70540_PlantCyc_LOC_OS01G70540.1-MONOMER	1561	44.44	45	25	0	15	149	816	860	8e-06	43.1	-	-	-	-
Locus_23117_Transcript_3/4_Confidence_0.500_Length_1420	1420	LOC_OS11G34310_PlantCyc_LOC_OS11G34310.1-MONOMER	200	67.01	197	60	1	489	1079	1	192	7e-56	213	-	-	-	-
Locus_23176_Transcript_1/1_Confidence_1.000_Length_979	979	Q941D0_PlantCyc_MONOMER-13724	443	40.09	232	129	6	972	292	172	398	1e-35	144	laccase	Toxicodendron vernicifluum	oligomeric urushiol biosynthesis	lacquer laccase||lacquer laccase
Locus_23184_Transcript_1/2_Confidence_1.000_Length_1779	1779	LOC_OS04G38010_PlantCyc_LOC_OS04G38010.1-MONOMER	466	43.56	450	250	3	1520	180	1	449	2e-89	324	-	-	-	-
Locus_231_Transcript_1/3_Confidence_0.778_Length_2864	2864	LOC_OS08G37970_PlantCyc_LOC_OS08G37970.1-MONOMER	357	64.86	111	39	0	2036	2368	1	111	2e-44	176	-	-	-	-
Locus_23201_Transcript_1/1_Confidence_1.000_Length_1552	1552	Q941D0_PlantCyc_MONOMER-13724	443	37.16	296	174	5	297	1154	109	402	2e-52	201	laccase	Toxicodendron vernicifluum	oligomeric urushiol biosynthesis	lacquer laccase||lacquer laccase
Locus_23274_Transcript_1/1_Confidence_1.000_Length_893	893	LOC_OS02G52480_PlantCyc_LOC_OS02G52480.1-MONOMER	262	27.47	182	113	5	834	340	75	254	1e-07	51.6	-	-	-	-
Locus_23307_Transcript_1/1_Confidence_1.000_Length_762	762	P56767_PlantCyc_ATCG00340-MONOMER	734	99.21	254	2	0	1	762	351	604	2e-154	538	PsaB	Arabidopsis thaliana	photosynthesis light reactions	photosystem I
Locus_2335_Transcript_3/3_Confidence_0.727_Length_1059	1059	LOC_OS02G17500_PlantCyc_LOC_OS02G17500.1-MONOMER	481	28.99	207	130	2	13	627	282	473	4e-19	90.5	-	-	-	-
Locus_23361_Transcript_1/2_Confidence_1.000_Length_525	525	Q8W1X2_PlantCyc_AT5G37850-MONOMER	309	90.48	84	8	0	451	200	1	84	1e-32	134	-	-	-	-
Locus_23384_Transcript_1/1_Confidence_1.000_Length_752	752	Q6TXD6_PlantCyc_MONOMER-7921	466	40.94	254	137	7	750	13	198	446	2e-51	196	BnSCT	Brassica napus	sinapate ester biosynthesis	sinapoylglucose:choline O-sinapoyltransferase
Locus_23392_Transcript_1/1_Confidence_1.000_Length_3641	3641	LOC_OS02G54110_PlantCyc_LOC_OS02G54110.1-MONOMER	1272	25.35	1073	750	22	9	3173	61	1100	2e-88	322	-	-	-	-
Locus_23396_Transcript_1/1_Confidence_1.000_Length_834	834	Q9SZP1_PlantCyc_LYSDECARBOX-MONOMER	282	61.70	94	36	0	728	447	44	137	2e-35	138	-	-	-	-
Locus_2340_Transcript_6/8_Confidence_0.333_Length_1801	1801	LOC_OS07G08340_PlantCyc_LOC_OS07G08340.1-MONOMER	578	88.03	259	31	0	808	1584	320	578	5e-125	442	-	-	-	-
Locus_23455_Transcript_1/4_Confidence_0.667_Length_640	640	LOC_OS10G40030_PlantCyc_LOC_OS10G40030.1-MONOMER	319	53.14	175	82	0	546	22	142	316	1e-51	197	-	-	-	-
Locus_23481_Transcript_1/2_Confidence_1.000_Length_863	863	LOC_OS02G46220_PlantCyc_LOC_OS02G46220.1-MONOMER	342	33.94	109	69	1	449	775	157	262	4e-10	60.1	-	-	-	-
Locus_23486_Transcript_1/2_Confidence_1.000_Length_1916	1916	LOC_OS04G14790_PlantCyc_LOC_OS04G14790.1-MONOMER	629	86.97	545	71	0	3	1637	82	626	0.0	966	-	-	-	-
Locus_23505_Transcript_2/3_Confidence_0.600_Length_665	665	SGN-U586529_PlantCyc_SGN-U316758-MONOMER	198	36.26	171	86	3	605	138	1	163	2e-28	120	SGN-U316758	Solanum lycopersicum	photorespiration	hydroxypyruvate reductase
Locus_2353_Transcript_1/1_Confidence_1.000_Length_639	639	LOC_OS04G50204_PlantCyc_LOC_OS04G50204.1-MONOMER	762	41.91	136	71	2	1	408	544	671	5e-19	89.0	-	-	-	-
Locus_23544_Transcript_1/1_Confidence_1.000_Length_829	829	O49434_PlantCyc_AT4G20070-MONOMER	525	69.13	230	71	0	140	829	86	315	3e-89	322	AT4G20070	Arabidopsis thaliana	allantoin degradation to ureidoglycolate II (ammonia producing)	allantoate amidohydrolase||allantoate amidohydrolase
Locus_23554_Transcript_3/4_Confidence_0.625_Length_1438	1438	Q8LE52_PlantCyc_AT5G16710-MONOMER	258	24.26	202	136	7	124	711	66	256	2e-12	68.6	AT5G16710	Arabidopsis thaliana	ascorbate glutathione cycle	glutathione dehydrogenase (ascorbate)
Locus_23610_Transcript_2/2_Confidence_1.000_Length_402	402	LOC_OS02G18510_PlantCyc_LOC_OS02G18510.1-MONOMER	902	41.56	77	39	1	314	102	483	559	1e-08	53.5	-	-	-	-
Locus_23625_Transcript_1/2_Confidence_1.000_Length_1127	1127	Q40310_PlantCyc_MONOMER-4923	312	27.80	313	164	12	979	62	35	292	7e-18	86.3	CHR7	Medicago sativa	flavonoid biosynthesis	chalcone reductase
Locus_23632_Transcript_3/3_Confidence_0.667_Length_1436	1436	LOC_OS09G28570_PlantCyc_LOC_OS09G28570.1-MONOMER	634	30.82	305	184	8	375	1232	328	624	2e-16	82.0	-	-	-	-
Locus_23728_Transcript_1/1_Confidence_1.000_Length_895	895	LOC_OS11G32030_PlantCyc_LOC_OS11G32030.1-MONOMER	304	53.06	98	45	1	891	598	201	297	2e-24	107	-	-	-	-
Locus_2375_Transcript_5/6_Confidence_0.333_Length_1369	1369	SGN-U571943_PlantCyc_SGN-U318853-MONOMER	350	60.80	199	76	1	1365	769	152	348	1e-61	231	SGN-U318853	Solanum lycopersicum	sucrose degradation III	FRUCTOKINASE
Locus_237_Transcript_1/1_Confidence_1.000_Length_2070	2070	LOC_OS08G40180_PlantCyc_LOC_OS08G40180.1-MONOMER	561	78.11	571	108	4	2008	308	1	558	0.0	820	-	-	-	-
Locus_2381_Transcript_3/5_Confidence_0.667_Length_2047	2047	LOC_OS01G72970_PlantCyc_LOC_OS01G72970.1-MONOMER	834	32.58	396	213	12	1895	813	387	763	6e-45	177	-	-	-	-
Locus_23858_Transcript_1/5_Confidence_0.636_Length_1776	1776	LOC_OS02G46130_PlantCyc_LOC_OS02G46130.1-MONOMER	549	80.08	487	96	1	1634	177	63	549	0.0	807	-	-	-	-
Locus_23863_Transcript_1/1_Confidence_1.000_Length_455	455	LOC_OS03G40020_PlantCyc_LOC_OS03G40020.1-MONOMER	742	37.30	126	79	0	440	63	413	538	7e-21	94.4	-	-	-	-
Locus_23894_Transcript_1/1_Confidence_1.000_Length_438	438	LOC_OS03G49600_PlantCyc_LOC_OS03G49600.1-MONOMER	504	53.33	135	61	2	405	1	362	494	2e-35	142	-	-	-	-
Locus_23907_Transcript_1/1_Confidence_1.000_Length_2263	2263	O24133_PlantCyc_MONOMER-11777	758	82.39	687	114	2	2262	220	73	758	0.0	991	CHLD	Nicotiana tabacum	chlorophyllide a biosynthesis I	magnesium chelatase
Locus_2390_Transcript_3/3_Confidence_0.750_Length_1090	1090	LOC_OS02G09930_PlantCyc_LOC_OS02G09930.1-MONOMER	521	77.35	362	81	1	1088	6	65	426	2e-175	609	-	-	-	-
Locus_23921_Transcript_1/3_Confidence_0.750_Length_1313	1313	Q9LUZ6_PlantCyc_AT5G58600-MONOMER	402	34.71	314	179	6	1309	395	101	397	5e-50	193	UDP glycosyltransferase	Arabidopsis thaliana	cytokinins-O-glucoside biosynthesis	UDP glycosyltransferase
Locus_23983_Transcript_3/4_Confidence_0.444_Length_1590	1590	LOC_OS03G17120_PlantCyc_LOC_OS03G17120.1-MONOMER	463	75.89	423	102	0	9	1277	41	463	0.0	640	-	-	-	-
Locus_23992_Transcript_1/1_Confidence_1.000_Length_763	763	Q9SXC9_PlantCyc_AT1G27520-MONOMER	574	80.16	252	50	0	763	8	25	276	8e-102	364	-	-	-	-
Locus_240_Transcript_3/12_Confidence_0.346_Length_2173	2173	SGN-U572728_PlantCyc_SGN-U312795-MONOMER	594	79.52	420	80	3	2111	870	1	420	3e-168	587	SGN-U312795	Solanum lycopersicum	valine biosynthesis	KETOL-ACID REDUCTOISOMERASE
Locus_240_Transcript_6/12_Confidence_0.423_Length_2245	2245	SGN-U572728_PlantCyc_SGN-U312795-MONOMER	594	83.13	575	91	3	2183	477	1	575	0.0	879	SGN-U312795	Solanum lycopersicum	valine biosynthesis	KETOL-ACID REDUCTOISOMERASE
Locus_24103_Transcript_1/1_Confidence_1.000_Length_439	439	Q9ZQC6_PlantCyc_AT2G37090-MONOMER	351	55.40	139	51	3	3	416	213	341	3e-42	165	AT2G37090	Arabidopsis thaliana	xylan biosynthesis	transferase, transferring glycosyl groups
Locus_24121_Transcript_1/1_Confidence_1.000_Length_986	986	LOC_OS05G35570_PlantCyc_LOC_OS05G35570.1-MONOMER	355	63.52	244	89	0	986	255	63	306	1e-86	314	-	-	-	-
Locus_2413_Transcript_2/7_Confidence_0.611_Length_2766	2766	Q941D0_PlantCyc_MONOMER-13724	443	33.82	340	190	8	1250	318	89	422	7e-47	184	laccase	Toxicodendron vernicifluum	oligomeric urushiol biosynthesis	lacquer laccase||lacquer laccase
Locus_2413_Transcript_6/7_Confidence_0.611_Length_3190	3190	LOC_OS11G44860_PlantCyc_LOC_OS11G44860.1-MONOMER	483	41.95	236	110	4	896	270	247	482	3e-38	155	-	-	-	-
Locus_24152_Transcript_1/1_Confidence_1.000_Length_228	228	Q949P1_PlantCyc_AT4G19230-MONOMER	467	36.84	76	38	2	228	1	210	275	1e-07	48.9	abscisic acid 8'-hydroxylase	Arabidopsis thaliana	phaseic acid biosynthesis	abscisic acid 8'-hydroxylase
Locus_24157_Transcript_1/1_Confidence_1.000_Length_1297	1297	LOC_OS01G68320_PlantCyc_LOC_OS01G68320.1-MONOMER	666	25.70	358	233	8	43	1098	259	589	2e-20	94.7	-	-	-	-
Locus_24202_Transcript_1/2_Confidence_1.000_Length_1273	1273	LOC_OS08G42730_PlantCyc_LOC_OS08G42730.1-MONOMER	381	84.89	331	50	0	2	994	50	380	1e-158	553	-	-	-	-
Locus_24221_Transcript_1/2_Confidence_1.000_Length_1102	1102	SGN-U579550_PlantCyc_SGN-U313664-MONOMER;	410	84.51	297	46	0	3	893	114	410	2e-141	496	-	-	-	-
Locus_24243_Transcript_3/7_Confidence_0.500_Length_1206	1206	LOC_OS02G32490_PlantCyc_LOC_OS02G32490.1-MONOMER	705	91.22	205	18	0	617	3	270	474	1e-118	421	-	-	-	-
Locus_24330_Transcript_1/1_Confidence_1.000_Length_1285	1285	LOC_OS10G01750_PlantCyc_LOC_OS10G01750.1-MONOMER	1350	44.02	493	210	6	2	1285	343	834	4e-101	363	-	-	-	-
Locus_2439_Transcript_1/3_Confidence_0.667_Length_3309	3309	Q941D0_PlantCyc_MONOMER-13724	443	40.41	292	165	4	1307	447	110	397	9e-55	210	laccase	Toxicodendron vernicifluum	oligomeric urushiol biosynthesis	lacquer laccase||lacquer laccase
Locus_24523_Transcript_2/2_Confidence_1.000_Length_802	802	LOC_OS04G47120_PlantCyc_LOC_OS04G47120.1-MONOMER	428	61.72	256	98	0	771	4	2	257	3e-87	316	-	-	-	-
Locus_24545_Transcript_1/1_Confidence_1.000_Length_1346	1346	LOC_OS09G36520_PlantCyc_LOC_OS09G36520.1-MONOMER	337	67.09	313	101	1	1151	219	25	337	7e-121	428	-	-	-	-
Locus_24572_Transcript_1/1_Confidence_1.000_Length_489	489	LOC_OS12G04260_PlantCyc_LOC_OS12G04260.1-MONOMER	427	77.63	76	17	0	483	256	345	420	2e-30	125	-	-	-	-
Locus_24577_Transcript_1/1_Confidence_1.000_Length_488	488	LOC_OS04G52730_PlantCyc_LOC_OS04G52730.1-MONOMER	391	69.03	113	35	0	150	488	1	113	2e-42	166	-	-	-	-
Locus_2461_Transcript_3/5_Confidence_0.615_Length_1466	1466	LOC_OS06G50050_PlantCyc_LOC_OS06G50050.1-MONOMER	393	24.52	208	134	5	967	371	77	270	7e-06	47.0	-	-	-	-
Locus_24681_Transcript_1/1_Confidence_1.000_Length_713	713	Q0WTI8_PlantCyc_AT2G41000-MONOMER	184	34.94	83	49	1	222	455	3	85	2e-09	57.4	-	-	-	-
Locus_24692_Transcript_1/2_Confidence_1.000_Length_397	397	LOC_OS03G50010_PlantCyc_LOC_OS03G50010.1-MONOMER	586	59.09	44	18	0	174	305	409	452	9e-16	63.5	-	-	-	-
Locus_2470_Transcript_3/5_Confidence_0.375_Length_2087	2087	LOC_OS06G30310_PlantCyc_LOC_OS06G30310.1-MONOMER	1452	72.65	490	116	2	4	1422	903	1391	0.0	717	-	-	-	-
Locus_2475_Transcript_3/4_Confidence_0.667_Length_2425	2425	LOC_OS09G29190_PlantCyc_LOC_OS09G29190.1-MONOMER	403	79.32	324	67	0	1287	316	73	396	7e-157	549	-	-	-	-
Locus_24769_Transcript_1/1_Confidence_1.000_Length_298	298	LOC_OS05G06140_PlantCyc_LOC_OS05G06140.1-MONOMER	545	36.36	99	54	4	288	4	421	514	9e-13	66.2	-	-	-	-
Locus_24801_Transcript_1/1_Confidence_1.000_Length_292	292	LOC_OS03G50450_PlantCyc_LOC_OS03G50450.1-MONOMER	686	33.73	83	52	2	253	5	128	207	2e-06	45.1	-	-	-	-
Locus_24866_Transcript_1/1_Confidence_1.000_Length_786	786	Q941D0_PlantCyc_MONOMER-13724	443	36.68	199	115	5	783	208	202	396	2e-29	124	laccase	Toxicodendron vernicifluum	oligomeric urushiol biosynthesis	lacquer laccase||lacquer laccase
Locus_24886_Transcript_1/1_Confidence_1.000_Length_1650	1650	LOC_OS04G41510_PlantCyc_LOC_OS04G41510.1-MONOMER	876	28.16	206	123	6	421	984	567	765	2e-08	55.8	-	-	-	-
Locus_24921_Transcript_1/1_Confidence_1.000_Length_557	557	LOC_OS02G53130_PlantCyc_LOC_OS02G53130.1-MONOMER	889	85.95	185	26	0	2	556	302	486	4e-101	361	-	-	-	-
Locus_24967_Transcript_1/1_Confidence_1.000_Length_650	650	LOC_OS07G13530_PlantCyc_LOC_OS07G13530.1-MONOMER	215	89.09	110	12	0	3	332	90	199	1e-52	200	-	-	-	-
Locus_24969_Transcript_1/1_Confidence_1.000_Length_1049	1049	LOC_OS07G13530_PlantCyc_LOC_OS07G13530.1-MONOMER	215	47.00	217	104	6	115	744	1	213	2e-44	174	-	-	-	-
Locus_2496_Transcript_1/2_Confidence_1.000_Length_2643	2643	LOC_OS03G40020_PlantCyc_LOC_OS03G40020.1-MONOMER	742	29.38	565	396	2	372	2057	116	680	3e-78	288	-	-	-	-
Locus_24971_Transcript_1/1_Confidence_1.000_Length_584	584	Q9LUZ6_PlantCyc_AT5G58600-MONOMER	402	43.33	90	49	2	331	68	66	155	1e-17	84.3	UDP glycosyltransferase	Arabidopsis thaliana	cytokinins-O-glucoside biosynthesis	UDP glycosyltransferase
Locus_24992_Transcript_1/1_Confidence_1.000_Length_1312	1312	O81884_PlantCyc_AT4G33670-MONOMER	319	31.00	229	141	5	1243	584	9	229	2e-18	88.6	AT4G33670	Arabidopsis thaliana	ascorbate biosynthesis I (L-galactose pathway)	L-galactose dehydrogenase
Locus_25041_Transcript_1/1_Confidence_1.000_Length_282	282	LOC_OS01G49890_PlantCyc_LOC_OS01G49890.1-MONOMER	525	70.45	88	18	3	30	281	55	138	5e-26	110	-	-	-	-
Locus_25059_Transcript_3/3_Confidence_0.600_Length_2272	2272	Q8RY71_PlantCyc_MONOMER-12265	341	24.30	321	162	11	1720	983	8	322	2e-11	66.2	ESP	Arabidopsis thaliana	glucosinolate breakdown	epithiospecifier protein||epithiospecifier protein
Locus_25088_Transcript_1/1_Confidence_1.000_Length_417	417	Q941D0_PlantCyc_MONOMER-13724	443	39.81	108	61	3	416	102	289	395	6e-12	64.3	laccase	Toxicodendron vernicifluum	oligomeric urushiol biosynthesis	lacquer laccase||lacquer laccase
Locus_25109_Transcript_1/1_Confidence_1.000_Length_520	520	SGN-U563958_PlantCyc_SGN-U315267-MONOMER	421	34.78	115	70	2	1	345	223	332	2e-12	66.6	SGN-U315267	Solanum lycopersicum	heme biosynthesis from uroporphyrinogen-III I	UROPORPHYRINOGEN DECARBOXYLASE
Locus_25111_Transcript_2/2_Confidence_1.000_Length_627	627	Q0WU61_PlantCyc_AT2G45880-MONOMER	691	55.42	83	37	0	74	322	226	308	2e-22	100	AT2G45880	Arabidopsis thaliana	starch degradation	beta-amylase
Locus_25159_Transcript_2/2_Confidence_1.000_Length_2815	2815	LOC_OS01G70490_PlantCyc_LOC_OS01G70490.1-MONOMER	770	40.79	782	420	11	174	2504	24	767	2e-152	534	-	-	-	-
Locus_25196_Transcript_2/4_Confidence_0.571_Length_544	544	LOC_OS06G43760_PlantCyc_LOC_OS06G43760.1-MONOMER	1157	65.00	80	28	0	1	240	982	1061	3e-25	109	-	-	-	-
Locus_2519_Transcript_1/1_Confidence_1.000_Length_289	289	Q9LM93_PlantCyc_AT1G20575-MONOMER	246	90.70	43	4	0	289	161	204	246	7e-18	83.2	AT1G20575	Arabidopsis thaliana	dolichyl-diphosphooligosaccharide biosynthesis	dolichyl-phosphate beta-D-mannosyltransferase
Locus_25219_Transcript_1/1_Confidence_1.000_Length_627	627	LOC_OS03G50450_PlantCyc_LOC_OS03G50450.1-MONOMER	686	36.11	108	68	1	31	354	107	213	3e-12	66.2	-	-	-	-
Locus_2523_Transcript_1/2_Confidence_1.000_Length_275	275	LOC_OS09G29070_PlantCyc_LOC_OS09G29070.1-MONOMER	625	80.00	30	6	0	246	157	527	556	2e-07	48.5	-	-	-	-
Locus_25299_Transcript_1/1_Confidence_1.000_Length_400	400	LOC_OS01G08440_PlantCyc_LOC_OS01G08440.1-MONOMER	487	43.90	82	41	2	152	394	190	267	1e-24	68.6	-	-	-	-
Locus_25357_Transcript_1/1_Confidence_1.000_Length_391	391	LOC_OS01G03020_PlantCyc_LOC_OS01G03020.1-MONOMER	946	84.09	132	18	1	389	3	67	198	2e-66	245	-	-	-	-
Locus_25399_Transcript_1/1_Confidence_1.000_Length_345	345	LOC_OS07G41080_PlantCyc_LOC_OS07G41080.1-MONOMER	700	60.53	38	15	0	8	121	492	529	9e-07	46.6	-	-	-	-
Locus_25423_Transcript_2/3_Confidence_0.667_Length_665	665	SGN-U586529_PlantCyc_SGN-U316758-MONOMER	198	28.89	180	68	3	659	132	8	131	6e-18	85.5	SGN-U316758	Solanum lycopersicum	photorespiration	hydroxypyruvate reductase
Locus_25432_Transcript_3/3_Confidence_0.600_Length_1319	1319	Q84V25_PlantCyc_MONOMER-14068	322	29.50	261	160	9	1133	384	13	260	1e-16	82.4	FaQR	Fragaria x ananassa	furaneol biosynthesis	enone oxidoreductase||enone oxidoreductase||enone oxidoreductase||enone oxidoreductase
Locus_25577_Transcript_1/1_Confidence_1.000_Length_308	308	LOC_OS01G14630_PlantCyc_LOC_OS01G14630.1-MONOMER	314	63.16	38	14	0	308	195	277	314	1e-07	48.9	-	-	-	-
Locus_2560_Transcript_1/8_Confidence_0.619_Length_1278	1278	LOC_OS02G06140_PlantCyc_LOC_OS02G06140.1-MONOMER	1559	47.38	382	200	1	1278	133	1004	1384	3e-91	330	-	-	-	-
Locus_25654_Transcript_3/3_Confidence_0.667_Length_1822	1822	LOC_OS11G39670_PlantCyc_LOC_OS11G39670.1-MONOMER	509	79.82	451	87	2	1727	384	60	509	0.0	728	-	-	-	-
Locus_25659_Transcript_1/1_Confidence_1.000_Length_287	287	P56780_PlantCyc_ATCG00710-MONOMER	73	92.68	41	3	0	1	123	33	73	2e-16	78.6	PsbH	Arabidopsis thaliana	photosynthesis light reactions	photosystem II
Locus_25675_Transcript_1/1_Confidence_1.000_Length_321	321	O65621_PlantCyc_AT4G37970-MONOMER	363	66.67	87	29	0	263	3	5	91	2e-33	134	-	-	-	-
Locus_2567_Transcript_1/1_Confidence_1.000_Length_2488	2488	LOC_OS02G38480_PlantCyc_LOC_OS02G38480.1-MONOMER	1765	21.67	466	291	14	1181	2410	701	1148	1e-12	70.1	-	-	-	-
Locus_25680_Transcript_1/1_Confidence_1.000_Length_549	549	LOC_OS10G35020_PlantCyc_LOC_OS10G35020.1-MONOMER	500	48.41	126	65	0	11	388	363	488	2e-32	132	-	-	-	-
Locus_25720_Transcript_3/3_Confidence_0.667_Length_1618	1618	Q94AX4_PlantCyc_AT5G06580-MONOMER	567	76.99	365	81	2	1499	405	86	447	0.0	588	AT5G06580	Arabidopsis thaliana	photorespiration	D-lactate dehydrogenase
Locus_25763_Transcript_1/1_Confidence_1.000_Length_590	590	LOC_OS02G06140_PlantCyc_LOC_OS02G06140.1-MONOMER	1559	50.00	84	42	0	335	586	1277	1360	8e-30	80.5	-	-	-	-
Locus_25817_Transcript_1/1_Confidence_1.000_Length_305	305	Q9SZT8_PlantCyc_AT4G37830-MONOMER	632	39.22	102	61	1	2	304	206	307	1e-15	75.5	AT4G37830	Arabidopsis thaliana	aerobic respiration -- electron donor II	complex IV
Locus_2584_Transcript_2/4_Confidence_0.727_Length_5514	5514	LOC_OS03G03610_PlantCyc_LOC_OS03G03610.1-MONOMER	1907	52.74	1862	664	38	3	5411	48	1752	0.0	1739	-	-	-	-
Locus_25874_Transcript_1/1_Confidence_1.000_Length_740	740	LOC_OS03G40020_PlantCyc_LOC_OS03G40020.1-MONOMER	742	25.81	217	148	6	697	59	148	355	5e-15	75.9	-	-	-	-
Locus_25949_Transcript_1/1_Confidence_1.000_Length_497	497	LOC_OS08G02380_PlantCyc_LOC_OS08G02380.1-MONOMER	530	36.36	99	49	2	115	411	84	168	4e-12	65.5	-	-	-	-
Locus_26006_Transcript_1/1_Confidence_1.000_Length_814	814	O49594_PlantCyc_AT1G74470-MONOMER	472	61.11	144	54	2	814	386	328	470	2e-42	167	AT1G74470	Arabidopsis thaliana	phytyl diphosphate biosynthesis	geranylgeranyl reductase
Locus_2602_Transcript_1/3_Confidence_0.600_Length_1114	1114	LOC_OS11G29370_PlantCyc_LOC_OS11G29370.1-MONOMER	518	77.37	190	43	0	190	759	329	518	9e-87	315	-	-	-	-
Locus_2602_Transcript_2/3_Confidence_0.600_Length_1215	1215	LOC_OS11G29370_PlantCyc_LOC_OS11G29370.1-MONOMER	518	74.05	262	64	1	209	994	261	518	6e-114	405	-	-	-	-
Locus_2610_Transcript_1/1_Confidence_1.000_Length_601	601	LOC_OS10G42540_PlantCyc_LOC_OS10G42540.1-MONOMER	105	82.35	102	17	1	48	350	1	102	2e-47	182	-	-	-	-
Locus_26147_Transcript_1/1_Confidence_1.000_Length_237	237	Q39194_PlantCyc_AT2G30570-MONOMER	133	70.97	31	9	0	3	95	89	119	4e-09	53.9	-	-	-	-
Locus_26172_Transcript_1/1_Confidence_1.000_Length_493	493	LOC_OS04G57490_PlantCyc_LOC_OS04G57490.1-MONOMER	490	49.24	132	46	4	133	492	84	206	1e-25	110	-	-	-	-
Locus_26222_Transcript_1/1_Confidence_1.000_Length_278	278	Q9LZI2_PlantCyc_AT3G62830-MONOMER	445	41.30	92	46	3	13	270	1	90	4e-10	57.4	dTDP-glucose 4,6-dehydratase	Arabidopsis thaliana	dTDP-L-rhamnose biosynthesis II	dTDP-glucose 4,6-dehydratase
Locus_26246_Transcript_2/4_Confidence_0.571_Length_471	471	LOC_OS02G35039_PlantCyc_LOC_OS02G35039.1-MONOMER	292	59.76	82	33	0	254	9	120	201	9e-24	103	-	-	-	-
Locus_26246_Transcript_3/4_Confidence_0.571_Length_413	413	LOC_OS02G35039_PlantCyc_LOC_OS02G35039.1-MONOMER	292	60.00	80	32	0	413	174	119	198	4e-24	104	-	-	-	-
[truncated: 6,790 more rows]
