# Supplementary material for: De Novo Transcriptome Assembly (NGS) of Curcuma longa L. Rhizome Reveals Novel Transcripts Related to Anticancer and Antimalarial Terpenoids
Source: PLoS One. 2013 Feb 28;8(2):e56217. doi: 10.1371/journal.pone.0056217 (PMC3585318; doi:10.1371/journal.pone.0056217)
Supplement: File S5 — KOG table. The table lists the KOG annotations from which KOG terms were determined. (XLS) [file pone.0056217.s005.xls]

## Sheet: Sheet1
Transcript ID	Transcript Length	KOG Protein	KOG Length	% Identity	Alignment Length	Mismatches	Gap Openings	Transcript Start	Transcript End	KOG Start	KOG End	Evalue	Bit Score	Protein Name
10004_Transcript_1/1_Confidence_1.000_Length_487_45	487	At1g76680	372	68.29	164	50	1	1	486	14	177	3e-63	238	[CR] KOG0134 NADH:flavin oxidoreductase/12-oxophytodienoate reductase
10026_Transcript_8/10_Confidence_0.452_Length_1387_45	1387	At1g72710	465	82.28	378	62	3	213	1343	1	374	4e-179	626	[T] KOG1164 Casein kinase (serine/threonine/tyrosine protein kinase)
10042_Transcript_1/2_Confidence_1.000_Length_1108_45	1108	At5g16710_1	263	73.37	184	49	0	157	708	47	230	1e-82	305	[P] KOG1422 Intracellular Cl- channel CLIC, contains GST domain
10044_Transcript_1/1_Confidence_1.000_Length_1108_45	1108	At4g02730	333	67.62	315	102	0	1088	144	17	331	2e-132	470	[R] KOG0266 WD40 repeat-containing protein
10046_Transcript_3/4_Confidence_0.667_Length_718_45	718	At2g47110	157	95.21	146	6	1	718	281	8	152	2e-60	230	[J] KOG0004 Ubiquitin/40S ribosomal protein S27a fusion
10058_Transcript_2/5_Confidence_0.714_Length_1771_45	1771	At1g80360	394	69.55	243	73	1	985	260	152	394	1e-99	362	[E] KOG0257 Kynurenine aminotransferase, glutamine transaminase K
10058_Transcript_4/5_Confidence_0.714_Length_2182_45	2182	At1g80360	394	67.31	208	67	1	2003	1383	1	208	5e-80	297	[E] KOG0257 Kynurenine aminotransferase, glutamine transaminase K
10075_Transcript_1/2_Confidence_1.000_Length_1694_45	1694	At4g16070	692	57.51	193	77	2	5	568	99	291	2e-89	212	[IOT] KOG2088 Predicted lipase/calmodulin-binding heat-shock protein
10103_Transcript_2/4_Confidence_0.429_Length_739_45	739	At5g58490	324	63.11	122	45	0	4	369	202	323	1e-40	165	[V] KOG1502 Flavonol reductase/cinnamoyl-CoA reductase
10125_Transcript_1/1_Confidence_1.000_Length_659_45	659	At2g02150	1107	59.26	216	88	0	650	3	128	343	2e-71	267	[R] KOG4197 FOG: PPR repeat
10135_Transcript_1/2_Confidence_1.000_Length_840_45	840	At3g31023	1098	36.27	102	65	0	306	1	28	129	5e-13	73.6	[R] KOG0017 FOG: Transposon-encoded proteins with TYA, reverse transcriptase, integrase domains in various combinations
10144_Transcript_1/1_Confidence_1.000_Length_1297_45	1297	At1g61870	408	53.36	283	128	1	15	851	121	403	3e-81	300	[R] KOG4197 FOG: PPR repeat
10158_Transcript_1/1_Confidence_1.000_Length_993_45	993	At1g17260	946	79.88	328	65	1	1	984	561	887	7e-131	465	[P] KOG0205 Plasma membrane H+-transporting ATPase
10166_Transcript_1/1_Confidence_1.000_Length_859_45	859	At3g51850	503	69.4	183	31	1	859	311	339	496	2e-62	238	[T] KOG0032 Ca2+/calmodulin-dependent protein kinase, EF-Hand protein superfamily
101_Transcript_1/3_Confidence_0.429_Length_537_45	537	At3g15940	697	67.71	96	31	0	537	250	599	694	1e-32	137	[M] KOG0853 Glycosyltransferase
10204_Transcript_1/1_Confidence_1.000_Length_254_45	254	At1g03510	429	45.24	84	44	1	1	252	122	203	1e-09	59.7	[R] KOG4197 FOG: PPR repeat
10208_Transcript_2/2_Confidence_1.000_Length_711_45	711	YER027c	417	41.79	67	39	0	508	708	160	226	3e-11	67.4	[G] KOG1616 Protein involved in Snf1 protein kinase complex assembly
10209_Transcript_1/1_Confidence_1.000_Length_547_45	547	At1g05200	948	56.77	192	71	1	546	7	172	363	6e-59	224	[PET] KOG1052 Glutamate-gated kainate-type ion channel receptor subunit GluR5 and related subunits
1020_Transcript_3/3_Confidence_0.600_Length_2231_45	2231	At2g21470	700	74.2	531	136	1	2119	530	1	531	0	815	[O] KOG2013 SMT3/SUMO-activating complex, catalytic component UBA2
10213_Transcript_3/3_Confidence_0.500_Length_1874_45	1874	At5g46290	473	85.71	413	57	1	1796	558	56	466	0	724	[IQ] KOG1394 3-oxoacyl-(acyl-carrier-protein) synthase (I and II)
1024_Transcript_3/4_Confidence_0.625_Length_571_45	571	At2g38400	477	73.03	89	24	0	570	304	383	471	2e-34	144	[E] KOG1404 Alanine-glyoxylate aminotransferase AGT2
10252_Transcript_3/3_Confidence_0.714_Length_845_45	845	At3g07170	203	64.81	54	19	0	439	278	141	194	4e-12	70.5	[A] KOG4374 RNA-binding protein Bicaudal-C
10261_Transcript_1/1_Confidence_1.000_Length_1543_45	1543	At1g30450_1	965	65.74	470	141	7	1391	3	1	457	1e-162	571	[P] KOG2082 K+/Cl- cotransporter KCC1 and related transporters
10266_Transcript_1/2_Confidence_1.000_Length_698_45	698	At2g36830	251	76.74	215	49	1	643	2	1	215	2e-71	266	[G] KOG0223 Aquaporin (major intrinsic protein family)
10270_Transcript_1/1_Confidence_1.000_Length_1349_45	1349	AtCh030	498	83.55	152	25	0	778	1233	347	498	2e-117	244	[C] KOG1350 F0F1-type ATP synthase, beta subunit
10285_Transcript_1/1_Confidence_1.000_Length_245_45	245	At1g12770_2	602	42.31	78	45	0	236	3	368	445	3e-13	72	[R] KOG4197 FOG: PPR repeat
1029_Transcript_1/5_Confidence_0.667_Length_1412_45	1412	Hs21361285	373	42.75	400	182	5	1358	177	12	370	6e-80	296	[A] KOG3980 RNA 3'-terminal phosphate cyclase
10304_Transcript_5/7_Confidence_0.579_Length_1760_45	1760	At2g37850	447	35.06	385	222	7	1739	609	2	366	2e-42	172	[OUT] KOG0595 Serine/threonine-protein kinase involved in autophagy
10338_Transcript_2/3_Confidence_0.667_Length_747_45	747	At2g18100	655	42.26	168	80	4	186	665	4	162	6e-19	92.8	[S] KOG2385 Uncharacterized conserved protein
10342_Transcript_1/1_Confidence_1.000_Length_425_45	425	At1g37110	1356	60.87	92	36	0	3	278	960	1051	8e-27	117	[R] KOG0017 FOG: Transposon-encoded proteins with TYA, reverse transcriptase, integrase domains in various combinations
10371_Transcript_1/1_Confidence_1.000_Length_482_45	482	At5g06530	567	60.61	66	26	0	2	199	264	329	1e-27	82.4	[Q] KOG0061 Transporter, ABC superfamily (Breast cancer resistance protein)
10378_Transcript_1/4_Confidence_0.444_Length_1118_45	1118	At2g26550	299	52.98	151	53	3	969	571	49	199	5e-59	149	[P] KOG4480 Heme oxygenase
1037_Transcript_2/3_Confidence_0.867_Length_1152_45	1152	At5g10630_2	462	59.72	72	24	4	206	421	339	405	4e-27	71.6	[J] KOG0458 Elongation factor 1 alpha
10385_Transcript_1/5_Confidence_0.636_Length_2302_45	2302	At5g50160	713	40.56	715	400	10	2204	111	7	713	6e-135	480	[PQ] KOG0039 Ferric reductase, NADH/NADPH oxidase and related proteins
10406_Transcript_1/1_Confidence_1.000_Length_1255_45	1255	At1g03910	672	60.53	114	45	0	657	316	257	370	1e-65	148	[T] KOG2370 Cactin
1040_Transcript_3/7_Confidence_0.700_Length_4677_45	4677	At5g04290	1493	30.15	1519	819	42	22	4389	1	1340	4e-145	515	[K] KOG1999 RNA polymerase II transcription elongation factor DSIF/SUPT5H/SPT5
10412_Transcript_3/3_Confidence_0.600_Length_1250_45	1250	At5g18640	369	63.49	315	113	2	178	1116	34	348	1e-120	431	[I] KOG4569 Predicted lipase
10419_Transcript_1/1_Confidence_1.000_Length_1457_45	1457	At2g07680	1146	67.42	485	158	0	1	1455	655	1139	1e-171	601	[Q] KOG0054 Multidrug resistance-associated protein/mitoxantrone resistance protein, ABC superfamily
10440_Transcript_1/1_Confidence_1.000_Length_1530_45	1530	At2g34560	393	69.88	405	104	3	1442	231	4	391	3e-158	556	[O] KOG0738 AAA+-type ATPase
1044_Transcript_7/10_Confidence_0.516_Length_1637_45	1637	At3g14470	1054	32.33	266	154	10	786	7	174	419	6e-26	117	[T] KOG4658 Apoptotic ATPase
10450_Transcript_1/1_Confidence_1.000_Length_385_45	385	At5g28290	568	86.54	104	14	0	74	385	1	104	3e-46	181	[R] KOG0589 Serine/threonine protein kinase
1046_Transcript_7/8_Confidence_0.650_Length_4836_45	4836	At2g20300	435	62.23	368	121	6	1481	384	20	371	3e-120	432	[T] KOG1187 Serine/threonine protein kinase
1047_Transcript_17/18_Confidence_0.212_Length_1704_45	1704	At5g35620	198	69.93	143	37	3	1690	1274	25	165	1e-54	213	[J] KOG1670 Translation initiation factor 4F, cap-binding subunit (eIF-4E) and related cap-binding proteins
1047_Transcript_18/18_Confidence_0.288_Length_1151_45	1151	At3g07040	926	32.85	137	78	7	654	274	761	893	1e-06	52.8	[T] KOG4658 Apoptotic ATPase
10481_Transcript_6/7_Confidence_0.600_Length_2531_45	2531	At1g31812	92	71.79	78	22	0	2067	2300	4	81	6e-27	121	[I] KOG0817 Acyl-CoA-binding protein
1048_Transcript_6/7_Confidence_0.625_Length_4127_45	4127	At4g13430	509	79.37	475	98	0	300	1724	34	508	0	781	[E] KOG0454 3-isopropylmalate dehydratase (aconitase superfamily)
1049_Transcript_1/2_Confidence_1.000_Length_1102_45	1102	At5g17550	274	61.81	199	73	3	242	838	79	274	1e-66	252	[U] KOG3133 40 kDa farnesylated protein associated with peroxisomes
10507_Transcript_3/6_Confidence_0.350_Length_1230_45	1230	At1g53850	237	89.53	86	9	0	724	981	152	237	6e-38	157	[O] KOG0176 20S proteasome, regulatory subunit alpha type PSMA5/PUP2
10507_Transcript_5/6_Confidence_0.400_Length_1729_45	1729	At1g17290	488	81.82	143	26	0	278	706	240	382	2e-63	242	[E] KOG0258 Alanine aminotransferase
10508_Transcript_8/10_Confidence_0.478_Length_2972_45	2972	At1g11265	1352	44.8	375	190	5	1232	2347	1	361	3e-146	296	[R] KOG0017 FOG: Transposon-encoded proteins with TYA, reverse transcriptase, integrase domains in various combinations
10524_Transcript_1/1_Confidence_1.000_Length_471_45	471	At2g38050	262	63.78	127	44	2	467	93	136	262	5e-44	174	[I] KOG1638 Steroid reductase
1053_Transcript_5/6_Confidence_0.375_Length_1692_45	1692	At4g38950	834	33.73	424	210	12	327	1586	477	833	8e-44	177	[Z] KOG0242 Kinesin-like protein
10553_Transcript_1/4_Confidence_0.625_Length_1149_45	1149	HsM14249476	215	45	40	22	0	889	1008	108	147	2e-06	52	[R] KOG1311 DHHC-type Zn-finger proteins
10565_Transcript_1/1_Confidence_1.000_Length_434_45	434	At2g22350	321	45.9	61	33	0	250	432	153	213	2e-08	56.6	[R] KOG1075 FOG: Reverse transcriptase
10612_Transcript_1/1_Confidence_1.000_Length_862_45	862	At4g27010	2535	46.18	275	144	2	830	6	23	293	9e-66	248	[S] KOG1791 Uncharacterized conserved protein
10621_Transcript_1/1_Confidence_1.000_Length_964_45	964	At4g15560	717	75	196	23	1	368	955	380	549	2e-118	275	[G] KOG0523 Transketolase
10654_Transcript_1/2_Confidence_1.000_Length_1153_45	1153	At2g35320	282	58.99	278	109	1	1055	237	1	278	2e-85	315	[R] KOG3107 Predicted haloacid dehalogenase-like hydrolase (eyes absent)
10659_Transcript_4/4_Confidence_0.667_Length_2657_45	2657	At3g27190	483	81.06	264	49	1	105	896	50	312	7e-120	430	[TZ] KOG4203 Armadillo/beta-Catenin/plakoglobin
10669_Transcript_1/1_Confidence_1.000_Length_885_45	885	At5g65360	136	91.3	23	2	0	763	831	13	35	1e-08	45.1	[B] KOG1745 Histones H3 and H4
10680_Transcript_2/2_Confidence_1.000_Length_269_45	269	At4g38600	757	65.71	35	12	0	146	42	572	606	1e-06	50.1	[O] KOG0170 E3 ubiquitin protein ligase
10712_Transcript_1/1_Confidence_1.000_Length_1385_45	1385	At4g27760	374	66.85	362	118	1	1306	221	15	374	2e-134	477	[Q] KOG1208 Dehydrogenases with different specificities (related to short-chain alcohol dehydrogenases)
10716_Transcript_1/1_Confidence_1.000_Length_424_45	424	At2g28710	156	45.59	68	26	1	12	182	78	145	6e-10	61.2	[R] KOG1721 FOG: Zn-finger
1071_Transcript_2/2_Confidence_1.000_Length_1300_45	1300	At2g26280	567	37.25	400	211	8	1277	171	18	408	5e-70	248	[L] KOG2401 Predicted MutS-related protein involved in mismatch repair
10720_Transcript_1/2_Confidence_1.000_Length_1855_45	1855	At1g11290	809	45.25	579	310	4	8	1732	234	809	7e-140	496	[R] KOG4197 FOG: PPR repeat
10727_Transcript_1/1_Confidence_1.000_Length_1179_45	1179	At2g01490	207	72.4	192	51	1	1137	568	1	192	3e-78	290	[I] KOG3290 Peroxisomal phytanoyl-CoA hydroxylase
10737_Transcript_1/1_Confidence_1.000_Length_560_45	560	Hs13654276	403	64.12	131	47	0	396	4	26	156	7e-45	178	[A] KOG3908 Queuine-tRNA ribosyltransferase
10748_Transcript_1/1_Confidence_1.000_Length_604_45	604	At4g00720	472	52.55	196	87	4	572	3	1	196	2e-46	183	[G] KOG0658 Glycogen synthase kinase-3
10765_Transcript_1/1_Confidence_1.000_Length_447_45	447	At1g77760_1	500	84.46	148	23	0	2	445	303	450	4e-76	281	[C] KOG0535 Sulfite oxidase, molybdopterin-binding component
1076_Transcript_6/7_Confidence_0.684_Length_2603_45	2603	At2g33440	475	53.61	97	45	0	1365	1655	284	380	1e-21	104	[A] KOG0120 Splicing factor U2AF, large subunit (RRM superfamily)
10784_Transcript_1/1_Confidence_1.000_Length_1263_45	1263	At2g26070	267	61.72	209	80	0	295	921	55	263	2e-84	311	[S] KOG3150 Uncharacterized conserved protein
10787_Transcript_1/1_Confidence_1.000_Length_367_45	367	At3g18660	575	55.71	70	31	0	6	215	479	548	1e-21	100	[G] KOG1950 Glycosyl transferase, family 8 - glycogenin
10792_Transcript_1/1_Confidence_1.000_Length_939_45	939	At1g08070	741	47.39	211	110	1	28	660	532	741	2e-53	207	[R] KOG4197 FOG: PPR repeat
10797_Transcript_1/1_Confidence_1.000_Length_385_45	385	At3g09040	1028	49.59	121	61	0	17	379	773	893	1e-29	126	[R] KOG4197 FOG: PPR repeat
10799_Transcript_1/1_Confidence_1.000_Length_774_45	774	Hs4757754	316	31.89	254	168	4	12	758	37	290	7e-30	129	[U] KOG0819 Annexin
10800_Transcript_1/2_Confidence_1.000_Length_1315_45	1315	At1g12220	889	39.67	368	215	5	1099	5	138	501	1e-56	219	[T] KOG4658 Apoptotic ATPase
10805_Transcript_1/1_Confidence_1.000_Length_1375_45	1375	At1g68560	915	69.04	449	137	2	1368	22	418	864	0	669	[G] KOG1065 Maltase glucoamylase and related hydrolases, glycosyl hydrolase family 31
10824_Transcript_1/1_Confidence_1.000_Length_248_45	248	At5g05130	881	65.38	52	18	0	2	157	254	305	4e-15	78.2	[KL] KOG1001 Helicase-like transcription factor HLTF/DNA helicase RAD5, DEAD-box superfamily
10834_Transcript_1/1_Confidence_1.000_Length_362_45	362	At1g72160	490	62.3	122	43	1	362	6	299	420	1e-40	162	[I] KOG1471 Phosphatidylinositol transfer protein SEC14 and related proteins
10835_Transcript_3/7_Confidence_0.174_Length_657_45	657	At4g34460	377	76.28	156	36	1	466	2	1	156	5e-59	225	[R] KOG0286 G-protein beta subunit
10836_Transcript_1/4_Confidence_0.727_Length_4330_45	4330	At5g01400	1467	46.93	1287	596	22	1	3780	17	1243	0	1023	[A] KOG1895 mRNA cleavage and polyadenylation factor II complex, subunit PTA1
10836_Transcript_2/4_Confidence_0.636_Length_4306_45	4306	At5g01400	1467	46.97	1286	589	22	1	3756	17	1243	0	1021	[A] KOG1895 mRNA cleavage and polyadenylation factor II complex, subunit PTA1
10840_Transcript_1/1_Confidence_1.000_Length_2546_45	2546	At4g30490	447	60.55	218	49	2	2428	1775	79	259	6e-133	254	[R] KOG2383 Predicted ATPase
10847_Transcript_1/1_Confidence_1.000_Length_1237_45	1237	At3g54630	568	41.98	343	196	2	1227	202	226	566	7e-50	196	[D] KOG0995 Centromere-associated protein HEC1
10859_Transcript_1/1_Confidence_1.000_Length_234_45	234	At2g31080	1231	37.97	79	43	5	16	234	770	848	4e-06	48.1	[R] KOG1075 FOG: Reverse transcriptase
10860_Transcript_1/1_Confidence_1.000_Length_480_45	480	At2g07650	732	37.84	148	81	3	46	468	293	436	8e-24	107	[R] KOG1075 FOG: Reverse transcriptase
10870_Transcript_1/2_Confidence_1.000_Length_780_45	780	At3g20230	187	74.1	139	34	1	554	138	50	186	1e-55	214	[O] KOG1870 Ubiquitin C-terminal hydrolase
10903_Transcript_4/5_Confidence_0.636_Length_2674_45	2674	At3g08650	595	66.67	594	187	5	1964	195	6	592	4e-163	574	[P] KOG2474 Zinc transporter and related ZIP domain-containing proteins
1090_Transcript_7/7_Confidence_0.444_Length_5023_45	5023	At1g77800	1506	34.78	1518	760	43	5017	743	54	1434	0	684	[R] KOG0954 PHD finger protein
10917_Transcript_4/4_Confidence_0.571_Length_2965_45	2965	At2g28360	826	56.45	597	236	6	412	2196	65	639	1e-179	629	[D] KOG2073 SAP family cell cycle dependent phosphatase-associated protein
10933_Transcript_1/1_Confidence_1.000_Length_449_45	449	At5g48600	1241	55.7	149	63	1	3	449	814	959	3e-32	135	[BD] KOG0996 Structural maintenance of chromosome protein 4 (chromosome condensation complex Condensin, subunit C)
10939_Transcript_4/7_Confidence_0.389_Length_810_45	810	At2g42500	313	94.07	135	8	0	405	1	163	297	1e-75	281	[T] KOG0371 Serine/threonine protein phosphatase 2A, catalytic subunit
10939_Transcript_6/7_Confidence_0.278_Length_1166_45	1166	At2g42500	313	89.49	314	32	1	1129	188	1	313	8e-172	601	[T] KOG0371 Serine/threonine protein phosphatase 2A, catalytic subunit
1094_Transcript_1/1_Confidence_1.000_Length_1509_45	1509	At2g32760_1	286	46.18	249	120	5	1165	425	1	237	1e-35	149	[R] KOG2896 UV radiation resistance associated protein
10951_Transcript_2/2_Confidence_1.000_Length_5647_45	5647	At5g23150	1392	45.57	485	230	12	2680	4104	565	1025	5e-84	312	[K] KOG1904 Transcription coactivator
10961_Transcript_1/1_Confidence_1.000_Length_1747_45	1747	Hs14424433	1499	39.56	594	330	7	28	1725	731	1323	3e-114	410	[R] KOG0206 P-type ATPase
1096_Transcript_3/4_Confidence_0.556_Length_1073_45	1073	At4g05450	197	78.42	139	27	2	471	887	62	197	3e-59	227	[C] KOG3309 Ferredoxin
10974_Transcript_2/4_Confidence_0.222_Length_773_45	773	At2g23820	243	76.92	143	33	0	153	581	80	222	2e-61	234	[R] KOG3197 Predicted hydrolases of HD superfamily
10981_Transcript_2/2_Confidence_1.000_Length_1698_45	1698	At4g38640	523	53.37	504	182	6	9	1475	51	516	1e-120	432	[I] KOG1362 Choline transporter-like protein
10996_Transcript_1/1_Confidence_1.000_Length_568_45	568	At5g16860	850	49.47	188	87	2	566	3	161	340	8e-47	184	[R] KOG4197 FOG: PPR repeat
109_Transcript_1/3_Confidence_0.667_Length_912_45	912	At5g40850	369	81.25	224	42	0	911	240	139	362	1e-99	361	[H] KOG1527 Uroporphyrin III methyltransferase
11001_Transcript_1/1_Confidence_1.000_Length_255_45	255	At5g06710	225	82.72	81	11	1	21	254	58	138	3e-21	98.6	[K] KOG0483 Transcription factor HEX, contains HOX and HALZ domains
11011_Transcript_1/4_Confidence_0.600_Length_1198_45	1198	At1g17370	419	79.03	62	13	0	918	1103	35	96	1e-20	99.8	[R] KOG0118 FOG: RRM domain
11035_Transcript_2/5_Confidence_0.545_Length_1653_45	1653	At3g57220	426	75.92	382	92	0	107	1252	45	426	1e-149	528	[G] KOG2788 Glycosyltransferase
11038_Transcript_1/1_Confidence_1.000_Length_407_45	407	At1g74060	233	60.47	86	33	1	86	340	148	233	2e-24	96.7	[J] KOG1694 60s ribosomal protein L6
11070_Transcript_1/1_Confidence_1.000_Length_1246_45	1246	At3g16260	937	65.56	360	115	2	1	1077	557	908	6e-136	482	[R] KOG2121 Predicted metal-dependent hydrolase (beta-lactamase superfamily)
11088_Transcript_1/1_Confidence_1.000_Length_499_45	499	At1g51680	561	75.93	162	39	0	14	499	352	513	4e-68	255	[I] KOG1176 Acyl-CoA synthetase
1108_Transcript_2/4_Confidence_0.500_Length_2155_45	2155	At3g48170	503	78.23	496	108	0	373	1860	8	503	0	838	[C] KOG2450 Aldehyde dehydrogenase
1109_Transcript_3/5_Confidence_0.667_Length_1345_45	1345	At1g02850	520	44.55	404	184	6	1345	203	123	509	6e-94	343	[G] KOG0626 Beta-glucosidase, lactase phlorizinhydrolase, and related proteins
11100_Transcript_2/2_Confidence_1.000_Length_279_45	279	At2g05940	462	75.47	53	13	0	160	2	269	321	7e-17	84	[T] KOG1187 Serine/threonine protein kinase
11110_Transcript_1/1_Confidence_1.000_Length_371_45	371	At4g30350	924	48.78	123	52	3	1	369	136	247	3e-16	82	[O] KOG1051 Chaperone HSP104 and related ATP-dependent Clp proteases
11116_Transcript_1/2_Confidence_1.000_Length_541_45	541	At1g76860	98	91.75	97	8	0	33	323	1	97	6e-32	135	[A] KOG3460 Small nuclear ribonucleoprotein (snRNP) LSM3
11121_Transcript_1/1_Confidence_1.000_Length_1276_45	1276	At1g58140	1320	50.36	413	204	1	5	1240	344	756	2e-120	431	[R] KOG0017 FOG: Transposon-encoded proteins with TYA, reverse transcriptase, integrase domains in various combinations
11131_Transcript_4/8_Confidence_0.130_Length_670_45	670	At2g16000	1454	40.87	115	67	1	349	5	427	540	2e-16	84.3	[R] KOG0017 FOG: Transposon-encoded proteins with TYA, reverse transcriptase, integrase domains in various combinations
11131_Transcript_5/8_Confidence_0.391_Length_749_45	749	At1g36620	1152	33.71	89	47	2	264	34	473	561	3e-06	50.8	[R] KOG0017 FOG: Transposon-encoded proteins with TYA, reverse transcriptase, integrase domains in various combinations
11145_Transcript_1/1_Confidence_1.000_Length_557_45	557	At1g20810	232	81.19	101	18	1	557	255	128	227	2e-41	167	[O] KOG0552 FKBP-type peptidyl-prolyl cis-trans isomerase
11155_Transcript_1/1_Confidence_1.000_Length_385_45	385	At2g16950	827	66.67	63	19	1	196	378	26	88	1e-20	84.7	[YU] KOG2023 Nuclear transport receptor Karyopherin-beta2/Transportin (importin beta superfamily)
11160_Transcript_1/2_Confidence_1.000_Length_1525_45	1525	At1g49270	699	53.4	324	134	3	1198	278	306	629	3e-80	298	[T] KOG1187 Serine/threonine protein kinase
11168_Transcript_1/1_Confidence_1.000_Length_1015_45	1015	At1g10090	246	57.26	234	100	0	178	879	1	234	1e-77	288	[R] KOG1134 Uncharacterized conserved protein
1117_Transcript_3/4_Confidence_0.692_Length_2161_45	2161	At1g20850	356	55.17	87	38	1	538	795	158	244	7e-29	106	[O] KOG1543 Cysteine proteinase Cathepsin L
11180_Transcript_1/1_Confidence_1.000_Length_290_45	290	At4g39530	834	48.05	77	40	0	2	232	757	833	4e-16	81.6	[R] KOG4197 FOG: PPR repeat
11226_Transcript_1/1_Confidence_1.000_Length_957_45	957	At1g17290	488	70.83	144	42	0	407	838	345	488	4e-46	183	[E] KOG0258 Alanine aminotransferase
11244_Transcript_1/2_Confidence_1.000_Length_2016_45	2016	At2g41670	391	38.9	365	199	8	1410	373	28	387	4e-61	234	[R] KOG2485 Conserved ATP/GTP binding protein
11248_Transcript_1/1_Confidence_1.000_Length_852_45	852	At3g01820	219	62.79	129	47	1	840	454	56	183	2e-38	158	[F] KOG3078 Adenylate kinase
11277_Transcript_1/1_Confidence_1.000_Length_2234_45	2234	At1g54710	942	40.14	725	349	22	1	2049	252	933	5e-118	424	[R] KOG2109 WD40 repeat protein
11278_Transcript_1/1_Confidence_1.000_Length_1467_45	1467	At1g24310	377	54.73	402	147	3	1443	265	1	376	5e-92	337	[YU] KOG3091 Nuclear pore complex, p54 component (sc Nup57)
11280_Transcript_2/2_Confidence_1.000_Length_1231_45	1231	At2g21050	483	86.93	199	26	0	155	751	5	203	1e-101	368	[E] KOG1303 Amino acid transporters
11284_Transcript_1/1_Confidence_1.000_Length_313_45	313	At1g25510	483	65.38	104	29	2	313	2	174	270	1e-25	112	[O] KOG1339 Aspartyl protease
11288_Transcript_1/4_Confidence_0.700_Length_2718_45	2718	At1g06890	366	65.4	211	45	2	836	219	179	366	3e-59	229	[GE] KOG1441 Glucose-6-phosphate/phosphate and phosphoenolpyruvate/phosphate antiporter
1129_Transcript_1/1_Confidence_1.000_Length_971_45	971	At1g71692	211	51.54	227	87	5	879	220	1	211	8e-55	212	[K] KOG0014 MADS box transcription factor
112_Transcript_1/1_Confidence_1.000_Length_1355_45	1355	At5g67300	305	45.73	328	129	8	158	1123	3	287	2e-64	244	[K] KOG0048 Transcription factor, Myb superfamily
1130_Transcript_1/2_Confidence_1.000_Length_1800_45	1800	At5g02830	798	42.75	545	231	12	25	1602	315	797	5e-103	374	[R] KOG4197 FOG: PPR repeat
11318_Transcript_1/1_Confidence_1.000_Length_1293_45	1293	At5g52660	334	59.46	259	93	4	1183	416	38	287	3e-60	231	[O] KOG0724 Zuotin and related molecular chaperones (DnaJ superfamily), contains DNA-binding domains
1131_Transcript_1/3_Confidence_0.600_Length_585_45	585	At1g63690	519	79.75	79	16	0	238	2	290	368	1e-31	134	[R] KOG2442 Uncharacterized conserved protein, contains PA domain
1131_Transcript_2/3_Confidence_0.600_Length_1409_45	1409	At1g63690	519	69.32	352	106	2	1292	240	16	366	1e-133	475	[R] KOG2442 Uncharacterized conserved protein, contains PA domain
11325_Transcript_1/3_Confidence_0.714_Length_1103_45	1103	At3g10320	494	34.62	234	147	3	823	134	47	278	9e-35	146	[S] KOG4698 Uncharacterized conserved protein
11335_Transcript_3/3_Confidence_0.667_Length_931_45	931	At1g32790	358	78.4	125	27	0	692	318	198	322	2e-52	204	[R] KOG0118 FOG: RRM domain
11340_Transcript_1/1_Confidence_1.000_Length_5675_45	5675	YIL082w-a	1498	32.55	341	203	7	4635	5642	610	928	2e-39	164	[R] KOG0017 FOG: Transposon-encoded proteins with TYA, reverse transcriptase, integrase domains in various combinations
11351_Transcript_1/2_Confidence_1.000_Length_302_45	302	At1g71960	609	40.82	147	40	3	3	302	237	383	4e-21	98.2	[Q] KOG0061 Transporter, ABC superfamily (Breast cancer resistance protein)
11373_Transcript_1/1_Confidence_1.000_Length_2661_45	2661	At1g62310	883	48.8	709	332	13	2489	396	189	877	0	689	[K] KOG1356 Putative transcription factor 5qNCA, contains JmjC domain
11381_Transcript_1/2_Confidence_1.000_Length_4186_45	4186	At1g54430	1639	39.45	839	458	11	1710	4157	548	1359	2e-153	542	[D] KOG0987 DNA helicase PIF1/RRM3
11399_Transcript_1/1_Confidence_1.000_Length_295_45	295	At2g20370	600	60.61	99	38	1	295	2	253	351	1e-32	136	[GMW] KOG1021 Acetylglucosaminyltransferase EXT1/exostosin 1
11408_Transcript_1/2_Confidence_1.000_Length_2599_45	2599	At3g13070	661	73.13	521	133	3	363	1904	106	626	0	681	[S] KOG2118 Predicted membrane protein, contains two CBS domains
11411_Transcript_1/1_Confidence_1.000_Length_885_45	885	At1g10950	589	94.77	172	9	0	883	368	418	589	1e-79	294	[U] KOG1277 Endosomal membrane proteins, EMP70
11448_Transcript_1/2_Confidence_1.000_Length_725_45	725	At1g16210	230	65.75	146	49	1	5	442	86	230	1e-37	155	[S] KOG3223 Uncharacterized conserved protein
1144_Transcript_3/4_Confidence_0.500_Length_882_45	882	At5g42190	171	77.84	167	29	1	755	279	5	171	6e-59	226	[O] KOG1724 SCF ubiquitin ligase, Skp1 component
11473_Transcript_1/2_Confidence_1.000_Length_1112_45	1112	At5g19830	234	63.16	228	65	2	351	989	4	227	8e-71	266	[J] KOG2255 Peptidyl-tRNA hydrolase
11480_Transcript_1/1_Confidence_1.000_Length_828_45	828	At4g27340	562	60.2	196	60	3	826	293	318	513	4e-60	229	[A] KOG2078 tRNA modification enzyme
11524_Transcript_1/1_Confidence_1.000_Length_639_45	639	At3g47630	332	64.47	76	26	1	13	237	56	131	4e-24	109	[S] KOG2986 Uncharacterized conserved protein
11526_Transcript_1/1_Confidence_1.000_Length_429_45	429	At5g42300	73	97.26	73	2	0	372	154	1	73	8e-37	150	[O] KOG3493 Ubiquitin-like protein
1153_Transcript_2/5_Confidence_0.545_Length_1203_45	1203	At3g56460	348	72.61	303	81	1	36	938	1	303	1e-111	402	[CR] KOG1198 Zinc-binding oxidoreductase
11553_Transcript_1/1_Confidence_1.000_Length_5060_45	5060	At5g04140	1648	84.24	1504	237	0	5025	514	118	1621	0	2594	[E] KOG0399 Glutamate synthase
11565_Transcript_3/4_Confidence_0.400_Length_598_45	598	At3g26618	435	92.08	101	7	1	294	596	1	100	9e-46	181	[J] KOG0688 Peptide chain release factor 1 (eRF1)
11576_Transcript_1/1_Confidence_1.000_Length_278_45	278	At4g34880	466	42.39	92	43	1	2	277	254	335	1e-14	76.3	[J] KOG1211 Amidases
115_Transcript_1/4_Confidence_0.714_Length_1766_45	1766	At1g47128_1	374	56.93	267	73	6	65	853	23	251	3e-72	271	[O] KOG1543 Cysteine proteinase Cathepsin L
11601_Transcript_5/6_Confidence_0.267_Length_845_45	845	At1g04760	220	74.19	31	8	0	657	565	17	47	2e-07	55.1	[U] KOG0859 Synaptobrevin/VAMP-like protein
11608_Transcript_2/2_Confidence_1.000_Length_1986_45	1986	At2g30800	1299	59.04	581	216	5	3	1694	594	1169	0	645	[A] KOG0920 ATP-dependent RNA helicase A
11672_Transcript_2/3_Confidence_0.400_Length_826_45	826	At1g49400	116	76.53	98	23	0	693	400	1	98	5e-37	153	[J] KOG1740 Predicted mitochondrial/chloroplast ribosomal protein S17
11688_Transcript_2/2_Confidence_1.000_Length_1007_45	1007	At2g34190	524	81.68	273	50	0	2	820	252	524	1e-130	464	[F] KOG1292 Xanthine/uracil transporters
11711_Transcript_3/3_Confidence_0.714_Length_1926_45	1926	At3g05840	409	85.33	409	60	0	1636	410	1	409	0	734	[G] KOG0658 Glycogen synthase kinase-3
1173_Transcript_1/1_Confidence_1.000_Length_1883_45	1883	At1g67710	521	64.39	278	90	5	2	820	10	283	1e-92	339	[K] KOG1601 GATA-4/5/6 transcription factors
11745_Transcript_1/2_Confidence_1.000_Length_387_45	387	At5g08650	675	89.47	57	6	0	119	289	77	133	3e-22	102	[J] KOG0462 Elongation factor-type GTP-binding protein
11752_Transcript_1/2_Confidence_1.000_Length_798_45	798	At3g20060	181	57.47	174	50	1	5	526	27	176	2e-49	194	[O] KOG0421 Ubiquitin-protein ligase
11758_Transcript_1/1_Confidence_1.000_Length_222_45	222	At4g15560	717	82.19	73	12	1	222	4	609	680	2e-28	122	[G] KOG0523 Transketolase
11771_Transcript_1/1_Confidence_1.000_Length_724_45	724	At3g14470	1054	32.72	217	125	4	43	678	539	739	8e-22	102	[T] KOG4658 Apoptotic ATPase
11779_Transcript_2/4_Confidence_0.600_Length_750_45	750	At1g31300	278	55.26	152	68	0	749	294	124	275	1e-45	181	[TR] KOG4561 Uncharacterized conserved protein, contains TBC domain
11785_Transcript_1/1_Confidence_1.000_Length_686_45	686	At5g59720	161	45.68	162	78	2	116	580	1	159	7e-25	112	[O] KOG0710 Molecular chaperone (small heat-shock protein Hsp26/Hsp42)
11831_Transcript_1/1_Confidence_1.000_Length_872_45	872	At1g02520	1278	63.2	269	99	0	66	872	21	289	3e-91	333	[Q] KOG0055 Multidrug/pheromone exporter, ABC superfamily
1184_Transcript_1/1_Confidence_1.000_Length_214_45	214	At5g43900	1505	63.04	46	17	0	138	1	1396	1441	4e-11	64.7	[Z] KOG0160 Myosin class V heavy chain
11854_Transcript_7/7_Confidence_0.647_Length_1424_45	1424	At5g01990	431	66	50	17	0	1169	1020	18	67	1e-12	73.2	[S] KOG2722 Predicted membrane protein
11880_Transcript_1/3_Confidence_0.600_Length_564_45	564	At3g25800	587	76.67	60	14	0	232	411	526	585	1e-19	94.4	[T] KOG0211 Protein phosphatase 2A regulatory subunit A and related proteins
11894_Transcript_1/1_Confidence_1.000_Length_1423_45	1423	At5g40250	376	52.29	350	131	8	1026	28	38	368	7e-80	296	[O] KOG0800 FOG: Predicted E3 ubiquitin ligase
11907_Transcript_1/1_Confidence_1.000_Length_292_45	292	At3g15990	653	64.95	97	34	0	292	2	249	345	8e-34	140	[P] KOG0236 Sulfate/bicarbonate/oxalate exchanger SAT-1 and related transporters (SLC26 family)
11909_Transcript_1/1_Confidence_1.000_Length_1997_45	1997	At2g37900	575	57.3	555	234	1	125	1789	18	569	0	651	[E] KOG1237 H+/oligopeptide symporter
11923_Transcript_1/1_Confidence_1.000_Length_431_45	431	At5g02600	304	61.82	55	21	0	166	2	226	280	3e-15	79	[P] KOG1603 Copper chaperone
11926_Transcript_1/1_Confidence_1.000_Length_428_45	428	At2g37630	367	72.07	111	31	0	366	34	251	361	3e-45	178	[K] KOG0048 Transcription factor, Myb superfamily
1192_Transcript_2/3_Confidence_0.667_Length_689_45	689	At3g51730	213	44.93	138	76	0	3	416	67	204	2e-30	130	[IG] KOG1340 Prosaposin
11932_Transcript_1/4_Confidence_0.667_Length_1554_45	1554	At5g10920	517	77.09	275	63	0	727	1551	231	505	1e-124	445	[E] KOG1316 Argininosuccinate lyase
11957_Transcript_1/2_Confidence_1.000_Length_3091_45	3091	At5g57990	829	55.2	433	152	7	183	1472	18	411	7e-126	450	[O] KOG1865 Ubiquitin carboxyl-terminal hydrolase
11981_Transcript_1/1_Confidence_1.000_Length_1085_45	1085	At1g15960	527	61.13	319	122	2	5	961	196	512	1e-94	345	[P] KOG1291 Mn2+ and Fe2+ transporters of the NRAMP family
11999_Transcript_1/3_Confidence_0.600_Length_848_45	848	At5g14030	193	63.06	157	56	1	113	583	26	180	1e-47	188	[U] KOG3317 Translocon-associated complex TRAP, beta subunit
12005_Transcript_1/1_Confidence_1.000_Length_848_45	848	At3g26780_2	655	67.23	177	58	0	2	532	479	655	1e-72	271	[R] KOG4197 FOG: PPR repeat
12019_Transcript_1/1_Confidence_1.000_Length_720_45	720	At1g32090	806	77.93	145	32	0	1	435	575	719	2e-47	187	[R] KOG1134 Uncharacterized conserved protein
1204_Transcript_1/2_Confidence_1.000_Length_3950_45	3950	Hs4503423	164	46.21	132	70	1	1711	1319	30	161	1e-24	114	[F] KOG3370 dUTPase
12060_Transcript_1/3_Confidence_0.714_Length_2412_45	2412	At5g65620	714	78.36	707	128	1	2214	169	6	712	0	1100	[O] KOG2089 Metalloendopeptidase family - saccharolysin & thimet oligopeptidase
12089_Transcript_1/3_Confidence_0.500_Length_1230_45	1230	At4g38360	466	69.82	285	67	1	946	92	1	266	4e-113	406	[T] KOG2641 Predicted seven transmembrane receptor - rhodopsin family
1208_Transcript_1/2_Confidence_1.000_Length_813_45	813	At5g66730	500	75.86	58	14	0	638	811	25	82	1e-18	92.4	[R] KOG1721 FOG: Zn-finger
120_Transcript_1/3_Confidence_0.444_Length_886_45	886	At5g17380	572	75.47	106	26	0	274	591	467	572	8e-44	176	[EH] KOG1185 Thiamine pyrophosphate-requiring enzyme
12123_Transcript_1/1_Confidence_1.000_Length_382_45	382	At2g05760	520	73.4	94	25	0	382	101	427	520	5e-39	157	[F] KOG1292 Xanthine/uracil transporters
12137_Transcript_1/1_Confidence_1.000_Length_941_45	941	At3g18110	1429	62.5	296	99	2	3	887	1124	1408	1e-105	381	[R] KOG4197 FOG: PPR repeat
12143_Transcript_1/2_Confidence_1.000_Length_2320_45	2320	At1g03520	447	62.47	437	154	6	1867	566	18	447	8e-159	559	[G] KOG0799 Branching enzyme
12162_Transcript_3/3_Confidence_0.833_Length_1691_45	1691	At3g14470	1054	30.03	313	192	9	1175	267	143	438	6e-28	124	[T] KOG4658 Apoptotic ATPase
12173_Transcript_1/1_Confidence_1.000_Length_300_45	300	At3g25220	146	86.49	37	5	0	300	190	101	137	5e-13	71.2	[O] KOG0549 FKBP-type peptidyl-prolyl cis-trans isomerase
12209_Transcript_1/1_Confidence_1.000_Length_3703_45	3703	At3g24320	1022	65.33	1024	331	5	270	3320	2	1008	0	1336	[L] KOG0217 Mismatch repair ATPase MSH6 (MutS family)
12211_Transcript_1/1_Confidence_1.000_Length_747_45	747	At5g66190	360	90.67	225	21	0	1	675	136	360	2e-119	426	[C] KOG1158 NADP/FAD dependent oxidoreductase
1222_Transcript_2/4_Confidence_0.700_Length_2085_45	2085	CE09493	891	31.97	147	95	4	1233	802	13	157	2e-07	56.6	[R] KOG1075 FOG: Reverse transcriptase
12233_Transcript_1/1_Confidence_1.000_Length_696_45	696	At3g51480	1039	47.81	228	114	1	696	13	375	597	5e-60	229	[PET] KOG1052 Glutamate-gated kainate-type ion channel receptor subunit GluR5 and related subunits
12237_Transcript_1/1_Confidence_1.000_Length_513_45	513	At2g07350	68	76.79	56	13	0	158	325	8	63	8e-18	88.2	[O] KOG3501 Molecular chaperone Prefoldin, subunit 1
12238_Transcript_1/2_Confidence_1.000_Length_1496_45	1496	At5g67480	372	50.83	360	171	2	1262	183	5	358	1e-106	385	[K] KOG1778 CREB binding protein/P300 and related TAZ Zn-finger proteins
12250_Transcript_1/2_Confidence_1.000_Length_637_45	637	At1g60690	345	53.98	113	50	1	118	456	231	341	2e-28	124	[C] KOG1575 Voltage-gated shaker-like K+ channel, subunit beta/KCNAB
12252_Transcript_1/3_Confidence_0.500_Length_465_45	465	At1g21150	390	40.62	64	37	1	1	189	321	384	1e-06	50.4	[KR] KOG1267 Mitochondrial transcription termination factor, mTERF
12270_Transcript_1/4_Confidence_0.625_Length_1607_45	1607	At1g16540	842	52.04	294	121	5	1569	724	140	425	4e-116	286	[H] KOG2142 Molybdenum cofactor sulfurase
12273_Transcript_1/1_Confidence_1.000_Length_256_45	256	At5g46920	735	73.81	84	22	0	3	254	137	220	2e-32	135	[R] KOG1075 FOG: Reverse transcriptase
12281_Transcript_1/2_Confidence_1.000_Length_1203_45	1203	At4g30100	1311	55.47	128	42	2	181	561	475	588	2e-32	138	[A] KOG1801 tRNA-splicing endonuclease positive effector (SEN1)
12342_Transcript_2/2_Confidence_1.000_Length_669_45	669	At2g40110	130	72.22	126	34	1	537	163	4	129	9e-51	198	[R] KOG3399 Predicted Yippee-type zinc-binding protein
12365_Transcript_1/1_Confidence_1.000_Length_596_45	596	At3g16520	462	34.01	147	92	2	171	596	1	147	2e-17	87	[GC] KOG1192 UDP-glucuronosyl and UDP-glucosyl transferase
12371_Transcript_1/3_Confidence_0.778_Length_959_45	959	At2g31660	1037	55.2	221	89	2	957	325	806	1026	6e-47	186	[YU] KOG1991 Nuclear transport receptor RANBP7/RANBP8 (importin beta superfamily)
12379_Transcript_1/1_Confidence_1.000_Length_1425_45	1425	At2g38000	419	57.91	430	166	5	1423	137	3	418	3e-146	516	[O] KOG2813 Predicted molecular chaperone, contains DnaJ domain
12390_Transcript_1/1_Confidence_1.000_Length_254_45	254	At5g13050	287	51.06	47	23	0	112	252	17	63	4e-09	58.2	[H] KOG3093 5-formyltetrahydrofolate cyclo-ligase
1239_Transcript_1/1_Confidence_1.000_Length_299_45	299	At4g04410	1017	58.97	39	16	0	287	171	803	841	1e-08	49.7	[R] KOG0017 FOG: Transposon-encoded proteins with TYA, reverse transcriptase, integrase domains in various combinations
12421_Transcript_1/1_Confidence_1.000_Length_3055_45	3055	At2g40930	914	60.26	931	318	12	76	2805	6	905	0	1057	[O] KOG1870 Ubiquitin C-terminal hydrolase
12435_Transcript_1/1_Confidence_1.000_Length_392_45	392	At2g30360	435	38.33	120	71	2	392	39	251	369	4e-16	81.6	[T] KOG0583 Serine/threonine protein kinase
12449_Transcript_1/1_Confidence_1.000_Length_726_45	726	At2g36890	298	77.46	71	16	0	3	215	41	111	6e-30	129	[K] KOG0048 Transcription factor, Myb superfamily
12453_Transcript_1/1_Confidence_1.000_Length_693_45	693	At1g25430	1213	32.17	230	138	8	664	17	69	294	7e-20	95.9	[R] KOG1075 FOG: Reverse transcriptase
12457_Transcript_1/1_Confidence_1.000_Length_289_45	289	At1g23990	657	35.56	90	58	0	18	287	131	220	3e-11	65.1	[R] KOG1075 FOG: Reverse transcriptase
1246_Transcript_1/4_Confidence_0.500_Length_721_45	721	At5g53300	148	75	172	18	1	39	554	1	147	3e-71	266	[O] KOG0417 Ubiquitin-protein ligase
1246_Transcript_2/4_Confidence_0.375_Length_582_45	582	At5g53300	148	87.07	147	19	0	39	479	1	147	2e-75	280	[O] KOG0417 Ubiquitin-protein ligase
12485_Transcript_1/1_Confidence_1.000_Length_775_45	775	At2g16790	175	53.33	165	77	0	716	222	10	174	1e-42	171	[G] KOG3354 Gluconate kinase
12494_Transcript_1/1_Confidence_1.000_Length_1199_45	1199	At3g14450	327	58.9	292	112	2	49	924	43	326	3e-83	307	[R] KOG0118 FOG: RRM domain
12508_Transcript_1/7_Confidence_0.700_Length_2089_45	2089	7304089	224	31.03	174	99	3	1269	1733	15	186	1e-16	87.4	[A] KOG4209 Splicing factor RNPS1, SR protein superfamily
12508_Transcript_2/7_Confidence_0.700_Length_2255_45	2255	At3g12640	674	48.78	82	42	0	1612	1857	511	592	3e-16	85.9	[A] KOG3702 Nuclear polyadenylated RNA binding protein
1251_Transcript_2/3_Confidence_0.778_Length_2567_45	2567	At4g39680	633	39.89	697	335	19	212	2260	3	629	4e-94	345	[B] KOG2416 Acinus (induces apoptotic chromatin condensation)
12525_Transcript_1/1_Confidence_1.000_Length_369_45	369	At4g03130	765	57	100	43	0	69	368	550	649	2e-30	129	[KTDL] KOG2043 Signaling protein SWIFT and related BRCT domain proteins
1253_Transcript_8/10_Confidence_0.533_Length_4051_45	4051	At5g65460	1264	66.32	1241	382	11	4047	340	54	1263	0	1436	[Z] KOG0239 Kinesin (KAR3 subfamily)
12541_Transcript_4/5_Confidence_0.364_Length_1571_45	1571	At3g14770	277	62.55	235	87	1	1271	570	13	247	3e-78	291	[R] KOG1623 Multitransmembrane protein
12577_Transcript_1/1_Confidence_1.000_Length_405_45	405	At4g14580	426	58.33	96	39	1	290	6	16	111	6e-26	114	[T] KOG0583 Serine/threonine protein kinase
12584_Transcript_1/2_Confidence_1.000_Length_295_45	295	At3g44010	56	90	20	2	0	77	136	1	20	1e-05	47	[J] KOG3506 40S ribosomal protein S29
12605_Transcript_1/1_Confidence_1.000_Length_820_45	820	At5g66520	620	38.86	175	107	0	820	296	350	524	1e-33	142	[R] KOG4197 FOG: PPR repeat
12626_Transcript_1/1_Confidence_1.000_Length_220_45	220	At1g48710	1352	63.64	77	24	1	2	220	517	593	1e-19	93.2	[R] KOG0017 FOG: Transposon-encoded proteins with TYA, reverse transcriptase, integrase domains in various combinations
12649_Transcript_2/3_Confidence_0.500_Length_929_45	929	At2g37540	321	67.19	192	63	0	715	140	1	192	1e-52	197	[Q] KOG1208 Dehydrogenases with different specificities (related to short-chain alcohol dehydrogenases)
12654_Transcript_1/2_Confidence_1.000_Length_532_45	532	At5g20960	1368	54.8	177	67	5	3	524	124	290	2e-44	176	[F] KOG0430 Xanthine dehydrogenase
12659_Transcript_3/6_Confidence_0.667_Length_1277_45	1277	At2g42500	313	89.84	315	30	1	1139	195	1	313	6e-173	605	[T] KOG0371 Serine/threonine protein phosphatase 2A, catalytic subunit
12659_Transcript_5/6_Confidence_0.600_Length_2007_45	2007	At2g42500	313	91.95	174	14	0	716	195	140	313	4e-97	354	[T] KOG0371 Serine/threonine protein phosphatase 2A, catalytic subunit
12688_Transcript_1/2_Confidence_1.000_Length_1393_45	1393	At2g43370	292	74.86	175	38	1	53	577	5	173	8e-65	246	[A] KOG0113 U1 small nuclear ribonucleoprotein (RRM superfamily)
12688_Transcript_2/2_Confidence_1.000_Length_1236_45	1236	At2g43370	292	62.5	240	78	3	53	760	5	236	2e-68	258	[A] KOG0113 U1 small nuclear ribonucleoprotein (RRM superfamily)
1268_Transcript_5/5_Confidence_0.300_Length_1001_45	1001	At5g22440	217	86.18	217	29	1	87	734	1	217	6e-94	342	[J] KOG1570 60S ribosomal protein L10A
12690_Transcript_3/3_Confidence_0.667_Length_1184_45	1184	At4g25570	280	64.88	205	72	0	1	615	61	265	3e-63	241	[C] KOG1619 Cytochrome b
12696_Transcript_1/1_Confidence_1.000_Length_228_45	228	At2g48010	617	52	75	35	1	1	225	106	179	2e-16	82.8	[T] KOG1187 Serine/threonine protein kinase
12725_Transcript_1/1_Confidence_1.000_Length_249_45	249	At3g25800	587	71.25	80	23	0	248	9	508	587	1e-27	119	[T] KOG0211 Protein phosphatase 2A regulatory subunit A and related proteins
12727_Transcript_3/3_Confidence_0.600_Length_986_45	986	At3g07370	278	44.05	168	91	1	963	469	23	190	3e-52	139	[O] KOG4642 Chaperone-dependent E3 ubiquitin protein ligase (contains TPR repeats)
12728_Transcript_1/2_Confidence_1.000_Length_1893_45	1893	At1g22540	570	50.56	447	187	7	538	1797	127	566	6e-110	397	[E] KOG1237 H+/oligopeptide symporter
12739_Transcript_2/2_Confidence_1.000_Length_693_45	693	At3g03070	110	81.25	32	6	0	307	402	75	106	1e-16	62.8	[C] KOG3456 NADH:ubiquinone oxidoreductase, NDUFS6/13 kDa subunit
12852_Transcript_1/1_Confidence_1.000_Length_1153_45	1153	At3g07030	485	74.02	127	33	0	67	447	1	127	1e-49	196	[S] KOG2567 Uncharacterized conserved protein
12860_Transcript_1/1_Confidence_1.000_Length_546_45	546	At2g37630	367	83.93	112	18	0	337	2	1	112	2e-53	206	[K] KOG0048 Transcription factor, Myb superfamily
12867_Transcript_1/1_Confidence_1.000_Length_274_45	274	At1g61000_1	567	35.56	90	57	1	8	274	47	136	4e-13	71.6	[D] KOG4438 Centromere-associated protein NUF2
12868_Transcript_1/1_Confidence_1.000_Length_1018_45	1018	At3g21260	103	44	100	56	0	523	822	3	102	4e-21	100	[G] KOG3221 Glycolipid transfer protein
12887_Transcript_2/3_Confidence_0.400_Length_1695_45	1695	At3g42050	441	71.68	452	114	2	150	1496	1	441	0	644	[C] KOG2759 Vacuolar H+-ATPase V1 sector, subunit H
1288_Transcript_5/10_Confidence_0.097_Length_664_45	664	At5g64220	1014	58.73	126	48	1	295	660	861	986	1e-37	154	[S] KOG0520 Uncharacterized conserved protein, contains IPT/TIG domain
12904_Transcript_2/3_Confidence_0.688_Length_1817_45	1817	At5g48300	520	91.07	459	41	0	1600	224	62	520	0	854	[M] KOG1322 GDP-mannose pyrophosphorylase/mannose-1-phosphate guanylyltransferase
12908_Transcript_1/1_Confidence_1.000_Length_1082_45	1082	At2g31180	249	49.4	251	108	5	157	867	1	246	4e-58	223	[K] KOG0048 Transcription factor, Myb superfamily
12960_Transcript_3/3_Confidence_0.667_Length_2389_45	2389	At3g18290	1254	73.12	346	90	2	17	1048	909	1253	7e-156	550	[R] KOG1940 Zn-finger protein
12988_Transcript_1/1_Confidence_1.000_Length_627_45	627	At5g43890	424	61.54	208	80	0	2	625	201	408	8e-75	278	[Q] KOG1399 Flavin-containing monooxygenase
12998_Transcript_1/4_Confidence_0.667_Length_1515_45	1515	At5g13690	806	59.78	184	73	1	733	1281	622	805	1e-60	232	[U] KOG2233 Alpha-N-acetylglucosaminidase
13005_Transcript_1/1_Confidence_1.000_Length_524_45	524	At4g03810	964	51.46	171	83	0	522	10	444	614	5e-50	195	[R] KOG0017 FOG: Transposon-encoded proteins with TYA, reverse transcriptase, integrase domains in various combinations
13034_Transcript_2/3_Confidence_0.600_Length_571_45	571	At5g03830	265	51.04	96	46	1	488	204	137	232	5e-24	108	[R] KOG3034 Isoamyl acetate-hydrolyzing esterase and related enzymes
13043_Transcript_1/1_Confidence_1.000_Length_481_45	481	At1g07430	442	40.91	132	60	3	79	450	86	207	2e-19	93.2	[T] KOG0698 Serine/threonine protein phosphatase
13048_Transcript_1/1_Confidence_1.000_Length_1879_45	1879	At1g32450	606	69.73	565	157	7	1879	206	33	590	0	773	[E] KOG1237 H+/oligopeptide symporter
13050_Transcript_1/2_Confidence_1.000_Length_526_45	526	At4g39480	516	61.17	103	40	0	519	211	414	516	2e-34	143	[QI] KOG0157 Cytochrome P450 CYP4/CYP19/CYP26 subfamilies
13053_Transcript_10/11_Confidence_0.500_Length_2131_45	2131	At5g10630_2	462	79.56	137	27	1	412	2	40	175	7e-52	183	[J] KOG0458 Elongation factor 1 alpha
13053_Transcript_6/11_Confidence_0.469_Length_1991_45	1991	At5g10630_2	462	77.39	115	25	1	346	2	62	175	1e-47	142	[J] KOG0458 Elongation factor 1 alpha
13061_Transcript_1/1_Confidence_1.000_Length_367_45	367	At5g03560_2	483	54.1	122	55	1	2	367	216	336	1e-29	126	[FH] KOG2466 Uridine permease/thiamine transporter/allantoin transport
13064_Transcript_2/4_Confidence_0.600_Length_755_45	755	At5g01990	431	85.45	55	8	0	587	751	134	188	2e-22	104	[S] KOG2722 Predicted membrane protein
13066_Transcript_1/1_Confidence_1.000_Length_1074_45	1074	At1g04750	219	87.21	219	28	0	911	255	1	219	1e-97	355	[U] KOG0859 Synaptobrevin/VAMP-like protein
1307_Transcript_2/2_Confidence_1.000_Length_4571_45	4571	At2g03150	1276	54.35	184	76	2	1669	2211	472	650	7e-49	195	[R] KOG4246 Predicted DNA-binding protein, contains SAP domain
13087_Transcript_1/2_Confidence_1.000_Length_615_45	615	At5g54580	156	80.77	78	15	0	484	251	56	133	2e-31	134	[R] KOG0118 FOG: RRM domain
1310_Transcript_2/3_Confidence_0.750_Length_2645_45	2645	At5g02810	720	40.65	706	325	17	394	2430	67	705	3e-104	378	[K] KOG1601 GATA-4/5/6 transcription factors
13136_Transcript_1/1_Confidence_1.000_Length_239_45	239	At1g61350	573	49.3	71	36	0	21	233	94	164	6e-16	80.9	[S] KOG0167 FOG: Armadillo/beta-catenin-like repeats
13167_Transcript_3/3_Confidence_0.667_Length_1362_45	1362	At5g37710	436	58.74	223	66	4	658	1311	232	433	3e-66	251	[IOT] KOG2088 Predicted lipase/calmodulin-binding heat-shock protein
13173_Transcript_2/4_Confidence_0.600_Length_6077_45	6077	At4g27010	2535	33.97	2055	1206	49	6047	3	557	2500	0	916	[S] KOG1791 Uncharacterized conserved protein
1318_Transcript_2/4_Confidence_0.667_Length_2013_45	2013	At4g30490	447	75.07	377	93	1	582	1709	71	447	2e-165	581	[R] KOG2383 Predicted ATPase
13190_Transcript_1/2_Confidence_1.000_Length_588_45	588	At4g13830	197	62.2	127	44	2	3	374	72	197	5e-34	142	[O] KOG0712 Molecular chaperone (DnaJ superfamily)
13200_Transcript_1/1_Confidence_1.000_Length_286_45	286	At1g28690_2	453	46.39	97	46	3	286	11	41	136	1e-15	80.1	[R] KOG4197 FOG: PPR repeat
13214_Transcript_1/1_Confidence_1.000_Length_307_45	307	At3g49170_1	802	45.63	103	55	1	2	307	521	623	2e-23	105	[R] KOG4197 FOG: PPR repeat
13217_Transcript_1/3_Confidence_0.600_Length_1362_45	1362	At3g49620	332	58.13	332	126	4	210	1187	1	325	3e-106	384	[QR] KOG0143 Iron/ascorbate family oxidoreductases
1321_Transcript_4/5_Confidence_0.500_Length_1415_45	1415	At5g20350	592	66.56	299	72	2	4	900	54	324	1e-158	398	[R] KOG0509 Ankyrin repeat and DHHC-type Zn-finger domain containing proteins
13228_Transcript_3/9_Confidence_0.619_Length_1461_45	1461	At5g03630	437	76.06	259	56	2	4	768	74	330	3e-155	399	[R] KOG1336 Monodehydroascorbate/ferredoxin reductase
1324_Transcript_1/1_Confidence_1.000_Length_2196_45	2196	At2g13440	723	81.98	655	111	2	2044	86	61	710	0	1023	[J] KOG2311 NAD/FAD-utilizing protein possibly involved in translation
13252_Transcript_1/1_Confidence_1.000_Length_216_45	216	At1g09800	292	71.43	35	10	0	139	35	51	85	4e-08	55.1	[AJ] KOG4393 Predicted pseudouridylate synthase
13260_Transcript_1/1_Confidence_1.000_Length_585_45	585	At3g15130	689	43.09	188	100	1	13	576	377	557	4e-39	159	[R] KOG4197 FOG: PPR repeat
13285_Transcript_2/3_Confidence_0.667_Length_2275_45	2275	At5g21040	559	57.92	499	197	4	1683	208	66	558	4e-169	593	[R] KOG0274 Cdc4 and related F-box and WD-40 proteins
13291_Transcript_1/1_Confidence_1.000_Length_763_45	763	At1g09190	999	49.41	253	126	2	7	762	619	870	1e-68	258	[R] KOG4197 FOG: PPR repeat
132_Transcript_4/8_Confidence_0.176_Length_510_45	510	At3g08860	481	78.02	91	20	0	238	510	325	415	2e-35	146	[E] KOG1404 Alanine-glyoxylate aminotransferase AGT2
13303_Transcript_1/1_Confidence_1.000_Length_773_45	773	At4g22110	378	65.28	193	67	0	773	195	186	378	3e-66	250	[Q] KOG0022 Alcohol dehydrogenase, class III
13322_Transcript_1/1_Confidence_1.000_Length_249_45	249	At5g58690	568	70.73	82	24	0	2	247	89	170	6e-32	134	[T] KOG0169 Phosphoinositide-specific phospholipase C
13323_Transcript_1/1_Confidence_1.000_Length_1063_45	1063	At3g08510	581	53.5	357	127	5	1061	3	155	476	2e-98	357	[T] KOG0169 Phosphoinositide-specific phospholipase C
13327_Transcript_1/1_Confidence_1.000_Length_291_45	291	At1g05010	323	49.48	97	49	0	1	291	43	139	1e-23	106	[QR] KOG0143 Iron/ascorbate family oxidoreductases
13332_Transcript_3/8_Confidence_0.500_Length_1250_45	1250	At5g11200	427	91.86	258	21	0	475	1248	70	327	6e-158	483	[A] KOG0329 ATP-dependent RNA helicase
13370_Transcript_3/4_Confidence_0.500_Length_1817_45	1817	At5g67630	469	78.87	213	44	1	863	1501	250	461	3e-93	341	[K] KOG2680 DNA helicase TIP49, TBP-interacting protein
13370_Transcript_4/4_Confidence_0.625_Length_1862_45	1862	At5g67630	469	77.73	467	98	3	146	1546	1	461	0	673	[K] KOG2680 DNA helicase TIP49, TBP-interacting protein
1337_Transcript_1/1_Confidence_1.000_Length_2584_45	2584	At4g34110	629	62.66	640	214	5	272	2188	14	629	0	689	[AJ] KOG0123 Polyadenylate-binding protein (RRM superfamily)
13387_Transcript_1/1_Confidence_1.000_Length_212_45	212	At2g38610	286	65	40	11	2	101	211	1	40	4e-06	48.1	[A] KOG1588 RNA-binding protein Sam68 and related KH domain proteins
1338_Transcript_3/7_Confidence_0.741_Length_6567_45	6567	At2g35630	2021	67.74	2058	546	22	240	6221	16	2019	0	2457	[Z] KOG1820 Microtubule-associated protein
13392_Transcript_1/1_Confidence_1.000_Length_339_45	339	At1g63020_1	1316	35.77	123	54	3	336	1	243	351	4e-12	68.2	[K] KOG0260 RNA polymerase II, large subunit
13417_Transcript_1/1_Confidence_1.000_Length_926_45	926	At1g17410	162	62.69	134	50	0	234	635	1	134	2e-47	187	[F] KOG0888 Nucleoside diphosphate kinase
13420_Transcript_2/3_Confidence_0.714_Length_1825_45	1825	At3g45100	450	68.63	459	84	4	266	1633	40	441	0	584	[MOI] KOG1111 N-acetylglucosaminyltransferase complex, subunit PIG-A/SPT14, required for phosphatidylinositol biosynthesis/Sulfolipid synthase
13421_Transcript_1/2_Confidence_1.000_Length_555_45	555	At1g68830	562	80.61	165	32	0	49	543	351	515	3e-76	282	[R] KOG0594 Protein kinase PCTAIRE and related kinases
13429_Transcript_1/1_Confidence_1.000_Length_515_45	515	At2g18940	822	60.36	169	67	0	515	9	140	308	2e-55	213	[R] KOG4197 FOG: PPR repeat
13439_Transcript_1/1_Confidence_1.000_Length_323_45	323	At2g15650	1347	36.89	103	65	0	9	317	1005	1107	1e-17	86.7	[R] KOG0017 FOG: Transposon-encoded proteins with TYA, reverse transcriptase, integrase domains in various combinations
1345_Transcript_2/6_Confidence_0.600_Length_2361_45	2361	At4g34610	532	48.72	312	118	8	1313	2233	66	340	7e-59	221	[K] KOG0773 Transcription factor MEIS1 and related HOX domain proteins
13466_Transcript_2/3_Confidence_0.667_Length_1163_45	1163	At1g48650	1167	67.1	386	126	1	9	1163	210	595	4e-152	536	[A] KOG0920 ATP-dependent RNA helicase A
13476_Transcript_3/4_Confidence_0.556_Length_1057_45	1057	At3g57000	298	65.35	228	77	2	209	886	70	297	5e-80	296	[J] KOG3073 Protein required for 18S rRNA maturation and 40S ribosome biogenesis
13498_Transcript_1/1_Confidence_1.000_Length_377_45	377	At1g56630	364	38.71	93	54	1	272	3	6	98	9e-14	73.6	[I] KOG4569 Predicted lipase
1349_Transcript_1/2_Confidence_1.000_Length_3233_45	3233	At2g17510	955	72.94	957	234	2	273	3074	1	955	0	1365	[J] KOG2102 Exosomal 3'-5' exoribonuclease complex, subunit Rrp44/Dis3
13518_Transcript_2/4_Confidence_0.600_Length_401_45	401	At5g36940	632	77.63	76	17	0	2	229	331	406	6e-28	120	[E] KOG1286 Amino acid transporters
13526_Transcript_3/3_Confidence_0.667_Length_1024_45	1024	At1g58140	1320	67.03	185	60	1	410	964	825	1008	8e-69	259	[R] KOG0017 FOG: Transposon-encoded proteins with TYA, reverse transcriptase, integrase domains in various combinations
13562_Transcript_1/2_Confidence_1.000_Length_1578_45	1578	At1g09430	424	88.44	320	37	0	1578	619	3	322	0	558	[C] KOG1254 ATP-citrate lyase
13569_Transcript_1/1_Confidence_1.000_Length_373_45	373	At4g23630	275	60.48	124	49	0	372	1	78	201	7e-33	137	[U] KOG1792 Reticulon
13596_Transcript_1/2_Confidence_1.000_Length_643_45	643	At5g07140	576	58.1	105	44	0	267	581	127	231	1e-38	135	[T] KOG0192 Tyrosine kinase specific for activated (GTP-bound) p21cdc42Hs
13652_Transcript_2/3_Confidence_0.625_Length_799_45	799	At5g20160	128	94.32	88	5	0	1	264	33	120	1e-31	135	[AJ] KOG3387 60S ribosomal protein 15.5kD/SNU13, NHP2/L7A family (includes ribonuclease P subunit p38), involved in splicing
13664_Transcript_5/7_Confidence_0.636_Length_1539_45	1539	At3g26560	1168	93.6	328	21	0	554	1537	710	1037	0	614	[A] KOG0922 DEAH-box RNA helicase
13696_Transcript_2/3_Confidence_0.778_Length_757_45	757	At5g16650	128	68.37	98	30	1	572	282	7	104	2e-31	134	[O] KOG0714 Molecular chaperone (DnaJ superfamily)
13703_Transcript_1/1_Confidence_1.000_Length_596_45	596	At2g33760	583	58.08	198	80	3	596	12	261	458	3e-61	233	[R] KOG4197 FOG: PPR repeat
13723_Transcript_1/2_Confidence_1.000_Length_1536_45	1536	At3g08620	319	60.64	282	107	4	1044	211	37	318	9e-92	336	[A] KOG1588 RNA-binding protein Sam68 and related KH domain proteins
13747_Transcript_1/1_Confidence_1.000_Length_551_45	551	At1g55860	3891	40.51	79	45	1	2	232	17	95	2e-11	67.4	[OK] KOG0939 E3 ubiquitin-protein ligase/Putative upstream regulatory element binding protein
1374_Transcript_2/3_Confidence_0.667_Length_1295_45	1295	At3g19280	501	60.96	228	88	1	611	1294	267	493	4e-76	283	[GE] KOG2619 Fucosyltransferase
13769_Transcript_1/1_Confidence_1.000_Length_533_45	533	At5g54640	130	97.87	94	2	0	2	283	26	119	2e-34	143	[B] KOG1756 Histone 2A
13825_Transcript_1/1_Confidence_1.000_Length_391_45	391	At1g04580	1323	67.44	129	42	0	3	389	713	841	2e-49	191	[F] KOG0430 Xanthine dehydrogenase
1382_Transcript_3/6_Confidence_0.667_Length_2587_45	2587	At5g15270	568	34.96	123	42	3	2586	2326	411	531	2e-10	67	[AR] KOG2190 PolyC-binding proteins alphaCP-1 and related KH domain proteins
13866_Transcript_1/2_Confidence_1.000_Length_577_45	577	At3g27820	488	59.34	91	35	2	56	322	335	425	6e-26	115	[R] KOG1336 Monodehydroascorbate/ferredoxin reductase
1386_Transcript_1/3_Confidence_0.667_Length_1414_45	1414	At4g24880	274	68.72	195	50	1	1250	699	80	274	6e-80	296	[A] KOG3132 m3G-cap-specific nuclear import receptor (Snurportin1)
13972_Transcript_3/3_Confidence_0.600_Length_598_45	598	At4g02450	262	52.89	121	53	3	536	180	8	126	7e-30	128	[O] KOG3158 HSP90 co-chaperone p23
13987_Transcript_1/1_Confidence_1.000_Length_250_45	250	At3g57120	434	52.38	42	20	0	248	123	393	434	9e-06	47	[T] KOG1187 Serine/threonine protein kinase
13992_Transcript_1/1_Confidence_1.000_Length_1054_45	1054	At3g15990	653	68.89	315	96	1	1	939	336	650	3e-121	433	[P] KOG0236 Sulfate/bicarbonate/oxalate exchanger SAT-1 and related transporters (SLC26 family)
14030_Transcript_1/1_Confidence_1.000_Length_287_45	287	At2g44730	372	62.5	48	17	1	27	170	111	157	4e-10	61.6	[K] KOG4282 Transcription factor GT-2 and related proteins, contains trihelix DNA-binding/SANT domain
14073_Transcript_2/3_Confidence_0.750_Length_1196_45	1196	At3g63190	289	73.89	203	47	1	899	309	87	289	7e-73	273	[J] KOG4759 Ribosome recycling factor
14091_Transcript_1/1_Confidence_1.000_Length_1303_45	1303	At3g22290	290	77.46	284	59	2	215	1060	1	281	6e-123	439	[U] KOG2667 COPII vesicle protein
14105_Transcript_6/12_Confidence_0.282_Length_1493_45	1493	At1g44910	946	37.5	200	116	4	722	1300	739	936	3e-10	65.5	[A] KOG0152 Spliceosomal protein FBP11/Splicing factor PRP40
14105_Transcript_7/12_Confidence_0.385_Length_1758_45	1758	At1g44910	946	44.92	305	150	5	672	1565	643	936	3e-32	139	[A] KOG0152 Spliceosomal protein FBP11/Splicing factor PRP40
14111_Transcript_2/3_Confidence_0.667_Length_3958_45	3958	At5g62670	956	89.71	651	67	0	82	2034	1	651	0	1033	[P] KOG0205 Plasma membrane H+-transporting ATPase
14119_Transcript_1/1_Confidence_1.000_Length_791_45	791	At2g20510	533	47.92	96	48	2	220	504	1	95	8e-18	89.4	[U] KOG2580 Mitochondrial import inner membrane translocase, subunit TIM44
14146_Transcript_5/7_Confidence_0.625_Length_1321_45	1321	At3g61620	241	78.42	241	49	3	338	1057	1	239	3e-98	357	[J] KOG1068 Exosomal 3'-5' exoribonuclease complex, subunit Rrp41 and related exoribonucleases
14195_Transcript_3/3_Confidence_0.667_Length_1188_45	1188	At1g08450	413	79.69	64	13	0	185	376	74	137	8e-24	110	[O] KOG0674 Calreticulin
141_Transcript_1/2_Confidence_1.000_Length_5991_45	5991	At4g35800	1840	86.8	1538	201	2	5815	1205	1	1537	0	2690	[K] KOG0260 RNA polymerase II, large subunit
14213_Transcript_2/2_Confidence_1.000_Length_573_45	573	At1g53030	72	61.76	68	26	0	301	98	5	72	7e-21	98.6	[O] KOG3496 Cytochrome c oxidase assembly protein/Cu2+ chaperone COX17
14214_Transcript_1/1_Confidence_1.000_Length_333_45	333	At4g30960	441	57.14	35	15	0	333	229	405	439	7e-06	47.4	[T] KOG0583 Serine/threonine protein kinase
14226_Transcript_7/8_Confidence_0.650_Length_2898_45	2898	At2g34850	375	89.47	76	8	0	519	746	30	105	9e-33	141	[M] KOG1371 UDP-glucose 4-epimerase/UDP-sulfoquinovose synthase
14237_Transcript_1/1_Confidence_1.000_Length_578_45	578	At3g16520	462	34.62	182	109	5	6	530	130	308	1e-19	94.7	[GC] KOG1192 UDP-glucuronosyl and UDP-glucosyl transferase
14240_Transcript_1/1_Confidence_1.000_Length_408_45	408	At5g41800	423	69.57	92	28	0	406	131	332	423	1e-32	136	[E] KOG1303 Amino acid transporters
1425_Transcript_2/3_Confidence_0.667_Length_2649_45	2649	At1g71410	909	60.4	692	245	13	2649	637	157	840	0	766	[T] KOG2137 Protein kinase
14266_Transcript_1/2_Confidence_1.000_Length_456_45	456	At1g02080	2226	61.67	60	22	1	456	280	2167	2226	2e-14	76.3	[K] KOG1831 Negative regulator of transcription
14288_Transcript_5/6_Confidence_0.667_Length_2508_45	2508	At5g18640	369	60.61	330	129	1	81	1067	19	348	3e-118	424	[I] KOG4569 Predicted lipase
14292_Transcript_1/1_Confidence_1.000_Length_476_45	476	At3g58630	311	44.78	67	37	0	402	202	243	309	1e-10	63.9	[K] KOG4282 Transcription factor GT-2 and related proteins, contains trihelix DNA-binding/SANT domain
14303_Transcript_1/2_Confidence_1.000_Length_719_45	719	At4g29190	356	65.9	173	47	3	202	708	46	210	7e-63	238	[R] KOG1595 CCCH-type Zn-finger protein
14319_Transcript_1/2_Confidence_1.000_Length_827_45	827	At3g13550	181	69.87	156	46	1	774	307	27	181	1e-49	194	[O] KOG0417 Ubiquitin-protein ligase
1434_Transcript_1/3_Confidence_0.667_Length_1064_45	1064	At1g48170	311	59.35	155	61	1	809	345	4	156	8e-46	182	[F] KOG1018 Cytosine deaminase FCY1 and related enzymes
14356_Transcript_1/1_Confidence_1.000_Length_770_45	770	At1g15020	528	62.39	117	36	1	264	590	291	407	4e-44	167	[D] KOG1731 FAD-dependent sulfhydryl oxidase/quiescin and related proteins
14397_Transcript_3/3_Confidence_0.600_Length_1760_45	1760	At3g49590	603	41.87	492	253	13	1	1425	118	593	6e-50	197	[U] KOG4573 Phosphoprotein involved in cytoplasm to vacuole targeting and autophagy
14405_Transcript_1/1_Confidence_1.000_Length_907_45	907	At1g55040	849	67.88	137	41	2	50	460	362	495	7e-53	206	[R] KOG4198 RNA-binding Ran Zn-finger protein and related proteins
14426_Transcript_1/1_Confidence_1.000_Length_561_45	561	At1g80150	397	44.58	83	45	1	3	248	314	396	1e-16	84.7	[R] KOG4197 FOG: PPR repeat
14436_Transcript_1/1_Confidence_1.000_Length_894_45	894	At5g08260	480	60.67	300	109	4	892	2	48	341	3e-101	366	[OE] KOG1282 Serine carboxypeptidases (lysosomal cathepsin A)
14469_Transcript_2/2_Confidence_1.000_Length_1545_45	1545	At3g54020	305	68.59	312	90	3	1153	218	1	304	4e-119	427	[S] KOG3058 Uncharacterized conserved protein
14475_Transcript_1/1_Confidence_1.000_Length_656_45	656	At5g61540	376	80.56	108	21	0	344	21	269	376	3e-47	186	[E] KOG1593 Asparaginase
14500_Transcript_1/1_Confidence_1.000_Length_356_45	356	At5g44230	657	59.32	118	48	0	3	356	402	519	8e-40	160	[R] KOG4197 FOG: PPR repeat
14513_Transcript_1/1_Confidence_1.000_Length_352_45	352	At5g58560	307	57.47	87	37	0	347	87	221	307	2e-24	108	[S] KOG4453 Predicted ER membrane protein
1452_Transcript_9/10_Confidence_0.600_Length_5991_45	5991	HsM5453806	562	32.93	246	151	5	980	1711	163	396	1e-25	119	[A] KOG0117 Heterogeneous nuclear ribonucleoprotein R (RRM superfamily)
1457_Transcript_2/3_Confidence_0.714_Length_1859_45	1859	At3g48990	514	72.21	403	108	1	44	1252	55	453	2e-174	543	[I] KOG1176 Acyl-CoA synthetase
14581_Transcript_1/1_Confidence_1.000_Length_339_45	339	At2g22490	361	64.29	112	40	0	2	337	83	194	2e-36	148	[D] KOG0656 G1/S-specific cyclin D
14603_Transcript_1/1_Confidence_1.000_Length_1008_45	1008	At5g59980	680	52.31	216	97	4	6	641	95	308	6e-59	226	[J] KOG2363 Protein subunit of nuclear ribonuclease P (RNase P)
14628_Transcript_1/1_Confidence_1.000_Length_987_45	987	At3g06130	473	80.82	73	11	1	735	517	1	70	1e-21	102	[P] KOG1603 Copper chaperone
14633_Transcript_3/5_Confidence_0.500_Length_1712_45	1712	At2g22360	391	76.5	366	84	2	199	1293	24	388	3e-161	567	[O] KOG0715 Molecular chaperone (DnaJ superfamily)
14646_Transcript_1/1_Confidence_1.000_Length_1065_45	1065	At3g01980	266	56.39	266	116	0	63	860	1	266	3e-83	307	[R] KOG0725 Reductases with broad range of substrate specificities
14648_Transcript_1/2_Confidence_1.000_Length_1923_45	1923	At2g43400	633	74.9	526	132	0	3	1580	108	633	0	848	[C] KOG2415 Electron transfer flavoprotein ubiquinone oxidoreductase
14651_Transcript_2/3_Confidence_0.714_Length_679_45	679	At1g64790	2428	35.77	123	72	1	382	35	2268	2390	3e-12	70.5	[J] KOG1242 Protein containing adaptin N-terminal region
14651_Transcript_3/3_Confidence_0.714_Length_764_45	764	At1g64790	2428	40	105	56	1	328	35	2286	2390	2e-11	67.8	[J] KOG1242 Protein containing adaptin N-terminal region
14669_Transcript_1/1_Confidence_1.000_Length_544_45	544	At4g35440	669	58.82	136	52	1	438	43	68	203	4e-40	162	[P] KOG0475 Cl- channel CLC-3 and related proteins (CLC superfamily)
14689_Transcript_1/3_Confidence_0.600_Length_502_45	502	At5g49620	307	87.22	133	17	0	103	501	23	155	2e-68	256	[K] KOG0048 Transcription factor, Myb superfamily
14706_Transcript_6/7_Confidence_0.316_Length_1380_45	1380	At4g36400	524	65.97	144	46	1	695	1126	380	520	1e-48	192	[C] KOG1232 Proteins containing the FAD binding domain
14707_Transcript_2/3_Confidence_0.600_Length_1135_45	1135	At5g13000	1963	61.54	117	40	3	2	340	454	569	1e-33	142	[M] KOG0916 1,3-beta-glucan synthase/callose synthase catalytic subunit
14727_Transcript_1/2_Confidence_1.000_Length_1114_45	1114	At1g60690	345	67.99	328	82	1	1114	131	38	342	2e-128	457	[C] KOG1575 Voltage-gated shaker-like K+ channel, subunit beta/KCNAB
14788_Transcript_1/2_Confidence_1.000_Length_867_45	867	At5g11640	253	58.82	85	30	3	468	710	166	249	2e-17	88.6	[O] KOG0914 Thioredoxin-like protein
14817_Transcript_1/2_Confidence_1.000_Length_849_45	849	At5g35550	258	75.56	90	22	0	843	574	23	112	8e-38	155	[K] KOG0048 Transcription factor, Myb superfamily
14828_Transcript_1/2_Confidence_1.000_Length_965_45	965	At3g54840	226	78.57	196	41	1	859	275	1	196	1e-78	291	[U] KOG0092 GTPase Rab5/YPT51 and related small G protein superfamily GTPases
14836_Transcript_1/3_Confidence_0.800_Length_1074_45	1074	At1g69780	294	54.86	175	61	5	1	486	5	174	1e-45	172	[K] KOG0483 Transcription factor HEX, contains HOX and HALZ domains
14836_Transcript_2/3_Confidence_0.800_Length_1715_45	1715	At1g69780	294	50	246	99	5	832	1521	52	289	5e-46	184	[K] KOG0483 Transcription factor HEX, contains HOX and HALZ domains
14838_Transcript_1/1_Confidence_1.000_Length_645_45	645	At2g15630	627	55.14	185	83	0	641	87	442	626	9e-56	214	[R] KOG4197 FOG: PPR repeat
1483_Transcript_4/8_Confidence_0.500_Length_1509_45	1509	At1g06390	407	88.71	372	40	1	17	1126	27	398	0	689	[G] KOG0658 Glycogen synthase kinase-3
14842_Transcript_1/1_Confidence_1.000_Length_1436_45	1436	At2g27150	1332	34.38	480	270	7	1434	1	280	716	5e-100	363	[F] KOG0430 Xanthine dehydrogenase
14882_Transcript_1/1_Confidence_1.000_Length_1400_45	1400	At2g26350	310	61.92	302	105	5	164	1069	19	310	8e-100	362	[O] KOG0317 Predicted E3 ubiquitin ligase, integral peroxisomal membrane protein
14906_Transcript_1/1_Confidence_1.000_Length_2393_45	2393	At1g01060	645	36.45	705	340	27	276	2246	1	645	1e-57	223	[O] KOG0724 Zuotin and related molecular chaperones (DnaJ superfamily), contains DNA-binding domains
14929_Transcript_1/1_Confidence_1.000_Length_346_45	346	At2g38740	219	69.49	59	18	0	3	179	158	216	2e-17	85.9	[R] KOG2914 Predicted haloacid-halidohydrolase and related hydrolases
14941_Transcript_1/1_Confidence_1.000_Length_374_45	374	At3g21420	364	62.61	115	43	0	29	373	54	168	1e-38	155	[QR] KOG0143 Iron/ascorbate family oxidoreductases
14971_Transcript_1/1_Confidence_1.000_Length_329_45	329	At1g16390	518	46.67	105	47	4	18	329	1	97	6e-13	70.9	[R] KOG0255 Synaptic vesicle transporter SVOP and related transporters (major facilitator superfamily)
14972_Transcript_1/1_Confidence_1.000_Length_468_45	468	At5g62680	616	59	100	41	0	2	301	498	597	9e-30	127	[E] KOG1237 H+/oligopeptide symporter
14978_Transcript_1/1_Confidence_1.000_Length_633_45	633	At3g20015	386	77.78	72	16	0	3	218	315	386	1e-28	124	[O] KOG1339 Aspartyl protease
1498_Transcript_3/3_Confidence_0.600_Length_1733_45	1733	At1g19630	411	50.91	383	168	6	154	1263	36	411	4e-101	367	[QI] KOG0157 Cytochrome P450 CYP4/CYP19/CYP26 subfamilies
14990_Transcript_1/1_Confidence_1.000_Length_213_45	213	At2g45330	257	71.43	35	10	0	212	108	223	257	5e-09	57.8	[J] KOG2278 RNA:NAD 2'-phosphotransferase TPT1
14999_Transcript_1/1_Confidence_1.000_Length_721_45	721	At3g61790	315	55.97	134	59	0	314	715	28	161	2e-43	174	[R] KOG3002 Zn finger protein
1499_Transcript_1/4_Confidence_0.762_Length_1095_45	1095	At2g07010	1413	40.58	276	150	4	1092	280	546	812	1e-56	218	[R] KOG0017 FOG: Transposon-encoded proteins with TYA, reverse transcriptase, integrase domains in various combinations
15058_Transcript_1/1_Confidence_1.000_Length_481_45	481	At1g69020	798	58.14	129	52	1	382	2	519	647	4e-39	158	[O] KOG2237 Predicted serine protease
15093_Transcript_1/1_Confidence_1.000_Length_991_45	991	At3g47590	309	60.26	234	91	1	705	4	53	284	1e-80	298	[I] KOG4667 Predicted esterase
1509_Transcript_1/2_Confidence_1.000_Length_1579_45	1579	At5g36230	429	79.65	231	47	0	1416	724	20	250	9e-163	348	[J] KOG2297 Predicted translation factor, contains W2 domain
15162_Transcript_1/3_Confidence_0.600_Length_1610_45	1610	At2g14050	610	61.97	142	24	1	1038	1373	463	604	3e-39	162	[L] KOG0477 DNA replication licensing factor, MCM2 component
15162_Transcript_2/3_Confidence_0.400_Length_1945_45	1945	At2g14050	610	58.43	587	174	10	2	1708	70	604	6e-166	583	[L] KOG0477 DNA replication licensing factor, MCM2 component
15213_Transcript_1/1_Confidence_1.000_Length_411_45	411	At5g27540	648	55.14	107	46	1	89	409	17	121	1e-22	103	[V] KOG1707 Predicted Ras related/Rac-GTP binding protein
15217_Transcript_1/1_Confidence_1.000_Length_359_45	359	At1g45976	325	50	36	18	0	297	190	278	313	1e-08	56.6	[O] KOG1100 Predicted E3 ubiquitin ligase
15258_Transcript_1/1_Confidence_1.000_Length_655_45	655	At5g20350	592	46.15	182	55	5	31	558	437	581	2e-32	137	[R] KOG0509 Ankyrin repeat and DHHC-type Zn-finger domain containing proteins
15265_Transcript_2/5_Confidence_0.571_Length_2138_45	2138	At4g09570	501	78.11	475	99	1	1683	259	12	481	0	756	[T] KOG0032 Ca2+/calmodulin-dependent protein kinase, EF-Hand protein superfamily
15269_Transcript_1/1_Confidence_1.000_Length_321_45	321	At1g77720	720	77.11	83	19	0	321	73	561	643	2e-37	152	[D] KOG0596 Dual specificity; serine/threonine and tyrosine kinase
15305_Transcript_2/3_Confidence_0.333_Length_598_45	598	At1g60780	428	85.71	119	17	0	3	359	310	428	2e-55	213	[U] KOG0937 Adaptor complexes medium subunit family
15333_Transcript_1/1_Confidence_1.000_Length_361_45	361	At5g11720	902	70.59	119	35	0	3	359	318	436	1e-47	186	[G] KOG1065 Maltase glucoamylase and related hydrolases, glycosyl hydrolase family 31
1538_Transcript_3/7_Confidence_0.412_Length_646_45	646	7303557	4865	38.94	113	59	3	335	3	4379	4483	2e-08	57.4	[R] KOG1808 AAA ATPase containing von Willebrand factor type A (vWA) domain
153_Transcript_1/1_Confidence_1.000_Length_572_45	572	At1g54290	113	70.09	107	30	1	151	471	1	105	1e-36	151	[J] KOG1770 Translation initiation factor 1 (eIF-1/SUI1)
15402_Transcript_1/1_Confidence_1.000_Length_304_45	304	At1g16220	491	76.24	101	24	0	1	303	212	312	1e-43	172	[T] KOG0698 Serine/threonine protein phosphatase
15429_Transcript_1/4_Confidence_0.625_Length_1819_45	1819	At1g33420	697	44.96	516	267	8	1775	240	159	661	4e-136	483	[R] KOG1844 PHD Zn-finger proteins
15441_Transcript_1/1_Confidence_1.000_Length_293_45	293	At3g55220	1214	84.44	45	7	0	155	289	1	45	1e-14	76.3	[L] KOG1897 Damage-specific DNA binding complex, subunit DDB1
15456_Transcript_2/2_Confidence_1.000_Length_944_45	944	At4g10850	238	60	75	30	0	475	699	134	208	9e-19	92.8	[R] KOG1623 Multitransmembrane protein
15470_Transcript_2/2_Confidence_1.000_Length_506_45	506	At4g32910	761	51.47	68	20	1	137	301	693	760	4e-11	65.9	[YU] KOG2271 Nuclear pore complex component (sc Nup85)
15482_Transcript_1/1_Confidence_1.000_Length_204_45	204	At3g07790	508	62.5	72	22	3	1	204	3	73	5e-15	77.8	[R] KOG2627 Nuclear protein ES2
15486_Transcript_3/3_Confidence_0.600_Length_1464_45	1464	At3g18620	319	44.01	334	149	7	114	1091	2	305	4e-74	277	[R] KOG1313 DHHC-type Zn-finger proteins
1548_Transcript_1/3_Confidence_0.818_Length_2353_45	2353	At1g53570	608	64.74	363	115	3	849	1937	214	563	1e-127	456	[T] KOG0198 MEKK and related serine/threonine protein kinases
15493_Transcript_1/2_Confidence_1.000_Length_780_45	780	At1g35420	310	57.99	219	87	2	692	39	71	285	1e-72	271	[R] KOG3043 Predicted hydrolase related to dienelactone hydrolase
15499_Transcript_2/2_Confidence_1.000_Length_750_45	750	At3g02820	326	40	195	92	3	2	577	134	306	2e-31	134	[D] KOG3004 Meiotic chromosome segregation protein
15509_Transcript_1/1_Confidence_1.000_Length_299_45	299	At5g58900	288	57.95	88	35	2	297	34	165	250	8e-19	90.5	[O] KOG0724 Zuotin and related molecular chaperones (DnaJ superfamily), contains DNA-binding domains
15538_Transcript_5/6_Confidence_0.688_Length_2216_45	2216	At4g02940	569	42.81	605	213	14	193	1914	47	549	4e-115	414	[S] KOG4176 Uncharacterized conserved protein
15558_Transcript_1/5_Confidence_0.500_Length_457_45	457	At3g62840	108	87.67	73	9	0	237	455	29	101	7e-32	134	[A] KOG3459 Small nuclear ribonucleoprotein (snRNP) Sm core protein
15558_Transcript_3/5_Confidence_0.643_Length_516_45	516	At3g62840	108	94.44	54	3	0	353	514	48	101	9e-25	111	[A] KOG3459 Small nuclear ribonucleoprotein (snRNP) Sm core protein
15558_Transcript_4/5_Confidence_0.571_Length_355_45	355	At3g62840	108	93.81	97	6	0	63	353	5	101	4e-49	191	[A] KOG3459 Small nuclear ribonucleoprotein (snRNP) Sm core protein
1556_Transcript_3/4_Confidence_0.625_Length_746_45	746	At3g51730	213	42.51	167	95	1	660	160	33	198	1e-37	154	[IG] KOG1340 Prosaposin
1557_Transcript_1/8_Confidence_0.412_Length_844_45	844	At3g53620	216	86.79	159	21	0	687	211	58	216	7e-79	292	[C] KOG1626 Inorganic pyrophosphatase/Nucleosome remodeling factor, subunit NURF38
1557_Transcript_4/8_Confidence_0.588_Length_1441_45	1441	At3g53620	216	86.29	175	23	1	1267	746	1	175	2e-84	311	[C] KOG1626 Inorganic pyrophosphatase/Nucleosome remodeling factor, subunit NURF38
1557_Transcript_5/8_Confidence_0.471_Length_1157_45	1157	At3g53620	216	85.19	135	19	1	983	582	1	135	9e-98	232	[C] KOG1626 Inorganic pyrophosphatase/Nucleosome remodeling factor, subunit NURF38
15587_Transcript_1/1_Confidence_1.000_Length_568_45	568	At2g07750	845	36.29	124	56	4	566	237	112	226	5e-14	75.9	[A] KOG0342 ATP-dependent RNA helicase pitchoune
1558_Transcript_1/2_Confidence_1.000_Length_379_45	379	At1g32050	264	50	66	25	3	194	3	6	65	1e-10	63.2	[U] KOG3088 Secretory carrier membrane protein
15590_Transcript_1/1_Confidence_1.000_Length_306_45	306	At1g73460	1157	41.43	70	41	0	89	298	287	356	3e-08	55.1	[R] KOG0667 Dual-specificity tyrosine-phosphorylation regulated kinase
15599_Transcript_2/3_Confidence_0.500_Length_693_45	693	At5g50840	372	62.22	45	15	1	295	161	329	371	2e-06	51.2	[Z] KOG1850 Myosin-like coiled-coil protein
15709_Transcript_1/1_Confidence_1.000_Length_921_45	921	At1g11910	506	68.97	232	66	1	224	919	28	253	1e-78	291	[O] KOG1339 Aspartyl protease
15725_Transcript_1/2_Confidence_1.000_Length_793_45	793	At5g47820	1049	59.76	82	33	0	309	64	963	1044	3e-24	100	[Z] KOG0244 Kinesin-like protein
1573_Transcript_4/6_Confidence_0.688_Length_2610_45	2610	At3g23540	568	65.07	292	94	2	849	1709	1	289	3e-112	405	[R] KOG1552 Predicted alpha/beta hydrolase
15752_Transcript_3/3_Confidence_0.600_Length_1697_45	1697	At3g13700	296	39.27	275	133	8	153	899	30	296	1e-38	159	[R] KOG1457 RNA binding protein (contains RRM repeats)
1576_Transcript_2/2_Confidence_1.000_Length_849_45	849	At1g09150	181	83.98	181	29	0	112	654	1	181	1e-77	288	[J] KOG2523 Predicted RNA-binding protein with PUA domain
15786_Transcript_1/2_Confidence_1.000_Length_738_45	738	At5g51540	860	58.25	103	37	2	690	382	761	857	8e-19	92.4	[O] KOG2090 Metalloendopeptidase family - mitochondrial intermediate peptidase
15809_Transcript_1/1_Confidence_1.000_Length_491_45	491	Hs4504191	1360	43.75	160	78	3	23	490	1046	1197	4e-31	132	[L] KOG0217 Mismatch repair ATPase MSH6 (MutS family)
1580_Transcript_1/1_Confidence_1.000_Length_3572_45	3572	At1g27770	1020	76.84	1019	235	1	250	3303	1	1019	0	1533	[P] KOG0204 Calcium transporting ATPase
15814_Transcript_1/1_Confidence_1.000_Length_1596_45	1596	At2g20900	493	61.27	488	162	7	1494	88	9	488	5e-173	606	[IT] KOG1169 Diacylglycerol kinase
1581_Transcript_2/4_Confidence_0.700_Length_1567_45	1567	At2g32440	489	63.29	444	162	1	12	1343	44	486	6e-169	592	[QI] KOG0157 Cytochrome P450 CYP4/CYP19/CYP26 subfamilies
15877_Transcript_1/3_Confidence_0.714_Length_1742_45	1742	At1g50440	250	74.25	233	50	3	1442	771	19	250	6e-98	357	[A] KOG1609 Protein involved in mRNA turnover and stability
15879_Transcript_1/1_Confidence_1.000_Length_1857_45	1857	At1g60420	578	43.65	543	290	8	1788	196	15	553	2e-116	418	[R] KOG2501 Thioredoxin, nucleoredoxin and related proteins
15886_Transcript_1/1_Confidence_1.000_Length_226_45	226	At3g55630	498	53.85	52	24	0	1	156	109	160	3e-11	65.1	[H] KOG2525 Folylpolyglutamate synthase
1589_Transcript_4/4_Confidence_0.700_Length_471_45	471	At3g61330	1352	48	50	26	0	20	169	336	385	1e-08	57.4	[R] KOG0017 FOG: Transposon-encoded proteins with TYA, reverse transcriptase, integrase domains in various combinations
1591_Transcript_2/6_Confidence_0.700_Length_1920_45	1920	At3g24090	691	82.77	296	51	0	794	1681	396	691	0	484	[M] KOG1268 Glucosamine 6-phosphate synthetases, contain amidotransferase and phosphosugar isomerase domains
15929_Transcript_1/1_Confidence_1.000_Length_520_45	520	At1g72480	509	58.13	160	62	2	478	2	17	172	6e-47	184	[S] KOG2568 Predicted membrane protein
15940_Transcript_1/1_Confidence_1.000_Length_442_45	442	At2g13610	649	44.8	125	58	2	96	440	1	124	7e-21	97.8	[Q] KOG0061 Transporter, ABC superfamily (Breast cancer resistance protein)
1594_Transcript_2/2_Confidence_1.000_Length_6158_45	6158	At3g14270	1791	40.05	1825	890	47	716	5833	44	1783	0	1128	[T] KOG0230 Phosphatidylinositol-4-phosphate 5-kinase and related FYVE finger-containing proteins
1596_Transcript_2/7_Confidence_0.714_Length_2604_45	2604	At1g72770	511	37.1	372	196	11	2058	979	20	365	2e-93	188	[T] KOG0698 Serine/threonine protein phosphatase
15970_Transcript_1/2_Confidence_1.000_Length_596_45	596	At2g30710	343	73.58	53	10	1	594	448	238	290	2e-15	80.5	[U] KOG1092 Ypt/Rab-specific GTPase-activating protein GYP1
1597_Transcript_3/3_Confidence_0.714_Length_1223_45	1223	At5g13760	362	68.27	312	99	0	941	6	4	315	2e-128	457	[I] KOG1362 Choline transporter-like protein
15990_Transcript_1/2_Confidence_1.000_Length_1244_45	1244	At5g05830	204	63.16	133	43	1	632	252	70	202	5e-36	150	[A] KOG1609 Protein involved in mRNA turnover and stability
1600_Transcript_1/1_Confidence_1.000_Length_590_45	590	At5g49690	460	42.64	197	112	1	590	3	33	229	2e-21	100	[GC] KOG1192 UDP-glucuronosyl and UDP-glucosyl transferase
16015_Transcript_1/2_Confidence_1.000_Length_1129_45	1129	At5g50900	555	40.37	322	184	5	1127	171	238	554	1e-58	225	[S] KOG0167 FOG: Armadillo/beta-catenin-like repeats
16029_Transcript_1/1_Confidence_1.000_Length_227_45	227	At1g61000_1	567	51.39	72	35	0	10	225	199	270	1e-14	76.6	[D] KOG4438 Centromere-associated protein NUF2
16044_Transcript_1/1_Confidence_1.000_Length_266_45	266	At1g29650	1557	34	100	53	3	263	3	1281	1380	6e-08	54.3	[R] KOG1075 FOG: Reverse transcriptase
16052_Transcript_1/1_Confidence_1.000_Length_467_45	467	At3g21480	1045	55.03	149	63	1	466	32	876	1024	1e-39	160	[KTDL] KOG2043 Signaling protein SWIFT and related BRCT domain proteins
16062_Transcript_6/6_Confidence_0.615_Length_1314_45	1314	At4g21530	493	62.93	116	43	0	1221	874	372	487	4e-35	147	[DO] KOG4640 Anaphase-promoting complex (APC), subunit 4
16064_Transcript_1/1_Confidence_1.000_Length_862_45	862	At1g48910	383	48.61	216	109	2	2	646	159	373	8e-57	219	[Q] KOG1399 Flavin-containing monooxygenase
16085_Transcript_1/1_Confidence_1.000_Length_390_45	390	At1g22540	570	61.21	116	39	1	5	334	386	501	5e-32	134	[E] KOG1237 H+/oligopeptide symporter
1608_Transcript_2/4_Confidence_0.750_Length_4229_45	4229	At5g08470	1125	53.34	1063	471	11	3637	470	76	1120	0	1026	[O] KOG0735 AAA+-type ATPase
16111_Transcript_2/3_Confidence_0.667_Length_1059_45	1059	At5g43710	624	63.86	166	51	2	2	499	389	545	7e-60	229	[G] KOG2429 Glycosyl hydrolase, family 47
1611_Transcript_1/1_Confidence_1.000_Length_636_45	636	At1g17430	332	39.88	173	99	3	635	126	161	331	1e-30	131	[R] KOG1454 Predicted hydrolase/acyltransferase (alpha/beta hydrolase superfamily)
16134_Transcript_2/4_Confidence_0.222_Length_408_45	408	At3g18500	451	46.34	82	44	0	158	403	102	183	3e-14	75.5	[K] KOG2338 Transcriptional effector CCR4-related protein
1613_Transcript_1/1_Confidence_1.000_Length_603_45	603	At5g09830	93	77.78	81	18	0	105	347	1	81	5e-31	132	[T] KOG3348 BolA (bacterial stress-induced morphogen)-related protein
16153_Transcript_3/4_Confidence_0.500_Length_1149_45	1149	At1g30220	580	75.51	98	23	1	1147	857	483	580	4e-38	157	[R] KOG0254 Predicted transporter (major facilitator superfamily)
16167_Transcript_1/1_Confidence_1.000_Length_249_45	249	At4g13550	805	58.93	56	23	0	81	248	88	143	4e-15	78.2	[I] KOG4569 Predicted lipase
16171_Transcript_1/2_Confidence_1.000_Length_446_45	446	At3g27820	488	76.56	64	15	0	194	3	238	301	7e-31	98.6	[R] KOG1336 Monodehydroascorbate/ferredoxin reductase
161_Transcript_5/6_Confidence_0.583_Length_2389_45	2389	At2g46090	364	64.56	237	84	0	1507	2217	125	361	1e-92	339	[IT] KOG1116 Sphingosine kinase, involved in sphingolipid metabolism
16217_Transcript_3/3_Confidence_0.333_Length_350_45	350	At1g01330	715	62.93	116	43	0	1	348	162	277	8e-40	160	[R] KOG1839 Uncharacterized protein CLU1/cluA/TIF31 involved in mitochondrial morphology/distribution, also found associated with eIF-3
1621_Transcript_2/3_Confidence_0.750_Length_551_45	551	At1g77060	358	63.64	110	40	0	549	220	237	346	2e-36	150	[C] KOG1260 Isocitrate lyase
16231_Transcript_1/2_Confidence_1.000_Length_817_45	817	At5g27430	167	76.05	167	40	0	158	658	1	167	2e-74	277	[U] KOG3372 Signal peptidase complex subunit
16245_Transcript_1/1_Confidence_1.000_Length_303_45	303	At1g11860	408	75	52	13	0	302	147	356	407	7e-17	84	[E] KOG2770 Aminomethyl transferase
16252_Transcript_1/1_Confidence_1.000_Length_737_45	737	At5g48050	369	33.59	131	76	2	345	731	1	122	2e-16	84.3	[R] KOG0017 FOG: Transposon-encoded proteins with TYA, reverse transcriptase, integrase domains in various combinations
16286_Transcript_2/2_Confidence_1.000_Length_250_45	250	At1g64790	2428	67.44	43	8	1	123	13	1067	1109	7e-07	50.8	[J] KOG1242 Protein containing adaptin N-terminal region
1629_Transcript_3/8_Confidence_0.650_Length_2734_45	2734	At4g13350	600	33.33	603	273	22	2436	745	1	513	5e-64	244	[T] KOG0702 Predicted GTPase-activating protein
1629_Transcript_5/8_Confidence_0.650_Length_2659_45	2659	At4g13350	600	34.08	578	277	20	2361	745	1	513	1e-65	250	[T] KOG0702 Predicted GTPase-activating protein
16305_Transcript_1/1_Confidence_1.000_Length_422_45	422	At4g36630	1003	53.24	139	56	1	4	420	10	139	1e-34	143	[U] KOG2063 Vacuolar assembly/sorting proteins VPS39/VAM6/VPS3
16349_Transcript_1/1_Confidence_1.000_Length_465_45	465	At4g26360	1141	38.78	147	88	1	4	444	603	747	1e-21	100	[R] KOG1075 FOG: Reverse transcriptase
16360_Transcript_1/1_Confidence_1.000_Length_401_45	401	At2g33760	583	58.65	133	55	0	1	399	139	271	2e-42	169	[R] KOG4197 FOG: PPR repeat
16374_Transcript_1/1_Confidence_1.000_Length_377_45	377	At1g70190	208	73.53	68	18	0	313	110	141	208	2e-22	102	[J] KOG1715 Mitochondrial/chloroplast ribosomal protein L12
16393_Transcript_1/3_Confidence_0.667_Length_1269_45	1269	At5g02230	280	60.06	313	92	5	1136	198	1	280	3e-94	344	[R] KOG3109 Haloacid dehalogenase-like hydrolase
16397_Transcript_2/2_Confidence_1.000_Length_495_45	495	At5g03630	437	72.99	174	36	1	2	490	227	400	2e-70	263	[R] KOG1336 Monodehydroascorbate/ferredoxin reductase
1641_Transcript_1/2_Confidence_1.000_Length_662_45	662	At2g16600	173	85.11	94	14	0	662	381	79	172	1e-42	171	[O] KOG0865 Cyclophilin type peptidyl-prolyl cis-trans isomerase
16421_Transcript_2/2_Confidence_1.000_Length_1239_45	1239	At1g05170	404	65.35	329	111	2	254	1237	15	341	1e-123	441	[G] KOG2288 Galactosyltransferases
16441_Transcript_1/1_Confidence_1.000_Length_500_45	500	At3g57130	467	93.62	47	3	0	143	3	6	52	2e-18	90.5	[R] KOG0504 FOG: Ankyrin repeat
16448_Transcript_1/1_Confidence_1.000_Length_372_45	372	At4g36870	638	93.02	43	3	0	186	314	524	566	6e-18	87.4	[K] KOG0773 Transcription factor MEIS1 and related HOX domain proteins
16458_Transcript_5/6_Confidence_0.333_Length_692_45	692	At1g12310	148	77.45	102	23	0	690	385	47	148	3e-40	163	[T] KOG0027 Calmodulin and related proteins (EF-Hand superfamily)
16470_Transcript_2/2_Confidence_1.000_Length_602_45	602	At5g56280	286	70	60	17	1	269	90	228	286	2e-18	90.9	[OT] KOG3050 COP9 signalosome, subunit CSN6
1648_Transcript_1/5_Confidence_0.667_Length_2282_45	2282	At5g36880	693	76.42	721	141	1	2279	117	1	692	0	1155	[I] KOG1175 Acyl-CoA synthetase
16546_Transcript_1/1_Confidence_1.000_Length_464_45	464	At5g47820	1049	44.44	54	30	0	274	113	869	922	9e-09	57.8	[Z] KOG0244 Kinesin-like protein
1656_Transcript_1/1_Confidence_1.000_Length_380_45	380	At1g04160	1519	85.94	64	9	0	188	379	502	565	5e-28	120	[Z] KOG0160 Myosin class V heavy chain
16613_Transcript_5/5_Confidence_0.583_Length_1924_45	1924	At3g14470	1054	32.8	561	317	16	5	1606	365	892	9e-58	223	[T] KOG4658 Apoptotic ATPase
16616_Transcript_1/1_Confidence_1.000_Length_388_45	388	At5g10930	445	37.23	137	72	3	2	373	253	388	1e-16	83.2	[T] KOG0583 Serine/threonine protein kinase
16643_Transcript_1/1_Confidence_1.000_Length_1278_45	1278	At1g31190	365	77.74	328	69	1	1155	184	37	364	2e-128	457	[G] KOG2951 Inositol monophosphatase
16655_Transcript_1/1_Confidence_1.000_Length_2138_45	2138	At5g50230	515	64.75	505	178	0	1605	91	10	514	0	635	[R] KOG0288 WD40 repeat protein TipD
16676_Transcript_1/1_Confidence_1.000_Length_296_45	296	At3g26270	501	46.48	71	33	2	83	295	12	77	6e-08	54.3	[Q] KOG0156 Cytochrome P450 CYP2 subfamily
16678_Transcript_1/1_Confidence_1.000_Length_266_45	266	At1g74120	445	46.15	65	35	0	197	3	36	100	4e-10	61.6	[KR] KOG1267 Mitochondrial transcription termination factor, mTERF
16692_Transcript_1/2_Confidence_1.000_Length_962_45	962	At2g38730	199	85.47	179	26	0	127	663	21	199	2e-92	337	[O] KOG0879 U-snRNP-associated cyclophilin type peptidyl-prolyl cis-trans isomerase
16698_Transcript_2/5_Confidence_0.455_Length_551_45	551	At1g10600	271	57.14	42	18	0	253	378	40	81	2e-12	53.9	[T] KOG2880 SMAD6 interacting protein AMSH, contains JAB/MPN/Mov34 domain
16699_Transcript_1/1_Confidence_1.000_Length_301_45	301	At3g21430	961	70.59	34	10	0	1	102	928	961	2e-08	55.8	[BDT] KOG1019 Retinoblastoma pathway protein LIN-9/chromatin-associated protein Aly
166_Transcript_6/10_Confidence_0.618_Length_1953_45	1953	At5g63260	435	34.78	184	83	5	907	398	148	308	1e-26	108	[R] KOG1677 CCCH-type Zn-finger protein
166_Transcript_9/10_Confidence_0.676_Length_2217_45	2217	At5g63260	435	34.78	184	83	5	937	428	148	308	1e-26	108	[R] KOG1677 CCCH-type Zn-finger protein
16700_Transcript_1/1_Confidence_1.000_Length_1336_45	1336	At1g04200	766	55.6	482	173	7	1	1335	56	533	5e-121	433	[R] KOG2225 Proteins containing regions of low-complexity
16717_Transcript_1/1_Confidence_1.000_Length_228_45	228	At3g54940	363	71.62	74	21	0	5	226	200	273	9e-28	120	[O] KOG1542 Cysteine proteinase Cathepsin F
16735_Transcript_1/5_Confidence_0.385_Length_1001_45	1001	At1g69120	256	67.27	165	54	0	14	508	1	165	3e-59	227	[K] KOG0014 MADS box transcription factor
16735_Transcript_2/5_Confidence_0.462_Length_1172_45	1172	At1g69120	256	61.81	199	70	1	14	592	1	199	1e-59	228	[K] KOG0014 MADS box transcription factor
1673_Transcript_1/2_Confidence_1.000_Length_1226_45	1226	At3g22660	293	61.94	247	90	3	365	1096	45	290	2e-61	234	[A] KOG3080 Nucleolar protein-like/EBNA1-binding protein
16741_Transcript_1/2_Confidence_1.000_Length_669_45	669	At4g25050	137	51.08	139	63	2	80	496	1	134	1e-26	118	[CIQ] KOG1748 Acyl carrier protein/NADH-ubiquinone oxidoreductase, NDUFAB1/SDAP subunit
16747_Transcript_3/8_Confidence_0.647_Length_2082_45	2082	At1g50700	521	74.74	293	74	0	321	1199	61	353	1e-127	455	[T] KOG0032 Ca2+/calmodulin-dependent protein kinase, EF-Hand protein superfamily
16747_Transcript_5/8_Confidence_0.529_Length_1881_45	1881	At1g50700	521	74.24	462	119	0	221	1606	56	517	0	688	[T] KOG0032 Ca2+/calmodulin-dependent protein kinase, EF-Hand protein superfamily
16747_Transcript_7/8_Confidence_0.588_Length_2051_45	2051	At1g50700	521	73.41	267	71	0	321	1121	61	327	0	405	[T] KOG0032 Ca2+/calmodulin-dependent protein kinase, EF-Hand protein superfamily
16783_Transcript_1/1_Confidence_1.000_Length_619_45	619	At5g12890	488	52.71	203	92	3	619	17	277	477	1e-48	191	[GC] KOG1192 UDP-glucuronosyl and UDP-glucosyl transferase
16785_Transcript_1/1_Confidence_1.000_Length_718_45	718	At2g19730	143	68.15	135	43	0	38	442	1	135	2e-45	180	[J] KOG3412 60S ribosomal protein L28
16798_Transcript_1/1_Confidence_1.000_Length_1802_45	1802	At4g01850	393	91.84	392	31	1	179	1351	2	393	0	714	[H] KOG1506 S-adenosylmethionine synthetase
16807_Transcript_7/9_Confidence_0.542_Length_2340_45	2340	At3g06720	532	78.61	533	110	2	2147	558	1	532	0	799	[U] KOG0166 Karyopherin (importin) alpha
16835_Transcript_2/2_Confidence_1.000_Length_1114_45	1114	At2g47650	443	91.75	315	26	0	2	946	127	441	4e-173	605	[GM] KOG1429 dTDP-glucose 4-6-dehydratase/UDP-glucuronic acid decarboxylase
16860_Transcript_2/3_Confidence_0.714_Length_2924_45	2924	At1g79150	495	51.26	476	225	4	76	1497	6	476	3e-124	445	[JU] KOG2153 Protein involved in the nuclear export of pre-ribosomes
1687_Transcript_4/4_Confidence_0.571_Length_635_45	635	At3g05560	124	86.24	109	14	1	70	396	17	124	2e-39	160	[J] KOG3434 60S ribosomal protein L22
16885_Transcript_1/4_Confidence_0.625_Length_659_45	659	At2g22240	510	85.4	137	20	0	598	188	374	510	7e-61	231	[I] KOG0693 Myo-inositol-1-phosphate synthase
16886_Transcript_2/2_Confidence_1.000_Length_395_45	395	At5g64140	64	84.31	51	7	1	392	240	1	50	3e-16	82	[J] KOG3502 40S ribosomal protein S28
168_Transcript_1/2_Confidence_1.000_Length_1808_45	1808	At2g33440	475	42.67	300	115	3	1740	841	189	431	1e-50	200	[A] KOG0120 Splicing factor U2AF, large subunit (RRM superfamily)
16924_Transcript_2/6_Confidence_0.529_Length_1948_45	1948	At3g26618	435	91.36	359	30	1	1	1077	78	435	0	661	[J] KOG0688 Peptide chain release factor 1 (eRF1)
16930_Transcript_2/3_Confidence_0.500_Length_818_45	818	At1g70060	1386	56.1	164	66	3	818	327	1193	1350	1e-44	178	[B] KOG4204 Histone deacetylase complex, SIN3 component
16939_Transcript_1/3_Confidence_0.222_Length_1235_45	1235	At5g53300	148	96.83	63	2	0	191	3	66	128	8e-30	130	[O] KOG0417 Ubiquitin-protein ligase
16939_Transcript_2/3_Confidence_0.556_Length_596_45	596	At4g27960	148	95.31	128	6	0	386	3	1	128	2e-70	263	[O] KOG0417 Ubiquitin-protein ligase
16950_Transcript_2/5_Confidence_0.750_Length_1247_45	1247	At3g12500	335	56.32	190	68	2	1239	679	27	204	5e-94	187	[R] KOG4742 Predicted chitinase
16950_Transcript_4/5_Confidence_0.625_Length_1138_45	1138	At3g12500	335	58.49	318	117	2	1130	186	27	332	9e-91	332	[R] KOG4742 Predicted chitinase
16963_Transcript_1/1_Confidence_1.000_Length_1609_45	1609	At5g25900	509	59.63	493	191	5	75	1529	15	507	6e-169	592	[Q] KOG0156 Cytochrome P450 CYP2 subfamily
16965_Transcript_1/1_Confidence_1.000_Length_230_45	230	At2g36530	444	86.21	29	3	1	1	87	243	270	2e-13	50.1	[G] KOG2670 Enolase
16976_Transcript_3/3_Confidence_0.600_Length_3694_45	3694	At3g13290	1322	48.16	1221	551	23	3	3584	157	1322	0	976	[R] KOG1916 Nuclear protein, contains WD40 repeats
16988_Transcript_1/2_Confidence_1.000_Length_554_45	554	At4g18100	133	85.47	117	17	0	1	351	17	133	3e-54	209	[J] KOG0878 60S ribosomal protein L32
16993_Transcript_2/3_Confidence_0.667_Length_1124_45	1124	At4g36130	258	92.64	258	19	0	123	896	1	258	3e-142	503	[J] KOG2309 60s ribosomal protein L2/L8
17015_Transcript_1/1_Confidence_1.000_Length_1221_45	1221	At2g21160	257	57.89	228	90	2	1071	400	22	247	4e-71	267	[U] KOG1631 Translocon-associated complex TRAP, alpha subunit
17024_Transcript_1/2_Confidence_1.000_Length_563_45	563	7290522	89	69.41	85	26	0	534	280	5	89	3e-31	133	[Z] KOG3430 Dynein light chain type 1
17029_Transcript_1/2_Confidence_1.000_Length_923_45	923	At4g30550	249	46.9	113	49	2	4	321	55	163	6e-41	95.5	[F] KOG3179 Predicted glutamine synthetase
17032_Transcript_2/2_Confidence_1.000_Length_950_45	950	Hs20357578	594	33.7	276	152	10	809	6	62	314	3e-32	137	[A] KOG0117 Heterogeneous nuclear ribonucleoprotein R (RRM superfamily)
17044_Transcript_1/1_Confidence_1.000_Length_2204_45	2204	At5g08500	590	71.31	582	151	3	3	1736	21	590	0	855	[R] KOG2489 Transmembrane protein
17061_Transcript_1/2_Confidence_1.000_Length_3069_45	3069	At1g69830_2	407	83	406	69	0	1590	2807	2	407	0	754	[G] KOG0471 Alpha-amylase
17067_Transcript_2/6_Confidence_0.588_Length_2747_45	2747	At3g59820	755	61.86	763	248	8	2269	2	1	727	0	710	[S] KOG1043 Ca2+-binding transmembrane protein LETM1/MRS7
17074_Transcript_2/3_Confidence_0.286_Length_322_45	322	At1g14670	592	82.67	75	13	0	96	320	14	88	3e-31	131	[U] KOG1277 Endosomal membrane proteins, EMP70
17079_Transcript_1/1_Confidence_1.000_Length_215_45	215	At5g52590	338	65.96	47	15	1	1	141	293	338	3e-11	65.1	[T] KOG2197 Ypt/Rab-specific GTPase-activating protein GYP7 and related proteins
17084_Transcript_1/4_Confidence_0.133_Length_547_45	547	At5g20620	382	100	93	0	0	3	281	60	152	3e-46	182	[OR] KOG0001 Ubiquitin and ubiquitin-like proteins
17088_Transcript_1/3_Confidence_0.667_Length_686_45	686	At1g58140	1320	55.16	223	100	0	4	672	992	1214	6e-66	248	[R] KOG0017 FOG: Transposon-encoded proteins with TYA, reverse transcriptase, integrase domains in various combinations
1711_Transcript_4/4_Confidence_0.636_Length_3100_45	3100	At2g29190	972	47.31	947	390	23	3098	300	114	965	0	707	[J] KOG1488 Translational repressor Pumilio/PUF3 and related RNA-binding proteins (Puf superfamily)
17145_Transcript_1/1_Confidence_1.000_Length_1108_45	1108	At2g34050	210	53.47	202	56	1	186	791	47	210	5e-56	216	[O] KOG3281 Mitochondrial F1-ATPase assembly protein
1714_Transcript_1/1_Confidence_1.000_Length_1436_45	1436	At5g40490	423	58.62	203	78	3	93	686	29	230	1e-63	243	[R] KOG0118 FOG: RRM domain
17157_Transcript_3/3_Confidence_0.600_Length_1223_45	1223	At3g12300	238	84.39	173	27	0	392	910	1	173	9e-84	309	[K] KOG3213 Transcription factor IIB
17158_Transcript_1/3_Confidence_0.625_Length_1019_45	1019	At1g27450	183	82.07	145	26	0	138	572	1	145	1e-74	242	[F] KOG1712 Adenine phosphoribosyl transferases
17161_Transcript_1/4_Confidence_0.625_Length_852_45	852	At5g54160	363	71.13	97	28	0	852	562	167	263	3e-62	132	[R] KOG3178 Hydroxyindole-O-methyltransferase and related SAM-dependent methyltransferases
17166_Transcript_1/6_Confidence_0.462_Length_576_45	576	At3g03720	614	70.23	131	35	1	575	183	24	150	5e-49	192	[E] KOG1286 Amino acid transporters
17166_Transcript_4/6_Confidence_0.538_Length_721_45	721	At5g36940	632	83.95	81	13	0	720	478	29	109	7e-34	142	[E] KOG1286 Amino acid transporters
17168_Transcript_1/2_Confidence_1.000_Length_1666_45	1666	At4g17830	401	80.5	400	77	1	166	1365	1	399	0	678	[E] KOG2276 Metalloexopeptidases
17214_Transcript_3/4_Confidence_0.571_Length_1053_45	1053	At1g16470	235	91.06	235	21	0	85	789	1	235	2e-117	420	[O] KOG0181 20S proteasome, regulatory subunit alpha type PSMA2/PRE8
17228_Transcript_1/2_Confidence_1.000_Length_766_45	766	At5g48300	520	85.05	107	16	0	253	573	407	513	2e-46	184	[M] KOG1322 GDP-mannose pyrophosphorylase/mannose-1-phosphate guanylyltransferase
17259_Transcript_2/3_Confidence_0.500_Length_624_45	624	At3g10950	92	93.48	92	6	0	562	287	1	92	4e-45	179	[J] KOG0402 60S ribosomal protein L37
17273_Transcript_1/2_Confidence_1.000_Length_1565_45	1565	At1g16240	232	53.81	210	96	1	788	159	1	209	2e-58	225	[U] KOG3202 SNARE protein TLG1/Syntaxin 6
17276_Transcript_1/2_Confidence_1.000_Length_1118_45	1118	At2g30890	257	44.79	192	103	2	851	285	37	228	9e-38	156	[T] KOG4293 Predicted membrane protein, contains DoH and Cytochrome b-561/ferric reductase transmembrane domains
17276_Transcript_2/2_Confidence_1.000_Length_868_45	868	At4g18260	545	34.65	101	62	3	640	347	34	133	7e-07	53.1	[T] KOG4293 Predicted membrane protein, contains DoH and Cytochrome b-561/ferric reductase transmembrane domains
17286_Transcript_2/2_Confidence_1.000_Length_360_45	360	At3g54950	488	50	50	25	0	2	151	417	466	1e-07	53.1	[I] KOG0513 Ca2+-independent phospholipase A2
1729_Transcript_8/9_Confidence_0.630_Length_3246_45	3246	At1g67680	664	39.38	226	130	3	1064	408	347	572	3e-39	144	[U] KOG2376 Signal recognition particle, subunit Srp72
17306_Transcript_2/2_Confidence_1.000_Length_929_45	929	At1g34350	1587	50	108	29	1	204	452	1	108	4e-23	107	[R] KOG1881 Anion exchanger adaptor protein Kanadaptin, contains FHA domain
17308_Transcript_1/1_Confidence_1.000_Length_1508_45	1508	At2g19480	379	79.72	281	55	1	1344	508	20	300	3e-111	400	[BD] KOG1507 Nucleosome assembly protein NAP-1
17313_Transcript_1/4_Confidence_0.600_Length_1397_45	1397	At5g06600	1115	83.63	226	36	1	680	3	802	1026	2e-107	387	[O] KOG1863 Ubiquitin carboxyl-terminal hydrolase
17313_Transcript_2/4_Confidence_0.700_Length_1394_45	1394	At3g11910	1124	84.57	188	28	1	564	1	841	1027	1e-101	330	[O] KOG1863 Ubiquitin carboxyl-terminal hydrolase
17322_Transcript_1/1_Confidence_1.000_Length_362_45	362	At2g04240	162	54.9	51	21	1	360	214	96	146	5e-13	71.2	[O] KOG0800 FOG: Predicted E3 ubiquitin ligase
17336_Transcript_1/1_Confidence_1.000_Length_732_45	732	At2g37540	321	62.89	159	59	0	254	730	1	159	4e-42	169	[Q] KOG1208 Dehydrogenases with different specificities (related to short-chain alcohol dehydrogenases)
17344_Transcript_2/4_Confidence_0.500_Length_1384_45	1384	At3g58730	261	76.89	264	53	2	1161	385	1	261	4e-110	397	[C] KOG1647 Vacuolar H+-ATPase V1 sector, subunit D
17377_Transcript_1/1_Confidence_1.000_Length_975_45	975	At5g24400	256	62.45	253	91	2	956	198	8	256	9e-89	325	[G] KOG3147 6-phosphogluconolactonase - like protein
17386_Transcript_1/2_Confidence_1.000_Length_1112_45	1112	At5g58420	262	92.19	256	20	0	1015	248	1	256	8e-127	452	[J] KOG0378 40S ribosomal protein S4
17387_Transcript_1/3_Confidence_0.714_Length_1564_45	1564	At5g14420	468	57.14	441	126	5	225	1445	57	468	8e-134	476	[T] KOG1327 Copine
17397_Transcript_1/3_Confidence_0.600_Length_929_45	929	At1g55110	439	53.62	207	71	6	926	348	125	320	4e-39	160	[R] KOG1721 FOG: Zn-finger
17404_Transcript_1/1_Confidence_1.000_Length_926_45	926	At2g19810	359	41.18	221	95	9	924	310	157	358	2e-23	108	[R] KOG1595 CCCH-type Zn-finger protein
17436_Transcript_2/2_Confidence_1.000_Length_1847_45	1847	At1g65660	535	79.81	535	108	0	74	1678	1	535	0	757	[A] KOG2560 RNA splicing factor - Slu7p
17454_Transcript_1/1_Confidence_1.000_Length_1281_45	1281	At1g33230	348	71.58	278	78	1	1172	342	53	330	1e-112	405	[R] KOG4758 Predicted membrane protein
17462_Transcript_1/1_Confidence_1.000_Length_3674_45	3674	At3g14120	1079	58.84	1108	377	14	153	3338	3	1077	0	1208	[YU] KOG1964 Nuclear pore complex, rNup107 component (sc Nup84)
17464_Transcript_2/3_Confidence_0.750_Length_2808_45	2808	At4g10730	693	54.56	768	221	15	2798	603	17	692	0	739	[T] KOG0582 Ste20-like serine/threonine protein kinase
17469_Transcript_1/1_Confidence_1.000_Length_424_45	424	At3g06130	473	52.94	85	34	2	161	415	1	79	5e-18	88.2	[P] KOG1603 Copper chaperone
17500_Transcript_1/1_Confidence_1.000_Length_342_45	342	At4g02750	781	39.81	108	63	1	9	332	362	467	8e-18	87	[R] KOG4197 FOG: PPR repeat
1752_Transcript_1/2_Confidence_1.000_Length_1271_45	1271	At3g57410	943	69.64	112	34	0	1268	933	474	585	2e-39	161	[Z] KOG0443 Actin regulatory proteins (gelsolin/villin family)
17534_Transcript_2/2_Confidence_1.000_Length_1539_45	1539	At1g65650	330	76.9	329	71	1	1394	408	1	324	8e-146	515	[O] KOG2778 Ubiquitin C-terminal hydrolase
17561_Transcript_2/2_Confidence_1.000_Length_1152_45	1152	Hs7305273	482	37.3	126	71	2	785	1150	213	334	2e-23	108	[O] KOG1039 Predicted E3 ubiquitin ligase
17579_Transcript_2/7_Confidence_0.118_Length_613_45	613	At5g08560	589	62.82	78	23	1	409	194	512	589	2e-24	110	[S] KOG0293 WD40 repeat-containing protein
17609_Transcript_1/1_Confidence_1.000_Length_922_45	922	At3g42790	250	62.04	216	82	0	3	650	34	249	2e-62	238	[R] KOG1632 Uncharacterized PHD Zn-finger protein
17635_Transcript_2/4_Confidence_0.667_Length_2547_45	2547	At3g16060	557	65.44	544	150	6	650	2275	47	554	0	639	[Z] KOG0246 Kinesin-like protein
17654_Transcript_2/5_Confidence_0.583_Length_1270_45	1270	Hs16445426	485	39.44	180	106	3	793	257	307	484	1e-26	119	[R] KOG0266 WD40 repeat-containing protein
17663_Transcript_1/3_Confidence_0.818_Length_1687_45	1687	At2g03120	344	82.87	321	55	0	385	1347	1	321	2e-148	525	[S] KOG2443 Uncharacterized conserved protein
17675_Transcript_1/1_Confidence_1.000_Length_689_45	689	At2g30410	101	83.75	80	13	0	222	461	1	80	8e-26	115	[O] KOG3470 Beta-tubulin folding cofactor A
17677_Transcript_1/1_Confidence_1.000_Length_291_45	291	At1g65930	410	91.8	61	5	0	107	289	1	61	6e-27	117	[C] KOG1526 NADP-dependent isocitrate dehydrogenase
17684_Transcript_1/2_Confidence_1.000_Length_1611_45	1611	At5g60980	459	40.91	462	203	13	1522	179	8	413	1e-69	262	[T] KOG0116 RasGAP SH3 binding protein rasputin, contains NTF2 and RRM domains
17701_Transcript_1/3_Confidence_0.714_Length_1380_45	1380	At4g40060	294	43.31	254	94	7	405	1049	45	287	2e-43	175	[K] KOG0483 Transcription factor HEX, contains HOX and HALZ domains
17704_Transcript_3/6_Confidence_0.286_Length_590_45	590	At3g49180	438	34.09	132	63	4	265	588	256	387	1e-08	58.2	[R] KOG0646 WD40 repeat protein
17721_Transcript_2/4_Confidence_0.556_Length_1043_45	1043	At1g48900	522	79.54	303	35	1	215	1042	1	303	4e-113	406	[U] KOG0780 Signal recognition particle, subunit Srp54
17722_Transcript_2/2_Confidence_1.000_Length_494_45	494	At3g05000	173	58.23	79	28	2	405	184	72	150	3e-27	86.7	[U] KOG3316 Transport protein particle (TRAPP) complex subunit
17734_Transcript_1/1_Confidence_1.000_Length_612_45	612	At5g02230	280	70.27	148	44	0	169	612	1	148	3e-59	226	[R] KOG3109 Haloacid dehalogenase-like hydrolase
17736_Transcript_3/3_Confidence_0.667_Length_1987_45	1987	At3g25610	1202	63.06	582	215	0	5	1750	567	1148	0	737	[R] KOG0206 P-type ATPase
17751_Transcript_1/1_Confidence_1.000_Length_1741_45	1741	At5g54780	435	55.45	431	171	6	270	1532	10	429	6e-138	489	[T] KOG2197 Ypt/Rab-specific GTPase-activating protein GYP7 and related proteins
17773_Transcript_1/1_Confidence_1.000_Length_598_45	598	At4g29900	1069	65.96	94	32	0	2	283	966	1059	3e-35	146	[P] KOG0204 Calcium transporting ATPase
17796_Transcript_1/2_Confidence_1.000_Length_954_45	954	At5g01220	470	82.81	64	11	0	97	288	162	225	2e-25	115	[MOI] KOG1111 N-acetylglucosaminyltransferase complex, subunit PIG-A/SPT14, required for phosphatidylinositol biosynthesis/Sulfolipid synthase
17798_Transcript_4/4_Confidence_0.750_Length_4441_45	4441	At1g59870	1469	68.93	1397	406	5	4429	245	99	1469	0	1952	[Q] KOG0065 Pleiotropic drug resistance proteins (PDR1-15), ABC superfamily
17801_Transcript_1/2_Confidence_1.000_Length_293_45	293	At5g59780	235	68.09	47	15	0	203	63	68	114	3e-11	65.5	[K] KOG0048 Transcription factor, Myb superfamily
17801_Transcript_2/2_Confidence_1.000_Length_354_45	354	At5g59780	235	80.26	76	15	0	290	63	39	114	4e-34	141	[K] KOG0048 Transcription factor, Myb superfamily
17823_Transcript_1/2_Confidence_1.000_Length_824_45	824	At2g33740	182	63.74	171	54	3	755	255	16	182	9e-52	202	[P] KOG3338 Divalent cation tolerance-related protein
17826_Transcript_1/2_Confidence_1.000_Length_1286_45	1286	At4g26260	318	71.7	318	77	1	169	1083	1	318	2e-135	481	[R] KOG1573 Aldehyde reductase
17830_Transcript_1/1_Confidence_1.000_Length_1025_45	1025	At1g15960	527	61.64	292	109	1	1022	156	213	504	8e-78	289	[P] KOG1291 Mn2+ and Fe2+ transporters of the NRAMP family
17879_Transcript_1/6_Confidence_0.588_Length_1483_45	1483	At4g36530	378	52.75	345	99	5	446	1294	21	363	1e-92	338	[R] KOG1454 Predicted hydrolase/acyltransferase (alpha/beta hydrolase superfamily)
17881_Transcript_1/3_Confidence_0.714_Length_2959_45	2959	At1g17680	882	40.27	894	461	11	2958	313	49	881	2e-165	582	[K] KOG2076 RNA polymerase III transcription factor TFIIIC
1788_Transcript_2/3_Confidence_0.667_Length_1417_45	1417	At3g22890	463	84.28	388	61	0	1415	252	76	463	0	662	[P] KOG0636 ATP sulfurylase (sulfate adenylyltransferase)
17906_Transcript_1/3_Confidence_0.714_Length_1688_45	1688	At5g47530	395	42.69	424	176	9	178	1419	14	380	7e-90	330	[T] KOG4293 Predicted membrane protein, contains DoH and Cytochrome b-561/ferric reductase transmembrane domains
17936_Transcript_2/3_Confidence_0.714_Length_839_45	839	At5g46020	164	88.57	35	4	0	363	259	103	137	5e-11	67	[R] KOG3375 Phosphoprotein/predicted coiled-coil protein
17936_Transcript_3/3_Confidence_0.714_Length_689_45	689	At5g46020	164	54.74	137	57	2	654	259	1	137	3e-25	113	[R] KOG3375 Phosphoprotein/predicted coiled-coil protein
17967_Transcript_1/1_Confidence_1.000_Length_958_45	958	At3g12160	222	79.64	221	44	1	840	178	3	222	6e-98	355	[U] KOG0087 GTPase Rab11/YPT3, small G protein superfamily
17973_Transcript_4/5_Confidence_0.692_Length_2678_45	2678	At1g25350	786	72.57	791	201	6	2593	239	5	785	0	1150	[J] KOG1148 Glutaminyl-tRNA synthetase
1797_Transcript_2/3_Confidence_0.750_Length_2465_45	2465	At1g07990	882	35.36	362	180	11	1210	194	552	882	2e-38	160	[D] KOG2073 SAP family cell cycle dependent phosphatase-associated protein
17986_Transcript_1/3_Confidence_0.667_Length_1440_45	1440	At2g30050	302	81.52	303	54	2	1162	257	1	302	2e-152	537	[U] KOG1332 Vesicle coat complex COPII, subunit SEC13
1798_Transcript_1/1_Confidence_1.000_Length_897_45	897	At1g49850	248	37.65	170	78	4	196	699	102	245	2e-16	84.7	[O] KOG0800 FOG: Predicted E3 ubiquitin ligase
17997_Transcript_1/1_Confidence_1.000_Length_451_45	451	At5g62620	681	45.27	148	71	3	421	2	101	246	5e-28	121	[G] KOG2287 Galactosyltransferases
18008_Transcript_1/4_Confidence_0.333_Length_565_45	565	At1g48160	145	62.62	107	40	0	209	529	7	113	2e-35	146	[U] KOG3198 Signal recognition particle, subunit Srp19
18013_Transcript_1/2_Confidence_1.000_Length_1049_45	1049	At1g09140	253	74.47	188	46	1	1043	480	1	186	4e-70	263	[A] KOG0105 Alternative splicing factor ASF/SF2 (RRM superfamily)
18016_Transcript_1/2_Confidence_1.000_Length_1411_45	1411	At1g53280	438	68.39	386	121	1	1346	192	53	438	4e-150	530	[RV] KOG2764 Putative transcriptional regulator DJ-1
18018_Transcript_1/1_Confidence_1.000_Length_408_45	408	At1g18480_2	939	55.88	136	59	1	1	405	666	801	2e-35	145	[R] KOG4197 FOG: PPR repeat
1801_Transcript_2/3_Confidence_0.333_Length_379_45	379	At3g29100	221	71.43	49	14	0	188	334	172	220	4e-09	58.2	[U] KOG1666 V-SNARE
18020_Transcript_1/2_Confidence_1.000_Length_844_45	844	At1g04080	768	51.67	120	55	1	488	838	30	149	2e-29	127	[A] KOG1258 mRNA processing protein
18047_Transcript_1/7_Confidence_0.500_Length_1210_45	1210	At1g47128_1	374	67.65	102	29	1	1	306	276	373	1e-33	142	[O] KOG1543 Cysteine proteinase Cathepsin L
18047_Transcript_2/7_Confidence_0.450_Length_1149_45	1149	At1g47128_1	374	67.65	102	29	1	1	306	276	373	1e-33	142	[O] KOG1543 Cysteine proteinase Cathepsin L
18047_Transcript_4/7_Confidence_0.500_Length_1674_45	1674	At1g47128_1	374	67.65	102	29	1	1	306	276	373	2e-33	142	[O] KOG1543 Cysteine proteinase Cathepsin L
18067_Transcript_1/2_Confidence_1.000_Length_2310_45	2310	At3g63240	574	59.49	548	195	10	1941	313	18	543	7e-176	616	[U] KOG0565 Inositol polyphosphate 5-phosphatase and related proteins
18071_Transcript_1/2_Confidence_1.000_Length_1106_45	1106	At1g28120	306	68.36	275	78	3	109	930	28	294	3e-107	387	[S] KOG3991 Uncharacterized conserved protein
18079_Transcript_3/3_Confidence_0.600_Length_2890_45	2890	At4g36630	1003	53.62	912	335	11	1	2586	130	1003	0	863	[U] KOG2063 Vacuolar assembly/sorting proteins VPS39/VAM6/VPS3
1807_Transcript_1/1_Confidence_1.000_Length_871_45	871	At5g64670	281	89.84	187	19	0	2	562	81	267	3e-94	343	[J] KOG0846 Mitochondrial/chloroplast ribosomal protein L15/L10
18091_Transcript_1/3_Confidence_0.600_Length_605_45	605	At2g29140	964	80.46	87	17	0	605	345	871	957	2e-35	147	[J] KOG1488 Translational repressor Pumilio/PUF3 and related RNA-binding proteins (Puf superfamily)
18092_Transcript_1/1_Confidence_1.000_Length_1538_45	1538	At5g11520	449	81.66	409	74	1	1512	289	35	443	0	684	[E] KOG1411 Aspartate aminotransferase/Glutamic oxaloacetic transaminase AAT1/GOT2
180_Transcript_3/9_Confidence_0.385_Length_1179_45	1179	At2g06320	466	43.86	114	59	1	332	6	331	444	1e-20	99.4	[R] KOG0017 FOG: Transposon-encoded proteins with TYA, reverse transcriptase, integrase domains in various combinations
180_Transcript_6/9_Confidence_0.577_Length_1822_45	1822	At2g06320	466	41.94	124	65	2	795	439	325	446	8e-18	90.9	[R] KOG0017 FOG: Transposon-encoded proteins with TYA, reverse transcriptase, integrase domains in various combinations
18101_Transcript_1/2_Confidence_1.000_Length_543_45	543	At3g07980	1367	91.26	103	9	0	213	521	89	191	2e-55	194	[T] KOG0198 MEKK and related serine/threonine protein kinases
1810_Transcript_1/1_Confidence_1.000_Length_1640_45	1640	At3g17510	446	65.45	411	140	2	56	1282	9	419	4e-144	510	[T] KOG0583 Serine/threonine protein kinase
18113_Transcript_3/9_Confidence_0.435_Length_945_45	945	At1g77330	315	69.44	144	35	2	408	1	161	303	1e-83	195	[QR] KOG0143 Iron/ascorbate family oxidoreductases
18119_Transcript_1/4_Confidence_0.700_Length_1744_45	1744	At4g16710	176	65.88	85	29	0	471	217	92	176	2e-25	115	[R] KOG3349 Predicted glycosyltransferase
18121_Transcript_2/3_Confidence_0.667_Length_974_45	974	At1g25682	310	64.26	249	88	1	1	747	54	301	2e-84	311	[S] KOG2990 C2C2-type Zn-finger protein
18126_Transcript_3/3_Confidence_0.667_Length_772_45	772	At3g46170	288	53.99	213	70	2	743	105	104	288	2e-59	227	[R] KOG0725 Reductases with broad range of substrate specificities
18131_Transcript_2/3_Confidence_0.778_Length_599_45	599	At5g03330	356	66.67	108	35	1	444	121	250	356	5e-45	160	[TO] KOG2605 OTU (ovarian tumor)-like cysteine protease
18139_Transcript_1/2_Confidence_1.000_Length_1135_45	1135	At3g48040	201	86	200	27	1	159	755	1	200	2e-94	344	[R] KOG0393 Ras-related small GTPase, Rho type
1814_Transcript_1/2_Confidence_1.000_Length_2327_45	2327	At3g09360	600	41.01	612	309	14	2041	242	1	572	4e-103	374	[K] KOG1598 Transcription initiation factor TFIIIB, Brf1 subunit
18155_Transcript_2/2_Confidence_1.000_Length_639_45	639	At5g28460	766	41.98	212	118	3	628	5	199	409	6e-35	145	[R] KOG4197 FOG: PPR repeat
18156_Transcript_1/2_Confidence_1.000_Length_905_45	905	At1g55890	398	36.5	263	165	1	1	783	136	398	4e-45	180	[R] KOG4197 FOG: PPR repeat
18158_Transcript_2/2_Confidence_1.000_Length_620_45	620	At4g31790	277	74.6	63	16	0	383	571	215	277	1e-20	98.2	[J] KOG3123 Diphthine synthase
18162_Transcript_1/1_Confidence_1.000_Length_1091_45	1091	At1g49590	242	45.38	238	82	4	815	246	1	238	4e-25	114	[A] KOG0150 Spliceosomal protein FBP21
18183_Transcript_2/2_Confidence_1.000_Length_2017_45	2017	At1g60170	511	75.72	486	113	3	1725	277	27	510	1e-148	525	[A] KOG2574 mRNA splicing factor PRP31
18204_Transcript_1/2_Confidence_1.000_Length_538_45	538	At2g19940	389	62.75	102	22	3	290	3	66	157	1e-25	114	[E] KOG4354 N-acetyl-gamma-glutamyl-phosphate reductase
18208_Transcript_2/2_Confidence_1.000_Length_952_45	952	At4g16660	400	58.48	224	87	3	670	2	1	219	1e-61	235	[O] KOG0103 Molecular chaperones HSP105/HSP110/SSE1, HSP70 superfamily
1824_Transcript_6/9_Confidence_0.444_Length_1208_45	1208	At2g29580	483	47.83	138	56	5	427	26	281	406	3e-25	114	[R] KOG0153 Predicted RNA-binding protein (RRM superfamily)
18260_Transcript_1/1_Confidence_1.000_Length_225_45	225	At3g04130	572	52.7	74	35	0	2	223	360	433	2e-15	79	[R] KOG4197 FOG: PPR repeat
1827_Transcript_1/2_Confidence_1.000_Length_3000_45	3000	At2g01760	382	55.05	307	117	5	456	1358	3	294	5e-85	315	[K] KOG1601 GATA-4/5/6 transcription factors
18309_Transcript_2/4_Confidence_0.571_Length_640_45	640	At1g53540	157	59.06	127	34	2	381	1	43	151	4e-36	149	[O] KOG0710 Molecular chaperone (small heat-shock protein Hsp26/Hsp42)
1830_Transcript_10/10_Confidence_0.613_Length_5404_45	5404	At2g34660	1623	73.74	1630	417	6	317	5194	1	1623	0	2313	[Q] KOG0054 Multidrug resistance-associated protein/mitoxantrone resistance protein, ABC superfamily
18334_Transcript_1/1_Confidence_1.000_Length_663_45	663	At5g42890	123	71.07	121	34	1	557	198	3	123	4e-45	179	[I] KOG4170 2-enoyl-CoA hydratase/3-hydroxyacyl-CoA dehydrogenase/Peroxisomal 3-ketoacyl-CoA-thiolase, sterol-binding domain and related enzymes
18350_Transcript_1/4_Confidence_0.625_Length_3517_45	3517	At1g75310	1448	30.2	606	340	11	1830	3515	865	1431	1e-51	204	[R] KOG0431 Auxilin-like protein and related proteins containing DnaJ domain
1835_Transcript_1/1_Confidence_1.000_Length_346_45	346	At2g25320	1660	59.46	111	45	0	338	6	972	1082	3e-29	125	[DR] KOG1987 Speckle-type POZ protein SPOP and related proteins with TRAF, MATH and BTB/POZ domains
18378_Transcript_2/3_Confidence_0.667_Length_1743_45	1743	At4g36690	573	79.18	365	72	3	659	1741	171	535	1e-155	548	[A] KOG0120 Splicing factor U2AF, large subunit (RRM superfamily)
18382_Transcript_3/4_Confidence_0.667_Length_1157_45	1157	At4g16830	355	38.03	305	143	10	1098	226	83	355	2e-23	108	[R] KOG2945 Predicted RNA-binding protein
18391_Transcript_1/2_Confidence_1.000_Length_812_45	812	At1g20690_2	249	68.92	74	23	0	210	431	145	218	6e-24	109	[R] KOG0381 HMG box-containing protein
183_Transcript_1/2_Confidence_1.000_Length_3558_45	3558	At1g29940	1114	60.55	1161	383	10	82	3558	5	1092	0	1330	[K] KOG0216 RNA polymerase I, second largest subunit
18401_Transcript_1/3_Confidence_0.571_Length_1335_45	1335	At2g25710	355	59.29	312	117	4	13	930	47	354	3e-105	380	[H] KOG1536 Biotin holocarboxylase synthetase/biotin-protein ligase
18424_Transcript_1/2_Confidence_1.000_Length_945_45	945	At5g58020	354	62.22	270	87	5	943	176	86	354	5e-91	332	[S] KOG3113 Uncharacterized conserved protein
18436_Transcript_1/1_Confidence_1.000_Length_1063_45	1063	At2g41250	290	81.58	228	42	0	200	883	63	290	8e-104	375	[R] KOG3085 Predicted hydrolase (HAD superfamily)
18470_Transcript_5/5_Confidence_0.750_Length_3158_45	3158	At1g29400	779	52.96	710	291	16	398	2512	37	708	0	671	[D] KOG4660 Protein Mei2, essential for commitment to meiosis, and related proteins
18481_Transcript_1/1_Confidence_1.000_Length_273_45	273	At5g04770	583	52.63	95	39	1	7	273	176	270	6e-21	97.4	[E] KOG1286 Amino acid transporters
18484_Transcript_1/1_Confidence_1.000_Length_649_45	649	At3g43810	149	86.58	149	20	0	605	159	1	149	2e-71	266	[T] KOG0027 Calmodulin and related proteins (EF-Hand superfamily)
18487_Transcript_2/6_Confidence_0.667_Length_1601_45	1601	At3g51860	448	71	269	76	1	1598	792	94	360	2e-116	336	[P] KOG1397 Ca2+/H+ antiporter VCX1 and related proteins
18487_Transcript_3/6_Confidence_0.667_Length_1630_45	1630	At3g51860	448	71.01	307	87	1	1627	707	94	398	1e-116	389	[P] KOG1397 Ca2+/H+ antiporter VCX1 and related proteins
18499_Transcript_2/3_Confidence_0.667_Length_1724_45	1724	At5g50320	559	93.81	452	28	0	1722	367	107	558	0	859	[BK] KOG2535 RNA polymerase II elongator complex, subunit ELP3/histone acetyltransferase
18526_Transcript_1/2_Confidence_1.000_Length_5921_45	5921	At3g04740	1703	55.37	1815	624	36	1	5313	2	1674	0	1699	[K] KOG1875 Thyroid hormone receptor-associated coactivator complex component (TRAP170)
1853_Transcript_2/3_Confidence_0.714_Length_1937_45	1937	At5g21100	573	61.32	561	207	7	53	1720	7	562	0	718	[Q] KOG1263 Multicopper oxidases
18542_Transcript_5/6_Confidence_0.688_Length_733_45	733	At5g36940	632	60.62	193	50	1	581	3	198	364	5e-62	236	[E] KOG1286 Amino acid transporters
18559_Transcript_1/1_Confidence_1.000_Length_867_45	867	At1g55720	401	53.33	90	14	1	536	805	259	320	2e-15	81.3	[P] KOG1397 Ca2+/H+ antiporter VCX1 and related proteins
1855_Transcript_1/4_Confidence_0.625_Length_1448_45	1448	At4g39330	360	58.97	290	119	0	52	921	9	298	3e-115	350	[Q] KOG0023 Alcohol dehydrogenase, class V
1855_Transcript_2/4_Confidence_0.625_Length_1224_45	1224	At4g39330	360	59.65	285	115	0	118	972	72	356	1e-91	335	[Q] KOG0023 Alcohol dehydrogenase, class V
18567_Transcript_2/3_Confidence_0.500_Length_583_45	583	At5g01230	287	74.03	181	32	1	1	543	117	282	2e-75	279	[DR] KOG1099 SAM-dependent methyltransferase/cell division protein FtsJ
18578_Transcript_2/7_Confidence_0.588_Length_3921_45	3921	At4g29060	953	65.87	589	187	7	1986	3746	376	952	0	669	[J] KOG1071 Mitochondrial translation elongation factor EF-Tsmt, catalyzes nucleotide exchange on EF-Tumt
18585_Transcript_1/1_Confidence_1.000_Length_810_45	810	At1g11400	204	36.55	197	104	3	4	591	28	204	9e-30	129	[S] KOG4325 Uncharacterized conserved protein
18601_Transcript_4/5_Confidence_0.333_Length_997_45	997	At3g12630	160	78.85	52	11	0	567	722	99	150	1e-20	99.4	[R] KOG3173 Predicted Zn-finger protein
18613_Transcript_1/1_Confidence_1.000_Length_630_45	630	At2g35120	156	77.86	131	29	0	4	396	26	156	3e-56	216	[E] KOG3373 Glycine cleavage system H protein (lipoate-binding)
18615_Transcript_1/1_Confidence_1.000_Length_1195_45	1195	At4g02580	244	77.39	261	42	1	1115	333	1	244	3e-113	407	[C] KOG3196 NADH:ubiquinone oxidoreductase, NDUFV2/24 kD subunit
18616_Transcript_2/3_Confidence_0.667_Length_2720_45	2720	At5g23050	668	63.04	487	167	3	2508	1084	1	486	0	635	[I] KOG1175 Acyl-CoA synthetase
18619_Transcript_1/2_Confidence_1.000_Length_1167_45	1167	At3g25670	475	51.89	370	167	6	52	1140	41	406	2e-81	301	[R] KOG0619 FOG: Leucine rich repeat
1861_Transcript_1/1_Confidence_1.000_Length_681_45	681	At5g45390	301	77.49	191	34	1	1	546	111	301	6e-71	265	[O] KOG0840 ATP-dependent Clp protease, proteolytic subunit
18620_Transcript_1/3_Confidence_0.818_Length_1449_45	1449	At4g31860	357	73.75	339	88	1	130	1143	1	339	4e-149	526	[T] KOG0698 Serine/threonine protein phosphatase
18620_Transcript_2/3_Confidence_0.818_Length_1428_45	1428	At2g25070	355	72.51	331	83	2	130	1098	1	331	7e-145	512	[T] KOG0698 Serine/threonine protein phosphatase
18639_Transcript_1/2_Confidence_1.000_Length_1157_45	1157	At1g19780	728	72.64	106	29	0	1157	840	85	190	5e-39	160	[PT] KOG0498 K+-channel ERG and related proteins, contain PAS/PAC sensor domain
18664_Transcript_1/1_Confidence_1.000_Length_295_45	295	At3g14810	853	70.1	97	29	0	1	291	351	447	1e-33	139	[M] KOG4629 Predicted mechanosensitive ion channel
18669_Transcript_1/1_Confidence_1.000_Length_498_45	498	At4g38620	282	80.77	130	25	0	69	458	1	130	7e-66	247	[K] KOG0048 Transcription factor, Myb superfamily
1868_Transcript_3/3_Confidence_0.714_Length_2182_45	2182	At2g42810	533	72.79	452	74	1	225	1433	4	455	0	654	[R] KOG0376 Serine-threonine phosphatase 2A, catalytic subunit
18690_Transcript_1/1_Confidence_1.000_Length_886_45	886	At4g14220	376	34.15	123	67	2	145	471	235	357	1e-12	72.4	[O] KOG0800 FOG: Predicted E3 ubiquitin ligase
18718_Transcript_1/1_Confidence_1.000_Length_316_45	316	At5g47730	341	56.94	72	31	0	267	52	257	328	5e-18	87.8	[I] KOG1471 Phosphatidylinositol transfer protein SEC14 and related proteins
18731_Transcript_1/1_Confidence_1.000_Length_1659_45	1659	At2g15790	404	75.15	330	81	1	1488	502	5	334	3e-133	474	[O] KOG0546 HSP90 co-chaperone CPR7/Cyclophilin
18752_Transcript_4/5_Confidence_0.643_Length_1311_45	1311	At2g18250	176	72.26	155	43	0	466	930	15	169	6e-60	230	[R] KOG3351 Predicted nucleotidyltransferase
18756_Transcript_1/3_Confidence_0.667_Length_890_45	890	At4g10380	304	85.45	165	24	0	2	496	124	288	5e-70	263	[G] KOG0223 Aquaporin (major intrinsic protein family)
18779_Transcript_1/2_Confidence_1.000_Length_598_45	598	At3g56240	121	85.07	67	10	0	65	265	1	67	3e-27	120	[P] KOG1603 Copper chaperone
18789_Transcript_1/1_Confidence_1.000_Length_277_45	277	At3g24520	330	74.07	81	21	0	277	35	27	107	1e-30	129	[K] KOG0627 Heat shock transcription factor
1878_Transcript_1/1_Confidence_1.000_Length_905_45	905	At5g14670	188	94.02	184	11	0	842	291	1	184	1e-97	354	[U] KOG0070 GTP-binding ADP-ribosylation factor Arf1
18793_Transcript_1/1_Confidence_1.000_Length_474_45	474	At2g03050	284	56.47	85	37	0	10	264	183	267	7e-20	94.7	[KR] KOG1267 Mitochondrial transcription termination factor, mTERF
18795_Transcript_1/1_Confidence_1.000_Length_1242_45	1242	At3g19970	431	43.06	281	146	5	118	957	152	419	3e-59	228	[S] KOG2521 Uncharacterized conserved protein
18797_Transcript_3/3_Confidence_0.714_Length_1617_45	1617	At2g26900	338	82.55	321	41	2	234	1196	19	324	1e-128	458	[P] KOG2718 Na+-bile acid cotransporter
18801_Transcript_2/3_Confidence_0.667_Length_3319_45	3319	At4g33010	1037	82.44	1031	169	3	113	3184	1	1026	0	1675	[E] KOG2040 Glycine dehydrogenase (decarboxylating)
18823_Transcript_1/1_Confidence_1.000_Length_207_45	207	At1g27480	413	50.94	53	24	1	206	48	352	402	2e-08	56.2	[I] KOG2369 Lecithin:cholesterol acyltransferase (LCAT)/Acyl-ceramide synthase
1882_Transcript_1/1_Confidence_1.000_Length_950_45	950	At1g74120	445	52.24	201	94	1	28	624	245	445	1e-56	218	[KR] KOG1267 Mitochondrial transcription termination factor, mTERF
18851_Transcript_2/2_Confidence_1.000_Length_914_45	914	At5g53300	148	97.53	81	2	0	658	416	68	148	1e-41	169	[O] KOG0417 Ubiquitin-protein ligase
18859_Transcript_1/1_Confidence_1.000_Length_770_45	770	At5g55290	70	72.06	68	19	0	684	481	3	70	7e-26	115	[C] KOG3500 Vacuolar H+-ATPase V0 sector, subunit M9.7 (M9.2)
18861_Transcript_1/3_Confidence_0.429_Length_1650_45	1650	At1g10940	363	82.91	316	52	1	1313	366	1	314	8e-153	539	[T] KOG0583 Serine/threonine protein kinase
18861_Transcript_2/3_Confidence_0.571_Length_1409_45	1409	At1g10940	363	72.99	137	35	1	776	366	180	314	9e-54	209	[T] KOG0583 Serine/threonine protein kinase
18864_Transcript_2/2_Confidence_1.000_Length_538_45	538	At3g14450	327	50.88	57	28	0	145	315	112	168	5e-11	65.9	[R] KOG0118 FOG: RRM domain
18867_Transcript_1/1_Confidence_1.000_Length_528_45	528	At3g18170	519	50.71	140	68	1	527	108	381	519	1e-37	154	[S] KOG4698 Uncharacterized conserved protein
18879_Transcript_1/1_Confidence_1.000_Length_1709_45	1709	At5g48220	379	71.52	323	92	0	1207	239	56	378	1e-137	489	[E] KOG4201 Anthranilate synthase component II
18880_Transcript_1/1_Confidence_1.000_Length_1397_45	1397	At4g39910	371	83.11	367	58	3	55	1143	1	367	2e-177	620	[O] KOG1864 Ubiquitin-specific protease
18884_Transcript_1/1_Confidence_1.000_Length_728_45	728	At5g42890	123	73.33	120	31	1	582	226	4	123	4e-45	179	[I] KOG4170 2-enoyl-CoA hydratase/3-hydroxyacyl-CoA dehydrogenase/Peroxisomal 3-ketoacyl-CoA-thiolase, sterol-binding domain and related enzymes
1888_Transcript_2/7_Confidence_0.500_Length_1275_45	1275	At2g37540	321	64.26	319	113	1	79	1035	1	318	3e-99	360	[Q] KOG1208 Dehydrogenases with different specificities (related to short-chain alcohol dehydrogenases)
18898_Transcript_1/4_Confidence_0.700_Length_495_45	495	At1g77180	613	66.67	111	34	2	459	133	500	609	1e-40	154	[AB] KOG2441 mRNA splicing factor/probable chromatin binding snw family nuclear protein
18927_Transcript_1/2_Confidence_1.000_Length_588_45	588	At2g01290	265	43.86	114	49	3	584	243	163	261	7e-17	85.5	[G] KOG3075 Ribose 5-phosphate isomerase
18954_Transcript_1/1_Confidence_1.000_Length_1508_45	1508	At5g19150	382	61.97	355	115	5	178	1233	21	358	2e-111	401	[G] KOG3974 Predicted sugar kinase
18955_Transcript_1/1_Confidence_1.000_Length_542_45	542	At4g12290	756	50.85	177	84	2	537	13	151	326	5e-44	175	[Q] KOG1186 Copper amine oxidase
18961_Transcript_1/1_Confidence_1.000_Length_1548_45	1548	At3g18080	512	74.51	455	112	1	1501	149	57	511	0	758	[G] KOG0626 Beta-glucosidase, lactase phlorizinhydrolase, and related proteins
1896_Transcript_12/13_Confidence_0.289_Length_2590_45	2590	At5g59710	616	53.21	560	203	16	1845	181	108	613	1e-119	429	[KDR] KOG2151 Predicted transcriptional regulator
18970_Transcript_1/2_Confidence_1.000_Length_774_45	774	At5g64090	448	43.29	164	63	5	774	319	279	424	8e-25	112	[T] KOG4688 Putative beta-catenin-Tcf/Lef signaling pathway component DRCTNNB1A
18979_Transcript_1/1_Confidence_1.000_Length_227_45	227	At3g56240	121	77.78	72	16	0	4	219	1	72	4e-27	117	[P] KOG1603 Copper chaperone
18986_Transcript_2/2_Confidence_1.000_Length_388_45	388	At5g23190	559	47.5	40	21	0	387	268	504	543	2e-06	49.3	[QI] KOG0157 Cytochrome P450 CYP4/CYP19/CYP26 subfamilies
18989_Transcript_2/2_Confidence_1.000_Length_3238_45	3238	At5g62600	572	63.04	552	197	3	84	1724	1	550	0	666	[U] KOG2081 Nuclear transport regulator
18_Transcript_5/6_Confidence_0.455_Length_3745_45	3745	At3g13460	608	45.44	614	263	20	1508	3274	41	607	3e-124	445	[R] KOG1901 Uncharacterized high-glucose-regulated protein
19004_Transcript_1/4_Confidence_0.500_Length_340_45	340	At5g11680	207	81.08	74	12	1	216	1	1	74	6e-29	124	[T] KOG3294 WW domain binding protein WBP-2, contains GRAM domain
19012_Transcript_1/2_Confidence_1.000_Length_1040_45	1040	At3g02220	227	60	170	67	1	968	462	7	176	2e-58	224	[S] KOG3241 Uncharacterized conserved protein
1901_Transcript_1/1_Confidence_1.000_Length_955_45	955	At2g40300	259	79.08	196	41	0	834	247	62	257	3e-80	296	[P] KOG2332 Ferritin
19048_Transcript_2/3_Confidence_0.714_Length_2385_45	2385	At1g62750	783	87.08	712	92	0	2360	225	72	783	0	1270	[J] KOG0465 Mitochondrial elongation factor
19058_Transcript_1/1_Confidence_1.000_Length_1981_45	1981	At1g05830_2	582	31.11	389	201	14	846	1901	102	460	6e-41	167	[BK] KOG1080 Histone H3 (Lys4) methyltransferase complex, subunit SET1 and related methyltransferases
19087_Transcript_1/1_Confidence_1.000_Length_994_45	994	At5g19370	309	49.68	308	110	6	113	922	9	309	1e-73	275	[H] KOG2017 Molybdopterin synthase sulfurylase
19097_Transcript_1/2_Confidence_1.000_Length_441_45	441	At3g52580	150	95.59	68	3	0	2	205	72	139	5e-22	101	[J] KOG0407 40S ribosomal protein S14
19120_Transcript_1/1_Confidence_1.000_Length_1362_45	1362	At4g34740	561	68.83	385	114	5	1362	208	158	536	9e-147	518	[F] KOG0572 Glutamine phosphoribosylpyrophosphate amidotransferase
19156_Transcript_1/1_Confidence_1.000_Length_883_45	883	At2g15580	204	40.98	205	85	7	198	710	1	203	7e-31	132	[O] KOG0800 FOG: Predicted E3 ubiquitin ligase
19222_Transcript_1/5_Confidence_0.167_Length_273_45	273	At5g47010	1235	77.78	72	15	1	59	271	113	184	3e-32	134	[A] KOG1802 RNA helicase nonsense mRNA reducing factor (pNORF1)
19224_Transcript_1/1_Confidence_1.000_Length_1839_45	1839	At4g26900	592	81.39	548	98	2	200	1834	45	591	0	902	[E] KOG0623 Glutamine amidotransferase/cyclase
19225_Transcript_1/1_Confidence_1.000_Length_515_45	515	At1g15080	290	60.71	112	38	1	2	337	184	289	2e-22	103	[I] KOG3030 Lipid phosphate phosphatase and related enzymes of the PAP2 family
19234_Transcript_2/4_Confidence_0.625_Length_807_45	807	At3g59920	444	46.91	162	52	3	653	270	283	444	2e-27	121	[O] KOG1439 RAB proteins geranylgeranyltransferase component A (RAB escort protein)
1923_Transcript_2/3_Confidence_0.625_Length_2249_45	2249	At4g35870	817	58.57	519	209	5	7	1554	92	607	7e-160	563	[R] KOG1134 Uncharacterized conserved protein
19246_Transcript_1/1_Confidence_1.000_Length_1772_45	1772	At5g53060	660	49.8	488	232	5	6	1469	174	648	6e-119	426	[AR] KOG2190 PolyC-binding proteins alphaCP-1 and related KH domain proteins
19258_Transcript_2/4_Confidence_0.429_Length_635_45	635	At3g02830	377	46.99	83	21	1	378	130	302	361	1e-13	75.1	[R] KOG1677 CCCH-type Zn-finger protein
19272_Transcript_1/1_Confidence_1.000_Length_570_45	570	Hs7706499	108	48.6	107	52	2	546	229	4	108	5e-25	112	[K] KOG2906 RNA polymerase III subunit C11
1928_Transcript_1/2_Confidence_1.000_Length_3165_45	3165	At2g47390	955	78.31	839	174	4	23	2536	109	940	0	1355	[O] KOG2100 Dipeptidyl aminopeptidase
19298_Transcript_1/1_Confidence_1.000_Length_1835_45	1835	At1g33440	596	68.25	570	155	7	1770	70	16	562	0	663	[E] KOG1237 H+/oligopeptide symporter
192_Transcript_2/3_Confidence_0.667_Length_2595_45	2595	At1g60900	568	80	380	73	2	1240	2370	187	566	8e-171	599	[A] KOG0120 Splicing factor U2AF, large subunit (RRM superfamily)
19318_Transcript_3/4_Confidence_0.667_Length_1022_45	1022	At4g37360	499	63.21	106	37	1	1022	705	386	489	6e-35	146	[Q] KOG0156 Cytochrome P450 CYP2 subfamily
19341_Transcript_1/1_Confidence_1.000_Length_272_45	272	At1g21480	440	74.51	51	13	0	2	154	390	440	2e-18	89	[GMW] KOG1021 Acetylglucosaminyltransferase EXT1/exostosin 1
19412_Transcript_1/2_Confidence_1.000_Length_3094_45	3094	At3g06670	863	54.77	776	302	8	264	2558	25	762	0	766	[G] KOG2175 Protein predicted to be involved in carbohydrate metabolism
1942_Transcript_1/1_Confidence_1.000_Length_1852_45	1852	At1g11910	506	62.05	498	182	4	137	1621	13	506	0	641	[O] KOG1339 Aspartyl protease
19433_Transcript_1/1_Confidence_1.000_Length_596_45	596	At2g07680	1146	65.55	119	41	0	359	3	131	249	8e-39	158	[Q] KOG0054 Multidrug resistance-associated protein/mitoxantrone resistance protein, ABC superfamily
19452_Transcript_1/1_Confidence_1.000_Length_510_45	510	At2g42500	313	87.8	41	5	0	510	388	273	313	2e-16	83.6	[T] KOG0371 Serine/threonine protein phosphatase 2A, catalytic subunit
1945_Transcript_1/1_Confidence_1.000_Length_835_45	835	At1g54290	113	84.96	113	17	0	257	595	1	113	5e-53	206	[J] KOG1770 Translation initiation factor 1 (eIF-1/SUI1)
19464_Transcript_1/1_Confidence_1.000_Length_350_45	350	At3g14180	443	67.33	101	31	1	317	15	80	178	1e-28	123	[K] KOG4282 Transcription factor GT-2 and related proteins, contains trihelix DNA-binding/SANT domain
19479_Transcript_2/2_Confidence_1.000_Length_1691_45	1691	At4g34340	353	39.9	381	188	10	1315	206	3	353	1e-56	219	[K] KOG2389 Predicted bromodomain transcription factor
19485_Transcript_1/1_Confidence_1.000_Length_517_45	517	At3g48780	489	77.78	171	38	0	515	3	174	344	1e-76	283	[O] KOG1357 Serine palmitoyltransferase
19488_Transcript_1/1_Confidence_1.000_Length_238_45	238	At3g51670	409	76.92	78	18	0	1	234	250	327	2e-30	129	[I] KOG1471 Phosphatidylinositol transfer protein SEC14 and related proteins
19489_Transcript_1/1_Confidence_1.000_Length_4132_45	4132	At3g62360	1227	56.45	1210	482	9	204	3728	26	1225	0	1343	[O] KOG1948 Metalloproteinase-related collagenase pM5
19534_Transcript_1/1_Confidence_1.000_Length_1141_45	1141	At4g14880	322	83.02	318	54	0	34	987	5	322	9e-139	491	[E] KOG1252 Cystathionine beta-synthase and related enzymes
19562_Transcript_1/2_Confidence_1.000_Length_1997_45	1997	At5g11980	619	64.36	592	153	5	1861	251	17	605	0	697	[U] KOG2069 Golgi transport complex subunit
19615_Transcript_1/1_Confidence_1.000_Length_3247_45	3247	At3g14470	1054	37.84	1020	575	24	56	2977	4	1010	1e-176	619	[T] KOG4658 Apoptotic ATPase
19620_Transcript_1/1_Confidence_1.000_Length_474_45	474	At2g01670	182	53.57	140	59	3	5	412	25	162	1e-27	120	[T] KOG2839 Diadenosine and diphosphoinositol polyphosphate phosphohydrolase
19646_Transcript_1/2_Confidence_1.000_Length_474_45	474	At1g61780	98	86.42	81	9	1	131	367	18	98	4e-38	155	[Z] KOG3476 Microtubule-associated protein CRIPT
19668_Transcript_2/4_Confidence_0.625_Length_1140_45	1140	At5g23320	197	62.39	109	41	0	575	249	17	125	1e-36	152	[O] KOG2628 Farnesyl cysteine-carboxyl methyltransferase
19669_Transcript_1/1_Confidence_1.000_Length_221_45	221	At1g10160	1118	48.53	68	35	0	6	209	462	529	2e-14	75.5	[R] KOG1075 FOG: Reverse transcriptase
19676_Transcript_1/1_Confidence_1.000_Length_572_45	572	At1g75450	536	65	80	27	1	1	240	431	509	2e-24	110	[C] KOG1231 Proteins containing the FAD binding domain
19686_Transcript_1/1_Confidence_1.000_Length_609_45	609	At5g20620	382	100	57	0	0	439	609	1	57	3e-25	113	[OR] KOG0001 Ubiquitin and ubiquitin-like proteins
19696_Transcript_1/1_Confidence_1.000_Length_496_45	496	At2g29540	122	60.22	93	37	0	66	344	1	93	2e-23	107	[K] KOG3438 DNA-directed RNA polymerase, subunit L
1972_Transcript_2/3_Confidence_0.600_Length_824_45	824	At2g26400	199	75.94	187	45	0	20	580	1	187	9e-86	315	[S] KOG2107 Uncharacterized conserved protein, contains double-stranded beta-helix domain
19733_Transcript_1/1_Confidence_1.000_Length_1687_45	1687	At5g62310	1168	68.24	529	149	7	42	1601	642	1160	0	678	[TR] KOG0606 Microtubule-associated serine/threonine kinase and related proteins
19740_Transcript_1/1_Confidence_1.000_Length_705_45	705	At2g25080	236	87.84	148	18	0	705	262	89	236	1e-73	274	[O] KOG1651 Glutathione peroxidase
19747_Transcript_1/1_Confidence_1.000_Length_1864_45	1864	At1g05200	948	59.07	535	214	4	3	1595	396	929	2e-172	604	[PET] KOG1052 Glutamate-gated kainate-type ion channel receptor subunit GluR5 and related subunits
19751_Transcript_1/1_Confidence_1.000_Length_481_45	481	At3g15580	115	73.91	115	30	0	33	377	1	115	5e-48	188	[Z] KOG1654 Microtubule-associated anchor protein involved in autophagy and membrane trafficking
19763_Transcript_1/1_Confidence_1.000_Length_684_45	684	At2g05760	520	80.18	227	45	0	682	2	223	449	2e-95	347	[F] KOG1292 Xanthine/uracil transporters
19778_Transcript_1/1_Confidence_1.000_Length_415_45	415	At3g14570	1973	63.91	133	39	1	413	42	1107	1239	4e-45	177	[M] KOG0916 1,3-beta-glucan synthase/callose synthase catalytic subunit
1977_Transcript_1/1_Confidence_1.000_Length_495_45	495	At3g05890	54	79.49	39	8	0	440	324	1	39	2e-06	50.1	[R] KOG1773 Stress responsive protein
19810_Transcript_1/1_Confidence_1.000_Length_1440_45	1440	At4g14600	590	56.77	421	152	7	1434	211	175	578	4e-131	466	[KR] KOG1267 Mitochondrial transcription termination factor, mTERF
19814_Transcript_1/2_Confidence_1.000_Length_348_45	348	At5g64610	445	74.34	113	26	1	347	9	43	152	7e-43	170	[B] KOG2747 Histone acetyltransferase (MYST family)
19820_Transcript_1/1_Confidence_1.000_Length_460_45	460	At2g16600	173	82.46	57	10	0	460	290	117	173	9e-22	100	[O] KOG0865 Cyclophilin type peptidyl-prolyl cis-trans isomerase
19825_Transcript_1/1_Confidence_1.000_Length_269_45	269	SPBC651.08c	1405	37.08	89	52	1	14	268	491	579	2e-11	65.9	[K] KOG0261 RNA polymerase III, large subunit
19843_Transcript_1/2_Confidence_1.000_Length_861_45	861	At4g16720	204	77.94	204	45	0	838	227	1	204	4e-90	329	[J] KOG1678 60s ribosomal protein L15
19851_Transcript_2/4_Confidence_0.700_Length_2674_45	2674	At1g42440	766	64.22	763	265	5	182	2455	3	762	0	961	[S] KOG1980 Uncharacterized conserved protein
19866_Transcript_1/1_Confidence_1.000_Length_3180_45	3180	At1g76630	1064	44.25	913	448	9	4	2730	201	1056	0	671	[A] KOG1127 TPR repeat-containing protein
19881_Transcript_4/4_Confidence_0.538_Length_1161_45	1161	At5g07630	401	42.11	209	62	2	1159	533	241	390	7e-40	163	[D] KOG2864 Nuclear division RFT1 protein
19906_Transcript_2/4_Confidence_0.700_Length_1842_45	1842	At5g42220	902	40.42	522	258	11	1695	196	22	512	2e-84	312	[O] KOG4248 Ubiquitin-like protein, regulator of apoptosis
19908_Transcript_1/2_Confidence_1.000_Length_421_45	421	At3g55220	1214	94.37	71	4	0	1	213	1144	1214	1e-34	143	[L] KOG1897 Damage-specific DNA binding complex, subunit DDB1
19914_Transcript_1/2_Confidence_1.000_Length_1783_45	1783	At3g57610	490	81.92	426	77	0	1781	504	65	490	0	716	[F] KOG1355 Adenylosuccinate synthase
19929_Transcript_1/4_Confidence_0.625_Length_1148_45	1148	At5g06750	386	72.24	245	64	1	17	739	60	304	9e-124	355	[T] KOG0700 Protein phosphatase 2C/pyruvate dehydrogenase (lipoamide) phosphatase
19942_Transcript_5/5_Confidence_0.600_Length_1491_45	1491	At5g53140	307	74.54	216	55	0	613	1260	25	240	2e-95	336	[T] KOG0698 Serine/threonine protein phosphatase
19977_Transcript_1/6_Confidence_0.500_Length_1028_45	1028	At3g45640	370	79.26	188	39	0	465	1028	141	328	8e-150	327	[T] KOG0660 Mitogen-activated protein kinase
19977_Transcript_4/6_Confidence_0.500_Length_1052_45	1052	At3g45640	370	79.26	188	39	0	489	1052	141	328	8e-150	327	[T] KOG0660 Mitogen-activated protein kinase
19977_Transcript_5/6_Confidence_0.429_Length_1112_45	1112	At3g45640	370	81.71	246	45	0	1	738	10	255	1e-122	437	[T] KOG0660 Mitogen-activated protein kinase
19982_Transcript_1/1_Confidence_1.000_Length_311_45	311	At3g46940	166	62.16	37	14	0	22	132	126	162	7e-07	50.8	[F] KOG3370 dUTPase
20003_Transcript_1/1_Confidence_1.000_Length_679_45	679	At1g20690_2	249	61.47	109	40	1	599	279	110	218	3e-31	133	[R] KOG0381 HMG box-containing protein
2001_Transcript_1/1_Confidence_1.000_Length_2295_45	2295	At1g79750	646	73.59	621	153	3	128	1990	37	646	0	922	[C] KOG1257 NADP+-dependent malic enzyme
2003_Transcript_1/1_Confidence_1.000_Length_1298_45	1298	At3g07700	670	61.61	435	134	7	1287	1	1	408	3e-140	497	[R] KOG1235 Predicted unusual protein kinase
20046_Transcript_1/1_Confidence_1.000_Length_426_45	426	At1g07320	282	65.88	85	28	1	426	172	178	261	3e-27	118	[J] KOG1624 Mitochondrial/chloroplast ribosomal protein L4
20067_Transcript_3/4_Confidence_0.667_Length_2155_45	2155	At1g54610	572	68.12	549	153	8	2154	568	17	563	0	736	[D] KOG0600 Cdc2-related protein kinase
20105_Transcript_1/1_Confidence_1.000_Length_232_45	232	At3g46010	139	86.21	29	4	0	144	230	1	29	3e-08	55.1	[Z] KOG1735 Actin depolymerizing factor
2010_Transcript_1/1_Confidence_1.000_Length_463_45	463	At5g59200	590	41.33	150	88	0	3	452	421	570	3e-29	125	[R] KOG4197 FOG: PPR repeat
20146_Transcript_3/3_Confidence_0.778_Length_1514_45	1514	At1g55930_2	540	72.46	345	89	2	1514	483	176	515	1e-133	475	[S] KOG2118 Predicted membrane protein, contains two CBS domains
20152_Transcript_1/2_Confidence_1.000_Length_900_45	900	At1g25380	376	62.5	160	60	0	6	485	163	322	2e-57	221	[C] KOG0757 Mitochondrial carrier protein - Rim2p/Mrs12p
20190_Transcript_1/1_Confidence_1.000_Length_1322_45	1322	At2g40780	171	52.6	173	71	3	562	1053	1	171	2e-40	165	[J] KOG2925 Predicted translation initiation factor related to eIF-1A
2019_Transcript_3/4_Confidence_0.545_Length_1319_45	1319	At5g47650	268	58.43	166	69	0	188	685	4	169	3e-52	204	[T] KOG0648 Predicted NUDIX hydrolase FGF-2 and related proteins
20227_Transcript_2/2_Confidence_1.000_Length_503_45	503	At1g76340	372	77.25	167	37	1	1	501	101	266	9e-62	234	[GOU] KOG1444 Nucleotide-sugar transporter VRG4/SQV-7
20239_Transcript_1/3_Confidence_0.714_Length_923_45	923	At4g20980	591	87.5	112	14	0	1	336	435	546	2e-52	204	[J] KOG2479 Translation initiation factor 3, subunit d (eIF-3d)
2027_Transcript_3/5_Confidence_0.750_Length_3010_45	3010	At2g31660	1037	61.68	1036	308	10	80	2950	1	1026	0	1158	[YU] KOG1991 Nuclear transport receptor RANBP7/RANBP8 (importin beta superfamily)
20294_Transcript_2/2_Confidence_1.000_Length_483_45	483	At5g10780	194	84.91	106	16	0	1	318	62	167	6e-44	174	[S] KOG3318 Predicted membrane protein
20303_Transcript_1/2_Confidence_1.000_Length_736_45	736	At5g41700	148	97.3	148	4	0	142	585	1	148	4e-83	306	[O] KOG0417 Ubiquitin-protein ligase
2030_Transcript_1/2_Confidence_1.000_Length_1939_45	1939	At1g75220	487	77.31	335	71	2	1939	935	17	346	6e-147	520	[R] KOG0254 Predicted transporter (major facilitator superfamily)
2031_Transcript_2/5_Confidence_0.545_Length_951_45	951	At5g51060	905	67.86	196	50	2	1	588	723	905	2e-67	254	[PQ] KOG0039 Ferric reductase, NADH/NADPH oxidase and related proteins
2031_Transcript_5/5_Confidence_0.455_Length_1074_45	1074	At5g47910	921	64.29	196	52	2	1	588	744	921	4e-67	253	[PQ] KOG0039 Ferric reductase, NADH/NADPH oxidase and related proteins
20322_Transcript_1/3_Confidence_0.714_Length_1198_45	1198	At1g18490	379	53.54	254	109	4	82	828	128	377	8e-74	276	[S] KOG4281 Uncharacterized conserved protein
20329_Transcript_1/1_Confidence_1.000_Length_626_45	626	At5g03640	926	30.85	201	101	8	67	597	1	187	5e-10	62.8	[R] KOG0610 Putative serine/threonine protein kinase
2032_Transcript_1/4_Confidence_0.667_Length_678_45	678	At1g36240	112	79.46	112	23	0	639	304	1	112	4e-48	189	[J] KOG2988 60S ribosomal protein L30
20346_Transcript_1/2_Confidence_1.000_Length_2439_45	2439	At1g53590	706	51.19	631	274	5	2122	269	20	629	0	635	[R] KOG1012 Ca2+-dependent lipid-binding protein CLB1/vesicle protein vp115/Granuphilin A, contains C2 domain
20352_Transcript_1/4_Confidence_0.700_Length_2129_45	2129	At4g32520	462	79.43	457	94	0	1755	385	6	462	0	746	[E] KOG2467 Glycine/serine hydroxymethyltransferase
20377_Transcript_2/3_Confidence_0.750_Length_786_45	786	At4g04780_2	139	65.31	98	29	2	180	458	1	98	5e-26	116	[K] KOG1510 RNA polymerase II holoenzyme and mediator subcomplex, subunit SURB7/SRB7
20383_Transcript_1/1_Confidence_1.000_Length_560_45	560	At2g39020	236	49.67	151	70	2	448	5	30	177	7e-29	125	[E] KOG3216 Diamine acetyltransferase
20402_Transcript_3/4_Confidence_0.625_Length_707_45	707	At5g27730	455	34.11	129	70	1	641	255	315	428	7e-15	79.3	[S] KOG4683 Uncharacterized conserved protein
20411_Transcript_1/2_Confidence_1.000_Length_484_45	484	At3g52180_1	248	42.2	109	52	3	40	333	4	112	6e-24	77	[V] KOG1716 Dual specificity phosphatase
20423_Transcript_2/2_Confidence_1.000_Length_821_45	821	At2g01670	182	55.35	159	63	2	576	121	6	163	4e-43	173	[T] KOG2839 Diadenosine and diphosphoinositol polyphosphate phosphohydrolase
2042_Transcript_2/7_Confidence_0.526_Length_2831_45	2831	At1g22930	1131	42.87	870	434	16	34	2607	305	1123	5e-171	599	[T] KOG1981 SOK1 kinase belonging to the STE20/SPS1/GC kinase family
20492_Transcript_1/2_Confidence_1.000_Length_303_45	303	At1g68570	596	56.57	99	43	0	301	5	195	293	2e-25	112	[E] KOG1237 H+/oligopeptide symporter
20523_Transcript_1/1_Confidence_1.000_Length_270_45	270	At4g36850	374	79.31	87	18	0	8	268	262	348	1e-38	155	[S] KOG2913 Predicted membrane protein
20549_Transcript_1/1_Confidence_1.000_Length_221_45	221	At5g48910	646	76.09	46	11	0	2	139	601	646	3e-17	85.1	[R] KOG4197 FOG: PPR repeat
20577_Transcript_1/2_Confidence_1.000_Length_1836_45	1836	At1g63660	534	80.73	524	101	0	1732	161	11	534	0	874	[F] KOG1622 GMP synthase
20593_Transcript_1/1_Confidence_1.000_Length_468_45	468	At2g31080	1231	34.81	158	94	4	461	9	651	806	2e-16	83.6	[R] KOG1075 FOG: Reverse transcriptase
20606_Transcript_1/2_Confidence_1.000_Length_1550_45	1550	At3g22750	378	75.07	369	87	3	286	1386	13	378	2e-159	560	[T] KOG0192 Tyrosine kinase specific for activated (GTP-bound) p21cdc42Hs
20641_Transcript_2/3_Confidence_0.600_Length_1952_45	1952	At5g22480	493	65.37	462	158	1	225	1610	27	486	2e-173	608	[R] KOG2703 C4-type Zn-finger protein
20644_Transcript_1/1_Confidence_1.000_Length_722_45	722	CE25046	348	37.5	184	85	5	168	713	18	173	6e-24	109	[T] KOG0032 Ca2+/calmodulin-dependent protein kinase, EF-Hand protein superfamily
20648_Transcript_1/1_Confidence_1.000_Length_976_45	976	At2g45720	553	57.07	205	86	1	975	361	332	534	1e-62	238	[S] KOG0167 FOG: Armadillo/beta-catenin-like repeats
20663_Transcript_1/1_Confidence_1.000_Length_778_45	778	At3g01400	355	54.22	83	38	0	48	296	260	342	4e-16	83.6	[S] KOG0167 FOG: Armadillo/beta-catenin-like repeats
206_Transcript_3/4_Confidence_0.538_Length_1370_45	1370	At2g16860	328	62.15	325	83	3	294	1148	4	328	6e-111	399	[DA] KOG2609 Cyclin D-interacting protein GCIP
20702_Transcript_1/1_Confidence_1.000_Length_287_45	287	At4g29850	103	69.81	53	15	1	127	285	1	52	4e-14	74.7	[S] KOG4753 Predicted membrane protein
20724_Transcript_2/3_Confidence_0.667_Length_934_45	934	At4g39910	371	76.43	157	26	3	867	406	219	367	4e-50	196	[O] KOG1864 Ubiquitin-specific protease
20737_Transcript_3/4_Confidence_0.667_Length_2326_45	2326	At3g60400	558	39.81	540	316	5	7	1626	21	551	4e-104	377	[KR] KOG1267 Mitochondrial transcription termination factor, mTERF
20741_Transcript_1/3_Confidence_0.714_Length_1474_45	1474	At5g58720	519	41.35	416	193	9	16	1218	139	518	2e-65	248	[L] KOG2401 Predicted MutS-related protein involved in mismatch repair
20753_Transcript_1/1_Confidence_1.000_Length_327_45	327	At4g21540	1240	42	100	53	3	301	2	281	375	1e-11	66.2	[IT] KOG1116 Sphingosine kinase, involved in sphingolipid metabolism
2076_Transcript_4/6_Confidence_0.625_Length_1671_45	1671	At3g19760	408	85.28	394	58	0	134	1315	15	408	0	660	[J] KOG0328 Predicted ATP-dependent RNA helicase FAL1, involved in rRNA maturation, DEAD-box superfamily
20773_Transcript_1/1_Confidence_1.000_Length_1400_45	1400	At5g26850	907	49.9	493	208	7	1	1395	4	485	9e-131	465	[R] KOG1877 Putative transmembrane protein cmp44E
20791_Transcript_1/1_Confidence_1.000_Length_357_45	357	At1g07110	744	92.19	64	5	0	3	194	680	743	6e-27	117	[G] KOG0234 Fructose-6-phosphate 2-kinase/fructose-2,6-biphosphatase
20793_Transcript_1/2_Confidence_1.000_Length_3018_45	3018	At2g25180	573	50.85	413	170	10	137	1345	11	400	1e-90	333	[K] KOG1601 GATA-4/5/6 transcription factors
2081_Transcript_1/2_Confidence_1.000_Length_2205_45	2205	At3g17770	595	75.71	597	139	4	168	1949	1	594	0	795	[G] KOG2426 Dihydroxyacetone kinase/glycerone kinase
20848_Transcript_1/8_Confidence_0.611_Length_4507_45	4507	At3g61690	1388	40.99	1332	674	37	469	4314	1	1270	0	782	[L] KOG1906 DNA polymerase sigma
20855_Transcript_1/2_Confidence_1.000_Length_882_45	882	At4g18950	421	58.33	48	20	0	354	497	353	400	3e-10	64.3	[T] KOG0192 Tyrosine kinase specific for activated (GTP-bound) p21cdc42Hs
2085_Transcript_1/1_Confidence_1.000_Length_247_45	247	At4g07850	1138	46.05	76	39	1	26	247	872	947	1e-12	69.7	[R] KOG0017 FOG: Transposon-encoded proteins with TYA, reverse transcriptase, integrase domains in various combinations
20862_Transcript_2/2_Confidence_1.000_Length_1737_45	1737	At2g43410	1056	44.62	511	206	16	1467	10	245	703	3e-100	364	[R] KOG0118 FOG: RRM domain
20935_Transcript_3/3_Confidence_0.714_Length_1369_45	1369	At2g39770	361	86.7	361	48	0	1261	179	1	361	0	647	[M] KOG1322 GDP-mannose pyrophosphorylase/mannose-1-phosphate guanylyltransferase
2096_Transcript_4/5_Confidence_0.692_Length_1380_45	1380	At2g39340	989	35.53	304	163	8	501	1325	7	306	1e-29	129	[K] KOG1861 Leucine permease transcriptional regulator
21018_Transcript_2/2_Confidence_1.000_Length_817_45	817	At5g03910	634	50.92	218	107	0	1	654	134	351	1e-45	181	[U] KOG0058 Peptide exporter, ABC superfamily
2101_Transcript_1/4_Confidence_0.700_Length_2142_45	2142	At4g36980	550	54.58	306	110	7	551	1456	117	397	5e-54	211	[A] KOG2548 SWAP mRNA splicing regulator
21021_Transcript_1/1_Confidence_1.000_Length_346_45	346	At4g07840	769	44.44	108	47	3	40	342	273	374	5e-13	71.2	[R] KOG0017 FOG: Transposon-encoded proteins with TYA, reverse transcriptase, integrase domains in various combinations
21022_Transcript_1/1_Confidence_1.000_Length_272_45	272	At2g36530	444	90.32	31	2	1	271	179	243	272	3e-08	55.1	[G] KOG2670 Enolase
21112_Transcript_3/3_Confidence_0.667_Length_1263_45	1263	At1g54390	270	66.67	72	18	3	1115	906	145	212	7e-23	100	[B] KOG1973 Chromatin remodeling protein, contains PHD Zn-finger
21113_Transcript_1/1_Confidence_1.000_Length_518_45	518	At3g03190	214	52.86	70	33	0	485	276	142	211	7e-17	85.1	[O] KOG0867 Glutathione S-transferase
21120_Transcript_1/5_Confidence_0.583_Length_1260_45	1260	At5g16600	327	67.27	55	18	0	314	478	42	96	1e-38	82	[K] KOG0048 Transcription factor, Myb superfamily
2112_Transcript_4/7_Confidence_0.611_Length_1313_45	1313	At2g01250	242	52.34	235	112	0	307	1011	8	242	3e-68	258	[J] KOG3184 60S ribosomal protein L7
2113_Transcript_4/7_Confidence_0.647_Length_2077_45	2077	At5g53570	550	54.42	520	195	7	1781	240	58	541	2e-147	521	[T] KOG2197 Ypt/Rab-specific GTPase-activating protein GYP7 and related proteins
211_Transcript_1/2_Confidence_1.000_Length_2392_45	2392	At2g39940	592	62.7	571	206	3	215	1915	18	585	0	738	[R] KOG1947 Leucine rich repeat proteins, some proteins contain F-box
21214_Transcript_1/1_Confidence_1.000_Length_1353_45	1353	At3g12740	350	71.73	329	91	2	246	1232	23	349	7e-135	479	[DKT] KOG2952 Cell cycle control protein
21215_Transcript_1/1_Confidence_1.000_Length_337_45	337	At5g43430	251	82.46	57	10	0	173	3	17	73	3e-09	58.5	[C] KOG3180 Electron transfer flavoprotein, beta subunit
21231_Transcript_1/1_Confidence_1.000_Length_369_45	369	At5g49940_1	215	60	90	9	1	93	362	123	185	5e-21	97.8	[O] KOG2358 NifU-like domain-containing proteins
2124_Transcript_2/5_Confidence_0.667_Length_2235_45	2235	At3g18170	519	39.66	464	241	9	1601	288	69	519	3e-94	345	[S] KOG4698 Uncharacterized conserved protein
21254_Transcript_1/2_Confidence_1.000_Length_1338_45	1338	At3g05290	322	65.62	320	106	2	119	1075	2	318	1e-99	362	[C] KOG0769 Predicted mitochondrial carrier protein
21260_Transcript_1/1_Confidence_1.000_Length_1366_45	1366	At2g30920	322	72.02	243	68	0	1036	308	76	318	2e-107	387	[H] KOG1270 Methyltransferases
21288_Transcript_1/1_Confidence_1.000_Length_470_45	470	At3g42860	372	47.06	51	26	1	430	281	96	146	1e-07	54.3	[O] KOG4400 E3 ubiquitin ligase interacting with arginine methyltransferase
21296_Transcript_3/3_Confidence_0.667_Length_1148_45	1148	At3g61860	271	63.75	240	83	4	121	837	1	237	7e-75	279	[A] KOG0106 Alternative splicing factor SRp55/B52/SRp75 (RRM superfamily)
21342_Transcript_1/2_Confidence_1.000_Length_3176_45	3176	At5g63420	528	78.51	484	99	2	120	1571	37	515	0	767	[A] KOG1137 mRNA cleavage and polyadenylation factor II complex, BRR5 (CPSF subunit)
21363_Transcript_1/1_Confidence_1.000_Length_847_45	847	At1g77060	358	70.81	209	59	1	787	167	142	350	7e-76	282	[C] KOG1260 Isocitrate lyase
2138_Transcript_3/5_Confidence_0.692_Length_2630_45	2630	At3g15180	519	49.35	387	196	0	1259	2419	133	519	3e-97	355	[O] KOG4413 26S proteasome regulatory complex, subunit PSMD5
2139_Transcript_2/2_Confidence_1.000_Length_854_45	854	At3g13570	262	84.69	98	15	0	182	475	34	131	4e-44	176	[R] KOG0118 FOG: RRM domain
21403_Transcript_1/5_Confidence_0.500_Length_486_45	486	At3g52880	434	80.23	86	17	0	116	373	1	86	4e-36	148	[R] KOG1336 Monodehydroascorbate/ferredoxin reductase
21403_Transcript_4/5_Confidence_0.500_Length_462_45	462	At3g52880	434	82.93	82	14	0	216	461	18	99	4e-34	142	[R] KOG1336 Monodehydroascorbate/ferredoxin reductase
21404_Transcript_1/4_Confidence_0.750_Length_2500_45	2500	At4g13780_1	631	73.74	613	156	2	2500	662	12	619	0	972	[J] KOG1247 Methionyl-tRNA synthetase
21415_Transcript_1/1_Confidence_1.000_Length_548_45	548	At1g34580	506	33.9	177	117	0	531	1	1	177	6e-62	234	[R] KOG0254 Predicted transporter (major facilitator superfamily)
2141_Transcript_1/1_Confidence_1.000_Length_2127_45	2127	At3g13772	641	81.52	617	108	2	2086	254	25	641	0	999	[U] KOG1278 Endosomal membrane proteins, EMP70
2142_Transcript_5/13_Confidence_0.647_Length_2767_45	2767	At3g51550	895	57.58	884	356	12	2723	117	16	895	0	941	[T] KOG1187 Serine/threonine protein kinase
21443_Transcript_1/1_Confidence_1.000_Length_279_45	279	At3g12600	180	71.74	92	26	0	3	278	55	146	1e-28	123	[T] KOG2839 Diadenosine and diphosphoinositol polyphosphate phosphohydrolase
21463_Transcript_1/1_Confidence_1.000_Length_227_45	227	At4g39490	479	50.68	73	36	0	6	224	91	163	5e-13	71.2	[QI] KOG0157 Cytochrome P450 CYP4/CYP19/CYP26 subfamilies
21471_Transcript_1/1_Confidence_1.000_Length_1212_45	1212	At1g74520	177	63.75	160	58	0	220	699	4	163	8e-61	233	[U] KOG1725 Protein involved in membrane traffic (YOP1/TB2/DP1/HVA22 family)
21477_Transcript_2/3_Confidence_0.600_Length_742_45	742	At1g23220	129	67.33	101	32	1	323	622	28	128	2e-33	140	[Z] KOG3430 Dynein light chain type 1
2147_Transcript_1/1_Confidence_1.000_Length_1069_45	1069	At3g60910	248	46.15	169	86	3	875	384	61	229	7e-29	126	[E] KOG2352 Predicted spermine/spermidine synthase
21496_Transcript_1/2_Confidence_1.000_Length_576_45	576	At1g64790	2428	55.17	58	25	1	73	243	859	916	5e-17	64.3	[J] KOG1242 Protein containing adaptin N-terminal region
2150_Transcript_1/2_Confidence_1.000_Length_1531_45	1531	At2g40660	440	55.53	380	137	5	125	1174	63	440	5e-84	310	[J] KOG2241 tRNA-binding protein
2151_Transcript_3/5_Confidence_0.556_Length_902_45	902	At1g32050	264	74.65	142	36	0	901	476	37	178	2e-62	237	[U] KOG3088 Secretory carrier membrane protein
21524_Transcript_1/1_Confidence_1.000_Length_343_45	343	At2g13940	1501	55.06	89	40	0	342	76	1404	1492	1e-22	103	[R] KOG0017 FOG: Transposon-encoded proteins with TYA, reverse transcriptase, integrase domains in various combinations
21533_Transcript_2/2_Confidence_1.000_Length_2352_45	2352	At3g12130	248	42.31	260	80	6	1042	287	47	244	1e-47	190	[R] KOG1677 CCCH-type Zn-finger protein
2154_Transcript_4/7_Confidence_0.429_Length_3554_45	3554	At3g52250	1677	31.58	855	460	21	1092	3362	379	1206	3e-82	306	[K] KOG1878 Nuclear receptor coregulator SMRT/SMRTER, contains Myb-like domains
21590_Transcript_3/3_Confidence_0.667_Length_515_45	515	At5g56680	572	40.24	169	69	6	10	471	362	513	3e-24	109	[J] KOG0554 Asparaginyl-tRNA synthetase (mitochondrial)
2159_Transcript_1/1_Confidence_1.000_Length_1519_45	1519	At1g03110	309	36.23	403	131	12	151	1356	19	296	1e-41	169	[S] KOG3914 WD repeat protein WDR4
2164_Transcript_1/1_Confidence_1.000_Length_2085_45	2085	SPAC644.05c	140	41.67	96	55	1	1202	1486	2	97	4e-15	79	[F] KOG3370 dUTPase
21655_Transcript_1/1_Confidence_1.000_Length_412_45	412	At5g59370	377	84	100	13	1	121	411	1	100	5e-44	174	[Z] KOG0676 Actin and related proteins
21663_Transcript_1/3_Confidence_0.500_Length_457_45	457	At2g04670	1411	42.42	66	38	0	21	218	1340	1405	3e-08	55.8	[R] KOG0017 FOG: Transposon-encoded proteins with TYA, reverse transcriptase, integrase domains in various combinations
21694_Transcript_2/4_Confidence_0.500_Length_674_45	674	At3g17960	322	47.95	73	37	1	450	665	203	275	2e-11	67.8	[J] KOG1211 Amidases
21722_Transcript_1/1_Confidence_1.000_Length_771_45	771	Hs13569870	101	57.83	83	31	2	531	286	22	101	1e-20	99	[O] KOG4146 Ubiquitin-like protein
2173_Transcript_3/4_Confidence_0.667_Length_2522_45	2522	At1g01060	645	38.62	712	349	21	340	2412	1	645	8e-86	317	[O] KOG0724 Zuotin and related molecular chaperones (DnaJ superfamily), contains DNA-binding domains
217_Transcript_2/6_Confidence_0.615_Length_1385_45	1385	At5g64220	1014	84.55	123	19	0	382	750	20	142	2e-60	231	[S] KOG0520 Uncharacterized conserved protein, contains IPT/TIG domain
21836_Transcript_1/1_Confidence_1.000_Length_1211_45	1211	At1g53300_1	594	61.4	114	44	0	1200	859	434	547	7e-46	143	[R] KOG1124 FOG: TPR repeat
21837_Transcript_1/1_Confidence_1.000_Length_313_45	313	At3g16100	206	51.46	103	7	1	3	311	2	61	4e-18	88.2	[R] KOG0394 Ras-related GTPase
21842_Transcript_2/2_Confidence_1.000_Length_2004_45	2004	At3g03960	528	80.53	524	102	0	142	1713	2	525	0	824	[O] KOG0362 Chaperonin complex component, TCP-1 theta subunit (CCT8)
21938_Transcript_3/4_Confidence_0.625_Length_1176_45	1176	Hs14725791	292	34.48	232	100	5	1036	341	110	289	3e-28	124	[S] KOG3077 Uncharacterized conserved protein
21938_Transcript_4/4_Confidence_0.625_Length_1035_45	1035	Hs14725791	292	42.16	185	102	4	895	341	110	289	2e-32	138	[S] KOG3077 Uncharacterized conserved protein
21945_Transcript_1/1_Confidence_1.000_Length_414_45	414	At2g43340	241	61.73	81	21	2	1	213	106	186	4e-20	95.1	[R] KOG4197 FOG: PPR repeat
21956_Transcript_2/5_Confidence_0.667_Length_1632_45	1632	At1g18030	341	66.43	277	82	4	281	1105	23	290	5e-106	357	[T] KOG0698 Serine/threonine protein phosphatase
21998_Transcript_1/2_Confidence_1.000_Length_1778_45	1778	At5g26850	907	36.1	482	210	11	1778	372	488	884	1e-60	233	[R] KOG1877 Putative transmembrane protein cmp44E
2199_Transcript_2/5_Confidence_0.692_Length_1028_45	1028	At4g22720	353	90.69	247	23	0	1028	288	94	340	1e-128	457	[O] KOG2708 Predicted metalloprotease with chaperone activity (RNAse H/HSP70 fold)
22036_Transcript_1/1_Confidence_1.000_Length_1121_45	1121	At5g13060	706	67.44	129	42	0	717	331	289	417	3e-78	179	[S] KOG0167 FOG: Armadillo/beta-catenin-like repeats
22043_Transcript_1/1_Confidence_1.000_Length_429_45	429	At1g01820	235	74.47	141	36	0	427	5	47	187	1e-45	179	[U] KOG4186 Peroxisomal biogenesis protein (peroxin)
22046_Transcript_2/2_Confidence_1.000_Length_494_45	494	At2g16370_1	234	65.24	164	57	0	492	1	38	201	5e-64	241	[H] KOG1324 Dihydrofolate reductase
2204_Transcript_1/1_Confidence_1.000_Length_2345_45	2345	At1g49670_2	358	64.92	362	88	4	1245	265	1	358	4e-128	457	[R] KOG1196 Predicted NAD-dependent oxidoreductase
22094_Transcript_1/1_Confidence_1.000_Length_231_45	231	At2g36730	501	56	75	33	0	227	3	368	442	7e-22	100	[R] KOG4197 FOG: PPR repeat
220_Transcript_4/10_Confidence_0.214_Length_1322_45	1322	CE01921	838	77.65	528	15	3	1	1320	188	700	0	751	[OR] KOG0001 Ubiquitin and ubiquitin-like proteins
220_Transcript_5/10_Confidence_0.286_Length_1259_45	1259	At4g05320	464	90.91	396	0	1	178	1257	1	396	0	677	[OR] KOG0001 Ubiquitin and ubiquitin-like proteins
220_Transcript_8/10_Confidence_0.071_Length_1452_45	1452	At5g20620	382	99.67	304	1	0	317	1228	1	304	2e-167	587	[OR] KOG0001 Ubiquitin and ubiquitin-like proteins
22118_Transcript_1/1_Confidence_1.000_Length_300_45	300	At1g30820	600	54.24	59	25	1	2	178	523	579	2e-10	62.8	[F] KOG2387 CTP synthase (UTP-ammonia lyase)
2212_Transcript_1/2_Confidence_1.000_Length_2450_45	2450	At3g01750	664	48.01	677	306	17	2274	316	1	655	3e-150	531	[R] KOG0504 FOG: Ankyrin repeat
22143_Transcript_2/3_Confidence_0.667_Length_2839_45	2839	At5g66960	792	61.48	553	205	5	81	1724	49	598	0	699	[O] KOG2237 Predicted serine protease
22151_Transcript_1/2_Confidence_1.000_Length_856_45	856	At1g56500_1	368	75.64	156	38	0	561	94	150	305	4e-53	206	[R] KOG2914 Predicted haloacid-halidohydrolase and related hydrolases
22175_Transcript_1/1_Confidence_1.000_Length_320_45	320	At4g32400	392	84.62	39	6	0	320	204	349	387	3e-13	72	[C] KOG0752 Mitochondrial solute carrier protein
22195_Transcript_1/1_Confidence_1.000_Length_361_45	361	At1g26910	221	78.08	73	16	0	6	224	146	218	4e-29	124	[J] KOG0857 60s ribosomal protein L10
2219_Transcript_1/2_Confidence_1.000_Length_1974_45	1974	At4g30890	463	43.85	447	212	9	1888	659	1	445	5e-86	317	[O] KOG1871 Ubiquitin-specific protease
22204_Transcript_1/1_Confidence_1.000_Length_345_45	345	At1g52620	819	45.13	113	62	0	340	2	336	448	2e-23	105	[R] KOG4197 FOG: PPR repeat
2220_Transcript_1/1_Confidence_1.000_Length_1224_45	1224	At5g01230	287	83.22	304	29	1	86	997	1	282	9e-145	511	[DR] KOG1099 SAM-dependent methyltransferase/cell division protein FtsJ
22217_Transcript_1/2_Confidence_1.000_Length_828_45	828	At2g18400	144	82.61	92	16	0	498	223	44	135	2e-40	164	[J] KOG3254 Mitochondrial/chloroplast ribosomal protein L6
22258_Transcript_2/3_Confidence_0.667_Length_1292_45	1292	At3g20020	409	64.65	297	104	1	1289	402	86	382	3e-111	400	[OKT] KOG1499 Protein arginine N-methyltransferase PRMT1 and related enzymes
2226_Transcript_1/2_Confidence_1.000_Length_2594_45	2594	At1g50920	671	73.21	683	168	6	293	2332	1	671	0	904	[R] KOG1490 GTP-binding protein CRFG/NOG1 (ODN superfamily)
22284_Transcript_1/1_Confidence_1.000_Length_475_45	475	Hs4503609	255	86.21	29	4	0	389	475	125	153	1e-08	57.4	[C] KOG3180 Electron transfer flavoprotein, beta subunit
22304_Transcript_1/1_Confidence_1.000_Length_393_45	393	At1g32790	358	93.75	48	3	0	3	146	311	358	3e-19	92	[R] KOG0118 FOG: RRM domain
22314_Transcript_1/2_Confidence_1.000_Length_1544_45	1544	At3g45300	409	81.31	412	72	2	50	1279	1	409	0	655	[EI] KOG0141 Isovaleryl-CoA dehydrogenase
2231_Transcript_2/2_Confidence_1.000_Length_1388_45	1388	At1g32490	1038	53.59	474	188	4	5	1387	6	460	1e-125	448	[A] KOG0923 mRNA splicing factor ATP-dependent RNA helicase
22330_Transcript_1/1_Confidence_1.000_Length_346_45	346	At5g15140	490	56.44	101	44	0	305	3	157	257	1e-28	122	[G] KOG1604 Predicted mutarotase
22365_Transcript_1/2_Confidence_1.000_Length_1921_45	1921	At5g63860	440	75.12	418	100	1	278	1531	1	414	0	647	[S] KOG1426 FOG: RCC1 domain
22367_Transcript_1/1_Confidence_1.000_Length_767_45	767	At5g27690	352	60.26	78	31	0	1	234	21	98	3e-22	103	[P] KOG1603 Copper chaperone
2236_Transcript_3/4_Confidence_0.667_Length_1996_45	1996	At3g14630	508	56.95	295	115	2	1023	139	226	508	5e-91	334	[QI] KOG0157 Cytochrome P450 CYP4/CYP19/CYP26 subfamilies
22374_Transcript_1/1_Confidence_1.000_Length_1107_45	1107	At1g53600	839	51.76	369	177	1	1106	3	180	548	2e-103	374	[R] KOG4197 FOG: PPR repeat
2237_Transcript_1/2_Confidence_1.000_Length_985_45	985	At5g05450	593	67.36	193	60	1	983	405	203	392	1e-70	265	[A] KOG0345 ATP-dependent RNA helicase
22400_Transcript_3/3_Confidence_0.667_Length_1459_45	1459	At2g27280	764	46.39	319	138	5	169	1050	1	311	1e-66	253	[S] KOG2117 Uncharacterized conserved protein
22404_Transcript_1/1_Confidence_1.000_Length_366_45	366	At2g01770	250	58.06	62	26	0	2	187	169	230	2e-16	82.8	[S] KOG4473 Uncharacterized membrane protein
2242_Transcript_1/2_Confidence_1.000_Length_2219_45	2219	At5g57210	737	44.41	743	324	16	157	2157	4	733	4e-131	467	[U] KOG1091 Ypt/Rab-specific GTPase-activating protein GYP6
22450_Transcript_2/2_Confidence_1.000_Length_648_45	648	At5g06600	1115	77.17	127	6	1	266	646	194	297	9e-50	194	[O] KOG1863 Ubiquitin carboxyl-terminal hydrolase
22465_Transcript_1/3_Confidence_0.333_Length_342_45	342	At3g60400	558	47.56	82	43	0	96	341	470	551	1e-15	80.1	[KR] KOG1267 Mitochondrial transcription termination factor, mTERF
2249_Transcript_1/2_Confidence_1.000_Length_798_45	798	At5g12890	488	35.57	253	151	5	743	9	11	259	9e-41	165	[GC] KOG1192 UDP-glucuronosyl and UDP-glucosyl transferase
224_Transcript_3/6_Confidence_0.423_Length_2534_45	2534	At2g34250	475	93.39	242	16	0	1551	2276	233	474	7e-127	453	[UO] KOG1373 Transport protein Sec61, alpha subunit
22502_Transcript_1/1_Confidence_1.000_Length_813_45	813	At3g23150	773	38.06	289	159	7	2	811	391	678	7e-38	155	[T] KOG0519 Sensory transduction histidine kinase
22515_Transcript_1/1_Confidence_1.000_Length_249_45	249	At1g44510	1459	48.65	74	38	0	249	28	684	757	2e-15	79	[R] KOG0017 FOG: Transposon-encoded proteins with TYA, reverse transcriptase, integrase domains in various combinations
2259_Transcript_6/6_Confidence_0.545_Length_2179_45	2179	At2g01600	571	62.37	574	183	6	2052	364	1	552	1e-166	585	[TU] KOG0251 Clathrin assembly protein AP180 and related proteins, contain ENTH domain
22645_Transcript_1/1_Confidence_1.000_Length_408_45	408	At2g32580	175	75.61	41	10	0	1	123	119	159	7e-08	54.3	[V] KOG1823 DRIM (Down-regulated in metastasis)-like proteins
2267_Transcript_2/3_Confidence_0.714_Length_890_45	890	At4g35410	162	92.68	41	3	0	456	334	98	138	7e-15	79.7	[U] KOG0934 Clathrin adaptor complex, small subunit
2268_Transcript_9/10_Confidence_0.655_Length_3999_45	3999	At2g06950	1402	35.3	1272	683	20	452	3997	9	1230	0	709	[R] KOG0017 FOG: Transposon-encoded proteins with TYA, reverse transcriptase, integrase domains in various combinations
2269_Transcript_1/1_Confidence_1.000_Length_2521_45	2521	At3g14470	1054	32.69	670	390	24	11	1927	70	709	3e-80	298	[T] KOG4658 Apoptotic ATPase
2270_Transcript_6/8_Confidence_0.400_Length_1842_45	1842	At5g59420	457	69.9	485	95	2	171	1622	23	457	0	717	[I] KOG1737 Oxysterol-binding protein
22716_Transcript_1/1_Confidence_1.000_Length_662_45	662	At3g13180	515	72.46	138	38	0	3	416	335	472	3e-53	206	[A] KOG1122 tRNA and rRNA cytosine-C5-methylase (nucleolar protein NOL1/NOP2)
22729_Transcript_1/1_Confidence_1.000_Length_259_45	259	At2g32940	887	55.81	86	37	1	259	2	285	369	2e-23	105	[J] KOG1041 Translation initiation factor 2C (eIF-2C) and related proteins
22793_Transcript_1/1_Confidence_1.000_Length_1479_45	1479	At5g05830	204	65.03	143	44	1	986	1396	60	202	1e-38	159	[A] KOG1609 Protein involved in mRNA turnover and stability
2280_Transcript_4/4_Confidence_0.571_Length_1044_45	1044	At3g54210	211	81.94	155	27	1	196	657	57	211	2e-66	251	[J] KOG3280 Mitochondrial/chloroplast ribosomal protein L17
2282_Transcript_1/2_Confidence_1.000_Length_8638_45	8638	At1g55860	3891	50.07	1356	602	24	4297	368	2559	3885	0	1052	[OK] KOG0939 E3 ubiquitin-protein ligase/Putative upstream regulatory element binding protein
22891_Transcript_1/3_Confidence_0.667_Length_481_45	481	At5g65260	220	76.67	60	14	0	481	302	123	182	6e-19	91.7	[A] KOG4209 Splicing factor RNPS1, SR protein superfamily
22908_Transcript_1/1_Confidence_1.000_Length_526_45	526	At3g22960	597	59.43	175	69	2	522	4	228	402	2e-53	206	[G] KOG2323 Pyruvate kinase
2291_Transcript_10/10_Confidence_0.400_Length_1287_45	1287	At5g63650	360	48.53	68	33	1	399	596	213	280	2e-12	70.5	[T] KOG0583 Serine/threonine protein kinase
2291_Transcript_2/10_Confidence_0.400_Length_1202_45	1202	At5g63650	360	48.53	68	33	1	399	596	213	280	1e-12	70.5	[T] KOG0583 Serine/threonine protein kinase
22926_Transcript_1/1_Confidence_1.000_Length_548_45	548	At2g39890	442	79.63	54	11	0	386	547	26	79	4e-20	95.9	[E] KOG1303 Amino acid transporters
22946_Transcript_2/2_Confidence_1.000_Length_1925_45	1925	At4g15080	736	58.01	362	94	6	914	3	16	377	4e-105	380	[R] KOG1311 DHHC-type Zn-finger proteins
2294_Transcript_1/1_Confidence_1.000_Length_1250_45	1250	At1g23820	334	80.74	296	55	1	92	979	41	334	1e-138	491	[E] KOG1562 Spermidine synthase
22982_Transcript_1/1_Confidence_1.000_Length_265_45	265	At1g03560	660	79.31	87	17	1	6	263	488	574	5e-34	140	[R] KOG4197 FOG: PPR repeat
22983_Transcript_1/1_Confidence_1.000_Length_476_45	476	At1g79910	389	48.98	98	50	0	14	307	70	167	1e-23	107	[Z] KOG2027 Spindle pole body protein
229_Transcript_2/8_Confidence_0.682_Length_2406_45	2406	At3g13670	703	76.64	535	121	2	2364	766	90	622	0	870	[T] KOG1164 Casein kinase (serine/threonine/tyrosine protein kinase)
2300_Transcript_2/4_Confidence_0.667_Length_1570_45	1570	At5g58490	324	67.61	176	57	0	1570	1043	40	215	3e-61	234	[V] KOG1502 Flavonol reductase/cinnamoyl-CoA reductase
23019_Transcript_1/1_Confidence_1.000_Length_812_45	812	At4g20740	727	58.65	266	109	1	15	812	151	415	1e-83	308	[R] KOG4197 FOG: PPR repeat
23042_Transcript_1/1_Confidence_1.000_Length_1234_45	1234	At5g10100	372	66.22	299	99	1	2	892	56	354	2e-114	410	[G] KOG1050 Trehalose-6-phosphate synthase component TPS1 and related subunits
23047_Transcript_1/1_Confidence_1.000_Length_410_45	410	At4g31890	518	69.77	43	13	0	407	279	476	518	6e-10	61.2	[S] KOG0167 FOG: Armadillo/beta-catenin-like repeats
2306_Transcript_1/1_Confidence_1.000_Length_2213_45	2213	At4g16830	355	47.11	121	57	4	1643	2005	242	355	8e-12	71.2	[R] KOG2945 Predicted RNA-binding protein
23070_Transcript_2/3_Confidence_0.500_Length_698_45	698	At5g61030	309	71.62	74	21	0	58	279	31	104	1e-25	115	[R] KOG0118 FOG: RRM domain
23084_Transcript_1/1_Confidence_1.000_Length_1175_45	1175	At5g24580	319	48.77	285	124	5	208	1053	54	319	1e-50	199	[P] KOG1603 Copper chaperone
23087_Transcript_1/2_Confidence_1.000_Length_1122_45	1122	At1g17640	369	52.7	241	96	4	229	927	19	249	3e-63	241	[R] KOG0118 FOG: RRM domain
23094_Transcript_1/1_Confidence_1.000_Length_696_45	696	At2g31080	1231	32.77	235	149	7	695	18	617	851	2e-28	124	[R] KOG1075 FOG: Reverse transcriptase
23111_Transcript_1/1_Confidence_1.000_Length_264_45	264	At1g62260	656	55.29	85	38	0	6	260	303	387	1e-22	102	[R] KOG4197 FOG: PPR repeat
2311_Transcript_1/1_Confidence_1.000_Length_1231_45	1231	At4g26090	909	32.4	321	193	9	1228	305	583	892	6e-25	114	[T] KOG4658 Apoptotic ATPase
23143_Transcript_1/2_Confidence_1.000_Length_683_45	683	At3g54900	173	74.34	113	28	1	256	591	61	173	3e-46	183	[O] KOG0911 Glutaredoxin-related protein
2314_Transcript_1/3_Confidence_0.667_Length_651_45	651	At3g48890	233	70.71	140	37	1	647	228	60	195	2e-49	193	[R] KOG1110 Putative steroid membrane receptor Hpr6.6/25-Dx
23178_Transcript_1/1_Confidence_1.000_Length_201_45	201	At5g48910	646	58.21	67	28	0	1	201	548	614	2e-18	89	[R] KOG4197 FOG: PPR repeat
23188_Transcript_1/1_Confidence_1.000_Length_499_45	499	At1g57870	420	64.29	42	15	0	3	128	365	406	2e-09	60.5	[G] KOG0658 Glycogen synthase kinase-3
231_Transcript_1/1_Confidence_1.000_Length_551_45	551	At5g20620	382	100	116	0	0	3	350	29	144	1e-60	230	[OR] KOG0001 Ubiquitin and ubiquitin-like proteins
23216_Transcript_1/1_Confidence_1.000_Length_526_45	526	At1g28110	456	77.71	175	34	1	525	1	285	454	1e-76	283	[OE] KOG1282 Serine carboxypeptidases (lysosomal cathepsin A)
23259_Transcript_1/1_Confidence_1.000_Length_442_45	442	At3g22110	250	75	92	23	0	442	167	159	250	1e-32	137	[O] KOG0178 20S proteasome, regulatory subunit alpha type PSMA4/PRE9
232_Transcript_1/1_Confidence_1.000_Length_852_45	852	At1g06330	159	38.82	152	75	4	266	667	8	159	1e-23	108	[P] KOG1603 Copper chaperone
23315_Transcript_1/2_Confidence_1.000_Length_907_45	907	At2g04030	780	78.91	147	31	0	156	596	609	755	4e-63	239	[O] KOG0019 Molecular chaperone (HSP90 family)
23385_Transcript_1/1_Confidence_1.000_Length_335_45	335	At5g59970	103	100	68	0	0	334	131	36	103	2e-32	135	[B] KOG3467 Histone H4
23386_Transcript_1/1_Confidence_1.000_Length_313_45	313	At4g28890	432	64.29	42	15	0	303	178	249	290	1e-10	63.5	[O] KOG0800 FOG: Predicted E3 ubiquitin ligase
23422_Transcript_1/1_Confidence_1.000_Length_403_45	403	At1g55840	325	42.42	66	38	0	41	238	260	325	3e-11	65.5	[I] KOG1471 Phosphatidylinositol transfer protein SEC14 and related proteins
23432_Transcript_1/1_Confidence_1.000_Length_506_45	506	At4g26360	1141	39.38	160	95	1	2	481	590	747	2e-24	110	[R] KOG1075 FOG: Reverse transcriptase
23437_Transcript_1/1_Confidence_1.000_Length_520_45	520	At3g54950	488	48.45	97	44	2	519	247	371	467	2e-15	80.5	[I] KOG0513 Ca2+-independent phospholipase A2
23449_Transcript_1/2_Confidence_1.000_Length_1014_45	1014	At1g75440	161	90.62	64	5	1	565	756	99	161	8e-29	126	[O] KOG0427 Ubiquitin conjugating enzyme
23449_Transcript_2/2_Confidence_1.000_Length_764_45	764	At1g75440	161	88.75	160	18	0	27	506	2	161	5e-84	309	[O] KOG0427 Ubiquitin conjugating enzyme
23462_Transcript_1/1_Confidence_1.000_Length_507_45	507	At1g72480	509	47.92	96	44	3	503	228	416	509	4e-18	89	[S] KOG2568 Predicted membrane protein
23470_Transcript_1/1_Confidence_1.000_Length_331_45	331	At1g04120	1514	46.79	109	56	2	10	330	130	238	2e-17	85.9	[Q] KOG0054 Multidrug resistance-associated protein/mitoxantrone resistance protein, ABC superfamily
23479_Transcript_1/1_Confidence_1.000_Length_1421_45	1421	At3g60240_1	1528	45.57	384	198	5	1	1140	1146	1522	3e-83	307	[J] KOG0401 Translation initiation factor 4F, ribosome/mRNA-bridging subunit (eIF-4G)
23485_Transcript_1/1_Confidence_1.000_Length_792_45	792	At4g29920	1017	40.85	213	114	4	152	784	253	455	3e-37	154	[O] KOG1051 Chaperone HSP104 and related ATP-dependent Clp proteases
23503_Transcript_2/2_Confidence_1.000_Length_979_45	979	At3g58760	456	63.05	203	57	4	298	897	204	391	3e-92	225	[T] KOG0192 Tyrosine kinase specific for activated (GTP-bound) p21cdc42Hs
23525_Transcript_1/1_Confidence_1.000_Length_335_45	335	AtMi099	507	78.75	80	15	1	333	94	427	504	2e-29	125	[C] KOG1353 F0F1-type ATP synthase, alpha subunit
23557_Transcript_4/5_Confidence_0.733_Length_1745_45	1745	At3g61580	449	63.91	169	61	0	114	620	131	299	6e-63	240	[I] KOG4232 Delta 6-fatty acid desaturase/delta-8 sphingolipid desaturase
23622_Transcript_3/3_Confidence_0.667_Length_1843_45	1843	At3g20810	418	60.56	213	79	3	1	627	115	326	3e-68	258	[BT] KOG2132 Uncharacterized conserved protein, contains JmjC domain
23647_Transcript_1/1_Confidence_1.000_Length_1135_45	1135	At3g25530	289	79.58	289	59	0	1006	140	1	289	2e-127	454	[R] KOG0409 Predicted dehydrogenase
23661_Transcript_1/1_Confidence_1.000_Length_845_45	845	At1g16690	442	37.99	179	103	4	5	532	254	427	3e-21	100	[K] KOG2261 Polycomb enhancer protein, EPC
23687_Transcript_1/1_Confidence_1.000_Length_829_45	829	At1g32410_1	124	65.32	124	43	0	575	204	1	124	7e-38	155	[T] KOG2174 Leptin receptor gene-related protein
23690_Transcript_1/1_Confidence_1.000_Length_254_45	254	At1g26990	1425	40.7	86	49	2	253	2	550	635	2e-10	62.4	[R] KOG0017 FOG: Transposon-encoded proteins with TYA, reverse transcriptase, integrase domains in various combinations
23691_Transcript_1/2_Confidence_1.000_Length_1099_45	1099	At5g57280	289	71.03	290	80	2	163	1032	4	289	1e-106	385	[R] KOG1541 Predicted protein carboxyl methylase
2369_Transcript_4/5_Confidence_0.522_Length_3790_45	3790	At5g64070	1121	56.82	1121	363	21	1	3291	98	1121	0	1071	[TU] KOG0903 Phosphatidylinositol 4-kinase, involved in intracellular trafficking and secretion
2369_Transcript_5/5_Confidence_0.609_Length_2417_45	2417	At5g09350	1116	68.57	210	30	3	1286	1915	942	1115	4e-63	241	[TU] KOG0903 Phosphatidylinositol 4-kinase, involved in intracellular trafficking and secretion
23702_Transcript_1/1_Confidence_1.000_Length_324_45	324	At5g66500	532	51.89	106	51	0	7	324	250	355	1e-27	119	[R] KOG4197 FOG: PPR repeat
23706_Transcript_1/2_Confidence_1.000_Length_770_45	770	At5g09510	152	88.49	139	16	0	101	517	14	152	9e-59	225	[J] KOG0898 40S ribosomal protein S15
23753_Transcript_1/1_Confidence_1.000_Length_890_45	890	At1g15670	359	33.33	96	63	1	2	286	110	205	9e-10	62.8	[R] KOG1072 FOG: Kelch repeat
23759_Transcript_1/1_Confidence_1.000_Length_205_45	205	At4g23660	370	70.37	54	16	0	42	203	152	205	4e-17	84.7	[H] KOG1381 Para-hydroxybenzoate-polyprenyl transferase
2376_Transcript_2/3_Confidence_0.500_Length_541_45	541	At5g53480	870	79	100	21	0	301	2	2	101	3e-32	136	[YU] KOG1241 Karyopherin (importin) beta 1
23817_Transcript_1/1_Confidence_1.000_Length_371_45	371	At4g37970	363	57.69	104	44	0	5	316	257	360	3e-28	121	[Q] KOG0023 Alcohol dehydrogenase, class V
23820_Transcript_1/1_Confidence_1.000_Length_234_45	234	At4g28080	1791	44.29	70	36	1	214	5	598	664	4e-09	58.2	[R] KOG1839 Uncharacterized protein CLU1/cluA/TIF31 involved in mitochondrial morphology/distribution, also found associated with eIF-3
23875_Transcript_1/1_Confidence_1.000_Length_762_45	762	At4g28080	1791	48.3	265	112	7	731	3	333	594	1e-53	208	[R] KOG1839 Uncharacterized protein CLU1/cluA/TIF31 involved in mitochondrial morphology/distribution, also found associated with eIF-3
23898_Transcript_1/1_Confidence_1.000_Length_241_45	241	At5g53850_2	240	63.16	38	14	0	140	27	172	209	4e-07	51.6	[E] KOG2630 Enolase-phosphatase E-1
238_Transcript_7/10_Confidence_0.429_Length_3657_45	3657	At3g20250	955	39.75	1029	506	23	393	3380	4	951	1e-178	626	[J] KOG1488 Translational repressor Pumilio/PUF3 and related RNA-binding proteins (Puf superfamily)
23906_Transcript_1/1_Confidence_1.000_Length_835_45	835	At5g02540	350	48.65	296	130	2	834	4	49	341	2e-67	254	[Q] KOG1208 Dehydrogenases with different specificities (related to short-chain alcohol dehydrogenases)
23919_Transcript_1/1_Confidence_1.000_Length_775_45	775	At2g31170	563	60.73	247	95	1	3	737	316	562	1e-78	291	[J] KOG2007 Cysteinyl-tRNA synthetase
2391_Transcript_1/1_Confidence_1.000_Length_1028_45	1028	At2g16990	418	37.54	317	143	7	20	904	127	410	4e-42	170	[R] KOG2816 Predicted transporter ADD1 (major facilitator superfamily)
2393_Transcript_1/2_Confidence_1.000_Length_481_45	481	At1g31770	646	81.82	143	26	0	1	429	368	510	6e-69	257	[Q] KOG0061 Transporter, ABC superfamily (Breast cancer resistance protein)
23958_Transcript_1/1_Confidence_1.000_Length_392_45	392	At3g14570	1973	85.38	130	19	0	2	391	1333	1462	8e-53	203	[M] KOG0916 1,3-beta-glucan synthase/callose synthase catalytic subunit
24012_Transcript_1/1_Confidence_1.000_Length_723_45	723	At5g18640	369	65.26	190	65	1	567	1	35	224	2e-69	260	[I] KOG4569 Predicted lipase
24025_Transcript_1/1_Confidence_1.000_Length_249_45	249	At5g20070	438	40.74	81	37	3	239	24	88	166	2e-06	49.3	[L] KOG3084 NADH pyrophosphatase I of the Nudix family of hydrolases
24031_Transcript_3/3_Confidence_0.667_Length_1436_45	1436	At1g61870	408	49.18	368	172	3	115	1176	41	407	9e-97	352	[R] KOG4197 FOG: PPR repeat
24050_Transcript_1/1_Confidence_1.000_Length_544_45	544	At2g20840	282	78.63	131	28	0	2	394	133	263	2e-53	206	[U] KOG3088 Secretory carrier membrane protein
24066_Transcript_1/1_Confidence_1.000_Length_565_45	565	At5g16990	343	59.26	189	76	1	564	1	95	283	6e-58	221	[R] KOG1196 Predicted NAD-dependent oxidoreductase
2408_Transcript_1/2_Confidence_1.000_Length_474_45	474	At1g17180	221	56.9	58	25	0	4	177	162	219	2e-14	77	[O] KOG0406 Glutathione S-transferase
24129_Transcript_1/1_Confidence_1.000_Length_200_45	200	At3g58490	416	74.36	39	10	0	83	199	81	119	5e-13	71.2	[I] KOG2822 Sphingoid base-phosphate phosphatase
2414_Transcript_1/1_Confidence_1.000_Length_1109_45	1109	At5g23070	277	65.53	206	69	2	876	265	67	272	5e-76	283	[F] KOG3125 Thymidine kinase
2417_Transcript_6/10_Confidence_0.129_Length_791_45	791	At3g56800	149	56.52	69	25	1	175	366	81	149	3e-15	80.9	[T] KOG0027 Calmodulin and related proteins (EF-Hand superfamily)
24186_Transcript_1/1_Confidence_1.000_Length_435_45	435	At2g30870	215	36.81	144	79	5	25	435	1	139	1e-17	87	[O] KOG0867 Glutathione S-transferase
24197_Transcript_1/1_Confidence_1.000_Length_205_45	205	At5g21030	873	45.76	59	32	0	178	2	386	444	5e-10	61.2	[J] KOG1041 Translation initiation factor 2C (eIF-2C) and related proteins
241_Transcript_1/2_Confidence_1.000_Length_2619_45	2619	At1g60200	781	48	375	131	8	1397	2401	430	780	3e-77	288	[A] KOG2253 U1 snRNP complex, subunit SNU71 and related PWI-motif proteins
24222_Transcript_3/3_Confidence_0.600_Length_1133_45	1133	At5g35170	498	64.45	346	110	3	1131	94	166	498	1e-125	447	[F] KOG3078 Adenylate kinase
2423_Transcript_4/6_Confidence_0.600_Length_2112_45	2112	At1g72160	490	61.62	271	97	4	1310	513	150	418	2e-108	327	[I] KOG1471 Phosphatidylinositol transfer protein SEC14 and related proteins
24246_Transcript_1/1_Confidence_1.000_Length_370_45	370	At1g63640	1056	43.43	99	51	3	85	369	873	970	2e-11	66.2	[Z] KOG0239 Kinesin (KAR3 subfamily)
2427_Transcript_4/4_Confidence_0.375_Length_1106_45	1106	At5g02230	280	64.66	283	97	2	145	993	1	280	3e-103	373	[R] KOG3109 Haloacid dehalogenase-like hydrolase
24311_Transcript_2/4_Confidence_0.500_Length_930_45	930	At4g38920	164	99.39	164	1	0	802	311	1	164	4e-57	220	[C] KOG0232 Vacuolar H+-ATPase V0 sector, subunits c/c'
24340_Transcript_1/1_Confidence_1.000_Length_251_45	251	At3g52490	815	34.07	91	51	1	5	250	711	801	1e-06	49.7	[O] KOG1051 Chaperone HSP104 and related ATP-dependent Clp proteases
24347_Transcript_1/1_Confidence_1.000_Length_318_45	318	At2g27550	175	67.31	104	34	0	6	317	25	128	6e-40	160	[R] KOG3346 Phosphatidylethanolamine binding protein
24374_Transcript_1/1_Confidence_1.000_Length_375_45	375	At3g01400	355	62.22	45	17	0	4	138	279	323	8e-10	60.5	[S] KOG0167 FOG: Armadillo/beta-catenin-like repeats
24401_Transcript_1/1_Confidence_1.000_Length_265_45	265	At1g04160	1519	60.98	41	16	0	181	59	839	879	2e-10	62.4	[Z] KOG0160 Myosin class V heavy chain
2441_Transcript_2/6_Confidence_0.688_Length_2133_45	2133	At3g29390	537	34.23	111	58	3	1	318	284	384	4e-06	52.4	[A] KOG1960 Predicted RNA-binding protein, contains KH domains
24471_Transcript_2/2_Confidence_1.000_Length_394_45	394	At5g02540	350	65	40	14	0	89	208	1	40	2e-08	56.2	[Q] KOG1208 Dehydrogenases with different specificities (related to short-chain alcohol dehydrogenases)
244_Transcript_1/3_Confidence_0.667_Length_3819_45	3819	At1g20920	1166	72.72	898	231	7	3638	957	279	1166	0	1091	[A] KOG0334 RNA helicase
24512_Transcript_1/1_Confidence_1.000_Length_720_45	720	At5g20960	1368	47.26	237	105	5	10	717	294	511	1e-54	211	[F] KOG0430 Xanthine dehydrogenase
2454_Transcript_5/6_Confidence_0.333_Length_1727_45	1727	At1g54270	412	92.75	414	27	2	126	1364	1	412	0	763	[J] KOG0327 Translation initiation factor 4F, helicase subunit (eIF-4A) and related helicases
24551_Transcript_1/1_Confidence_1.000_Length_772_45	772	At4g09960	230	49.02	51	26	0	353	505	81	131	3e-08	52.4	[K] KOG0014 MADS box transcription factor
24568_Transcript_1/1_Confidence_1.000_Length_209_45	209	At3g61330	1352	58.21	67	28	0	1	201	594	660	1e-17	86.7	[R] KOG0017 FOG: Transposon-encoded proteins with TYA, reverse transcriptase, integrase domains in various combinations
24576_Transcript_1/1_Confidence_1.000_Length_1915_45	1915	At1g05200	948	61.86	582	213	5	4	1728	363	942	0	697	[PET] KOG1052 Glutamate-gated kainate-type ion channel receptor subunit GluR5 and related subunits
24622_Transcript_1/1_Confidence_1.000_Length_601_45	601	At5g38260	638	42.14	140	68	4	18	407	413	549	1e-21	101	[T] KOG1187 Serine/threonine protein kinase
24629_Transcript_1/1_Confidence_1.000_Length_256_45	256	At5g27390	549	74.7	83	21	0	6	254	85	167	9e-31	130	[J] KOG4599 Putative mitochondrial/chloroplast ribosomal protein L45
24649_Transcript_2/2_Confidence_1.000_Length_835_45	835	At3g08690	148	92.77	83	6	0	479	231	66	148	9e-41	165	[O] KOG0417 Ubiquitin-protein ligase
24651_Transcript_1/1_Confidence_1.000_Length_314_45	314	At2g06170	587	44.93	69	32	1	106	294	515	583	2e-07	52.8	[R] KOG0017 FOG: Transposon-encoded proteins with TYA, reverse transcriptase, integrase domains in various combinations
24662_Transcript_1/1_Confidence_1.000_Length_620_45	620	At3g55950	814	38.35	206	112	7	10	603	32	230	3e-26	116	[T] KOG1187 Serine/threonine protein kinase
24682_Transcript_1/1_Confidence_1.000_Length_715_45	715	At1g21710	365	68.25	211	66	1	4	636	132	341	2e-81	300	[L] KOG2875 8-oxoguanine DNA glycosylase
2472_Transcript_4/7_Confidence_0.500_Length_1228_45	1228	At1g05850	321	73.36	274	68	3	227	1033	40	313	6e-123	439	[R] KOG4742 Predicted chitinase
24736_Transcript_1/1_Confidence_1.000_Length_516_45	516	At3g13772	641	73.3	176	42	1	2	514	29	204	4e-72	268	[U] KOG1278 Endosomal membrane proteins, EMP70
24737_Transcript_1/1_Confidence_1.000_Length_209_45	209	At1g04120	1514	67.16	67	22	0	4	204	233	299	5e-20	94.4	[Q] KOG0054 Multidrug resistance-associated protein/mitoxantrone resistance protein, ABC superfamily
2474_Transcript_2/4_Confidence_0.692_Length_1332_45	1332	At4g14220	376	34.87	304	154	7	287	1144	28	305	1e-35	149	[O] KOG0800 FOG: Predicted E3 ubiquitin ligase
24777_Transcript_1/1_Confidence_1.000_Length_287_45	287	At4g37930	517	73.49	83	21	1	287	39	436	517	2e-29	125	[E] KOG2467 Glycine/serine hydroxymethyltransferase
24801_Transcript_1/2_Confidence_1.000_Length_1047_45	1047	At3g53570	467	73.33	225	55	3	131	790	220	444	9e-90	328	[T] KOG0671 LAMMER dual specificity kinases
24802_Transcript_2/2_Confidence_1.000_Length_1885_45	1885	At1g72160	490	62.35	340	121	4	1323	319	147	484	2e-118	425	[I] KOG1471 Phosphatidylinositol transfer protein SEC14 and related proteins
24821_Transcript_1/1_Confidence_1.000_Length_543_45	543	At5g08470	1125	50	70	30	3	537	334	12	78	2e-09	60.5	[O] KOG0735 AAA+-type ATPase
24880_Transcript_1/1_Confidence_1.000_Length_226_45	226	At4g34500	481	77.14	35	8	0	225	121	392	426	3e-11	65.5	[T] KOG1187 Serine/threonine protein kinase
24886_Transcript_1/1_Confidence_1.000_Length_1176_45	1176	At1g24120	447	60.36	386	107	5	1174	155	62	447	4e-119	426	[O] KOG0713 Molecular chaperone (DnaJ superfamily)
24895_Transcript_1/1_Confidence_1.000_Length_717_45	717	At1g70190	208	62.79	86	32	0	709	452	123	208	4e-25	113	[J] KOG1715 Mitochondrial/chloroplast ribosomal protein L12
24912_Transcript_1/1_Confidence_1.000_Length_875_45	875	At1g16560	342	62.9	248	90	2	1	744	96	341	2e-95	347	[S] KOG2970 Predicted membrane protein
2496_Transcript_3/8_Confidence_0.333_Length_1807_45	1807	At3g18610	636	46.39	194	101	2	817	1398	369	559	7e-46	184	[K] KOG4210 Nuclear localization sequence binding protein
24979_Transcript_1/2_Confidence_1.000_Length_689_45	689	At4g21870	134	49.59	121	53	3	205	564	10	123	6e-24	109	[O] KOG0710 Molecular chaperone (small heat-shock protein Hsp26/Hsp42)
24982_Transcript_3/3_Confidence_0.600_Length_1688_45	1688	At5g04620	469	58.99	456	164	3	97	1416	6	454	1e-149	528	[E] KOG1359 Glycine C-acetyltransferase/2-amino-3-ketobutyrate-CoA ligase
24983_Transcript_1/1_Confidence_1.000_Length_563_45	563	At4g19650	557	52.71	129	52	1	3	389	433	552	3e-31	133	[KR] KOG1267 Mitochondrial transcription termination factor, mTERF
24992_Transcript_1/1_Confidence_1.000_Length_1099_45	1099	At5g40400	686	44.97	298	161	3	1098	211	330	626	1e-65	248	[R] KOG4197 FOG: PPR repeat
249_Transcript_8/11_Confidence_0.526_Length_3885_45	3885	At2g20460	1461	40.65	1048	574	16	606	3713	442	1453	0	715	[R] KOG0017 FOG: Transposon-encoded proteins with TYA, reverse transcriptase, integrase domains in various combinations
25017_Transcript_1/1_Confidence_1.000_Length_1567_45	1567	At2g26170	522	68.02	494	150	4	1484	3	19	504	0	680	[Q] KOG0158 Cytochrome P450 CYP3/CYP5/CYP6/CYP9 subfamilies
25029_Transcript_1/1_Confidence_1.000_Length_336_45	336	At4g35440	669	55.66	106	36	3	336	19	426	520	2e-22	102	[P] KOG0475 Cl- channel CLC-3 and related proteins (CLC superfamily)
2502_Transcript_1/5_Confidence_0.692_Length_2621_45	2621	At4g15560	717	81.25	576	103	1	2517	805	1	576	0	922	[G] KOG0523 Transketolase
2502_Transcript_2/5_Confidence_0.692_Length_2627_45	2627	At4g15560	717	86.9	519	68	0	1871	315	198	716	0	897	[G] KOG0523 Transketolase
25039_Transcript_1/1_Confidence_1.000_Length_416_45	416	At5g27110	691	51.82	137	66	0	413	3	160	296	2e-40	162	[R] KOG4197 FOG: PPR repeat
25041_Transcript_1/1_Confidence_1.000_Length_302_45	302	At5g14980	327	62.67	75	28	0	1	225	242	316	6e-27	117	[I] KOG1455 Lysophospholipase
25058_Transcript_1/1_Confidence_1.000_Length_207_45	207	At1g53600	839	47.06	68	35	1	6	206	114	181	1e-10	63.5	[R] KOG4197 FOG: PPR repeat
25080_Transcript_2/2_Confidence_1.000_Length_1211_45	1211	At3g06290	1713	33.95	324	195	10	1061	108	459	769	3e-38	158	[UD] KOG1860 Nuclear protein export factor
25088_Transcript_1/4_Confidence_0.556_Length_2569_45	2569	At5g26707	719	69.31	720	211	5	2417	267	4	716	0	1023	[J] KOG1147 Glutamyl-tRNA synthetase
25123_Transcript_1/1_Confidence_1.000_Length_403_45	403	At5g16860	850	49.23	130	66	0	401	12	593	722	2e-33	139	[R] KOG4197 FOG: PPR repeat
25169_Transcript_1/2_Confidence_1.000_Length_601_45	601	At3g06730	183	66.44	146	45	1	565	128	42	183	9e-54	207	[O] KOG0907 Thioredoxin
25223_Transcript_1/1_Confidence_1.000_Length_728_45	728	At1g30470_1	607	59.2	174	66	2	726	208	189	358	4e-47	186	[D] KOG2073 SAP family cell cycle dependent phosphatase-associated protein
2523_Transcript_3/5_Confidence_0.300_Length_1415_45	1415	At4g29160	219	90.54	148	14	0	248	691	1	148	1e-51	202	[U] KOG1656 Protein involved in glucose derepression and pre-vacuolar endosome protein sorting
25240_Transcript_1/1_Confidence_1.000_Length_226_45	226	At3g26540	700	50.68	73	36	0	8	226	114	186	9e-15	77	[R] KOG4197 FOG: PPR repeat
25242_Transcript_1/1_Confidence_1.000_Length_541_45	541	At4g32430	688	52.49	181	85	1	541	2	479	659	6e-51	198	[R] KOG4197 FOG: PPR repeat
25272_Transcript_1/1_Confidence_1.000_Length_355_45	355	At2g19810	359	38.53	109	53	3	41	355	1	99	2e-12	69.3	[R] KOG1595 CCCH-type Zn-finger protein
25281_Transcript_1/1_Confidence_1.000_Length_321_45	321	At3g29775	1348	56.73	104	45	0	316	5	563	666	5e-28	120	[R] KOG0017 FOG: Transposon-encoded proteins with TYA, reverse transcriptase, integrase domains in various combinations
2533_Transcript_7/7_Confidence_0.400_Length_2633_45	2633	At4g08500	608	57.33	382	152	6	1051	2187	226	599	3e-111	402	[T] KOG0198 MEKK and related serine/threonine protein kinases
25347_Transcript_1/1_Confidence_1.000_Length_275_45	275	At4g28080	1791	44.93	69	30	4	272	78	1228	1292	7e-06	47.4	[R] KOG1839 Uncharacterized protein CLU1/cluA/TIF31 involved in mitochondrial morphology/distribution, also found associated with eIF-3
25383_Transcript_1/1_Confidence_1.000_Length_634_45	634	At1g72820	349	66.33	98	32	1	341	634	14	110	1e-30	131	[C] KOG0765 Predicted mitochondrial carrier protein
25422_Transcript_2/2_Confidence_1.000_Length_599_45	599	At5g20620	382	100	90	0	0	1	270	63	152	2e-44	177	[OR] KOG0001 Ubiquitin and ubiquitin-like proteins
25423_Transcript_1/2_Confidence_1.000_Length_295_45	295	At5g09810	377	87.88	33	4	0	295	197	345	377	2e-11	65.9	[Z] KOG0676 Actin and related proteins
25443_Transcript_1/3_Confidence_0.714_Length_454_45	454	At4g27000	427	66.18	68	20	2	196	390	323	390	4e-32	89.4	[R] KOG0118 FOG: RRM domain
25468_Transcript_1/2_Confidence_1.000_Length_3541_45	3541	At5g55310	917	73.79	622	156	1	1282	3147	297	911	0	842	[L] KOG0981 DNA topoisomerase I
25470_Transcript_1/1_Confidence_1.000_Length_792_45	792	At2g04520	145	93.94	99	6	0	121	417	18	116	4e-50	196	[J] KOG3403 Translation initiation factor 1A (eIF-1A)
25477_Transcript_1/1_Confidence_1.000_Length_1714_45	1714	At1g74800	642	76.24	442	102	3	1	1317	201	642	0	698	[G] KOG2287 Galactosyltransferases
25494_Transcript_1/1_Confidence_1.000_Length_2354_45	2354	At5g52560	610	68.41	611	178	4	2251	440	6	608	0	808	[M] KOG2388 UDP-N-acetylglucosamine pyrophosphorylase
25497_Transcript_1/1_Confidence_1.000_Length_504_45	504	At5g50460	69	92.65	68	5	0	148	351	1	68	3e-22	102	[U] KOG3498 Preprotein translocase, gamma subunit
254_Transcript_1/1_Confidence_1.000_Length_1157_45	1157	At4g34960	224	73.27	202	52	1	298	897	22	223	1e-83	308	[O] KOG0865 Cyclophilin type peptidyl-prolyl cis-trans isomerase
25508_Transcript_1/1_Confidence_1.000_Length_997_45	997	At5g20020	221	97.42	194	5	0	91	672	1	194	3e-113	406	[U] KOG0096 GTPase Ran/TC4/GSP1 (nuclear protein transport pathway), small G protein superfamily
25509_Transcript_1/1_Confidence_1.000_Length_1917_45	1917	At1g20080	535	71.4	521	145	3	151	1713	18	534	0	716	[R] KOG1012 Ca2+-dependent lipid-binding protein CLB1/vesicle protein vp115/Granuphilin A, contains C2 domain
25512_Transcript_1/1_Confidence_1.000_Length_1635_45	1635	At1g16610	414	66.95	118	39	0	358	711	96	213	4e-32	138	[R] KOG0118 FOG: RRM domain
25535_Transcript_3/4_Confidence_0.429_Length_623_45	623	At5g59840	216	94.12	34	2	0	247	146	49	82	4e-19	67.8	[TU] KOG0078 GTP-binding protein SEC4, small G protein superfamily, and related Ras family GTP-binding proteins
25560_Transcript_1/1_Confidence_1.000_Length_2084_45	2084	At3g27740	428	71.03	435	116	2	340	1644	1	425	0	635	[R] KOG0370 Multifunctional pyrimidine synthesis protein CAD (includes carbamoyl-phophate synthetase, aspartate transcarbamylase, and glutamine amidotransferase)
25590_Transcript_1/1_Confidence_1.000_Length_1547_45	1547	At3g13920	412	92.25	413	31	1	187	1425	1	412	0	762	[J] KOG0327 Translation initiation factor 4F, helicase subunit (eIF-4A) and related helicases
25614_Transcript_1/1_Confidence_1.000_Length_698_45	698	At3g47370	122	84.43	122	19	0	612	247	1	122	3e-53	206	[J] KOG0900 40S ribosomal protein S20
2561_Transcript_1/1_Confidence_1.000_Length_662_45	662	At2g19790	143	90.21	143	13	1	43	471	1	142	2e-70	263	[U] KOG0934 Clathrin adaptor complex, small subunit
25634_Transcript_1/1_Confidence_1.000_Length_542_45	542	At3g15360	193	62.07	116	41	1	80	418	76	191	3e-39	159	[O] KOG0910 Thioredoxin-like protein
25648_Transcript_2/2_Confidence_1.000_Length_462_45	462	At1g09640_1	255	73.97	73	18	1	76	291	1	73	1e-24	110	[O] KOG0867 Glutathione S-transferase
2564_Transcript_1/1_Confidence_1.000_Length_2520_45	2520	At4g04910	744	73.66	729	187	3	51	2228	12	738	0	969	[O] KOG0741 AAA+-type ATPase
2565_Transcript_2/3_Confidence_0.500_Length_1745_45	1745	At5g63850	466	73.77	469	117	1	1502	96	4	466	0	716	[E] KOG1303 Amino acid transporters
25683_Transcript_2/3_Confidence_0.778_Length_1237_45	1237	At3g55460	309	47.06	221	93	6	274	867	47	266	3e-40	164	[R] KOG0118 FOG: RRM domain
256_Transcript_1/10_Confidence_0.520_Length_4556_45	4556	At3g13530	1368	81.03	311	59	0	3072	2140	1035	1345	0	502	[T] KOG0198 MEKK and related serine/threonine protein kinases
256_Transcript_7/10_Confidence_0.520_Length_4711_45	4711	At3g13530	1368	59.06	491	167	9	4615	3152	575	1034	0	503	[T] KOG0198 MEKK and related serine/threonine protein kinases
256_Transcript_9/10_Confidence_0.200_Length_1523_45	1523	At1g61640	428	67.96	181	55	2	921	382	248	426	1e-68	259	[R] KOG1236 Predicted unusual protein kinase
25704_Transcript_1/1_Confidence_1.000_Length_679_45	679	At2g01770	250	73.27	202	49	1	73	678	1	197	1e-81	300	[S] KOG4473 Uncharacterized membrane protein
25715_Transcript_2/3_Confidence_0.750_Length_1507_45	1507	At1g16180	412	71.26	435	77	3	1499	195	26	412	2e-164	577	[S] KOG2592 Tumor differentially expressed (TDE) protein
25720_Transcript_1/1_Confidence_1.000_Length_1237_45	1237	At3g01280	276	64.84	273	95	1	101	919	5	276	1e-100	365	[P] KOG3126 Porin/voltage-dependent anion-selective channel protein
25722_Transcript_1/1_Confidence_1.000_Length_273_45	273	At1g16190	368	82.76	29	5	0	273	187	51	79	9e-06	47	[L] KOG0011 Nucleotide excision repair factor NEF2, RAD23 component
2574_Transcript_1/1_Confidence_1.000_Length_1588_45	1588	At1g10940	363	82.59	316	53	1	1346	399	1	314	3e-153	540	[T] KOG0583 Serine/threonine protein kinase
25761_Transcript_1/4_Confidence_0.727_Length_707_45	707	At3g20420	390	59	100	39	1	192	491	63	160	9e-29	114	[A] KOG0701 dsRNA-specific nuclease Dicer and related ribonucleases
25765_Transcript_1/2_Confidence_1.000_Length_1294_45	1294	At1g45976	325	50.78	321	127	7	1145	249	14	325	2e-81	301	[O] KOG1100 Predicted E3 ubiquitin ligase
25777_Transcript_1/1_Confidence_1.000_Length_1203_45	1203	At2g21250	309	83.39	301	50	0	2	904	9	309	1e-143	508	[R] KOG1577 Aldo/keto reductase family proteins
25778_Transcript_2/4_Confidence_0.667_Length_2629_45	2629	At2g39340	989	47.81	732	339	12	9	2183	294	989	2e-164	578	[K] KOG1861 Leucine permease transcriptional regulator
25805_Transcript_2/4_Confidence_0.625_Length_1098_45	1098	At3g60360	228	58.52	229	94	1	788	102	1	228	2e-78	291	[S] KOG3237 Uncharacterized conserved protein
25807_Transcript_1/2_Confidence_1.000_Length_1429_45	1429	At4g16360	259	60.56	251	85	5	950	225	14	259	2e-74	278	[G] KOG1616 Protein involved in Snf1 protein kinase complex assembly
25812_Transcript_1/1_Confidence_1.000_Length_885_45	885	At2g32520	239	76.89	238	55	0	154	867	1	238	4e-108	389	[R] KOG3043 Predicted hydrolase related to dienelactone hydrolase
25832_Transcript_2/4_Confidence_0.583_Length_786_45	786	At1g59950	320	53.38	148	68	1	783	343	173	320	4e-39	160	[R] KOG1577 Aldo/keto reductase family proteins
25850_Transcript_1/2_Confidence_1.000_Length_993_45	993	At3g53340	228	75.22	113	27	1	820	485	26	138	5e-44	176	[K] KOG0869 CCAAT-binding factor, subunit A (HAP3)
25877_Transcript_1/1_Confidence_1.000_Length_624_45	624	At2g13610	649	69.87	156	47	0	585	118	485	640	3e-65	246	[Q] KOG0061 Transporter, ABC superfamily (Breast cancer resistance protein)
25883_Transcript_1/2_Confidence_1.000_Length_689_45	689	At2g02760	152	96.08	102	4	0	147	452	51	152	9e-54	208	[O] KOG0419 Ubiquitin-protein ligase
25896_Transcript_1/3_Confidence_0.846_Length_1501_45	1501	At3g57340	367	52.08	384	153	6	1232	120	1	366	1e-100	365	[O] KOG0714 Molecular chaperone (DnaJ superfamily)
25897_Transcript_1/1_Confidence_1.000_Length_948_45	948	At5g57620	333	68.02	172	47	2	859	368	1	172	4e-59	226	[K] KOG0048 Transcription factor, Myb superfamily
25903_Transcript_1/1_Confidence_1.000_Length_277_45	277	At1g50250	511	73.68	57	13	2	170	3	102	157	2e-15	79	[O] KOG0731 AAA+-type ATPase containing the peptidase M41 domain
25909_Transcript_1/1_Confidence_1.000_Length_576_45	576	At3g45850	1058	60.19	103	38	2	14	319	1	101	9e-48	117	[Z] KOG0243 Kinesin-like protein
25912_Transcript_1/1_Confidence_1.000_Length_1373_45	1373	At4g09570	501	77.55	432	97	0	1373	78	65	496	0	689	[T] KOG0032 Ca2+/calmodulin-dependent protein kinase, EF-Hand protein superfamily
25917_Transcript_1/1_Confidence_1.000_Length_330_45	330	At2g17870	299	65.71	70	24	0	57	266	4	73	1e-21	99.8	[J] KOG3070 Predicted RNA-binding protein containing PIN domain and invovled in translation or RNA processing
25946_Transcript_1/1_Confidence_1.000_Length_373_45	373	At4g12110	298	89.19	37	4	0	3	113	241	277	9e-15	77	[I] KOG0873 C-4 sterol methyl oxidase
25950_Transcript_1/2_Confidence_1.000_Length_758_45	758	At4g29410	143	66.67	135	45	0	68	472	1	135	8e-38	155	[J] KOG3412 60S ribosomal protein L28
25953_Transcript_1/1_Confidence_1.000_Length_1082_45	1082	At5g42790	278	78.81	236	50	0	59	766	1	236	1e-107	388	[O] KOG0863 20S proteasome, regulatory subunit alpha type PSMA1/PRE5
25984_Transcript_1/1_Confidence_1.000_Length_385_45	385	At1g56300	97	64.29	56	19	1	300	133	36	90	3e-16	82	[O] KOG0714 Molecular chaperone (DnaJ superfamily)
2598_Transcript_2/3_Confidence_0.571_Length_453_45	453	At2g02160	669	81.54	65	12	0	257	451	21	85	7e-30	127	[S] KOG4791 Uncharacterized conserved protein
25991_Transcript_1/2_Confidence_1.000_Length_669_45	669	At5g63400	246	76.03	121	29	0	667	305	125	245	2e-50	197	[F] KOG3078 Adenylate kinase
2599_Transcript_1/6_Confidence_0.667_Length_1744_45	1744	At5g01660_2	301	50.23	221	108	1	815	159	81	301	2e-74	254	[R] KOG1072 FOG: Kelch repeat
25_Transcript_1/3_Confidence_0.833_Length_3314_45	3314	At1g63770	964	76.44	522	115	3	1592	27	451	964	0	791	[EO] KOG1046 Puromycin-sensitive aminopeptidase and related aminopeptidases
26013_Transcript_1/1_Confidence_1.000_Length_1136_45	1136	At5g16040	396	78.8	349	72	2	70	1113	7	354	9e-168	588	[S] KOG1426 FOG: RCC1 domain
26015_Transcript_1/1_Confidence_1.000_Length_1432_45	1432	At5g39790	271	55.47	128	38	3	1048	1431	62	170	2e-14	79.3	[G] KOG1616 Protein involved in Snf1 protein kinase complex assembly
26017_Transcript_2/3_Confidence_0.667_Length_946_45	946	At5g56150	148	85.51	69	10	0	772	566	1	69	3e-31	134	[O] KOG0417 Ubiquitin-protein ligase
26043_Transcript_1/2_Confidence_1.000_Length_1118_45	1118	At1g61800	410	68.37	313	86	4	950	51	21	333	5e-102	369	[GE] KOG1441 Glucose-6-phosphate/phosphate and phosphoenolpyruvate/phosphate antiporter
26049_Transcript_1/1_Confidence_1.000_Length_357_45	357	At5g26751	413	77.97	118	26	0	355	2	116	233	4e-53	204	[G] KOG0658 Glycogen synthase kinase-3
26057_Transcript_2/3_Confidence_0.600_Length_2016_45	2016	At1g34220	619	50.49	412	186	2	116	1345	1	396	1e-102	372	[Z] KOG2027 Spindle pole body protein
26058_Transcript_2/3_Confidence_0.750_Length_703_45	703	At1g22930	1131	64.08	142	50	1	276	701	72	212	3e-42	170	[T] KOG1981 SOK1 kinase belonging to the STE20/SPS1/GC kinase family
26080_Transcript_1/3_Confidence_0.846_Length_1493_45	1493	At4g00830	521	30.77	195	128	5	13	594	206	394	1e-21	103	[A] KOG0117 Heterogeneous nuclear ribonucleoprotein R (RRM superfamily)
2608_Transcript_4/5_Confidence_0.500_Length_2165_45	2165	At2g33440	475	39.59	245	118	6	1083	364	73	292	8e-33	140	[A] KOG0120 Splicing factor U2AF, large subunit (RRM superfamily)
26099_Transcript_1/1_Confidence_1.000_Length_1524_45	1524	At2g48010	617	71.38	318	90	1	1300	347	259	575	4e-127	453	[T] KOG1187 Serine/threonine protein kinase
26107_Transcript_2/2_Confidence_1.000_Length_366_45	366	At5g22300	355	69.39	98	29	1	73	366	14	110	1e-34	142	[E] KOG0805 Carbon-nitrogen hydrolase
26142_Transcript_1/1_Confidence_1.000_Length_352_45	352	At3g15680	164	93.75	32	2	0	32	127	126	157	2e-14	75.9	[R] KOG4198 RNA-binding Ran Zn-finger protein and related proteins
26144_Transcript_1/2_Confidence_1.000_Length_1335_45	1335	At4g39460	330	73.59	284	73	2	1184	339	1	284	3e-92	337	[C] KOG0768 Mitochondrial carrier protein PET8
26145_Transcript_1/1_Confidence_1.000_Length_299_45	299	At1g65810	1050	46	100	52	2	2	298	619	717	5e-18	87.8	[A] KOG1801 tRNA-splicing endonuclease positive effector (SEN1)
26161_Transcript_1/1_Confidence_1.000_Length_1014_45	1014	At1g03160	642	60.76	344	125	1	1010	9	275	618	4e-103	373	[O] KOG0448 Mitofusin 1 GTPase, involved in mitochondrila biogenesis
2616_Transcript_1/1_Confidence_1.000_Length_669_45	669	At3g29230	600	41.48	135	75	2	264	656	156	290	4e-37	125	[R] KOG4197 FOG: PPR repeat
26177_Transcript_1/1_Confidence_1.000_Length_510_45	510	At2g20900	493	64.39	132	42	2	122	508	11	140	4e-42	168	[IT] KOG1169 Diacylglycerol kinase
26191_Transcript_3/3_Confidence_0.600_Length_2195_45	2195	At5g39840	776	67.68	625	199	3	5	1876	143	765	0	882	[A] KOG0953 Mitochondrial RNA helicase SUV3, DEAD-box superfamily
26221_Transcript_1/2_Confidence_1.000_Length_1366_45	1366	At2g24590	196	63.16	114	31	1	1237	929	1	114	1e-21	103	[A] KOG0107 Alternative splicing factor SRp20/9G8 (RRM superfamily)
26265_Transcript_2/3_Confidence_0.714_Length_1584_45	1584	At3g54670	1265	60.49	534	187	4	1583	45	720	1250	7e-169	592	[D] KOG0018 Structural maintenance of chromosome protein 1 (sister chromatid cohesion complex Cohesin, subunit SMC1)
26276_Transcript_1/1_Confidence_1.000_Length_2031_45	2031	At5g56630	488	79.14	465	92	3	305	1690	1	463	0	745	[G] KOG2440 Pyrophosphate-dependent phosphofructo-1-kinase
26282_Transcript_1/1_Confidence_1.000_Length_224_45	224	At2g44160	606	70.27	74	22	0	224	3	490	563	2e-25	112	[E] KOG0564 5,10-methylenetetrahydrofolate reductase
26309_Transcript_2/3_Confidence_0.750_Length_1349_45	1349	At5g47010	1235	53.81	236	76	5	1	708	1006	1208	1e-53	209	[A] KOG1802 RNA helicase nonsense mRNA reducing factor (pNORF1)
26315_Transcript_1/1_Confidence_1.000_Length_298_45	298	At1g26160	248	74.36	39	10	0	1	117	207	245	7e-12	67.4	[R] KOG3197 Predicted hydrolases of HD superfamily
26318_Transcript_1/1_Confidence_1.000_Length_751_45	751	At3g26330	500	41.8	244	129	4	24	749	201	433	1e-50	198	[Q] KOG0156 Cytochrome P450 CYP2 subfamily
2632_Transcript_1/2_Confidence_1.000_Length_1713_45	1713	At1g74960	562	69.83	527	128	6	1708	197	44	562	2e-172	604	[IQ] KOG1394 3-oxoacyl-(acyl-carrier-protein) synthase (I and II)
26369_Transcript_2/2_Confidence_1.000_Length_1615_45	1615	At2g05990	390	70.23	383	111	1	229	1368	1	383	5e-128	456	[R] KOG0725 Reductases with broad range of substrate specificities
2636_Transcript_1/1_Confidence_1.000_Length_627_45	627	At5g47890	97	69.57	92	28	0	70	345	1	92	2e-32	137	[C] KOG3446 NADH:ubiquinone oxidoreductase NDUFA2/B8 subunit
26407_Transcript_1/1_Confidence_1.000_Length_411_45	411	At5g20090	110	73.56	87	23	0	3	263	21	107	2e-36	149	[S] KOG1590 Uncharacterized conserved protein
26409_Transcript_1/1_Confidence_1.000_Length_1225_45	1225	At1g63780	294	71.33	279	78	2	1056	223	16	293	2e-115	414	[A] KOG2781 U3 small nucleolar ribonucleoprotein (snoRNP) component
26411_Transcript_3/3_Confidence_0.778_Length_3088_45	3088	At1g76390	811	59.16	808	327	3	158	2575	5	811	0	868	[S] KOG0167 FOG: Armadillo/beta-catenin-like repeats
26433_Transcript_1/1_Confidence_1.000_Length_256_45	256	At4g30440	429	76.56	64	12	1	64	255	12	72	3e-23	105	[M] KOG1371 UDP-glucose 4-epimerase/UDP-sulfoquinovose synthase
26452_Transcript_1/1_Confidence_1.000_Length_303_45	303	At2g35350	743	45.05	111	46	4	3	302	196	302	3e-16	81.6	[T] KOG0700 Protein phosphatase 2C/pyruvate dehydrogenase (lipoamide) phosphatase
26457_Transcript_1/1_Confidence_1.000_Length_381_45	381	At1g24120	447	72.73	66	14	1	182	379	6	67	6e-16	80.9	[O] KOG0713 Molecular chaperone (DnaJ superfamily)
26459_Transcript_1/1_Confidence_1.000_Length_759_45	759	At4g04780_2	139	71.94	139	35	2	137	541	1	139	3e-47	187	[K] KOG1510 RNA polymerase II holoenzyme and mediator subcomplex, subunit SURB7/SRB7
2646_Transcript_1/1_Confidence_1.000_Length_1170_45	1170	At4g17370	364	71.87	327	81	4	3	977	47	364	9e-126	448	[GQ] KOG2741 Dimeric dihydrodiol dehydrogenase
26470_Transcript_1/1_Confidence_1.000_Length_474_45	474	At1g36035	1418	59.38	128	52	0	37	420	1288	1415	1e-39	160	[R] KOG0017 FOG: Transposon-encoded proteins with TYA, reverse transcriptase, integrase domains in various combinations
26475_Transcript_1/2_Confidence_1.000_Length_437_45	437	At2g36830	251	78.95	57	11	1	433	266	195	251	2e-23	106	[G] KOG0223 Aquaporin (major intrinsic protein family)
26478_Transcript_3/3_Confidence_0.750_Length_599_45	599	At2g25490	628	43.3	97	49	1	198	488	1	91	9e-14	75.1	[R] KOG1947 Leucine rich repeat proteins, some proteins contain F-box
26493_Transcript_1/2_Confidence_1.000_Length_515_45	515	At1g50510	362	76.79	56	13	0	513	346	306	361	3e-16	82.8	[R] KOG3009 Predicted carbohydrate kinase, contains PfkB domain
26503_Transcript_1/2_Confidence_1.000_Length_1098_45	1098	At3g54020	305	75.31	162	32	2	1098	613	128	281	6e-57	219	[S] KOG3058 Uncharacterized conserved protein
26544_Transcript_1/1_Confidence_1.000_Length_349_45	349	At5g52400	530	67.16	67	22	0	1	201	464	530	1e-20	96.7	[QI] KOG0157 Cytochrome P450 CYP4/CYP19/CYP26 subfamilies
26575_Transcript_1/2_Confidence_1.000_Length_901_45	901	At5g20150	256	64.94	231	57	3	24	716	50	256	3e-74	276	[P] KOG1161 Protein involved in vacuolar polyphosphate accumulation, contains SPX domain
26601_Transcript_2/4_Confidence_0.333_Length_701_45	701	At2g09990	146	85.61	139	20	0	88	504	8	146	2e-64	244	[J] KOG1753 40S ribosomal protein S16
2660_Transcript_4/4_Confidence_0.778_Length_4225_45	4225	At1g27320	1092	61.5	1000	327	10	3437	576	55	1042	0	1089	[T] KOG0519 Sensory transduction histidine kinase
2663_Transcript_2/3_Confidence_0.818_Length_2731_45	2731	At3g62310	726	84.98	526	71	2	2556	994	1	523	0	830	[A] KOG0925 mRNA splicing factor ATP-dependent RNA helicase
26650_Transcript_5/6_Confidence_0.571_Length_1800_45	1800	At1g04170	465	91.38	464	39	1	136	1524	1	464	0	849	[J] KOG0466 Translation initiation factor 2, gamma subunit (eIF-2gamma; GTPase)
26657_Transcript_1/1_Confidence_1.000_Length_882_45	882	At3g55160	2149	49.83	297	139	6	880	2	159	449	1e-68	258	[D] KOG1810 Cell cycle-associated protein
2666_Transcript_1/3_Confidence_0.538_Length_472_45	472	At3g11910	1124	78.95	76	15	1	230	3	969	1043	7e-30	127	[O] KOG1863 Ubiquitin carboxyl-terminal hydrolase
26673_Transcript_1/1_Confidence_1.000_Length_204_45	204	At3g09630	406	79.31	29	6	0	204	118	378	406	4e-09	58.2	[A] KOG1475 Ribosomal protein RPL1/RPL2/RL4L4
26679_Transcript_1/1_Confidence_1.000_Length_1199_45	1199	At5g58900	288	57.55	212	80	5	1097	492	1	212	2e-58	224	[O] KOG0724 Zuotin and related molecular chaperones (DnaJ superfamily), contains DNA-binding domains
2669_Transcript_1/1_Confidence_1.000_Length_1287_45	1287	At2g15430	319	75.56	315	71	1	96	1040	5	313	5e-128	456	[K] KOG1522 RNA polymerase II, subunit POLR2C/RPB3
26700_Transcript_2/5_Confidence_0.636_Length_1448_45	1448	At1g03760	345	54.78	115	52	0	5	349	26	140	2e-31	135	[S] KOG3130 Uncharacterized conserved protein
26700_Transcript_4/5_Confidence_0.636_Length_1494_45	1494	At1g03760	345	54.78	115	52	0	5	349	26	140	2e-31	135	[S] KOG3130 Uncharacterized conserved protein
26703_Transcript_1/1_Confidence_1.000_Length_948_45	948	At3g02380	347	56.3	119	51	1	423	779	230	347	8e-20	96.3	[K] KOG1601 GATA-4/5/6 transcription factors
26706_Transcript_3/4_Confidence_0.375_Length_725_45	725	At4g38630	386	35.17	145	83	3	78	512	251	384	4e-13	73.6	[O] KOG2884 26S proteasome regulatory complex, subunit RPN10/PSMD4
26708_Transcript_1/1_Confidence_1.000_Length_410_45	410	At2g19860	502	59.02	61	25	0	409	227	440	500	2e-09	59.7	[G] KOG1369 Hexokinase
2671_Transcript_2/4_Confidence_0.667_Length_1788_45	1788	At3g18170	519	45.68	370	187	6	470	1546	145	511	3e-89	328	[S] KOG4698 Uncharacterized conserved protein
26722_Transcript_1/1_Confidence_1.000_Length_441_45	441	At3g52580	150	96.15	78	3	0	441	208	62	139	3e-28	122	[J] KOG0407 40S ribosomal protein S14
26730_Transcript_1/1_Confidence_1.000_Length_1592_45	1592	At1g31070	500	78.63	468	97	2	1	1395	32	499	0	749	[M] KOG2388 UDP-N-acetylglucosamine pyrophosphorylase
26746_Transcript_1/1_Confidence_1.000_Length_1522_45	1522	At4g02820	532	55.51	463	206	0	1	1389	70	532	9e-153	538	[R] KOG4197 FOG: PPR repeat
26767_Transcript_2/2_Confidence_1.000_Length_1337_45	1337	At3g60800	273	68.14	295	70	2	225	1109	1	271	3e-92	337	[R] KOG1315 Predicted DHHC-type Zn-finger protein
26819_Transcript_1/1_Confidence_1.000_Length_486_45	486	At5g20620	382	100	53	0	0	326	484	1	53	2e-23	106	[OR] KOG0001 Ubiquitin and ubiquitin-like proteins
2681_Transcript_2/8_Confidence_0.652_Length_1460_45	1460	At1g12220	889	32.32	495	300	10	24	1460	28	503	4e-69	261	[T] KOG4658 Apoptotic ATPase
26823_Transcript_1/1_Confidence_1.000_Length_511_45	511	At3g60170	1339	51.67	60	29	0	2	181	142	201	8e-12	68.2	[R] KOG0017 FOG: Transposon-encoded proteins with TYA, reverse transcriptase, integrase domains in various combinations
2684_Transcript_2/3_Confidence_0.600_Length_979_45	979	At5g41990	608	71.28	195	55	1	749	165	45	238	2e-77	287	[R] KOG0584 Serine/threonine protein kinase
26851_Transcript_1/2_Confidence_1.000_Length_755_45	755	At3g52180_2	99	43.01	93	52	1	414	692	1	92	5e-16	83.2	[G] KOG1616 Protein involved in Snf1 protein kinase complex assembly
26864_Transcript_1/2_Confidence_1.000_Length_1009_45	1009	At1g05870	202	58.12	117	40	3	153	488	52	164	2e-30	132	[R] KOG4197 FOG: PPR repeat
26869_Transcript_1/1_Confidence_1.000_Length_619_45	619	At5g59780	235	96	25	1	0	24	98	84	108	1e-08	58.5	[K] KOG0048 Transcription factor, Myb superfamily
26875_Transcript_1/1_Confidence_1.000_Length_659_45	659	At1g01080	293	57.23	173	73	1	2	517	120	292	1e-53	207	[R] KOG0118 FOG: RRM domain
26881_Transcript_2/3_Confidence_0.667_Length_612_45	612	At5g26220	216	60.55	109	43	0	612	286	87	195	6e-33	139	[P] KOG3182 Predicted cation transporter
26883_Transcript_1/2_Confidence_1.000_Length_620_45	620	At2g40110	130	70.54	129	37	1	107	490	1	129	1e-53	207	[R] KOG3399 Predicted Yippee-type zinc-binding protein
26886_Transcript_1/1_Confidence_1.000_Length_803_45	803	At2g14860	252	62.71	177	66	0	82	612	70	246	5e-66	249	[R] KOG1944 Peroxisomal membrane protein MPV17 and related proteins
2688_Transcript_2/2_Confidence_1.000_Length_1022_45	1022	At5g10730	301	59.52	252	95	2	85	828	50	298	1e-77	288	[R] KOG4288 Predicted oxidoreductase
26899_Transcript_3/3_Confidence_0.600_Length_1558_45	1558	At2g04620	300	87.59	145	18	0	1304	870	2	146	1e-66	253	[P] KOG1484 Putative Zn2+ transporter MSC2 (cation diffusion facilitator superfamily)
26903_Transcript_1/1_Confidence_1.000_Length_427_45	427	At1g51650	70	63.83	47	17	0	1	141	21	67	3e-14	75.5	[C] KOG3495 Mitochondrial F1F0-ATP synthase, subunit epsilon/ATP15
2693_Transcript_1/1_Confidence_1.000_Length_317_45	317	At5g19820	1116	58.82	68	27	1	113	316	9	75	4e-14	74.7	[YU] KOG2171 Karyopherin (importin) beta 3
26952_Transcript_3/3_Confidence_0.750_Length_1154_45	1154	At1g76890	575	45.91	220	95	4	21	608	318	537	8e-44	176	[K] KOG4282 Transcription factor GT-2 and related proteins, contains trihelix DNA-binding/SANT domain
26994_Transcript_1/1_Confidence_1.000_Length_548_45	548	At3g22960	597	52.86	140	66	0	127	546	419	558	3e-34	142	[G] KOG2323 Pyruvate kinase
2701_Transcript_2/4_Confidence_0.600_Length_1022_45	1022	At2g46220	550	38.24	319	119	7	914	144	239	541	1e-42	172	[TZ] KOG2546 Abl interactor ABI-1, contains SH3 domain
2702_Transcript_1/2_Confidence_1.000_Length_1933_45	1933	At3g01650	489	54.71	499	186	5	158	1594	11	489	4e-143	507	[T] KOG1327 Copine
27061_Transcript_1/1_Confidence_1.000_Length_231_45	231	At3g50690	447	65.57	61	20	1	1	183	23	82	4e-15	78.2	[DR] KOG2739 Leucine-rich acidic nuclear protein
27069_Transcript_1/1_Confidence_1.000_Length_565_45	565	At1g70210	339	40.6	133	73	4	2	382	193	325	4e-12	69.7	[D] KOG0656 G1/S-specific cyclin D
2707_Transcript_3/3_Confidence_0.600_Length_1105_45	1105	At3g55600_2	248	49.34	227	108	4	856	194	23	248	3e-50	197	[C] KOG2536 MAM33, mitochondrial matrix glycoprotein
27082_Transcript_1/1_Confidence_1.000_Length_964_45	964	At4g28830	138	48.08	208	38	2	44	667	1	138	2e-42	171	[J] KOG3420 Predicted RNA methylase
27093_Transcript_1/2_Confidence_1.000_Length_541_45	541	At1g66200	356	89.34	122	13	0	541	176	235	356	4e-62	235	[E] KOG0683 Glutamine synthetase
2711_Transcript_1/3_Confidence_0.875_Length_740_45	740	At3g61110	86	94.12	51	3	0	310	462	36	86	2e-24	111	[J] KOG1779 40s ribosomal protein S27
2711_Transcript_2/3_Confidence_0.750_Length_602_45	602	At3g61110	86	94.52	73	4	0	129	347	14	86	4e-37	152	[J] KOG1779 40s ribosomal protein S27
2713_Transcript_1/6_Confidence_0.438_Length_1789_45	1789	At4g16420	480	47.9	501	173	6	1484	3	23	442	7e-126	449	[B] KOG0457 Histone acetyltransferase complex SAGA/ADA, subunit ADA2
27161_Transcript_1/1_Confidence_1.000_Length_600_45	600	At5g24520	341	61.9	84	19	1	2	253	271	341	5e-23	105	[S] KOG0290 Conserved WD40 repeat-containing protein AN11
27168_Transcript_1/1_Confidence_1.000_Length_1126_45	1126	At3g13700	296	47.68	302	121	8	73	888	2	296	4e-61	233	[R] KOG1457 RNA binding protein (contains RRM repeats)
27177_Transcript_1/2_Confidence_1.000_Length_584_45	584	Hs7705622	194	37.5	56	35	0	511	344	20	75	5e-06	49.3	[S] KOG4496 Predicted coiled-coil protein
27206_Transcript_1/1_Confidence_1.000_Length_484_45	484	At1g42540	933	61.29	124	48	0	374	3	23	146	2e-43	172	[PET] KOG1052 Glutamate-gated kainate-type ion channel receptor subunit GluR5 and related subunits
27228_Transcript_2/3_Confidence_0.667_Length_401_45	401	At2g36460	358	77.36	53	12	0	3	161	306	358	6e-18	87.8	[G] KOG1557 Fructose-biphosphate aldolase
27237_Transcript_1/1_Confidence_1.000_Length_914_45	914	At2g26240	108	61.54	104	40	0	540	229	5	108	2e-11	68.6	[S] KOG4267 Predicted membrane protein
27253_Transcript_1/1_Confidence_1.000_Length_482_45	482	At1g61280	137	52.38	84	33	2	441	205	50	131	3e-21	90.9	[S] KOG2257 N-acetylglucosaminyltransferase complex, subunit PIG-P, required for phosphatidylinositol biosynthesis
27259_Transcript_2/3_Confidence_0.600_Length_713_45	713	At1g35647	1495	72.73	77	21	0	204	434	505	581	3e-28	107	[R] KOG0017 FOG: Transposon-encoded proteins with TYA, reverse transcriptase, integrase domains in various combinations
27266_Transcript_4/6_Confidence_0.600_Length_963_45	963	At3g06720	532	76.63	184	40	2	2	547	350	532	2e-76	284	[U] KOG0166 Karyopherin (importin) alpha
27322_Transcript_1/1_Confidence_1.000_Length_326_45	326	At2g27690	495	71.3	108	30	1	323	3	204	311	4e-34	141	[QI] KOG0157 Cytochrome P450 CYP4/CYP19/CYP26 subfamilies
27345_Transcript_1/1_Confidence_1.000_Length_342_45	342	At2g41380	269	43.62	94	23	1	59	340	1	64	3e-12	68.6	[R] KOG3010 Methyltransferase
27359_Transcript_1/1_Confidence_1.000_Length_651_45	651	At1g10030	110	83.33	108	18	0	589	266	1	108	6e-42	169	[S] KOG3455 Predicted membrane protein
27363_Transcript_1/1_Confidence_1.000_Length_305_45	305	YIL082w-a	1498	39.13	92	55	1	5	280	750	840	1e-10	63.2	[R] KOG0017 FOG: Transposon-encoded proteins with TYA, reverse transcriptase, integrase domains in various combinations
2740_Transcript_1/5_Confidence_0.600_Length_1339_45	1339	At1g48170	311	67.36	144	43	1	503	934	159	298	2e-53	208	[F] KOG1018 Cytosine deaminase FCY1 and related enzymes
2740_Transcript_5/5_Confidence_0.600_Length_1419_45	1419	At1g48170	311	65.12	86	30	0	503	760	159	244	6e-50	120	[F] KOG1018 Cytosine deaminase FCY1 and related enzymes
27426_Transcript_1/1_Confidence_1.000_Length_738_45	738	At5g07360	657	81.63	245	45	0	2	736	304	548	2e-105	380	[J] KOG1211 Amidases
27460_Transcript_1/2_Confidence_1.000_Length_2194_45	2194	At1g01580	725	52.22	699	321	7	7	2067	28	725	0	719	[PQ] KOG0039 Ferric reductase, NADH/NADPH oxidase and related proteins
27480_Transcript_1/2_Confidence_1.000_Length_312_45	312	At3g01400	355	41.1	73	31	2	218	6	2	64	3e-07	52	[S] KOG0167 FOG: Armadillo/beta-catenin-like repeats
27497_Transcript_1/1_Confidence_1.000_Length_251_45	251	At1g72150	573	56.1	41	18	0	249	127	531	571	2e-08	56.2	[I] KOG1471 Phosphatidylinositol transfer protein SEC14 and related proteins
27512_Transcript_1/1_Confidence_1.000_Length_1494_45	1494	At3g13772	641	82.74	446	76	1	10	1344	196	641	0	699	[U] KOG1278 Endosomal membrane proteins, EMP70
2751_Transcript_5/5_Confidence_0.636_Length_2076_45	2076	At1g44510	1459	55.7	228	101	0	2067	1384	1232	1459	2e-70	265	[R] KOG0017 FOG: Transposon-encoded proteins with TYA, reverse transcriptase, integrase domains in various combinations
27526_Transcript_1/2_Confidence_1.000_Length_619_45	619	At5g64350	112	75	112	28	0	48	383	1	112	2e-47	186	[O] KOG0544 FKBP-type peptidyl-prolyl cis-trans isomerase
27549_Transcript_1/1_Confidence_1.000_Length_203_45	203	At1g17730	203	89.19	37	4	0	68	178	1	37	1e-12	70.1	[U] KOG3232 Vacuolar assembly/sorting protein DID2
27570_Transcript_1/1_Confidence_1.000_Length_396_45	396	At3g15990	653	54.96	131	52	2	2	394	5	128	4e-35	144	[P] KOG0236 Sulfate/bicarbonate/oxalate exchanger SAT-1 and related transporters (SLC26 family)
27585_Transcript_1/2_Confidence_1.000_Length_812_45	812	At5g18420	441	39.53	172	100	3	301	810	52	221	7e-19	92.8	[S] KOG4508 Uncharacterized conserved protein
2759_Transcript_2/3_Confidence_0.667_Length_1073_45	1073	At3g62870	256	83.9	236	36	1	56	763	1	234	3e-105	380	[J] KOG3166 60S ribosomal protein L7A
27601_Transcript_1/1_Confidence_1.000_Length_427_45	427	At2g07680	1146	38.36	146	71	5	6	425	480	612	5e-15	78.2	[Q] KOG0054 Multidrug resistance-associated protein/mitoxantrone resistance protein, ABC superfamily
2760_Transcript_1/1_Confidence_1.000_Length_855_45	855	At1g10630	186	98.89	180	2	0	58	597	1	180	2e-99	360	[U] KOG0070 GTP-binding ADP-ribosylation factor Arf1
27624_Transcript_1/2_Confidence_1.000_Length_739_45	739	At1g22910	317	58.79	182	67	2	174	719	8	181	1e-51	201	[R] KOG0149 Predicted RNA-binding protein SEB4 (RRM superfamily)
2763_Transcript_1/1_Confidence_1.000_Length_298_45	298	At4g25830_2	489	73.47	98	21	1	296	3	321	413	3e-38	154	[O] KOG0743 AAA+-type ATPase
27658_Transcript_1/2_Confidence_1.000_Length_1029_45	1029	At2g26230	309	50.66	302	149	0	1027	122	6	307	2e-117	421	[Q] KOG1599 Uricase (urate oxidase)
27663_Transcript_1/1_Confidence_1.000_Length_771_45	771	At3g02060	822	66.87	163	54	0	4	492	660	822	2e-55	214	[A] KOG0344 ATP-dependent RNA helicase
27689_Transcript_1/1_Confidence_1.000_Length_496_45	496	At5g09590	682	55.05	109	45	1	353	39	266	374	4e-22	102	[O] KOG0102 Molecular chaperones mortalin/PBP74/GRP75, HSP70 superfamily
2769_Transcript_5/6_Confidence_0.600_Length_2517_45	2517	At3g22330	620	70.82	425	121	3	298	1566	59	482	1e-168	592	[A] KOG0331 ATP-dependent RNA helicase
27702_Transcript_1/1_Confidence_1.000_Length_325_45	325	At5g49630	481	57.01	107	46	0	3	323	66	172	2e-33	139	[E] KOG1303 Amino acid transporters
27734_Transcript_1/1_Confidence_1.000_Length_565_45	565	At4g37380	632	42.78	187	105	2	563	6	167	352	6e-42	168	[R] KOG4197 FOG: PPR repeat
27744_Transcript_1/1_Confidence_1.000_Length_224_45	224	At3g46610	665	41.89	74	43	0	3	224	225	298	3e-12	68.6	[R] KOG4197 FOG: PPR repeat
27747_Transcript_1/1_Confidence_1.000_Length_474_45	474	At2g23880_2	842	35.62	160	99	1	6	473	20	179	1e-24	110	[R] KOG1075 FOG: Reverse transcriptase
27748_Transcript_1/1_Confidence_1.000_Length_379_45	379	At1g05000	215	73.33	30	8	0	141	230	91	120	9e-12	50.1	[V] KOG1572 Predicted protein tyrosine phosphatase
2776_Transcript_2/2_Confidence_1.000_Length_1869_45	1869	At3g12680	317	52.19	320	110	9	685	1569	1	302	1e-87	323	[R] KOG1677 CCCH-type Zn-finger protein
27797_Transcript_1/1_Confidence_1.000_Length_546_45	546	At5g57130	1028	38.73	142	75	3	131	526	280	419	7e-26	115	[O] KOG1051 Chaperone HSP104 and related ATP-dependent Clp proteases
2780_Transcript_7/11_Confidence_0.462_Length_2713_45	2713	At3g46920_2	505	60	375	138	2	1448	339	128	495	6e-126	450	[T] KOG0192 Tyrosine kinase specific for activated (GTP-bound) p21cdc42Hs
27834_Transcript_2/2_Confidence_1.000_Length_1079_45	1079	At1g16540	842	46.9	258	111	3	221	925	556	810	5e-57	220	[H] KOG2142 Molybdenum cofactor sulfurase
27844_Transcript_1/1_Confidence_1.000_Length_276_45	276	At2g13930	1335	37.33	75	43	1	274	62	1015	1089	2e-06	48.9	[R] KOG0017 FOG: Transposon-encoded proteins with TYA, reverse transcriptase, integrase domains in various combinations
27846_Transcript_2/2_Confidence_1.000_Length_676_45	676	At5g60620	376	84.55	123	19	0	1	369	244	366	7e-59	225	[I] KOG2898 Predicted phosphate acyltransferase, contains PlsC domain
27913_Transcript_1/1_Confidence_1.000_Length_343_45	343	At4g30550	249	59.52	42	17	0	216	341	1	42	1e-07	53.5	[F] KOG3179 Predicted glutamine synthetase
27938_Transcript_1/1_Confidence_1.000_Length_365_45	365	At3g51670	409	76.03	121	29	0	365	3	192	312	2e-52	201	[I] KOG1471 Phosphatidylinositol transfer protein SEC14 and related proteins
27944_Transcript_1/1_Confidence_1.000_Length_268_45	268	At3g54950	488	50.53	95	38	2	4	261	361	455	1e-16	83.2	[I] KOG0513 Ca2+-independent phospholipase A2
27997_Transcript_1/1_Confidence_1.000_Length_280_45	280	At3g49390	353	75.86	29	7	0	278	192	322	350	2e-06	49.3	[R] KOG0118 FOG: RRM domain
27998_Transcript_1/1_Confidence_1.000_Length_1838_45	1838	At2g17200	551	51.95	564	228	12	51	1661	1	548	1e-130	465	[OR] KOG0010 Ubiquitin-like protein
28042_Transcript_1/1_Confidence_1.000_Length_850_45	850	At5g08110	1058	61.7	282	108	0	3	848	582	863	4e-103	372	[A] KOG4150 Predicted ATP-dependent RNA helicase
28057_Transcript_1/2_Confidence_1.000_Length_701_45	701	At1g07430	442	52.79	197	68	3	699	157	250	437	2e-45	181	[T] KOG0698 Serine/threonine protein phosphatase
2805_Transcript_1/8_Confidence_0.591_Length_2334_45	2334	At5g35910	838	44.77	679	267	15	2333	381	186	784	7e-145	511	[J] KOG2206 Exosome 3'-5' exoribonuclease complex, subunit PM/SCL-100 (Rrp6)
28073_Transcript_1/2_Confidence_1.000_Length_575_45	575	At4g12600	128	94.12	34	2	0	390	289	42	75	3e-11	66.6	[AJ] KOG3387 60S ribosomal protein 15.5kD/SNU13, NHP2/L7A family (includes ribonuclease P subunit p38), involved in splicing
28074_Transcript_1/1_Confidence_1.000_Length_340_45	340	At3g29230	600	46.36	110	59	0	10	339	334	443	3e-24	108	[R] KOG4197 FOG: PPR repeat
28152_Transcript_1/1_Confidence_1.000_Length_215_45	215	At3g54950	488	58.82	68	22	2	200	3	51	114	7e-14	73.9	[I] KOG0513 Ca2+-independent phospholipase A2
28158_Transcript_1/1_Confidence_1.000_Length_775_45	775	Hs7705590	175	31.9	163	107	2	634	152	15	175	1e-18	92	[S] KOG4066 Cell growth regulatory protein CGR11
28181_Transcript_1/1_Confidence_1.000_Length_377_45	377	At3g21480	1045	47.97	123	64	0	7	375	766	888	8e-26	113	[KTDL] KOG2043 Signaling protein SWIFT and related BRCT domain proteins
28182_Transcript_1/2_Confidence_1.000_Length_246_45	246	At1g57600	395	66.15	65	22	0	246	52	324	388	1e-20	96.7	[T] KOG3860 Acyltransferase required for palmitoylation of Hedgehog (Hh) family of secreted signaling proteins
28191_Transcript_1/1_Confidence_1.000_Length_404_45	404	At1g76730	354	71.9	121	34	0	41	403	87	207	1e-45	179	[H] KOG4410 5-formyltetrahydrofolate cyclo-ligase
28209_Transcript_1/1_Confidence_1.000_Length_419_45	419	At1g31100	1090	33.33	132	80	3	389	6	91	218	6e-16	81.3	[R] KOG1075 FOG: Reverse transcriptase
28267_Transcript_1/1_Confidence_1.000_Length_659_45	659	At5g42850	134	53.44	131	61	0	584	192	1	131	2e-35	147	[S] KOG3425 Uncharacterized conserved protein
2826_Transcript_4/6_Confidence_0.643_Length_1389_45	1389	At5g62740	286	81.29	278	52	0	1000	167	1	278	8e-119	426	[C] KOG2620 Prohibitins and stomatins of the PID superfamily
28273_Transcript_1/1_Confidence_1.000_Length_447_45	447	At2g22910	620	69.23	104	32	0	445	134	500	603	1e-37	153	[E] KOG2436 Acetylglutamate kinase/acetylglutamate synthase
28318_Transcript_1/1_Confidence_1.000_Length_336_45	336	At5g16370	552	65.52	58	17	1	3	176	498	552	2e-15	79	[I] KOG1176 Acyl-CoA synthetase
28356_Transcript_1/2_Confidence_1.000_Length_1719_45	1719	At1g45000	399	92.84	377	27	0	1648	518	1	377	0	692	[O] KOG0651 26S proteasome regulatory complex, ATPase RPT4
28364_Transcript_1/2_Confidence_1.000_Length_1303_45	1303	At5g17690	445	39.62	366	172	13	1291	287	95	442	3e-49	194	[B] KOG1911 Heterochromatin-associated protein HP1 and related CHROMO domain proteins
2841_Transcript_2/4_Confidence_0.636_Length_2052_45	2052	At5g15080	493	72.63	453	100	6	442	1764	48	488	1e-180	632	[T] KOG1187 Serine/threonine protein kinase
28460_Transcript_1/1_Confidence_1.000_Length_307_45	307	At5g08420	391	83.61	61	10	0	125	307	94	154	2e-38	105	[JD] KOG2874 rRNA processing protein
28461_Transcript_1/1_Confidence_1.000_Length_422_45	422	At2g47140	264	56.1	82	36	0	417	172	182	263	3e-19	92.4	[R] KOG0725 Reductases with broad range of substrate specificities
2848_Transcript_2/3_Confidence_0.625_Length_302_45	302	At5g09810	377	87.5	32	4	0	1	96	346	377	1e-10	63.5	[Z] KOG0676 Actin and related proteins
28490_Transcript_1/1_Confidence_1.000_Length_970_45	970	At5g58760	576	64.09	323	107	2	943	2	71	393	6e-128	455	[S] KOG4328 WD40 protein
28505_Transcript_1/1_Confidence_1.000_Length_370_45	370	At1g77330	315	61.42	127	36	6	6	368	43	162	1e-31	132	[QR] KOG0143 Iron/ascorbate family oxidoreductases
28513_Transcript_1/1_Confidence_1.000_Length_265_45	265	At1g65030	345	58.54	82	27	1	41	265	2	83	2e-12	69.3	[S] KOG0294 WD40 repeat-containing protein
28568_Transcript_1/1_Confidence_1.000_Length_286_45	286	At3g60400	558	39.08	87	45	2	30	278	24	106	3e-12	68.6	[KR] KOG1267 Mitochondrial transcription termination factor, mTERF
28569_Transcript_1/1_Confidence_1.000_Length_247_45	247	At4g25200	210	38.89	72	42	1	2	211	73	144	5e-07	51.2	[O] KOG0710 Molecular chaperone (small heat-shock protein Hsp26/Hsp42)
28612_Transcript_1/1_Confidence_1.000_Length_335_45	335	At3g62890	558	50.94	106	51	1	1	318	318	422	3e-26	115	[R] KOG4197 FOG: PPR repeat
28621_Transcript_1/1_Confidence_1.000_Length_236_45	236	At2g13675	878	88.24	34	4	0	235	134	843	876	3e-11	65.1	[M] KOG0916 1,3-beta-glucan synthase/callose synthase catalytic subunit
28628_Transcript_1/1_Confidence_1.000_Length_239_45	239	At1g60220	604	65.71	35	12	0	107	3	431	465	9e-12	67	[O] KOG0779 Protease, Ulp1 family
28663_Transcript_1/1_Confidence_1.000_Length_310_45	310	At2g36800	495	42.05	88	51	0	5	268	71	158	8e-18	87	[GC] KOG1192 UDP-glucuronosyl and UDP-glucosyl transferase
286_Transcript_3/4_Confidence_0.692_Length_1416_45	1416	At2g02070	602	43.48	483	183	12	1416	160	88	544	1e-82	305	[R] KOG1721 FOG: Zn-finger
28772_Transcript_1/1_Confidence_1.000_Length_325_45	325	At2g32940	887	52.63	76	36	0	98	325	474	549	2e-20	95.5	[J] KOG1041 Translation initiation factor 2C (eIF-2C) and related proteins
28776_Transcript_1/1_Confidence_1.000_Length_1689_45	1689	At5g38970	465	62.11	446	167	2	1611	277	18	462	1e-169	595	[QI] KOG0157 Cytochrome P450 CYP4/CYP19/CYP26 subfamilies
28795_Transcript_1/1_Confidence_1.000_Length_303_45	303	At5g35550	258	87.67	73	9	0	301	83	46	118	1e-33	139	[K] KOG0048 Transcription factor, Myb superfamily
28797_Transcript_1/2_Confidence_1.000_Length_254_45	254	At5g16080	344	53.01	83	33	1	250	2	209	285	2e-18	89.4	[V] KOG1515 Arylacetamide deacetylase
28798_Transcript_1/1_Confidence_1.000_Length_307_45	307	At2g27810	721	56.67	60	26	0	1	180	661	720	7e-15	77.4	[F] KOG1292 Xanthine/uracil transporters
28823_Transcript_1/1_Confidence_1.000_Length_330_45	330	At5g23670	489	77.06	109	25	0	3	329	75	183	3e-47	184	[O] KOG1357 Serine palmitoyltransferase
2882_Transcript_1/3_Confidence_0.667_Length_2791_45	2791	At2g41900	727	52.72	662	259	15	195	2108	45	676	3e-179	627	[R] KOG1595 CCCH-type Zn-finger protein
28836_Transcript_1/1_Confidence_1.000_Length_496_45	496	At5g39710	747	59.86	142	57	0	3	428	604	745	9e-45	177	[R] KOG4197 FOG: PPR repeat
28837_Transcript_1/1_Confidence_1.000_Length_712_45	712	At5g11850	886	81.65	158	29	0	239	712	672	829	1e-77	267	[T] KOG0192 Tyrosine kinase specific for activated (GTP-bound) p21cdc42Hs
28848_Transcript_1/1_Confidence_1.000_Length_270_45	270	At4g02940	569	59.09	66	27	0	200	3	219	284	3e-16	82	[S] KOG4176 Uncharacterized conserved protein
28890_Transcript_1/2_Confidence_1.000_Length_910_45	910	At1g32990	222	87.73	163	20	0	217	705	59	221	1e-79	295	[J] KOG3257 Mitochondrial/chloroplast ribosomal protein L11
28893_Transcript_1/1_Confidence_1.000_Length_202_45	202	7294060	608	36.36	66	40	1	8	199	142	207	2e-07	52.8	[O] KOG1645 RING-finger-containing E3 ubiquitin ligase
28896_Transcript_1/1_Confidence_1.000_Length_271_45	271	At1g78590	336	40.91	88	42	2	31	264	1	88	4e-11	64.7	[R] KOG4180 Predicted kinase
28904_Transcript_1/1_Confidence_1.000_Length_310_45	310	At2g34360	466	43.48	46	26	0	307	170	218	263	7e-10	48.9	[R] KOG1347 Uncharacterized membrane protein, predicted efflux pump
2890_Transcript_1/1_Confidence_1.000_Length_1425_45	1425	At5g16860	850	61.68	475	179	2	3	1424	360	832	1e-167	588	[R] KOG4197 FOG: PPR repeat
2891_Transcript_1/2_Confidence_1.000_Length_1907_45	1907	At5g42270	704	92.13	559	43	1	1906	230	147	704	0	931	[O] KOG0731 AAA+-type ATPase containing the peptidase M41 domain
2891_Transcript_2/2_Confidence_1.000_Length_1433_45	1433	At5g42270	704	91.96	286	22	1	1432	575	147	431	5e-124	443	[O] KOG0731 AAA+-type ATPase containing the peptidase M41 domain
2892_Transcript_10/10_Confidence_0.560_Length_1741_45	1741	At1g44910	946	64.04	114	39	1	1404	1739	379	492	6e-34	144	[A] KOG0152 Spliceosomal protein FBP11/Splicing factor PRP40
28940_Transcript_1/1_Confidence_1.000_Length_345_45	345	At2g20460	1461	35.71	70	44	1	136	342	182	251	5e-08	46.2	[R] KOG0017 FOG: Transposon-encoded proteins with TYA, reverse transcriptase, integrase domains in various combinations
28954_Transcript_1/1_Confidence_1.000_Length_427_45	427	At4g10380	304	80.3	132	26	0	425	30	173	304	4e-38	154	[G] KOG0223 Aquaporin (major intrinsic protein family)
28957_Transcript_1/1_Confidence_1.000_Length_219_45	219	At4g20740	727	54	50	18	2	12	146	18	67	3e-07	52	[R] KOG4197 FOG: PPR repeat
2895_Transcript_1/1_Confidence_1.000_Length_548_45	548	At4g27690	302	85.92	71	10	0	1	213	228	298	5e-31	132	[U] KOG3063 Membrane coat complex Retromer, subunit VPS26
28967_Transcript_1/1_Confidence_1.000_Length_235_45	235	At2g07660	949	63.38	71	26	0	213	1	669	739	5e-20	94.4	[R] KOG0017 FOG: Transposon-encoded proteins with TYA, reverse transcriptase, integrase domains in various combinations
28989_Transcript_2/2_Confidence_1.000_Length_597_45	597	At5g55040	145	71.43	42	12	0	135	10	60	101	2e-11	67.8	[R] KOG0955 PHD finger protein BR140/LIN-49
2899_Transcript_2/5_Confidence_0.692_Length_2551_45	2551	At4g00850	230	42.13	216	95	7	1628	2197	14	225	2e-25	117	[K] KOG3227 Calcium-responsive transcription coactivator
28_Transcript_2/4_Confidence_0.667_Length_866_45	866	At3g58170	122	57.05	156	33	1	669	202	1	122	3e-40	164	[U] KOG3385 V-SNARE
29008_Transcript_1/1_Confidence_1.000_Length_413_45	413	At5g49970_1	309	80.36	56	11	0	3	170	254	309	1e-21	100	[S] KOG2585 Uncharacterized conserved protein
29037_Transcript_1/2_Confidence_1.000_Length_483_45	483	At2g44620	122	70.25	121	35	1	106	468	2	121	6e-35	144	[CIQ] KOG1748 Acyl carrier protein/NADH-ubiquinone oxidoreductase, NDUFAB1/SDAP subunit
29063_Transcript_1/2_Confidence_1.000_Length_900_45	900	At5g63160	365	50	200	89	3	898	329	144	342	8e-49	192	[K] KOG1778 CREB binding protein/P300 and related TAZ Zn-finger proteins
29076_Transcript_1/2_Confidence_1.000_Length_1099_45	1099	At4g14950_2	177	71.52	165	34	1	198	653	2	166	2e-56	218	[R] KOG1108 Predicted heme/steroid binding protein
2907_Transcript_2/3_Confidence_0.750_Length_2534_45	2534	At2g21470	700	74.76	531	133	1	2314	725	1	531	0	819	[O] KOG2013 SMT3/SUMO-activating complex, catalytic component UBA2
29083_Transcript_1/2_Confidence_1.000_Length_745_45	745	At1g08860	644	56.74	178	77	0	743	210	461	638	2e-59	227	[T] KOG1327 Copine
2911_Transcript_1/1_Confidence_1.000_Length_2119_45	2119	At1g08610	559	48.82	467	239	0	610	2010	92	558	5e-136	483	[R] KOG4197 FOG: PPR repeat
29140_Transcript_1/1_Confidence_1.000_Length_255_45	255	At2g40690	433	82.93	82	14	0	10	255	143	224	5e-34	140	[C] KOG2711 Glycerol-3-phosphate dehydrogenase/dihydroxyacetone 3-phosphate reductase
29158_Transcript_1/2_Confidence_1.000_Length_953_45	953	At3g07200	182	37.31	134	72	3	385	786	60	181	2e-16	85.1	[O] KOG0320 Predicted E3 ubiquitin ligase
29171_Transcript_1/1_Confidence_1.000_Length_221_45	221	At2g06170	587	41.03	78	36	2	5	220	181	254	1e-08	56.6	[R] KOG0017 FOG: Transposon-encoded proteins with TYA, reverse transcriptase, integrase domains in various combinations
29179_Transcript_1/1_Confidence_1.000_Length_234_45	234	At3g13860	554	70.18	57	17	0	62	232	5	61	3e-16	81.6	[O] KOG0356 Mitochondrial chaperonin, Cpn60/Hsp60p
29186_Transcript_1/1_Confidence_1.000_Length_455_45	455	HsM4504163	420	70.79	89	26	0	189	455	259	347	3e-57	133	[G] KOG0658 Glycogen synthase kinase-3
2918_Transcript_2/2_Confidence_1.000_Length_777_45	777	At1g29990	94	80.65	93	15	1	73	342	2	94	8e-23	105	[O] KOG3478 Prefoldin subunit 6, KE2 family
29192_Transcript_1/1_Confidence_1.000_Length_218_45	218	At4g26270	500	73.02	63	17	0	189	1	293	355	2e-22	102	[G] KOG2440 Pyrophosphate-dependent phosphofructo-1-kinase
29224_Transcript_1/1_Confidence_1.000_Length_903_45	903	At2g35940	680	38.6	228	81	6	903	358	393	607	9e-27	119	[K] KOG0773 Transcription factor MEIS1 and related HOX domain proteins
29281_Transcript_1/1_Confidence_1.000_Length_575_45	575	At3g22830	406	71.93	114	32	0	344	3	48	161	4e-48	189	[K] KOG0627 Heat shock transcription factor
29291_Transcript_1/3_Confidence_0.714_Length_501_45	501	At5g11200	427	76.32	152	6	1	1	456	303	424	5e-57	218	[A] KOG0329 ATP-dependent RNA helicase
292_Transcript_2/4_Confidence_0.500_Length_2282_45	2282	At3g25570	349	55.56	333	141	3	1390	407	3	333	1e-92	339	[T] KOG0788 S-adenosylmethionine decarboxylase
29303_Transcript_3/4_Confidence_0.500_Length_1344_45	1344	At3g53570	467	76.26	417	91	3	107	1342	17	430	0	641	[T] KOG0671 LAMMER dual specificity kinases
29316_Transcript_1/1_Confidence_1.000_Length_336_45	336	At3g06310	108	78.57	42	9	0	94	219	66	107	3e-16	82	[C] KOG3458 NADH:ubiquinone oxidoreductase, NDUFA8/PGIV/19 kDa subunit
29348_Transcript_1/1_Confidence_1.000_Length_255_45	255	At1g08810	280	89.29	84	9	0	2	253	9	92	3e-44	174	[K] KOG0048 Transcription factor, Myb superfamily
2939_Transcript_4/4_Confidence_0.667_Length_2902_45	2902	At5g26751	413	86.34	410	44	2	1445	240	6	411	0	702	[G] KOG0658 Glycogen synthase kinase-3
29406_Transcript_1/1_Confidence_1.000_Length_1002_45	1002	At1g18640	295	63.61	294	107	0	884	3	1	294	5e-100	362	[E] KOG1615 Phosphoserine phosphatase
29429_Transcript_1/1_Confidence_1.000_Length_311_45	311	At3g14460	1424	32.04	103	60	2	309	1	218	310	3e-10	62	[T] KOG4658 Apoptotic ATPase
29458_Transcript_1/1_Confidence_1.000_Length_203_45	203	At3g04580	766	66.67	66	22	0	200	3	316	381	5e-18	87.8	[T] KOG0519 Sensory transduction histidine kinase
29461_Transcript_1/2_Confidence_1.000_Length_755_45	755	At5g61830	316	66.17	133	45	0	402	4	120	252	4e-47	186	[Q] KOG1208 Dehydrogenases with different specificities (related to short-chain alcohol dehydrogenases)
29465_Transcript_1/1_Confidence_1.000_Length_228_45	228	At1g02060	710	43.94	66	36	1	17	214	518	582	1e-06	50.1	[R] KOG4197 FOG: PPR repeat
29484_Transcript_3/3_Confidence_0.600_Length_269_45	269	At1g62040	119	86.05	43	6	0	141	269	1	43	5e-09	57.8	[Z] KOG1654 Microtubule-associated anchor protein involved in autophagy and membrane trafficking
29501_Transcript_1/1_Confidence_1.000_Length_417_45	417	At4g31850	1112	53.85	52	24	0	156	1	785	836	4e-19	62.4	[R] KOG4197 FOG: PPR repeat
29503_Transcript_1/1_Confidence_1.000_Length_618_45	618	At3g07220	320	52.74	146	62	1	114	530	171	316	6e-37	152	[K] KOG2294 Transcription factor of the Forkhead/HNF3 family
2950_Transcript_1/3_Confidence_0.571_Length_888_45	888	At5g56940	135	71.64	134	37	1	169	570	1	133	3e-55	214	[J] KOG3419 Mitochondrial/chloroplast ribosomal protein S16
2952_Transcript_1/3_Confidence_0.714_Length_824_45	824	At3g05590	187	81.61	174	32	0	50	571	1	174	9e-70	261	[J] KOG1714 60s ribosomal protein L18
29601_Transcript_1/1_Confidence_1.000_Length_326_45	326	At1g01880	570	51.79	112	49	1	2	322	172	283	1e-25	113	[L] KOG2519 5'-3' exonuclease
29649_Transcript_1/1_Confidence_1.000_Length_248_45	248	At5g49300	139	43.24	74	36	3	246	25	50	117	2e-08	55.8	[K] KOG1601 GATA-4/5/6 transcription factors
29652_Transcript_1/1_Confidence_1.000_Length_584_45	584	At1g27480	413	47.3	148	69	2	584	147	262	402	2e-30	130	[I] KOG2369 Lecithin:cholesterol acyltransferase (LCAT)/Acyl-ceramide synthase
2965_Transcript_3/5_Confidence_0.500_Length_972_45	972	At3g55620	245	91.14	79	7	0	864	628	1	79	4e-37	154	[J] KOG3185 Translation initiation factor 6 (eIF-6)
29665_Transcript_1/1_Confidence_1.000_Length_276_45	276	At1g55730	424	89.19	37	4	0	275	165	385	421	6e-13	70.9	[P] KOG1397 Ca2+/H+ antiporter VCX1 and related proteins
2966_Transcript_1/1_Confidence_1.000_Length_340_45	340	At3g11910	1124	75	40	10	0	221	340	1018	1057	4e-11	64.7	[O] KOG1863 Ubiquitin carboxyl-terminal hydrolase
29708_Transcript_1/1_Confidence_1.000_Length_869_45	869	At3g16520	462	32.05	78	51	1	631	864	205	280	2e-06	51.6	[GC] KOG1192 UDP-glucuronosyl and UDP-glucosyl transferase
29711_Transcript_2/2_Confidence_1.000_Length_1067_45	1067	At5g05670	260	66.27	249	83	1	152	895	12	260	3e-90	330	[U] KOG0090 Signal recognition particle receptor, beta subunit (small G protein superfamily)
29723_Transcript_1/1_Confidence_1.000_Length_525_45	525	At2g16700	132	80.81	99	19	0	1	297	34	132	4e-42	169	[Z] KOG1735 Actin depolymerizing factor
29727_Transcript_1/1_Confidence_1.000_Length_1042_45	1042	At2g42120	456	71.93	285	75	1	1	840	170	454	1e-122	438	[L] KOG2732 DNA polymerase delta, regulatory subunit 55
29797_Transcript_1/1_Confidence_1.000_Length_453_45	453	At2g20370	600	62.28	114	35	3	452	135	486	599	2e-26	116	[GMW] KOG1021 Acetylglucosaminyltransferase EXT1/exostosin 1
2979_Transcript_5/9_Confidence_0.480_Length_3018_45	3018	At1g14650	785	72.42	504	113	8	2689	1187	50	530	0	638	[A] KOG0007 Splicing factor 3a, subunit 1
29816_Transcript_1/1_Confidence_1.000_Length_1107_45	1107	At1g55520	200	92.5	200	15	0	710	111	1	200	2e-101	367	[K] KOG3302 TATA-box binding protein (TBP), component of TFIID and TFIIIB
29829_Transcript_1/1_Confidence_1.000_Length_238_45	238	At3g21540	949	54.79	73	32	1	23	238	1	73	4e-16	81.3	[A] KOG0306 WD40-repeat-containing subunit of the 18S rRNA processing complex
29841_Transcript_1/1_Confidence_1.000_Length_211_45	211	At1g74520	177	59.18	49	20	0	147	1	14	62	2e-11	65.9	[U] KOG1725 Protein involved in membrane traffic (YOP1/TB2/DP1/HVA22 family)
29862_Transcript_1/1_Confidence_1.000_Length_371_45	371	At1g68560	915	58.95	95	38	1	58	342	12	105	3e-24	108	[G] KOG1065 Maltase glucoamylase and related hydrolases, glycosyl hydrolase family 31
29887_Transcript_1/1_Confidence_1.000_Length_419_45	419	At5g63530	340	75.76	66	16	0	362	165	160	225	1e-23	106	[P] KOG1603 Copper chaperone
29890_Transcript_1/1_Confidence_1.000_Length_205_45	205	At4g39530	834	58.21	67	28	0	3	203	343	409	6e-15	77.4	[R] KOG4197 FOG: PPR repeat
2991_Transcript_1/3_Confidence_0.667_Length_1195_45	1195	At3g12760	250	73.03	89	24	0	868	602	162	250	7e-35	146	[S] KOG3077 Uncharacterized conserved protein
2991_Transcript_2/3_Confidence_0.500_Length_656_45	656	At3g12760	250	89.36	47	5	0	652	512	150	196	8e-20	95.5	[S] KOG3077 Uncharacterized conserved protein
29948_Transcript_1/1_Confidence_1.000_Length_974_45	974	At5g52400	530	52.31	325	146	3	969	1	40	357	9e-86	315	[QI] KOG0157 Cytochrome P450 CYP4/CYP19/CYP26 subfamilies
2999_Transcript_1/3_Confidence_0.714_Length_821_45	821	At5g01830	674	44.74	266	120	4	815	18	177	415	3e-50	197	[S] KOG0167 FOG: Armadillo/beta-catenin-like repeats
30011_Transcript_1/1_Confidence_1.000_Length_216_45	216	At1g08960	546	62.71	59	22	0	2	178	197	255	6e-18	87.4	[P] KOG2399 K+-dependent Na+:Ca2+ antiporter
30015_Transcript_1/1_Confidence_1.000_Length_315_45	315	At5g10060	414	53.03	66	30	1	198	1	148	212	6e-18	69.7	[A] KOG2669 Regulator of nuclear mRNA
30044_Transcript_1/1_Confidence_1.000_Length_282_45	282	At2g03430	247	57.63	59	25	0	101	277	12	70	1e-10	63.5	[O] KOG4412 26S proteasome regulatory complex, subunit PSMD10
3006_Transcript_4/7_Confidence_0.667_Length_2028_45	2028	At2g40140	597	42.94	517	225	13	1998	496	114	576	4e-94	344	[R] KOG1595 CCCH-type Zn-finger protein
3007_Transcript_2/2_Confidence_1.000_Length_538_45	538	At3g19300	663	84.51	71	11	0	272	60	395	465	7e-31	131	[T] KOG1187 Serine/threonine protein kinase
30084_Transcript_1/1_Confidence_1.000_Length_264_45	264	At1g08790	190	58.82	51	19	1	5	151	138	188	6e-10	60.8	[R] KOG4197 FOG: PPR repeat
30089_Transcript_1/1_Confidence_1.000_Length_232_45	232	At3g02910	182	82.14	28	5	0	142	225	9	36	2e-07	52.8	[S] KOG4450 Uncharacterized conserved protein
30123_Transcript_1/1_Confidence_1.000_Length_264_45	264	At1g51340	501	68.12	69	22	0	58	264	408	476	2e-20	95.5	[R] KOG1347 Uncharacterized membrane protein, predicted efflux pump
3013_Transcript_2/3_Confidence_0.667_Length_3201_45	3201	At1g50200	1027	70.85	988	262	3	78	2963	39	1026	0	1355	[J] KOG0188 Alanyl-tRNA synthetase
30146_Transcript_1/2_Confidence_1.000_Length_782_45	782	At2g36390	858	45.65	138	67	1	779	366	710	839	7e-30	129	[G] KOG0470 1,4-alpha-glucan branching enzyme/starch branching enzyme II
30156_Transcript_1/1_Confidence_1.000_Length_291_45	291	At4g20850	1396	79.59	49	10	0	147	1	105	153	9e-17	83.6	[O] KOG1114 Tripeptidyl peptidase II
30159_Transcript_1/1_Confidence_1.000_Length_524_45	524	At4g24760	365	76.16	172	41	0	6	521	102	273	2e-78	289	[R] KOG1552 Predicted alpha/beta hydrolase
3016_Transcript_1/1_Confidence_1.000_Length_1266_45	1266	At5g56130	315	84.44	315	48	1	1212	271	1	315	7e-161	565	[S] KOG1407 WD40 repeat protein
30171_Transcript_1/1_Confidence_1.000_Length_433_45	433	At4g18160	436	71.53	144	41	0	1	432	282	425	7e-55	210	[P] KOG1418 Tandem pore domain K+ channel
3017_Transcript_1/6_Confidence_0.533_Length_1941_45	1941	At5g47910	921	60.19	309	109	3	1077	172	620	921	7e-103	373	[PQ] KOG0039 Ferric reductase, NADH/NADPH oxidase and related proteins
3017_Transcript_2/6_Confidence_0.600_Length_2516_45	2516	At1g09090	838	50.47	426	201	6	2516	1263	83	506	0	389	[PQ] KOG0039 Ferric reductase, NADH/NADPH oxidase and related proteins
30200_Transcript_1/1_Confidence_1.000_Length_423_45	423	At1g47530	484	63.31	139	51	0	3	419	61	199	2e-45	179	[R] KOG1347 Uncharacterized membrane protein, predicted efflux pump
30207_Transcript_1/1_Confidence_1.000_Length_366_45	366	At3g55630	498	70	50	15	0	366	217	194	243	2e-13	72.8	[H] KOG2525 Folylpolyglutamate synthase
30234_Transcript_2/2_Confidence_1.000_Length_1526_45	1526	At5g51740	485	62.97	370	126	8	176	1267	121	485	9e-121	432	[O] KOG2661 Peptidase family M48
30264_Transcript_1/1_Confidence_1.000_Length_386_45	386	At2g13610	649	75.7	107	24	1	29	343	364	470	2e-38	155	[Q] KOG0061 Transporter, ABC superfamily (Breast cancer resistance protein)
30297_Transcript_1/1_Confidence_1.000_Length_287_45	287	At1g10390	1043	76.19	42	10	0	147	272	358	399	5e-13	71.2	[YU] KOG0845 Nuclear pore complex, Nup98 component (sc Nup145/Nup100/Nup116)
302_Transcript_4/7_Confidence_0.667_Length_2504_45	2504	At4g32850	729	74.01	404	100	2	2504	1302	153	554	2e-173	608	[A] KOG2245 Poly(A) polymerase and related nucleotidyltransferases
30304_Transcript_1/1_Confidence_1.000_Length_747_45	747	At2g22430	310	33.33	231	105	6	6	602	97	310	3e-23	107	[K] KOG0483 Transcription factor HEX, contains HOX and HALZ domains
3030_Transcript_1/5_Confidence_0.636_Length_1005_45	1005	At5g67560	165	89.09	165	18	0	227	721	1	165	1e-82	305	[R] KOG0075 GTP-binding ADP-ribosylation factor-like protein
30316_Transcript_1/1_Confidence_1.000_Length_256_45	256	At3g27330	913	62.35	85	32	0	255	1	399	483	2e-30	129	[O] KOG4159 Predicted E3 ubiquitin ligase
30351_Transcript_1/1_Confidence_1.000_Length_342_45	342	At5g28740	917	79.71	69	14	0	135	341	3	71	4e-28	121	[A] KOG2047 mRNA splicing factor
30390_Transcript_1/1_Confidence_1.000_Length_220_45	220	At3g13530	1368	79.31	29	6	0	99	13	261	289	4e-06	48.1	[T] KOG0198 MEKK and related serine/threonine protein kinases
30395_Transcript_1/1_Confidence_1.000_Length_566_45	566	At5g59200	590	44.07	118	64	1	11	364	438	553	1e-26	117	[R] KOG4197 FOG: PPR repeat
30437_Transcript_1/1_Confidence_1.000_Length_217_45	217	At3g21470	523	50.72	69	34	0	212	6	268	336	4e-16	81.6	[R] KOG4197 FOG: PPR repeat
30462_Transcript_1/1_Confidence_1.000_Length_234_45	234	At1g58060	1453	69.35	62	19	0	22	207	67	128	7e-19	90.5	[A] KOG0920 ATP-dependent RNA helicase A
3047_Transcript_1/6_Confidence_0.667_Length_5497_45	5497	At2g36810	1071	56.95	374	123	4	4729	3650	1	350	0	408	[S] KOG2032 Uncharacterized conserved protein
3047_Transcript_6/6_Confidence_0.667_Length_5430_45	5430	At2g36810	1071	56.95	374	123	4	4662	3583	1	350	0	408	[S] KOG2032 Uncharacterized conserved protein
30484_Transcript_1/1_Confidence_1.000_Length_347_45	347	At2g34930	905	46.67	90	47	1	2	271	674	762	2e-16	82.4	[R] KOG0619 FOG: Leucine rich repeat
30488_Transcript_4/4_Confidence_0.444_Length_649_45	649	At4g24440	106	78.49	93	20	0	159	437	14	106	9e-37	151	[K] KOG3463 Transcription initiation factor IIA, gamma subunit
30513_Transcript_3/4_Confidence_0.500_Length_2064_45	2064	At5g24470	558	35.3	592	250	17	1944	280	56	551	2e-73	275	[K] KOG1601 GATA-4/5/6 transcription factors
30522_Transcript_1/1_Confidence_1.000_Length_289_45	289	At3g56550	581	60.22	93	37	0	10	288	265	357	3e-33	138	[R] KOG4197 FOG: PPR repeat
30542_Transcript_1/1_Confidence_1.000_Length_920_45	920	At2g40690	433	89.04	146	15	1	781	347	268	413	3e-74	251	[C] KOG2711 Glycerol-3-phosphate dehydrogenase/dihydroxyacetone 3-phosphate reductase
30558_Transcript_1/1_Confidence_1.000_Length_421_45	421	At1g37060	1734	41.86	43	25	0	288	416	109	151	2e-08	38.9	[R] KOG0017 FOG: Transposon-encoded proteins with TYA, reverse transcriptase, integrase domains in various combinations
3055_Transcript_3/5_Confidence_0.636_Length_2692_45	2692	Hs4507855	835	47.79	837	382	16	94	2466	7	834	0	733	[O] KOG0944 Ubiquitin-specific protease UBP14
30605_Transcript_2/2_Confidence_1.000_Length_1044_45	1044	At3g10210	237	66.8	241	74	2	43	765	3	237	4e-92	336	[BK] KOG2633 Hismacro and SEC14 domain-containing proteins
30728_Transcript_2/2_Confidence_1.000_Length_434_45	434	At1g01090	428	47.33	131	68	1	401	12	1	131	3e-23	105	[C] KOG0225 Pyruvate dehydrogenase E1, alpha subunit
3074_Transcript_1/1_Confidence_1.000_Length_1667_45	1667	At5g57690	498	62.29	411	144	1	54	1253	87	497	2e-150	531	[IT] KOG1169 Diacylglycerol kinase
30797_Transcript_1/1_Confidence_1.000_Length_583_45	583	At5g63700_1	87	46.34	82	44	0	413	168	4	85	3e-20	96.7	[K] KOG1081 Transcription factor NSD1 and related SET domain proteins
30837_Transcript_1/2_Confidence_1.000_Length_860_45	860	At3g16640	168	76.12	134	32	0	858	457	35	168	4e-48	190	[DZ] KOG1727 Microtubule-binding protein (translationally controlled tumor protein)
30857_Transcript_1/4_Confidence_0.667_Length_1643_45	1643	At4g25120	938	59.26	135	39	4	1198	800	690	810	1e-35	150	[L] KOG2108 3'-5' DNA helicase
30857_Transcript_4/4_Confidence_0.667_Length_1563_45	1563	At4g25120	938	46.15	273	107	8	1118	342	690	936	3e-52	204	[L] KOG2108 3'-5' DNA helicase
30881_Transcript_1/1_Confidence_1.000_Length_260_45	260	At3g57430	803	40	75	43	1	35	259	427	499	3e-11	65.5	[R] KOG4197 FOG: PPR repeat
30919_Transcript_1/1_Confidence_1.000_Length_282_45	282	At4g34890	1359	73.77	61	11	2	98	280	1	56	6e-18	87.4	[F] KOG0430 Xanthine dehydrogenase
30945_Transcript_1/1_Confidence_1.000_Length_449_45	449	At1g02520	1278	64.19	148	53	0	5	448	91	238	2e-49	192	[Q] KOG0055 Multidrug/pheromone exporter, ABC superfamily
30948_Transcript_1/3_Confidence_0.714_Length_3250_45	3250	At5g62670	956	90.72	938	87	0	210	3023	19	956	0	1495	[P] KOG0205 Plasma membrane H+-transporting ATPase
30952_Transcript_1/1_Confidence_1.000_Length_396_45	396	At3g07160	1931	72.73	44	12	0	207	338	1207	1250	1e-11	66.6	[M] KOG0916 1,3-beta-glucan synthase/callose synthase catalytic subunit
30991_Transcript_1/1_Confidence_1.000_Length_638_45	638	At5g48600	1241	62.74	212	79	0	3	638	412	623	4e-69	259	[BD] KOG0996 Structural maintenance of chromosome protein 4 (chromosome condensation complex Condensin, subunit C)
31011_Transcript_1/1_Confidence_1.000_Length_501_45	501	At2g05940	462	57.14	119	45	2	340	2	9	127	2e-29	126	[T] KOG1187 Serine/threonine protein kinase
31015_Transcript_1/1_Confidence_1.000_Length_207_45	207	At5g06710	225	88.41	69	8	0	207	1	125	193	1e-30	129	[K] KOG0483 Transcription factor HEX, contains HOX and HALZ domains
31018_Transcript_1/1_Confidence_1.000_Length_504_45	504	At4g10770	766	74.8	123	31	0	1	369	643	765	1e-54	210	[T] KOG2262 Sexual differentiation process protein ISP4
31031_Transcript_1/1_Confidence_1.000_Length_293_45	293	At1g15130	846	56.52	46	20	0	138	1	1	46	2e-09	59.3	[R] KOG2220 Predicted signal transduction protein
3104_Transcript_1/2_Confidence_1.000_Length_601_45	601	At1g15250	95	86.75	83	11	0	499	251	1	83	9e-39	158	[J] KOG3475 60S ribosomal protein L37
31062_Transcript_1/1_Confidence_1.000_Length_283_45	283	At4g18750	871	53.26	92	43	0	6	281	662	753	3e-24	108	[R] KOG4197 FOG: PPR repeat
31081_Transcript_3/3_Confidence_0.600_Length_697_45	697	At2g43210	470	45.73	164	86	2	205	690	6	168	8e-32	135	[R] KOG2507 Ubiquitin regulatory protein UBXD2, contains UAS and UBX domains
3112_Transcript_1/3_Confidence_0.500_Length_522_45	522	At3g58490	416	57.28	103	44	0	521	213	106	208	1e-26	117	[I] KOG2822 Sphingoid base-phosphate phosphatase
31149_Transcript_1/2_Confidence_1.000_Length_406_45	406	At1g63010_2	461	78.18	55	12	0	3	167	407	461	2e-18	89.4	[R] KOG2325 Predicted transporter/transmembrane protein
31176_Transcript_1/1_Confidence_1.000_Length_572_45	572	At3g03440	417	64.06	128	46	0	3	386	284	411	1e-41	167	[S] KOG0167 FOG: Armadillo/beta-catenin-like repeats
31180_Transcript_3/3_Confidence_0.800_Length_267_45	267	At4g28900	1415	54.55	55	19	2	109	264	996	1047	6e-10	60.8	[R] KOG0017 FOG: Transposon-encoded proteins with TYA, reverse transcriptase, integrase domains in various combinations
31185_Transcript_1/1_Confidence_1.000_Length_815_45	815	At5g12020	155	62.02	129	46	2	96	473	7	135	1e-39	162	[O] KOG0710 Molecular chaperone (small heat-shock protein Hsp26/Hsp42)
31191_Transcript_2/2_Confidence_1.000_Length_343_45	343	At3g45760	442	46.88	64	34	0	195	4	141	204	1e-11	66.6	[D] KOG2277 S-M checkpoint control protein CID1 and related nucleotidyltransferases
3119_Transcript_3/11_Confidence_0.182_Length_989_45	989	At3g12760	250	74.03	154	40	0	739	278	97	250	5e-66	249	[S] KOG3077 Uncharacterized conserved protein
3119_Transcript_7/11_Confidence_0.424_Length_2215_45	2215	At3g06720	532	83.53	249	41	0	2215	1469	127	375	1e-118	426	[U] KOG0166 Karyopherin (importin) alpha
31205_Transcript_1/1_Confidence_1.000_Length_1017_45	1017	At3g48060	1611	34.32	271	164	6	224	1015	14	277	1e-25	115	[K] KOG1886 BAH domain proteins
3121_Transcript_1/1_Confidence_1.000_Length_1372_45	1372	At4g02940	569	52.66	338	140	5	1241	267	219	549	4e-91	333	[S] KOG4176 Uncharacterized conserved protein
31224_Transcript_2/3_Confidence_0.714_Length_482_45	482	At1g15250	95	86.75	83	11	0	461	213	1	83	5e-39	158	[J] KOG3475 60S ribosomal protein L37
31232_Transcript_1/2_Confidence_1.000_Length_481_45	481	At4g32390	350	77.98	109	21	1	329	3	12	117	2e-39	159	[GE] KOG1441 Glucose-6-phosphate/phosphate and phosphoenolpyruvate/phosphate antiporter
31270_Transcript_2/2_Confidence_1.000_Length_679_45	679	At5g58070	186	75.96	183	44	0	7	555	4	186	6e-84	308	[M] KOG4824 Apolipoprotein D/Lipocalin
31291_Transcript_1/3_Confidence_0.750_Length_824_45	824	At5g35620	198	60.98	123	44	2	787	425	12	132	5e-39	159	[J] KOG1670 Translation initiation factor 4F, cap-binding subunit (eIF-4E) and related cap-binding proteins
31291_Transcript_2/3_Confidence_0.750_Length_941_45	941	At5g35620	198	64.04	114	37	2	904	569	12	123	1e-38	158	[J] KOG1670 Translation initiation factor 4F, cap-binding subunit (eIF-4E) and related cap-binding proteins
3131_Transcript_1/1_Confidence_1.000_Length_423_45	423	At3g05890	54	73.08	52	14	0	71	226	3	54	3e-19	92	[R] KOG1773 Stress responsive protein
31324_Transcript_1/2_Confidence_1.000_Length_3546_45	3546	At5g46070	1060	55.69	1029	422	4	3279	202	45	1042	0	1005	[R] KOG2037 Guanylate-binding protein
31330_Transcript_1/1_Confidence_1.000_Length_515_45	515	At3g10950	92	93.48	92	6	0	86	361	1	92	3e-45	179	[J] KOG0402 60S ribosomal protein L37
31334_Transcript_1/1_Confidence_1.000_Length_412_45	412	At1g72700	1228	70.37	135	40	0	410	6	541	675	4e-49	191	[R] KOG0206 P-type ATPase
31337_Transcript_1/1_Confidence_1.000_Length_1134_45	1134	At4g08960	401	71.54	267	72	2	1	801	132	394	5e-104	376	[DT] KOG2867 Phosphotyrosyl phosphatase activator
3134_Transcript_1/3_Confidence_0.818_Length_2217_45	2217	At5g51450	582	49.66	582	268	8	362	2089	1	563	9e-139	493	[O] KOG0802 E3 ubiquitin ligase
31358_Transcript_2/2_Confidence_1.000_Length_575_45	575	At3g51370	379	71.43	70	19	1	212	3	1	69	3e-20	96.7	[T] KOG0700 Protein phosphatase 2C/pyruvate dehydrogenase (lipoamide) phosphatase
3135_Transcript_6/7_Confidence_0.381_Length_4990_45	4990	At5g67470	899	67.25	400	120	6	4844	3657	429	821	2e-132	473	[TZ] KOG1922 Rho GTPase effector BNI1 and related formins
31372_Transcript_1/1_Confidence_1.000_Length_386_45	386	At3g52590	128	100	33	0	0	386	288	96	128	7e-15	77.4	[J] KOG0003 Ubiquitin/60s ribosomal protein L40 fusion
31377_Transcript_1/1_Confidence_1.000_Length_1556_45	1556	At5g11100	574	70.78	438	116	4	1289	3	19	453	8e-178	622	[R] KOG1012 Ca2+-dependent lipid-binding protein CLB1/vesicle protein vp115/Granuphilin A, contains C2 domain
3137_Transcript_1/1_Confidence_1.000_Length_940_45	940	At1g80920	163	52.34	128	51	5	762	382	44	162	1e-29	129	[O] KOG0715 Molecular chaperone (DnaJ superfamily)
31388_Transcript_1/1_Confidence_1.000_Length_329_45	329	At5g14670	188	95.45	22	1	0	328	263	157	178	3e-06	48.5	[U] KOG0070 GTP-binding ADP-ribosylation factor Arf1
31393_Transcript_1/1_Confidence_1.000_Length_726_45	726	At5g52840	169	78.67	150	32	0	672	223	4	153	4e-66	249	[C] KOG3365 NADH:ubiquinone oxidoreductase, NDUFA5/B13 subunit
3141_Transcript_1/5_Confidence_0.636_Length_5356_45	5356	At4g28080	1791	48.31	1420	615	23	4974	988	34	1425	0	1090	[R] KOG1839 Uncharacterized protein CLU1/cluA/TIF31 involved in mitochondrial morphology/distribution, also found associated with eIF-3
31422_Transcript_1/1_Confidence_1.000_Length_1177_45	1177	At3g28345	1240	45.63	366	193	1	1100	3	23	382	9e-86	315	[Q] KOG0055 Multidrug/pheromone exporter, ABC superfamily
31428_Transcript_1/2_Confidence_1.000_Length_799_45	799	At4g34360	197	68.04	194	60	1	701	120	3	194	8e-76	281	[E] KOG2352 Predicted spermine/spermidine synthase
3142_Transcript_1/2_Confidence_1.000_Length_1982_45	1982	At1g04990	400	39.9	416	216	12	411	1649	1	385	9e-63	240	[R] KOG1677 CCCH-type Zn-finger protein
31437_Transcript_1/2_Confidence_1.000_Length_716_45	716	At3g51550	895	53.85	91	39	2	427	690	30	120	2e-21	100	[T] KOG1187 Serine/threonine protein kinase
3143_Transcript_1/2_Confidence_1.000_Length_1889_45	1889	At2g17200	551	74.36	78	20	0	530	297	474	551	1e-19	97.1	[OR] KOG0010 Ubiquitin-like protein
31458_Transcript_1/2_Confidence_1.000_Length_1088_45	1088	At3g01790	137	78.74	127	27	0	199	579	3	129	2e-54	211	[J] KOG3203 Mitochondrial/chloroplast ribosomal protein L13
3147_Transcript_4/7_Confidence_0.632_Length_3476_45	3476	At1g05200	948	58.1	895	366	5	635	3292	46	940	0	1017	[PET] KOG1052 Glutamate-gated kainate-type ion channel receptor subunit GluR5 and related subunits
3152_Transcript_1/3_Confidence_0.500_Length_415_45	415	At5g44110	282	92.06	63	5	0	185	373	105	167	3e-29	125	[RK] KOG2355 Predicted ABC-type transport, ATPase component/CCR4 associated factor
3152_Transcript_2/3_Confidence_0.667_Length_774_45	774	At1g03900_2	290	82.39	159	28	0	57	533	14	172	1e-72	271	[RK] KOG2355 Predicted ABC-type transport, ATPase component/CCR4 associated factor
3162_Transcript_3/4_Confidence_0.667_Length_3103_45	3103	At1g58060	1453	67.67	631	201	2	131	2020	585	1213	0	816	[A] KOG0920 ATP-dependent RNA helicase A
31633_Transcript_1/1_Confidence_1.000_Length_552_45	552	At2g17290	544	80.43	92	18	0	552	277	453	544	2e-39	160	[T] KOG0032 Ca2+/calmodulin-dependent protein kinase, EF-Hand protein superfamily
31637_Transcript_6/6_Confidence_0.583_Length_2292_45	2292	At1g35647	1495	46.98	215	101	4	1388	756	114	319	4e-102	194	[R] KOG0017 FOG: Transposon-encoded proteins with TYA, reverse transcriptase, integrase domains in various combinations
3165_Transcript_1/1_Confidence_1.000_Length_2518_45	2518	At5g63190	729	65.6	721	217	5	2437	362	5	723	0	854	[T] KOG0403 Neoplastic transformation suppressor Pdcd4/MA-3, contains MA3 domain
31673_Transcript_1/2_Confidence_1.000_Length_843_45	843	At5g64220	1014	80.74	135	26	0	588	184	19	153	1e-64	244	[S] KOG0520 Uncharacterized conserved protein, contains IPT/TIG domain
3167_Transcript_1/7_Confidence_0.312_Length_1212_45	1212	At3g08850	1384	81.57	369	67	1	1208	102	58	425	4e-178	622	[D] KOG1517 Guanine nucleotide binding protein MIP1
31727_Transcript_1/1_Confidence_1.000_Length_274_45	274	At1g72150	573	62.9	62	23	0	7	192	497	558	1e-17	86.7	[I] KOG1471 Phosphatidylinositol transfer protein SEC14 and related proteins
31729_Transcript_1/1_Confidence_1.000_Length_729_45	729	At1g57860	164	84.76	164	25	0	666	175	1	164	2e-82	303	[J] KOG1732 60S ribosomal protein L21
31740_Transcript_1/1_Confidence_1.000_Length_542_45	542	At3g58630	311	48.72	78	38	1	1	234	221	296	5e-07	52.4	[K] KOG4282 Transcription factor GT-2 and related proteins, contains trihelix DNA-binding/SANT domain
31754_Transcript_1/1_Confidence_1.000_Length_307_45	307	At2g13675	878	81.19	101	19	0	2	304	419	519	1e-33	139	[M] KOG0916 1,3-beta-glucan synthase/callose synthase catalytic subunit
31757_Transcript_1/2_Confidence_1.000_Length_902_45	902	At5g09920	138	51.45	138	67	0	627	214	1	138	5e-60	229	[K] KOG2351 RNA polymerase II, fourth largest subunit
31761_Transcript_2/3_Confidence_0.714_Length_1249_45	1249	At1g68570	596	55.84	317	111	4	1235	297	277	568	4e-96	350	[E] KOG1237 H+/oligopeptide symporter
3177_Transcript_3/3_Confidence_0.667_Length_2521_45	2521	At4g36860	542	70.03	297	87	1	1249	365	243	539	2e-111	402	[TZ] KOG1703 Adaptor protein Enigma and related PDZ-LIM proteins
31783_Transcript_1/1_Confidence_1.000_Length_331_45	331	At4g18440	467	51.11	90	42	2	63	326	34	123	3e-16	82	[F] KOG2700 Adenylosuccinate lyase
3178_Transcript_2/3_Confidence_0.667_Length_1001_45	1001	At3g55080	486	48.17	164	84	1	105	593	46	209	2e-54	152	[S] KOG1338 Uncharacterized conserved protein
31795_Transcript_1/1_Confidence_1.000_Length_1678_45	1678	At5g14220	504	62.88	493	162	7	151	1614	19	495	6e-167	586	[H] KOG1276 Protoporphyrinogen oxidase
31812_Transcript_1/1_Confidence_1.000_Length_515_45	515	At2g22500	313	82.14	84	15	0	3	254	230	313	2e-33	139	[C] KOG0759 Mitochondrial oxoglutarate/malate carrier proteins
31823_Transcript_1/1_Confidence_1.000_Length_251_45	251	At2g29500	153	74.19	31	8	0	251	159	123	153	2e-06	49.3	[O] KOG0710 Molecular chaperone (small heat-shock protein Hsp26/Hsp42)
31837_Transcript_1/1_Confidence_1.000_Length_456_45	456	At1g22360	481	52.41	145	68	1	435	1	115	258	2e-38	155	[GC] KOG1192 UDP-glucuronosyl and UDP-glucosyl transferase
31882_Transcript_1/1_Confidence_1.000_Length_666_45	666	At1g31760	112	62.03	79	30	0	159	395	32	110	2e-22	103	[K] KOG1946 RNA polymerase I transcription factor UAF
31902_Transcript_2/3_Confidence_0.778_Length_1126_45	1126	At3g56150	900	67.77	242	74	2	1	714	595	836	5e-91	333	[J] KOG1076 Translation initiation factor 3, subunit c (eIF-3c)
31913_Transcript_1/1_Confidence_1.000_Length_281_45	281	At5g55910	498	77.14	35	8	0	176	280	407	441	2e-08	55.8	[R] KOG0610 Putative serine/threonine protein kinase
31922_Transcript_1/1_Confidence_1.000_Length_445_45	445	At3g56760	577	64	125	34	4	361	5	1	120	4e-35	145	[T] KOG0032 Ca2+/calmodulin-dependent protein kinase, EF-Hand protein superfamily
31942_Transcript_1/1_Confidence_1.000_Length_1255_45	1255	At4g29920	1017	30.43	391	216	11	3	1040	434	813	1e-34	145	[O] KOG1051 Chaperone HSP104 and related ATP-dependent Clp proteases
3194_Transcript_1/2_Confidence_1.000_Length_3116_45	3116	At1g06590	221	74.54	216	55	0	2183	2830	2	217	8e-80	297	[DO] KOG4322 Anaphase-promoting complex (APC), subunit 5
31958_Transcript_1/1_Confidence_1.000_Length_759_45	759	At5g01430	140	80.71	140	27	0	611	192	1	140	4e-65	246	[P] KOG1743 Ferric reductase-like proteins
31970_Transcript_1/2_Confidence_1.000_Length_354_45	354	At1g05010	323	67.06	85	23	3	1	243	239	322	2e-20	95.9	[QR] KOG0143 Iron/ascorbate family oxidoreductases
31994_Transcript_1/2_Confidence_1.000_Length_1679_45	1679	At5g65720	453	73.63	455	110	3	1668	313	6	453	0	643	[E] KOG1549 Cysteine desulfurase NFS1
31998_Transcript_1/1_Confidence_1.000_Length_997_45	997	At5g17230	422	85.05	281	42	0	996	154	136	416	7e-139	491	[I] KOG1459 Squalene synthetase
32025_Transcript_1/1_Confidence_1.000_Length_809_45	809	At5g20930	799	77.32	194	34	2	1	552	495	688	2e-82	303	[T] KOG1151 Tousled-like protein kinase
32037_Transcript_1/1_Confidence_1.000_Length_417_45	417	At4g02750	781	47.3	74	39	0	417	196	617	690	8e-16	80.9	[R] KOG4197 FOG: PPR repeat
3207_Transcript_1/7_Confidence_0.111_Length_383_45	383	At5g04500	764	71.43	126	36	0	3	380	74	199	1e-52	202	[GMW] KOG1022 Acetylglucosaminyltransferase EXT2/exostosin 2
32094_Transcript_1/1_Confidence_1.000_Length_308_45	308	At1g71490	681	58.25	103	42	1	1	306	379	481	2e-30	129	[R] KOG4197 FOG: PPR repeat
32102_Transcript_1/1_Confidence_1.000_Length_877_45	877	At5g27150	538	51.92	104	49	1	230	541	427	529	1e-17	60.1	[P] KOG1965 Sodium/hydrogen exchanger protein
32130_Transcript_1/1_Confidence_1.000_Length_442_45	442	At4g29920	1017	38.2	89	37	3	109	339	469	551	5e-09	58.5	[O] KOG1051 Chaperone HSP104 and related ATP-dependent Clp proteases
32212_Transcript_1/1_Confidence_1.000_Length_256_45	256	At2g29580	483	86.05	43	6	0	131	3	1	43	7e-17	84	[R] KOG0153 Predicted RNA-binding protein (RRM superfamily)
32216_Transcript_1/2_Confidence_1.000_Length_473_45	473	At2g38090	291	67.16	67	16	2	275	75	139	199	7e-17	84.7	[O] KOG0724 Zuotin and related molecular chaperones (DnaJ superfamily), contains DNA-binding domains
3223_Transcript_2/8_Confidence_0.375_Length_1145_45	1145	At5g20620	382	88.24	306	7	1	1	831	56	361	9e-142	501	[OR] KOG0001 Ubiquitin and ubiquitin-like proteins
32252_Transcript_1/1_Confidence_1.000_Length_312_45	312	At3g18290	1254	49.47	95	48	0	24	308	297	391	2e-21	99.4	[R] KOG1940 Zn-finger protein
32268_Transcript_1/1_Confidence_1.000_Length_1308_45	1308	At3g03440	417	57.31	349	138	3	2	1015	63	411	5e-86	317	[S] KOG0167 FOG: Armadillo/beta-catenin-like repeats
3227_Transcript_2/2_Confidence_1.000_Length_1286_45	1286	At2g38760	321	50.93	322	150	3	1134	187	1	320	1e-80	298	[U] KOG0819 Annexin
32286_Transcript_1/1_Confidence_1.000_Length_895_45	895	At3g57330	1025	68.88	196	57	1	1	588	832	1023	4e-67	253	[P] KOG0204 Calcium transporting ATPase
322_Transcript_1/1_Confidence_1.000_Length_916_45	916	At1g18720	206	51.47	204	94	2	719	123	1	204	4e-56	216	[S] KOG3292 Predicted membrane protein
3231_Transcript_2/3_Confidence_0.769_Length_2205_45	2205	At1g10950	589	83.45	562	90	2	2054	378	28	589	0	839	[U] KOG1277 Endosomal membrane proteins, EMP70
32371_Transcript_1/1_Confidence_1.000_Length_240_45	240	At5g38840	730	80	25	5	0	238	164	706	730	4e-07	51.6	[R] KOG1881 Anion exchanger adaptor protein Kanadaptin, contains FHA domain
3239_Transcript_3/4_Confidence_0.700_Length_1537_45	1537	At2g16990	418	44.74	76	40	1	570	349	338	413	4e-10	65.1	[R] KOG2816 Predicted transporter ADD1 (major facilitator superfamily)
323_Transcript_1/3_Confidence_0.667_Length_1751_45	1751	At1g67300	493	68.6	293	86	3	44	910	4	294	4e-172	388	[R] KOG0254 Predicted transporter (major facilitator superfamily)
323_Transcript_3/3_Confidence_0.667_Length_1789_45	1789	At1g67300	493	70.82	490	137	3	44	1501	4	491	0	638	[R] KOG0254 Predicted transporter (major facilitator superfamily)
3240_Transcript_1/3_Confidence_0.600_Length_926_45	926	At5g65180	439	50.72	209	103	0	248	874	1	209	2e-58	224	[A] KOG2669 Regulator of nuclear mRNA
3241_Transcript_1/2_Confidence_1.000_Length_3692_45	3692	At5g19400	1092	51.91	524	235	8	141	1700	1	511	2e-163	486	[A] KOG2162 Nonsense-mediated mRNA decay protein
32444_Transcript_1/1_Confidence_1.000_Length_271_45	271	At4g22010	541	80.49	41	8	0	142	264	19	59	5e-15	77.8	[Q] KOG1263 Multicopper oxidases
32467_Transcript_1/1_Confidence_1.000_Length_239_45	239	At1g77330	315	75.51	49	12	0	151	5	3	51	1e-15	80.1	[QR] KOG0143 Iron/ascorbate family oxidoreductases
32515_Transcript_1/1_Confidence_1.000_Length_253_45	253	At3g60540	81	72.73	44	12	0	50	181	36	79	2e-12	68.9	[O] KOG3457 Sec61 protein translocation complex, beta subunit
32537_Transcript_1/1_Confidence_1.000_Length_273_45	273	At1g23090	631	77.78	90	20	0	3	272	97	186	6e-27	117	[P] KOG0236 Sulfate/bicarbonate/oxalate exchanger SAT-1 and related transporters (SLC26 family)
32542_Transcript_1/1_Confidence_1.000_Length_1140_45	1140	At5g51570	292	80.57	283	54	1	62	910	11	292	5e-119	426	[C] KOG2620 Prohibitins and stomatins of the PID superfamily
32557_Transcript_1/2_Confidence_1.000_Length_584_45	584	At1g54730	452	62.41	133	50	0	181	579	44	176	8e-44	174	[R] KOG0254 Predicted transporter (major facilitator superfamily)
32558_Transcript_2/2_Confidence_1.000_Length_1391_45	1391	At3g06130	473	50	102	43	3	10	300	1	99	7e-21	100	[P] KOG1603 Copper chaperone
32589_Transcript_1/1_Confidence_1.000_Length_254_45	254	At5g37570	550	40.48	84	50	0	253	2	138	221	3e-14	75.5	[R] KOG4197 FOG: PPR repeat
32595_Transcript_1/1_Confidence_1.000_Length_616_45	616	At5g04040	825	58.1	210	41	5	615	1	504	671	3e-55	213	[R] KOG2214 Predicted esterase of the alpha-beta hydrolase superfamily
32603_Transcript_1/2_Confidence_1.000_Length_834_45	834	At4g17640	282	87.76	98	12	0	381	674	185	282	1e-102	200	[TDK] KOG3092 Casein kinase II, beta subunit
32648_Transcript_1/1_Confidence_1.000_Length_737_45	737	At3g15640	176	63.03	119	43	1	148	504	45	162	7e-39	159	[C] KOG3352 Cytochrome c oxidase, subunit Vb/COX4
32683_Transcript_1/1_Confidence_1.000_Length_499_45	499	At3g04470	640	51.09	137	55	3	3	413	489	613	5e-29	125	[R] KOG0522 Ankyrin repeat protein
3268_Transcript_3/5_Confidence_0.765_Length_2761_45	2761	At3g22330	620	61.24	387	141	2	230	1390	94	471	1e-131	469	[A] KOG0331 ATP-dependent RNA helicase
326_Transcript_2/2_Confidence_1.000_Length_766_45	766	At2g30330	152	57.36	129	55	0	602	216	21	149	1e-38	158	[K] KOG3390 General control of amino-acid synthesis 5-like 1
32708_Transcript_1/1_Confidence_1.000_Length_359_45	359	At5g37030	638	56.9	116	48	1	343	2	509	624	7e-35	143	[A] KOG1801 tRNA-splicing endonuclease positive effector (SEN1)
32712_Transcript_1/1_Confidence_1.000_Length_676_45	676	At4g36680	412	52.68	224	101	5	670	2	61	280	2e-53	207	[R] KOG4197 FOG: PPR repeat
3271_Transcript_6/7_Confidence_0.400_Length_810_45	810	At1g01650	491	78.33	180	39	0	773	234	306	485	5e-83	305	[R] KOG2442 Uncharacterized conserved protein, contains PA domain
3272_Transcript_1/2_Confidence_1.000_Length_1718_45	1718	At1g25280	445	69.91	452	112	11	313	1617	1	445	6e-158	556	[R] KOG2502 Tub family proteins
3273_Transcript_1/5_Confidence_0.556_Length_1095_45	1095	At2g40600	191	67.46	169	46	1	150	629	10	178	2e-60	231	[BK] KOG2633 Hismacro and SEC14 domain-containing proteins
32745_Transcript_1/3_Confidence_0.500_Length_442_45	442	At5g16650	128	60.66	61	24	0	439	257	44	104	2e-14	76.6	[O] KOG0714 Molecular chaperone (DnaJ superfamily)
32795_Transcript_1/1_Confidence_1.000_Length_1451_45	1451	At5g42620	545	77.1	297	64	2	520	1407	57	350	5e-132	469	[MV] KOG2556 Leishmanolysin-like peptidase (Peptidase M8 family)
32832_Transcript_1/2_Confidence_1.000_Length_1169_45	1169	At5g01520	242	62.34	239	90	0	175	891	1	239	2e-83	307	[O] KOG1039 Predicted E3 ubiquitin ligase
32856_Transcript_2/5_Confidence_0.733_Length_1655_45	1655	At5g12250	449	90.7	430	40	0	1577	288	1	430	0	787	[Z] KOG1375 Beta tubulin
32869_Transcript_1/1_Confidence_1.000_Length_275_45	275	At1g61850	1265	89.66	29	3	0	145	231	522	550	9e-12	55.1	[I] KOG4231 Intracellular membrane-bound Ca2+-independent phospholipase A2
32894_Transcript_3/5_Confidence_0.400_Length_601_45	601	At5g42560	326	42.11	57	33	0	556	386	115	171	9e-09	58.5	[V] KOG1726 HVA22/DP1 gene product-related proteins
32905_Transcript_1/1_Confidence_1.000_Length_224_45	224	At1g36035	1418	58.11	74	31	0	224	3	1021	1094	2e-20	95.5	[R] KOG0017 FOG: Transposon-encoded proteins with TYA, reverse transcriptase, integrase domains in various combinations
32906_Transcript_1/1_Confidence_1.000_Length_251_45	251	At2g18940	822	67.07	82	27	0	5	250	302	383	5e-26	114	[R] KOG4197 FOG: PPR repeat
33005_Transcript_1/1_Confidence_1.000_Length_389_45	389	At2g35940	680	55.36	112	46	1	335	12	235	346	8e-27	117	[K] KOG0773 Transcription factor MEIS1 and related HOX domain proteins
33007_Transcript_1/1_Confidence_1.000_Length_454_45	454	At4g16820	601	47.86	117	41	2	1	351	226	322	5e-20	95.1	[I] KOG4569 Predicted lipase
33025_Transcript_1/1_Confidence_1.000_Length_314_45	314	At1g05670_2	687	38.24	102	63	0	309	4	285	386	3e-16	82	[R] KOG4197 FOG: PPR repeat
33098_Transcript_1/1_Confidence_1.000_Length_306_45	306	At5g64220	1014	78.05	41	9	0	255	133	19	59	9e-14	73.6	[S] KOG0520 Uncharacterized conserved protein, contains IPT/TIG domain
3309_Transcript_3/4_Confidence_0.625_Length_1332_45	1332	At3g57470	989	71.86	295	82	1	170	1051	16	310	6e-121	432	[O] KOG0959 N-arginine dibasic convertase NRD1 and related Zn2+-dependent endopeptidases, insulinase superfamily
3311_Transcript_1/2_Confidence_1.000_Length_1645_45	1645	At1g42540	933	60.37	482	180	5	6	1421	422	902	2e-154	544	[PET] KOG1052 Glutamate-gated kainate-type ion channel receptor subunit GluR5 and related subunits
33120_Transcript_1/1_Confidence_1.000_Length_597_45	597	At4g27440	401	91.02	167	15	0	3	503	235	401	6e-75	278	[Q] KOG1208 Dehydrogenases with different specificities (related to short-chain alcohol dehydrogenases)
33165_Transcript_1/2_Confidence_1.000_Length_550_45	550	At1g29970_2	184	85.45	110	16	0	1	330	74	183	1e-51	201	[J] KOG0829 60S ribosomal protein L18A
33251_Transcript_2/4_Confidence_0.556_Length_1520_45	1520	At1g08750	424	86.85	289	38	0	1398	532	16	304	3e-146	517	[O] KOG1349 Gpi-anchor transamidase
33349_Transcript_1/2_Confidence_1.000_Length_433_45	433	At5g02540	350	63.86	83	30	0	433	185	255	337	2e-27	119	[Q] KOG1208 Dehydrogenases with different specificities (related to short-chain alcohol dehydrogenases)
33378_Transcript_1/1_Confidence_1.000_Length_220_45	220	At4g00060	1260	38.27	81	41	1	2	217	118	198	3e-08	55.5	[L] KOG1906 DNA polymerase sigma
33437_Transcript_1/2_Confidence_1.000_Length_348_45	348	At1g67500	1894	93.65	63	4	0	158	346	1286	1348	3e-27	118	[L] KOG0968 DNA polymerase zeta, catalytic subunit
3345_Transcript_2/2_Confidence_1.000_Length_1052_45	1052	At5g53180	429	76.1	205	49	0	436	1050	133	337	9e-87	318	[A] KOG1190 Polypyrimidine tract-binding protein
33520_Transcript_1/1_Confidence_1.000_Length_293_45	293	At2g01510	584	49.43	87	42	1	5	259	266	352	1e-19	93.2	[R] KOG4197 FOG: PPR repeat
33524_Transcript_1/1_Confidence_1.000_Length_339_45	339	At1g08070	741	36.04	111	71	0	3	335	544	654	2e-15	79.3	[R] KOG4197 FOG: PPR repeat
33561_Transcript_1/1_Confidence_1.000_Length_310_45	310	At2g05760	520	80	100	20	0	1	300	136	235	1e-39	159	[F] KOG1292 Xanthine/uracil transporters
33562_Transcript_1/1_Confidence_1.000_Length_376_45	376	At4g02930	454	87.18	39	5	0	224	108	146	184	1e-13	72.8	[J] KOG0460 Mitochondrial translation elongation factor Tu
3357_Transcript_1/1_Confidence_1.000_Length_863_45	863	At5g15750	194	68.72	179	44	1	202	702	15	193	9e-66	248	[A] KOG4655 U3 small nucleolar ribonucleoprotein (snoRNP) component
33584_Transcript_1/1_Confidence_1.000_Length_578_45	578	At4g21360	1308	32.67	150	91	2	462	13	309	448	5e-12	69.3	[R] KOG0017 FOG: Transposon-encoded proteins with TYA, reverse transcriptase, integrase domains in various combinations
33660_Transcript_1/1_Confidence_1.000_Length_385_45	385	At2g34400	617	51.97	127	56	1	382	2	321	442	1e-31	132	[R] KOG4197 FOG: PPR repeat
33663_Transcript_1/1_Confidence_1.000_Length_360_45	360	At4g07370	531	35.4	113	64	4	24	356	149	254	2e-09	58.9	[R] KOG0017 FOG: Transposon-encoded proteins with TYA, reverse transcriptase, integrase domains in various combinations
33667_Transcript_1/1_Confidence_1.000_Length_540_45	540	At2g33590	321	61.64	73	27	1	528	313	40	112	9e-20	94.7	[V] KOG1502 Flavonol reductase/cinnamoyl-CoA reductase
3366_Transcript_2/4_Confidence_0.625_Length_703_45	703	At1g29810	148	73.39	124	32	1	127	498	22	144	3e-50	196	[K] KOG4073 Pterin carbinolamine dehydratase PCBD/dimerization cofactor of HNF1
33690_Transcript_1/1_Confidence_1.000_Length_1083_45	1083	At2g18670	181	52.63	57	27	0	1035	865	109	165	7e-13	73.6	[O] KOG0800 FOG: Predicted E3 ubiquitin ligase
33749_Transcript_1/1_Confidence_1.000_Length_261_45	261	At3g59140	1389	59.3	86	35	0	1	258	214	299	9e-23	103	[Q] KOG0054 Multidrug resistance-associated protein/mitoxantrone resistance protein, ABC superfamily
33754_Transcript_1/1_Confidence_1.000_Length_262_45	262	At5g10980	136	100	54	0	0	1	162	83	136	6e-24	107	[B] KOG1745 Histones H3 and H4
3378_Transcript_1/1_Confidence_1.000_Length_1793_45	1793	At2g32160	424	76	275	65	1	815	1636	143	417	2e-124	445	[G] KOG2798 Putative trehalase
3379_Transcript_4/6_Confidence_0.538_Length_2217_45	2217	At5g19130	696	49.37	711	317	13	93	2165	8	695	4e-175	613	[O] KOG3566 Glycosylphosphatidylinositol anchor attachment protein GAA1
3379_Transcript_5/6_Confidence_0.462_Length_609_45	609	At5g19130	696	54.88	82	37	0	8	253	14	95	3e-17	86.7	[O] KOG3566 Glycosylphosphatidylinositol anchor attachment protein GAA1
33802_Transcript_1/1_Confidence_1.000_Length_222_45	222	At5g26010	337	58.97	39	16	0	2	118	70	108	4e-07	51.6	[T] KOG0698 Serine/threonine protein phosphatase
3381_Transcript_2/2_Confidence_1.000_Length_1307_45	1307	At4g11030	666	68.15	336	107	0	1307	300	17	352	1e-138	491	[I] KOG1256 Long-chain acyl-CoA synthetases (AMP-forming)
33847_Transcript_1/1_Confidence_1.000_Length_559_45	559	At3g52890	934	69.73	185	55	1	557	3	468	651	3e-57	219	[R] KOG0610 Putative serine/threonine protein kinase
33878_Transcript_1/1_Confidence_1.000_Length_319_45	319	At3g13770	628	53.77	106	49	0	2	319	478	583	1e-27	119	[R] KOG4197 FOG: PPR repeat
3389_Transcript_1/2_Confidence_1.000_Length_844_45	844	At2g21600	195	70.49	183	53	1	268	813	7	189	9e-60	228	[U] KOG1688 Golgi proteins involved in ER retention (RER)
33902_Transcript_1/1_Confidence_1.000_Length_714_45	714	At4g09040	225	42.17	166	90	3	588	109	56	221	1e-30	131	[R] KOG0118 FOG: RRM domain
33915_Transcript_1/1_Confidence_1.000_Length_384_45	384	At1g27285	1432	37.5	88	51	2	131	382	310	397	3e-10	62	[R] KOG0017 FOG: Transposon-encoded proteins with TYA, reverse transcriptase, integrase domains in various combinations
33917_Transcript_1/1_Confidence_1.000_Length_688_45	688	At3g22930	173	78.62	145	31	0	88	522	26	170	4e-62	236	[T] KOG0027 Calmodulin and related proteins (EF-Hand superfamily)
33924_Transcript_1/1_Confidence_1.000_Length_328_45	328	At3g54720	703	54.13	109	50	0	1	327	262	370	9e-28	120	[OPR] KOG2195 Transferrin receptor and related proteins containing the protease-associated (PA) domain
33945_Transcript_1/1_Confidence_1.000_Length_385_45	385	At5g48600	1241	51.16	129	62	1	384	1	698	826	1e-31	132	[BD] KOG0996 Structural maintenance of chromosome protein 4 (chromosome condensation complex Condensin, subunit C)
33965_Transcript_1/1_Confidence_1.000_Length_596_45	596	At1g22960	718	40	155	88	3	69	518	108	262	1e-23	107	[R] KOG4197 FOG: PPR repeat
33985_Transcript_1/1_Confidence_1.000_Length_398_45	398	At4g04290	403	43.86	57	32	0	3	173	171	227	3e-07	52.4	[R] KOG0017 FOG: Transposon-encoded proteins with TYA, reverse transcriptase, integrase domains in various combinations
34008_Transcript_1/1_Confidence_1.000_Length_450_45	450	At1g80480	444	69.8	149	45	0	449	3	78	226	1e-52	203	[H] KOG2743 Cobalamin synthesis protein
34009_Transcript_1/1_Confidence_1.000_Length_294_45	294	At4g13180	263	75.28	89	22	0	3	269	174	262	8e-35	143	[R] KOG0725 Reductases with broad range of substrate specificities
34040_Transcript_1/1_Confidence_1.000_Length_337_45	337	At1g64790	2428	55.1	49	21	1	149	292	2350	2398	2e-07	52.4	[J] KOG1242 Protein containing adaptin N-terminal region
34065_Transcript_1/2_Confidence_1.000_Length_712_45	712	At1g54050	155	35.77	137	79	2	96	500	5	134	4e-16	83.6	[O] KOG0710 Molecular chaperone (small heat-shock protein Hsp26/Hsp42)
3406_Transcript_1/1_Confidence_1.000_Length_693_45	693	At3g18580	217	65.81	155	51	1	11	469	63	217	6e-55	212	[L] KOG1653 Single-stranded DNA-binding protein
34093_Transcript_1/1_Confidence_1.000_Length_263_45	263	At5g49970_1	309	79.66	59	12	0	8	184	111	169	2e-20	78.6	[S] KOG2585 Uncharacterized conserved protein
3410_Transcript_2/3_Confidence_0.750_Length_2041_45	2041	At5g61970	627	64.27	627	186	5	1991	204	1	620	0	776	[U] KOG2460 Signal recognition particle, subunit Srp68
3414_Transcript_1/1_Confidence_1.000_Length_384_45	384	At5g14390	369	81.89	127	23	0	3	383	56	182	1e-46	182	[R] KOG1552 Predicted alpha/beta hydrolase
34189_Transcript_1/1_Confidence_1.000_Length_690_45	690	At5g04710	526	77.29	229	50	1	2	688	83	309	1e-103	374	[E] KOG2596 Aminopeptidase I zinc metalloprotease (M18)
3426_Transcript_1/4_Confidence_0.667_Length_2477_45	2477	At5g09390	354	44.07	295	140	7	2416	1565	11	291	2e-55	216	[R] KOG2950 Uncharacterized protein involved in protein-protein interaction, contains polyproline-binding GYF domain
34281_Transcript_1/1_Confidence_1.000_Length_295_45	295	At2g36530	444	83.87	31	4	1	295	203	243	272	5e-07	51.2	[G] KOG2670 Enolase
34297_Transcript_1/1_Confidence_1.000_Length_246_45	246	At2g10780	1611	43.06	72	38	2	34	246	702	771	3e-07	52	[R] KOG0017 FOG: Transposon-encoded proteins with TYA, reverse transcriptase, integrase domains in various combinations
34298_Transcript_1/1_Confidence_1.000_Length_647_45	647	At5g58940	466	63.27	196	71	1	59	646	135	329	1e-69	260	[T] KOG1187 Serine/threonine protein kinase
3429_Transcript_2/3_Confidence_0.600_Length_451_45	451	At5g52520	543	64.38	73	26	0	1	219	356	428	2e-24	109	[J] KOG4163 Prolyl-tRNA synthetase
342_Transcript_3/3_Confidence_0.800_Length_2024_45	2024	At3g50670	427	72.78	169	43	1	1863	1366	1	169	8e-54	210	[A] KOG0113 U1 small nuclear ribonucleoprotein (RRM superfamily)
34311_Transcript_1/1_Confidence_1.000_Length_957_45	957	At2g20830_1	123	46.79	109	58	0	436	762	8	116	3e-24	111	[S] KOG4595 Uncharacterized conserved protein
34318_Transcript_1/1_Confidence_1.000_Length_205_45	205	At4g18730	184	80.85	47	9	0	141	1	126	172	2e-18	87.4	[J] KOG0397 60S ribosomal protein L11
34328_Transcript_1/1_Confidence_1.000_Length_682_45	682	At2g30580	416	30.51	236	138	4	18	680	99	323	8e-13	72.4	[S] KOG2660 Locus-specific chromosome binding proteins
34345_Transcript_2/4_Confidence_0.444_Length_769_45	769	At5g40670	270	71.05	76	22	0	616	389	1	76	3e-29	127	[E] KOG3145 Cystine transporter Cystinosin
34348_Transcript_1/1_Confidence_1.000_Length_748_45	748	At4g36680	412	41.54	130	76	0	743	354	262	391	1e-22	105	[R] KOG4197 FOG: PPR repeat
3435_Transcript_3/3_Confidence_0.600_Length_3222_45	3222	At2g35040	545	80.83	532	102	0	2765	1170	14	545	0	812	[F] KOG2555 AICAR transformylase/IMP cyclohydrolase/methylglyoxal synthase
343_Transcript_3/3_Confidence_0.667_Length_2680_45	2680	At4g02020	898	44.78	719	294	16	2675	555	139	766	0	517	[K] KOG1079 Transcriptional repressor EZH1
34447_Transcript_1/1_Confidence_1.000_Length_248_45	248	At3g46540	307	62.96	81	30	0	244	2	69	149	7e-27	117	[F] KOG2056 Equilibrative nucleoside transporter protein
34460_Transcript_1/1_Confidence_1.000_Length_358_45	358	At1g79930	831	66.07	56	19	0	168	1	13	68	5e-14	74.3	[O] KOG0103 Molecular chaperones HSP105/HSP110/SSE1, HSP70 superfamily
3446_Transcript_2/4_Confidence_0.556_Length_454_45	454	At2g47170	181	98.31	59	1	0	1	177	122	180	2e-28	123	[U] KOG0070 GTP-binding ADP-ribosylation factor Arf1
3448_Transcript_1/1_Confidence_1.000_Length_272_45	272	At2g38330	539	79.59	49	9	1	68	214	108	155	6e-15	73.6	[R] KOG1347 Uncharacterized membrane protein, predicted efflux pump
34504_Transcript_1/1_Confidence_1.000_Length_210_45	210	At1g79600	711	68.66	67	21	0	8	208	134	200	7e-23	103	[R] KOG1235 Predicted unusual protein kinase
34538_Transcript_1/1_Confidence_1.000_Length_559_45	559	At3g44640	377	52.03	148	68	2	99	533	145	292	4e-39	159	[L] KOG4585 Predicted transposase
34597_Transcript_1/1_Confidence_1.000_Length_425_45	425	At3g61330	1352	41.67	96	44	4	139	423	252	336	3e-11	65.9	[R] KOG0017 FOG: Transposon-encoded proteins with TYA, reverse transcriptase, integrase domains in various combinations
345_Transcript_1/2_Confidence_1.000_Length_1481_45	1481	At5g10170	510	88.19	271	32	0	667	1479	132	402	4e-139	493	[I] KOG0693 Myo-inositol-1-phosphate synthase
34627_Transcript_1/1_Confidence_1.000_Length_262_45	262	At2g10780	1611	64.1	78	27	1	260	30	1193	1270	2e-25	112	[R] KOG0017 FOG: Transposon-encoded proteins with TYA, reverse transcriptase, integrase domains in various combinations
3464_Transcript_5/6_Confidence_0.222_Length_1017_45	1017	At1g01040	1909	33.33	192	109	2	28	546	1715	1906	2e-22	105	[A] KOG0701 dsRNA-specific nuclease Dicer and related ribonucleases
3464_Transcript_6/6_Confidence_0.500_Length_809_45	809	At1g01040	1909	32.47	194	110	3	28	552	1715	1906	5e-20	96.7	[A] KOG0701 dsRNA-specific nuclease Dicer and related ribonucleases
34665_Transcript_1/1_Confidence_1.000_Length_506_45	506	At3g52310	737	42.68	82	36	1	44	289	666	736	2e-12	70.5	[Q] KOG0061 Transporter, ABC superfamily (Breast cancer resistance protein)
34721_Transcript_1/1_Confidence_1.000_Length_240_45	240	At2g29760	738	57.69	78	32	1	5	235	322	399	8e-21	97.1	[R] KOG4197 FOG: PPR repeat
34731_Transcript_1/1_Confidence_1.000_Length_421_45	421	At5g50130	332	63.77	138	50	0	416	3	80	217	2e-45	179	[Q] KOG1208 Dehydrogenases with different specificities (related to short-chain alcohol dehydrogenases)
34735_Transcript_1/2_Confidence_1.000_Length_1345_45	1345	At2g36460	358	84.92	358	54	0	1323	250	1	358	4e-172	602	[G] KOG1557 Fructose-biphosphate aldolase
3474_Transcript_2/4_Confidence_0.700_Length_1842_45	1842	At1g65930	410	81.63	245	45	0	1736	1002	1	245	0	425	[C] KOG1526 NADP-dependent isocitrate dehydrogenase
3477_Transcript_1/3_Confidence_0.600_Length_397_45	397	At5g23320	197	62.07	58	22	0	4	177	112	169	3e-20	95.5	[O] KOG2628 Farnesyl cysteine-carboxyl methyltransferase
3477_Transcript_2/3_Confidence_0.600_Length_944_45	944	At5g23320	197	54.88	82	31	2	708	944	104	182	8e-21	99.8	[O] KOG2628 Farnesyl cysteine-carboxyl methyltransferase
34797_Transcript_1/1_Confidence_1.000_Length_349_45	349	At3g14570	1973	75.65	115	28	0	1	345	1613	1727	8e-48	186	[M] KOG0916 1,3-beta-glucan synthase/callose synthase catalytic subunit
34822_Transcript_1/1_Confidence_1.000_Length_381_45	381	At3g13770	628	37.4	131	77	2	381	1	107	236	1e-21	99.8	[R] KOG4197 FOG: PPR repeat
34844_Transcript_1/1_Confidence_1.000_Length_445_45	445	At5g64070	1121	56.72	67	24	1	202	2	3	64	3e-11	65.9	[TU] KOG0903 Phosphatidylinositol 4-kinase, involved in intracellular trafficking and secretion
34873_Transcript_1/1_Confidence_1.000_Length_241_45	241	At3g46130	256	85.29	34	5	0	85	186	8	41	2e-10	62.4	[K] KOG0048 Transcription factor, Myb superfamily
34890_Transcript_1/1_Confidence_1.000_Length_400_45	400	At5g59720	161	70.15	67	20	0	3	203	93	159	6e-22	100	[O] KOG0710 Molecular chaperone (small heat-shock protein Hsp26/Hsp42)
34891_Transcript_1/1_Confidence_1.000_Length_265_45	265	At1g24280	599	82.56	86	15	0	2	259	513	598	9e-38	153	[G] KOG0563 Glucose-6-phosphate 1-dehydrogenase
34907_Transcript_1/1_Confidence_1.000_Length_277_45	277	At2g12480	468	80.22	91	18	0	1	273	105	195	9e-41	163	[OE] KOG1282 Serine carboxypeptidases (lysosomal cathepsin A)
34928_Transcript_1/1_Confidence_1.000_Length_325_45	325	At1g66080	190	79.49	39	8	0	3	119	152	190	3e-14	75.1	[S] KOG4067 Uncharacterized conserved protein
34934_Transcript_1/1_Confidence_1.000_Length_202_45	202	At1g68900	656	46.27	67	36	0	1	201	131	197	2e-13	72.4	[R] KOG2382 Predicted alpha/beta hydrolase
34935_Transcript_1/1_Confidence_1.000_Length_361_45	361	At1g36035	1418	36.04	111	68	1	37	360	583	693	4e-15	78.2	[R] KOG0017 FOG: Transposon-encoded proteins with TYA, reverse transcriptase, integrase domains in various combinations
3493_Transcript_1/1_Confidence_1.000_Length_855_45	855	At1g12840	370	67.19	64	21	0	621	430	40	103	9e-18	89.4	[C] KOG2909 Vacuolar H+-ATPase V1 sector, subunit C
34945_Transcript_1/1_Confidence_1.000_Length_238_45	238	At5g67080	344	61.9	42	14	1	238	113	121	160	4e-08	54.7	[T] KOG0198 MEKK and related serine/threonine protein kinases
34967_Transcript_1/1_Confidence_1.000_Length_647_45	647	At2g01670	182	58.39	161	62	3	555	82	5	163	9e-48	188	[T] KOG2839 Diadenosine and diphosphoinositol polyphosphate phosphohydrolase
34971_Transcript_1/1_Confidence_1.000_Length_428_45	428	At2g47290	190	71.08	83	24	0	68	316	104	186	6e-30	127	[A] KOG3322 Ribonucleases P/MRP protein subunit
35000_Transcript_1/1_Confidence_1.000_Length_224_45	224	At3g61460	170	45.71	70	37	1	221	12	74	142	2e-13	72.8	[O] KOG0800 FOG: Predicted E3 ubiquitin ligase
35011_Transcript_2/2_Confidence_1.000_Length_581_45	581	At4g25630	320	86.9	84	11	0	446	195	237	320	2e-35	146	[A] KOG1596 Fibrillarin and related nucleolar RNA-binding proteins
35014_Transcript_1/1_Confidence_1.000_Length_252_45	252	At3g21420	364	69.51	82	24	1	8	250	262	343	6e-30	127	[QR] KOG0143 Iron/ascorbate family oxidoreductases
35020_Transcript_1/1_Confidence_1.000_Length_287_45	287	At1g77740	754	62.77	94	26	1	32	286	657	750	4e-25	111	[T] KOG0229 Phosphatidylinositol-4-phosphate 5-kinase
35031_Transcript_1/2_Confidence_1.000_Length_1263_45	1263	At4g16070	692	56.21	475	152	6	1263	7	80	554	8e-128	455	[IOT] KOG2088 Predicted lipase/calmodulin-binding heat-shock protein
35038_Transcript_1/1_Confidence_1.000_Length_234_45	234	At1g27480	413	54.17	72	31	2	213	1	72	142	1e-15	79.7	[I] KOG2369 Lecithin:cholesterol acyltransferase (LCAT)/Acyl-ceramide synthase
3504_Transcript_1/2_Confidence_1.000_Length_1687_45	1687	At5g65960	412	46.74	445	171	5	98	1345	1	408	4e-96	350	[S] KOG4273 Uncharacterized conserved protein
3505_Transcript_1/7_Confidence_0.739_Length_2649_45	2649	At4g32850	729	58.9	601	205	9	717	2432	127	714	0	653	[A] KOG2245 Poly(A) polymerase and related nucleotidyltransferases
35063_Transcript_1/1_Confidence_1.000_Length_304_45	304	At1g65780	1065	33.33	87	54	3	55	303	861	947	1e-07	53.1	[A] KOG1801 tRNA-splicing endonuclease positive effector (SEN1)
35186_Transcript_1/1_Confidence_1.000_Length_226_45	226	At3g14570	1973	60.81	74	22	2	224	3	1227	1293	9e-17	83.6	[M] KOG0916 1,3-beta-glucan synthase/callose synthase catalytic subunit
35189_Transcript_1/1_Confidence_1.000_Length_655_45	655	At1g65480	175	66.67	138	46	0	414	1	6	143	2e-51	200	[R] KOG3346 Phosphatidylethanolamine binding protein
35206_Transcript_1/1_Confidence_1.000_Length_492_45	492	At5g47750	586	76.05	167	34	2	490	2	276	440	2e-62	236	[R] KOG0610 Putative serine/threonine protein kinase
3520_Transcript_1/3_Confidence_0.600_Length_882_45	882	At4g05530	254	76.82	233	54	0	880	182	22	254	6e-89	325	[R] KOG0725 Reductases with broad range of substrate specificities
35296_Transcript_1/2_Confidence_1.000_Length_396_45	396	At3g59540	69	89.86	69	7	0	372	166	1	69	7e-31	130	[J] KOG3499 60S ribosomal protein L38
35305_Transcript_1/1_Confidence_1.000_Length_404_45	404	At1g74110	537	63.91	133	43	2	386	3	277	409	6e-42	167	[Q] KOG0156 Cytochrome P450 CYP2 subfamily
35361_Transcript_1/1_Confidence_1.000_Length_1668_45	1668	At1g11910	506	61.48	514	172	3	1650	115	17	506	4e-173	606	[O] KOG1339 Aspartyl protease
3538_Transcript_1/4_Confidence_0.700_Length_2186_45	2186	At5g18070	556	59.48	575	189	8	249	1949	16	554	0	654	[G] KOG2537 Phosphoglucomutase/phosphomannomutase
353_Transcript_1/3_Confidence_0.750_Length_854_45	854	At2g28620	1076	88.66	97	11	0	536	246	249	345	2e-82	174	[Z] KOG0243 Kinesin-like protein
35404_Transcript_1/1_Confidence_1.000_Length_250_45	250	At1g36110	745	67.47	83	27	0	2	250	545	627	9e-31	130	[R] KOG0017 FOG: Transposon-encoded proteins with TYA, reverse transcriptase, integrase domains in various combinations
35405_Transcript_1/1_Confidence_1.000_Length_1291_45	1291	At1g73460	1157	90.69	290	27	0	1291	422	868	1157	4e-159	559	[R] KOG0667 Dual-specificity tyrosine-phosphorylation regulated kinase
35437_Transcript_1/2_Confidence_1.000_Length_1052_45	1052	At4g11060	254	54.93	213	62	4	787	236	14	221	2e-58	224	[L] KOG1653 Single-stranded DNA-binding protein
35452_Transcript_1/1_Confidence_1.000_Length_393_45	393	At5g63550	531	51.54	130	61	2	8	391	81	210	5e-31	130	[B] KOG2266 Chromatin-associated protein Dek and related proteins, contains SAP DNA binding domain
35481_Transcript_1/1_Confidence_1.000_Length_634_45	634	At1g08810	280	57.29	96	31	2	632	345	84	169	3e-21	100	[K] KOG0048 Transcription factor, Myb superfamily
3551_Transcript_1/1_Confidence_1.000_Length_604_45	604	At4g27740	148	81.13	106	20	0	367	50	43	148	3e-46	182	[R] KOG3399 Predicted Yippee-type zinc-binding protein
35543_Transcript_1/1_Confidence_1.000_Length_1385_45	1385	At3g62220	361	65.83	360	117	3	142	1209	3	360	1e-129	462	[T] KOG1187 Serine/threonine protein kinase
35553_Transcript_1/1_Confidence_1.000_Length_203_45	203	At2g16440	720	71.64	67	19	0	201	1	159	225	8e-26	113	[L] KOG0478 DNA replication licensing factor, MCM4 component
35557_Transcript_1/2_Confidence_1.000_Length_966_45	966	At4g18040	235	66.84	193	63	1	197	775	43	234	6e-80	296	[J] KOG1670 Translation initiation factor 4F, cap-binding subunit (eIF-4E) and related cap-binding proteins
35564_Transcript_1/1_Confidence_1.000_Length_221_45	221	At2g29760	738	43.48	69	39	0	6	212	43	111	3e-11	65.5	[R] KOG4197 FOG: PPR repeat
35565_Transcript_1/1_Confidence_1.000_Length_339_45	339	At1g04290	155	58.82	51	21	0	339	187	105	155	2e-10	62.8	[R] KOG3328 HGG motif-containing thioesterase
35592_Transcript_1/1_Confidence_1.000_Length_1912_45	1912	At2g46890	322	70.26	269	80	0	153	959	43	311	9e-121	432	[R] KOG4650 Predicted steroid reductase
355_Transcript_4/10_Confidence_0.419_Length_2389_45	2389	At2g25430	653	63.24	672	176	14	2054	195	1	653	0	740	[TU] KOG0251 Clathrin assembly protein AP180 and related proteins, contain ENTH domain
3560_Transcript_1/2_Confidence_1.000_Length_1339_45	1339	At1g49970	387	60.22	367	139	4	1267	179	24	387	6e-103	373	[O] KOG0840 ATP-dependent Clp protease, proteolytic subunit
35627_Transcript_1/1_Confidence_1.000_Length_313_45	313	At4g20780	191	65.45	55	19	0	312	148	134	188	2e-14	75.9	[T] KOG0027 Calmodulin and related proteins (EF-Hand superfamily)
3562_Transcript_1/2_Confidence_1.000_Length_1001_45	1001	At1g24360	308	71.72	244	58	1	269	1000	52	284	9e-94	342	[I] KOG1200 Mitochondrial/plastidial beta-ketoacyl-ACP reductase
35669_Transcript_1/1_Confidence_1.000_Length_875_45	875	At3g63310	239	69.36	235	72	0	761	57	2	236	2e-80	297	[T] KOG2322 N-methyl-D-aspartate receptor glutamate-binding subunit
3566_Transcript_3/3_Confidence_0.714_Length_2186_45	2186	At4g21660	669	77.13	363	61	4	1440	418	283	645	9e-139	493	[A] KOG2330 Splicing factor 3b, subunit 2
35679_Transcript_1/1_Confidence_1.000_Length_484_45	484	At5g24520	341	56.64	143	52	3	86	484	12	154	1e-39	160	[S] KOG0290 Conserved WD40 repeat-containing protein AN11
3568_Transcript_1/1_Confidence_1.000_Length_3628_45	3628	At2g01980	1162	56.35	1166	427	18	3539	171	32	1158	0	1086	[P] KOG1965 Sodium/hydrogen exchanger protein
35690_Transcript_1/3_Confidence_0.600_Length_521_45	521	At5g57940	710	57.98	119	47	2	1	354	255	371	7e-38	154	[PT] KOG0498 K+-channel ERG and related proteins, contain PAS/PAC sensor domain
356_Transcript_3/10_Confidence_0.459_Length_4199_45	4199	At4g34100	1051	64.68	1005	275	14	3300	301	117	1046	0	1201	[A] KOG1609 Protein involved in mRNA turnover and stability
35737_Transcript_1/1_Confidence_1.000_Length_533_45	533	At1g36035	1418	33.9	177	105	3	7	528	643	810	1e-25	114	[R] KOG0017 FOG: Transposon-encoded proteins with TYA, reverse transcriptase, integrase domains in various combinations
3573_Transcript_1/1_Confidence_1.000_Length_1146_45	1146	At5g02540	350	59.05	337	119	1	106	1059	1	337	1e-99	361	[Q] KOG1208 Dehydrogenases with different specificities (related to short-chain alcohol dehydrogenases)
35759_Transcript_1/1_Confidence_1.000_Length_1203_45	1203	At4g33920	380	68.9	299	90	2	1202	315	41	339	1e-107	388	[T] KOG0700 Protein phosphatase 2C/pyruvate dehydrogenase (lipoamide) phosphatase
35776_Transcript_1/2_Confidence_1.000_Length_874_45	874	At3g63080	173	68.05	169	53	1	758	255	1	169	1e-63	241	[O] KOG1651 Glutathione peroxidase
3580_Transcript_4/4_Confidence_0.700_Length_1419_45	1419	At3g12290	299	81.66	289	53	0	418	1284	9	297	6e-133	473	[H] KOG0089 Methylenetetrahydrofolate dehydrogenase/methylenetetrahydrofolate cyclohydrolase
3584_Transcript_1/1_Confidence_1.000_Length_1179_45	1179	At4g10050	308	47.71	327	106	5	1033	83	20	291	7e-76	283	[R] KOG2564 Predicted acetyltransferases and hydrolases with the alpha/beta hydrolase fold
35937_Transcript_1/2_Confidence_1.000_Length_587_45	587	At4g36890	544	53.49	86	34	2	587	345	400	484	5e-20	95.9	[O] KOG1476 Beta-1,3-glucuronyltransferase B3GAT1/SQV-8
3593_Transcript_1/1_Confidence_1.000_Length_909_45	909	At2g22360	391	69.14	162	48	2	424	909	24	183	8e-55	212	[O] KOG0715 Molecular chaperone (DnaJ superfamily)
35991_Transcript_1/1_Confidence_1.000_Length_372_45	372	At4g29920	1017	33.33	114	71	2	371	45	643	756	6e-13	70.9	[O] KOG1051 Chaperone HSP104 and related ATP-dependent Clp proteases
36003_Transcript_2/2_Confidence_1.000_Length_1436_45	1436	At4g30560	733	79.3	343	64	2	312	1334	394	731	8e-146	515	[PT] KOG0498 K+-channel ERG and related proteins, contain PAS/PAC sensor domain
36077_Transcript_1/1_Confidence_1.000_Length_315_45	315	At2g48080	433	67.68	99	32	0	17	313	229	327	7e-38	153	[S] KOG4176 Uncharacterized conserved protein
36078_Transcript_1/1_Confidence_1.000_Length_718_45	718	At1g21060_2	138	81.16	138	26	0	156	569	1	138	9e-66	248	[S] KOG3267 Uncharacterized conserved protein
3610_Transcript_1/1_Confidence_1.000_Length_579_45	579	At4g17610	1850	39.62	159	75	5	459	1	349	492	3e-21	100	[A] KOG0839 RNA Methylase, SpoU family
36131_Transcript_1/1_Confidence_1.000_Length_332_45	332	At3g51670	409	58.82	85	34	1	12	266	323	406	5e-23	104	[I] KOG1471 Phosphatidylinositol transfer protein SEC14 and related proteins
36188_Transcript_1/1_Confidence_1.000_Length_281_45	281	At4g32610	557	69.23	52	16	0	22	177	498	549	5e-18	87.8	[C] KOG2536 MAM33, mitochondrial matrix glycoprotein
36218_Transcript_1/1_Confidence_1.000_Length_901_45	901	At1g69780	294	41.14	299	118	10	857	120	1	294	1e-47	188	[K] KOG0483 Transcription factor HEX, contains HOX and HALZ domains
3622_Transcript_1/1_Confidence_1.000_Length_474_45	474	At3g54950	488	43.33	90	45	1	473	222	378	467	1e-12	70.5	[I] KOG0513 Ca2+-independent phospholipase A2
3624_Transcript_1/2_Confidence_1.000_Length_2046_45	2046	At1g72280	469	73.89	406	102	2	68	1273	37	442	2e-167	588	[OU] KOG2608 Endoplasmic reticulum membrane-associated oxidoreductin involved in disulfide bond formation
3625_Transcript_1/1_Confidence_1.000_Length_1615_45	1615	At4g17890_1	538	60.33	421	145	9	1576	356	1	413	3e-125	447	[T] KOG0706 Predicted GTPase-activating protein
36300_Transcript_1/1_Confidence_1.000_Length_302_45	302	At5g06900	507	42.16	102	57	1	2	301	247	348	1e-19	93.2	[Q] KOG0156 Cytochrome P450 CYP2 subfamily
3630_Transcript_1/2_Confidence_1.000_Length_975_45	975	At1g79720	436	61.98	263	96	2	3	782	173	434	3e-77	286	[O] KOG1339 Aspartyl protease
36322_Transcript_1/1_Confidence_1.000_Length_272_45	272	At5g48600	1241	50	90	45	0	270	1	946	1035	2e-14	75.9	[BD] KOG0996 Structural maintenance of chromosome protein 4 (chromosome condensation complex Condensin, subunit C)
36336_Transcript_1/1_Confidence_1.000_Length_205_45	205	At2g15620	586	76.12	67	16	0	203	3	61	127	8e-26	113	[P] KOG0560 Sulfite reductase (ferredoxin)
36341_Transcript_1/1_Confidence_1.000_Length_308_45	308	At3g14570	1973	59.41	101	41	0	303	1	889	989	2e-29	125	[M] KOG0916 1,3-beta-glucan synthase/callose synthase catalytic subunit
36400_Transcript_1/1_Confidence_1.000_Length_325_45	325	At4g28880	307	52.38	63	4	1	137	325	168	204	3e-08	55.1	[T] KOG1164 Casein kinase (serine/threonine/tyrosine protein kinase)
36409_Transcript_1/1_Confidence_1.000_Length_235_45	235	At3g21240	556	60	50	20	0	77	226	20	69	2e-12	69.3	[I] KOG1176 Acyl-CoA synthetase
36434_Transcript_1/1_Confidence_1.000_Length_328_45	328	At1g01420	481	50	106	47	3	15	320	3	106	3e-14	75.1	[GC] KOG1192 UDP-glucuronosyl and UDP-glucosyl transferase
36455_Transcript_1/1_Confidence_1.000_Length_432_45	432	At2g26710	520	61.54	143	37	3	29	430	195	328	4e-42	168	[QI] KOG0157 Cytochrome P450 CYP4/CYP19/CYP26 subfamilies
36462_Transcript_1/1_Confidence_1.000_Length_470_45	470	At5g13290	401	70	100	30	0	6	305	302	401	6e-26	114	[T] KOG1187 Serine/threonine protein kinase
3648_Transcript_1/1_Confidence_1.000_Length_918_45	918	At1g48830	191	75.39	191	47	0	846	274	1	191	4e-82	303	[J] KOG3320 40S ribosomal protein S7
364_Transcript_2/5_Confidence_0.692_Length_709_45	709	At3g08720	471	77.78	117	25	1	1	351	255	370	2e-74	174	[RT] KOG0598 Ribosomal protein S6 kinase and related proteins
364_Transcript_4/5_Confidence_0.692_Length_953_45	953	At3g08730	465	85	80	12	0	1	240	249	328	2e-36	151	[RT] KOG0598 Ribosomal protein S6 kinase and related proteins
36501_Transcript_1/1_Confidence_1.000_Length_285_45	285	At2g40460	583	80.22	91	18	0	12	284	435	525	6e-39	157	[E] KOG1237 H+/oligopeptide symporter
36519_Transcript_1/3_Confidence_0.714_Length_1309_45	1309	At4g33700	411	67.76	397	107	3	1180	53	14	410	6e-144	509	[S] KOG2118 Predicted membrane protein, contains two CBS domains
36543_Transcript_1/1_Confidence_1.000_Length_363_45	363	At1g08290	337	79.03	62	13	0	1	186	258	319	5e-29	124	[R] KOG1721 FOG: Zn-finger
36544_Transcript_1/1_Confidence_1.000_Length_328_45	328	At3g30380	399	39.5	119	38	3	326	72	277	395	3e-13	72	[R] KOG1552 Predicted alpha/beta hydrolase
36566_Transcript_1/1_Confidence_1.000_Length_647_45	647	At1g13180	427	70.89	158	46	0	43	516	270	427	2e-62	237	[Z] KOG0678 Actin-related protein Arp2/3 complex, subunit Arp3
36582_Transcript_1/1_Confidence_1.000_Length_375_45	375	At1g13410	511	56.1	123	54	0	375	7	330	452	2e-38	155	[R] KOG4197 FOG: PPR repeat
3661_Transcript_2/4_Confidence_0.700_Length_1560_45	1560	At1g04990	400	35.25	383	186	10	1560	442	27	357	2e-63	241	[R] KOG1677 CCCH-type Zn-finger protein
3661_Transcript_3/4_Confidence_0.700_Length_1915_45	1915	At1g04990	400	39.91	218	108	5	1915	1271	27	224	1e-43	176	[R] KOG1677 CCCH-type Zn-finger protein
366_Transcript_3/5_Confidence_0.667_Length_1642_45	1642	At3g49690	310	85.71	77	11	0	55	285	1	77	2e-35	149	[K] KOG0048 Transcription factor, Myb superfamily
36745_Transcript_1/1_Confidence_1.000_Length_312_45	312	At3g52490	815	41.18	119	49	1	19	312	615	733	7e-19	90.5	[O] KOG1051 Chaperone HSP104 and related ATP-dependent Clp proteases
36769_Transcript_1/1_Confidence_1.000_Length_200_45	200	At1g06640	369	55.17	58	21	2	161	3	11	68	1e-08	56.6	[QR] KOG0143 Iron/ascorbate family oxidoreductases
36774_Transcript_1/1_Confidence_1.000_Length_312_45	312	At1g68560	915	78.64	103	21	1	3	311	190	291	3e-44	174	[G] KOG1065 Maltase glucoamylase and related hydrolases, glycosyl hydrolase family 31
36851_Transcript_1/1_Confidence_1.000_Length_752_45	752	At2g44480	517	49.34	227	114	1	750	70	292	517	7e-63	238	[G] KOG0626 Beta-glucosidase, lactase phlorizinhydrolase, and related proteins
36860_Transcript_1/1_Confidence_1.000_Length_349_45	349	At4g02350	771	66.07	112	38	0	3	338	23	134	3e-35	145	[U] KOG2176 Exocyst complex, subunit SEC15
36873_Transcript_1/1_Confidence_1.000_Length_283_45	283	At2g29970	1002	56.32	87	34	1	274	14	99	181	7e-20	94	[O] KOG1051 Chaperone HSP104 and related ATP-dependent Clp proteases
3692_Transcript_2/5_Confidence_0.636_Length_2395_45	2395	At3g18610	636	51.85	216	94	5	1120	476	353	559	2e-54	213	[K] KOG4210 Nuclear localization sequence binding protein
36979_Transcript_1/1_Confidence_1.000_Length_350_45	350	At5g57610_2	282	80.77	78	15	0	350	117	205	282	1e-34	142	[T] KOG0192 Tyrosine kinase specific for activated (GTP-bound) p21cdc42Hs
3697_Transcript_2/2_Confidence_1.000_Length_797_45	797	At3g18060	609	69.41	85	26	0	587	333	525	609	2e-31	134	[Z] KOG0318 WD40 repeat stress protein/actin interacting protein
36988_Transcript_1/1_Confidence_1.000_Length_453_45	453	At5g37030	638	38.79	116	66	1	382	50	9	124	2e-15	80.1	[A] KOG1801 tRNA-splicing endonuclease positive effector (SEN1)
37002_Transcript_2/2_Confidence_1.000_Length_259_45	259	At3g29160	512	83.33	42	7	0	1	126	196	237	4e-15	78.2	[T] KOG0583 Serine/threonine protein kinase
37062_Transcript_1/1_Confidence_1.000_Length_274_45	274	At5g35170	498	69.23	91	28	0	274	2	22	112	4e-32	134	[F] KOG3078 Adenylate kinase
37076_Transcript_1/1_Confidence_1.000_Length_370_45	370	At3g02160	397	39.67	121	59	1	323	3	15	135	1e-12	69.7	[K] KOG2389 Predicted bromodomain transcription factor
3707_Transcript_1/1_Confidence_1.000_Length_1760_45	1760	At1g26810	643	69.25	452	139	0	2	1357	191	642	0	641	[G] KOG2287 Galactosyltransferases
37092_Transcript_1/1_Confidence_1.000_Length_204_45	204	At4g03810	964	52.46	61	29	0	2	184	510	570	5e-13	71.2	[R] KOG0017 FOG: Transposon-encoded proteins with TYA, reverse transcriptase, integrase domains in various combinations
37157_Transcript_1/1_Confidence_1.000_Length_213_45	213	At5g16080	344	44	50	28	0	208	59	293	342	7e-06	47.4	[V] KOG1515 Arylacetamide deacetylase
3716_Transcript_2/4_Confidence_0.700_Length_1422_45	1422	At2g42690	412	36.61	437	197	16	95	1258	5	410	4e-59	227	[I] KOG4569 Predicted lipase
3718_Transcript_1/1_Confidence_1.000_Length_680_45	680	At4g37980	357	68.52	162	51	0	679	194	192	353	3e-59	226	[Q] KOG0023 Alcohol dehydrogenase, class V
37198_Transcript_1/1_Confidence_1.000_Length_411_45	411	At3g02600	314	74.26	136	34	1	3	410	59	193	1e-57	219	[I] KOG3030 Lipid phosphate phosphatase and related enzymes of the PAP2 family
3727_Transcript_5/8_Confidence_0.577_Length_1284_45	1284	At5g07900	405	34.78	161	104	1	6	485	239	399	1e-22	106	[KR] KOG1267 Mitochondrial transcription termination factor, mTERF
3727_Transcript_7/8_Confidence_0.577_Length_1044_45	1044	At5g07900	405	34.78	161	104	1	6	485	239	399	9e-23	106	[KR] KOG1267 Mitochondrial transcription termination factor, mTERF
3729_Transcript_1/3_Confidence_0.600_Length_733_45	733	At3g62830	445	75.76	198	13	1	733	140	269	431	7e-81	298	[GM] KOG1429 dTDP-glucose 4-6-dehydratase/UDP-glucuronic acid decarboxylase
37355_Transcript_1/1_Confidence_1.000_Length_365_45	365	At1g61570	87	73.33	75	19	1	2	226	12	85	1e-25	113	[U] KOG1733 Mitochondrial import inner membrane translocase, subunit TIM13
3736_Transcript_2/3_Confidence_0.600_Length_2039_45	2039	At4g21470_2	142	75.71	140	34	0	705	286	1	140	3e-60	231	[H] KOG3110 Riboflavin kinase
37391_Transcript_1/1_Confidence_1.000_Length_232_45	232	At1g17730	203	92.31	26	2	0	134	57	1	26	9e-07	50.4	[U] KOG3232 Vacuolar assembly/sorting protein DID2
3740_Transcript_5/6_Confidence_0.625_Length_2532_45	2532	At5g27600	698	70.03	694	201	3	83	2152	2	692	0	1012	[I] KOG1256 Long-chain acyl-CoA synthetases (AMP-forming)
37453_Transcript_1/1_Confidence_1.000_Length_275_45	275	At4g22760	889	50	90	45	0	271	2	550	639	9e-20	93.6	[R] KOG4197 FOG: PPR repeat
37464_Transcript_1/1_Confidence_1.000_Length_284_45	284	At4g20330	286	65.52	29	10	0	102	188	252	280	1e-06	36.6	[K] KOG3095 Transcription initiation factor IIE, beta subunit
37501_Transcript_1/1_Confidence_1.000_Length_378_45	378	At1g68470	455	46.48	71	36	1	370	158	382	450	3e-10	62	[GMW] KOG1021 Acetylglucosaminyltransferase EXT1/exostosin 1
37518_Transcript_1/1_Confidence_1.000_Length_220_45	220	At5g01110	729	49.32	73	37	0	1	219	266	338	6e-16	80.9	[R] KOG4197 FOG: PPR repeat
37550_Transcript_1/1_Confidence_1.000_Length_216_45	216	At5g61790	530	74.65	71	18	0	3	215	68	138	3e-27	118	[O] KOG0675 Calnexin
3755_Transcript_2/4_Confidence_0.556_Length_473_45	473	At5g35530	248	63.64	33	12	0	49	147	194	226	1e-10	52	[J] KOG3181 40S ribosomal protein S3
37568_Transcript_1/1_Confidence_1.000_Length_295_45	295	At2g18890	392	58.97	39	16	0	295	179	295	333	3e-08	55.5	[T] KOG1187 Serine/threonine protein kinase
3761_Transcript_1/1_Confidence_1.000_Length_1977_45	1977	At2g25740_2	498	47.47	495	212	8	230	1669	35	496	4e-121	434	[R] KOG1400 Predicted ATP-dependent protease PIL, contains LON domain
3767_Transcript_1/3_Confidence_0.600_Length_334_45	334	At1g29400	779	82.86	70	12	0	125	334	177	246	3e-29	125	[D] KOG4660 Protein Mei2, essential for commitment to meiosis, and related proteins
37701_Transcript_1/1_Confidence_1.000_Length_1226_45	1226	At3g27925	389	90.5	337	32	0	1223	213	53	389	3e-161	566	[O] KOG1320 Serine protease
3774_Transcript_1/1_Confidence_1.000_Length_292_45	292	At3g29775	1348	38.95	95	57	1	3	287	480	573	9e-12	67	[R] KOG0017 FOG: Transposon-encoded proteins with TYA, reverse transcriptase, integrase domains in various combinations
3779_Transcript_4/4_Confidence_0.769_Length_823_45	823	At1g53850	237	76.32	38	9	0	247	134	152	189	4e-15	63.9	[O] KOG0176 20S proteasome, regulatory subunit alpha type PSMA5/PUP2
37808_Transcript_1/1_Confidence_1.000_Length_402_45	402	At1g03540	609	38.35	133	79	1	4	402	215	344	2e-18	89.4	[R] KOG4197 FOG: PPR repeat
3785_Transcript_1/7_Confidence_0.650_Length_3910_45	3910	At3g55220	1214	77.04	1215	278	1	3860	216	1	1214	0	2060	[L] KOG1897 Damage-specific DNA binding complex, subunit DDB1
37871_Transcript_1/1_Confidence_1.000_Length_249_45	249	At2g13330	889	48.28	58	30	0	52	225	139	196	9e-09	57	[R] KOG0017 FOG: Transposon-encoded proteins with TYA, reverse transcriptase, integrase domains in various combinations
37893_Transcript_1/1_Confidence_1.000_Length_616_45	616	At2g05200	1229	41.54	195	112	1	33	611	305	499	1e-38	157	[R] KOG1075 FOG: Reverse transcriptase
37925_Transcript_1/1_Confidence_1.000_Length_204_45	204	At4g32440_2	57	69.44	36	11	0	203	96	15	50	2e-09	58.9	[R] KOG4675 Uncharacterized conserved protein, contains ENT domain
37945_Transcript_1/1_Confidence_1.000_Length_252_45	252	At5g21090	218	48.94	47	24	0	48	188	151	197	4e-06	48.1	[R] KOG0619 FOG: Leucine rich repeat
3794_Transcript_2/5_Confidence_0.647_Length_3671_45	3671	At3g03390	443	80.54	442	85	1	1807	3129	1	442	0	740	[R] KOG1421 Predicted signaling-associated protein (contains a PDZ domain)
37958_Transcript_1/1_Confidence_1.000_Length_412_45	412	At3g24000	633	68.61	137	43	0	411	1	469	605	4e-48	187	[R] KOG4197 FOG: PPR repeat
37975_Transcript_1/1_Confidence_1.000_Length_299_45	299	At1g31770	646	54.08	98	36	1	269	3	312	409	4e-26	114	[Q] KOG0061 Transporter, ABC superfamily (Breast cancer resistance protein)
38042_Transcript_1/1_Confidence_1.000_Length_641_45	641	At4g21560	209	77.23	101	21	1	633	331	108	206	3e-38	156	[U] KOG3284 Vacuolar sorting protein VPS28
38090_Transcript_1/1_Confidence_1.000_Length_246_45	246	At5g54180	500	30.86	81	55	1	7	246	146	226	6e-07	50.8	[KR] KOG1267 Mitochondrial transcription termination factor, mTERF
38115_Transcript_1/1_Confidence_1.000_Length_453_45	453	At5g05560	1678	41.03	156	80	5	5	448	480	631	9e-22	100	[DO] KOG1858 Anaphase-promoting complex (APC), subunit 1 (meiotic check point regulator/Tsg24)
38129_Transcript_1/1_Confidence_1.000_Length_206_45	206	At1g08070	741	43.94	66	37	0	199	2	555	620	5e-12	67.8	[R] KOG4197 FOG: PPR repeat
38152_Transcript_1/1_Confidence_1.000_Length_228_45	228	Hs19923727	840	64.47	76	27	0	1	228	667	742	3e-11	65.1	[L] KOG0480 DNA replication licensing factor, MCM6 component
38157_Transcript_1/1_Confidence_1.000_Length_398_45	398	At3g26060	216	83.33	114	19	0	2	343	102	215	2e-55	212	[O] KOG0855 Alkyl hydroperoxide reductase, thiol specific antioxidant and related enzymes
38189_Transcript_2/3_Confidence_0.600_Length_469_45	469	At1g23100	97	45.57	79	40	2	297	70	4	82	5e-10	62	[O] KOG1641 Mitochondrial chaperonin
38192_Transcript_1/1_Confidence_1.000_Length_327_45	327	At5g58520	604	72.94	85	23	0	2	256	514	598	4e-34	141	[T] KOG0192 Tyrosine kinase specific for activated (GTP-bound) p21cdc42Hs
38217_Transcript_1/1_Confidence_1.000_Length_344_45	344	At2g41080	563	55.26	114	51	0	1	342	406	519	2e-32	135	[R] KOG4197 FOG: PPR repeat
3823_Transcript_1/1_Confidence_1.000_Length_723_45	723	At5g08290	142	98.59	142	2	0	104	529	1	142	5e-79	292	[AD] KOG3414 Component of the U4/U6.U5 snRNP/mitosis protein DIM1
38245_Transcript_1/1_Confidence_1.000_Length_337_45	337	At4g25910	224	75.81	62	15	0	337	152	162	223	4e-11	64.7	[O] KOG2358 NifU-like domain-containing proteins
38255_Transcript_2/2_Confidence_1.000_Length_282_45	282	At2g47170	181	96	25	1	0	282	208	156	180	8e-08	53.9	[U] KOG0070 GTP-binding ADP-ribosylation factor Arf1
3826_Transcript_2/3_Confidence_0.571_Length_1804_45	1804	At5g09550	445	71.93	57	16	0	288	458	115	171	6e-30	90.1	[O] KOG1439 RAB proteins geranylgeranyltransferase component A (RAB escort protein)
3827_Transcript_1/4_Confidence_0.625_Length_1569_45	1569	At5g14420	468	62.59	433	140	7	1441	188	43	468	1e-147	521	[T] KOG1327 Copine
38283_Transcript_1/1_Confidence_1.000_Length_1126_45	1126	At3g18290	1254	55.46	366	158	4	1094	3	589	951	1e-110	398	[R] KOG1940 Zn-finger protein
3828_Transcript_10/11_Confidence_0.125_Length_4708_45	4708	At4g20850	1396	53.73	389	173	3	1381	215	1007	1388	2e-90	333	[O] KOG1114 Tripeptidyl peptidase II
3828_Transcript_11/11_Confidence_0.438_Length_2522_45	2522	At2g17700	546	64.18	349	111	4	1546	521	187	528	2e-122	438	[T] KOG0192 Tyrosine kinase specific for activated (GTP-bound) p21cdc42Hs
3828_Transcript_9/11_Confidence_0.219_Length_3916_45	3916	At4g20850	1396	63.3	1278	395	7	3916	215	141	1388	0	1556	[O] KOG1114 Tripeptidyl peptidase II
3829_Transcript_2/3_Confidence_0.625_Length_819_45	819	At2g37840	257	79.46	224	45	1	819	151	30	253	7e-102	368	[OUT] KOG0595 Serine/threonine-protein kinase involved in autophagy
38332_Transcript_2/2_Confidence_1.000_Length_615_45	615	At3g53740	112	82.14	112	18	1	87	416	1	112	3e-45	179	[J] KOG3452 60S ribosomal protein L36
38370_Transcript_1/1_Confidence_1.000_Length_969_45	969	At3g15290	294	74.13	259	67	0	2	778	26	284	5e-99	359	[I] KOG2304 3-hydroxyacyl-CoA dehydrogenase
38420_Transcript_1/1_Confidence_1.000_Length_405_45	405	At2g41670	391	75.54	139	29	1	404	3	47	185	2e-45	179	[R] KOG2485 Conserved ATP/GTP binding protein
38462_Transcript_1/1_Confidence_1.000_Length_214_45	214	At1g63000	301	77.42	31	7	0	3	95	82	112	8e-15	56.2	[G] KOG0747 Putative NAD+-dependent epimerases
38467_Transcript_1/2_Confidence_1.000_Length_1154_45	1154	At2g32670	220	62.15	214	81	0	201	842	7	220	2e-66	251	[U] KOG0859 Synaptobrevin/VAMP-like protein
38503_Transcript_1/2_Confidence_1.000_Length_766_45	766	At4g01070	480	50.19	257	122	2	4	765	113	366	2e-62	237	[GC] KOG1192 UDP-glucuronosyl and UDP-glucosyl transferase
3850_Transcript_1/2_Confidence_1.000_Length_1052_45	1052	At1g51730	252	66.8	247	72	3	966	244	1	243	6e-65	246	[S] KOG4018 Uncharacterized conserved protein, contains RWD domain
38579_Transcript_1/1_Confidence_1.000_Length_517_45	517	At5g25510	500	55.71	140	59	2	103	513	1	140	2e-36	150	[T] KOG2085 Serine/threonine protein phosphatase 2A, regulatory subunit
38663_Transcript_1/1_Confidence_1.000_Length_243_45	243	At5g15120	293	56.25	80	31	3	233	3	55	133	2e-20	95.5	[S] KOG4281 Uncharacterized conserved protein
38742_Transcript_1/1_Confidence_1.000_Length_687_45	687	At3g07130	532	63.3	218	74	3	683	33	310	522	6e-85	311	[G] KOG1378 Purple acid phosphatase
38749_Transcript_1/1_Confidence_1.000_Length_351_45	351	At1g02040	324	56.1	41	18	0	123	1	138	178	2e-07	52.8	[R] KOG1721 FOG: Zn-finger
38755_Transcript_1/1_Confidence_1.000_Length_513_45	513	At1g20330	361	74.42	43	11	0	511	383	312	354	3e-13	73.2	[IR] KOG1269 SAM-dependent methyltransferases
3880_Transcript_1/5_Confidence_0.636_Length_3067_45	3067	At3g27530	910	56.06	883	344	8	366	2978	41	891	0	859	[U] KOG0946 ER-Golgi vesicle-tethering protein p115
3880_Transcript_2/5_Confidence_0.636_Length_3225_45	3225	At3g27530	910	60.33	421	135	3	366	1619	41	432	7e-127	454	[U] KOG0946 ER-Golgi vesicle-tethering protein p115
38853_Transcript_1/1_Confidence_1.000_Length_448_45	448	At3g32110	1911	42.53	87	48	1	286	26	1737	1821	4e-09	58.9	[R] KOG1075 FOG: Reverse transcriptase
38854_Transcript_1/1_Confidence_1.000_Length_233_45	233	At2g14430	1277	33.77	77	50	1	1	231	878	953	1e-06	49.7	[R] KOG1075 FOG: Reverse transcriptase
388_Transcript_2/2_Confidence_1.000_Length_365_45	365	At3g52580	150	92.68	82	6	0	2	247	4	85	4e-41	156	[J] KOG0407 40S ribosomal protein S14
38934_Transcript_1/1_Confidence_1.000_Length_400_45	400	At5g23670	489	80.95	126	24	0	398	21	334	459	5e-54	207	[O] KOG1357 Serine palmitoyltransferase
3894_Transcript_1/3_Confidence_0.667_Length_1649_45	1649	At3g28345	1240	54.04	446	197	2	6	1337	784	1223	2e-133	474	[Q] KOG0055 Multidrug/pheromone exporter, ABC superfamily
38979_Transcript_1/1_Confidence_1.000_Length_216_45	216	At1g11960	786	68.12	69	22	0	216	10	48	116	5e-21	97.8	[R] KOG1134 Uncharacterized conserved protein
38996_Transcript_2/2_Confidence_1.000_Length_245_45	245	At5g67500	276	67.24	58	19	0	72	245	4	61	2e-16	82.4	[P] KOG3126 Porin/voltage-dependent anion-selective channel protein
38_Transcript_1/1_Confidence_1.000_Length_2220_45	2220	At1g17790	487	35.4	404	215	6	1824	679	20	399	1e-47	190	[K] KOG1474 Transcription initiation factor TFIID, subunit BDF1 and related bromodomain proteins
39104_Transcript_1/1_Confidence_1.000_Length_787_45	787	At2g45540	2946	58.52	270	95	4	3	785	147	408	9e-78	288	[U] KOG1787 Kinase A-anchor protein Neurobeachin and related BEACH and WD40 repeat proteins
39116_Transcript_1/1_Confidence_1.000_Length_556_45	556	At2g42800	462	61.67	180	69	0	16	555	84	263	2e-48	190	[R] KOG0619 FOG: Leucine rich repeat
39118_Transcript_1/1_Confidence_1.000_Length_298_45	298	At2g35660	412	65.66	99	33	1	297	1	283	380	5e-36	147	[CR] KOG2614 Kynurenine 3-monooxygenase and related flavoprotein monooxygenases
39119_Transcript_1/1_Confidence_1.000_Length_221_45	221	At2g35660	412	63.51	74	26	1	1	219	215	288	3e-24	108	[CR] KOG2614 Kynurenine 3-monooxygenase and related flavoprotein monooxygenases
39120_Transcript_1/1_Confidence_1.000_Length_487_45	487	At1g79720	436	50.47	107	53	0	164	484	17	123	9e-26	114	[O] KOG1339 Aspartyl protease
39163_Transcript_1/2_Confidence_1.000_Length_556_45	556	At4g34280_1	494	36.94	111	67	3	225	554	1	109	2e-11	67.4	[T] KOG0531 Protein phosphatase 1, regulatory subunit, and related proteins
39182_Transcript_1/1_Confidence_1.000_Length_431_45	431	At2g37900	575	60.63	127	50	0	31	411	18	144	5e-44	174	[E] KOG1237 H+/oligopeptide symporter
3922_Transcript_1/1_Confidence_1.000_Length_2357_45	2357	At5g63190	729	65.28	720	208	5	2272	236	5	723	0	863	[T] KOG0403 Neoplastic transformation suppressor Pdcd4/MA-3, contains MA3 domain
3925_Transcript_1/3_Confidence_0.667_Length_542_45	542	At1g03070	247	47.65	149	75	1	9	446	33	181	4e-33	139	[T] KOG2322 N-methyl-D-aspartate receptor glutamate-binding subunit
3928_Transcript_1/1_Confidence_1.000_Length_1147_45	1147	At1g52370	226	66.15	192	62	2	757	188	21	211	3e-57	221	[J] KOG1711 Mitochondrial/chloroplast ribosomal protein L22
39303_Transcript_1/1_Confidence_1.000_Length_286_45	286	At2g19570	301	58.57	70	19	2	279	100	103	172	4e-14	74.7	[F] KOG0833 Cytidine deaminase
39304_Transcript_1/1_Confidence_1.000_Length_405_45	405	At2g34660	1623	80	80	16	0	1	240	1413	1492	3e-31	131	[Q] KOG0054 Multidrug resistance-associated protein/mitoxantrone resistance protein, ABC superfamily
39355_Transcript_1/1_Confidence_1.000_Length_266_45	266	At3g16240	250	84.48	58	9	0	174	1	1	58	8e-21	97.1	[G] KOG0223 Aquaporin (major intrinsic protein family)
39384_Transcript_1/1_Confidence_1.000_Length_338_45	338	At2g36000	333	57.66	111	47	0	6	338	202	312	2e-32	135	[KR] KOG1267 Mitochondrial transcription termination factor, mTERF
39386_Transcript_1/1_Confidence_1.000_Length_248_45	248	At1g27285	1432	50	80	40	0	3	242	619	698	3e-18	88.6	[R] KOG0017 FOG: Transposon-encoded proteins with TYA, reverse transcriptase, integrase domains in various combinations
3938_Transcript_2/2_Confidence_1.000_Length_1425_45	1425	At1g35190	329	64.8	321	112	1	152	1114	8	327	2e-118	424	[QR] KOG0143 Iron/ascorbate family oxidoreductases
39399_Transcript_1/1_Confidence_1.000_Length_540_45	540	At3g54870	1070	71.93	171	48	0	28	540	347	517	7e-66	248	[Z] KOG0240 Kinesin (SMY1 subfamily)
39447_Transcript_1/1_Confidence_1.000_Length_1163_45	1163	At3g18630	330	64.62	277	94	2	1152	331	55	330	3e-101	367	[L] KOG2994 Uracil DNA glycosylase
39448_Transcript_2/2_Confidence_1.000_Length_1018_45	1018	At3g58500	299	74.42	43	11	0	217	345	8	50	1e-11	69.3	[T] KOG0371 Serine/threonine protein phosphatase 2A, catalytic subunit
3947_Transcript_1/1_Confidence_1.000_Length_1195_45	1195	At3g47450	569	65.75	365	114	2	3	1064	205	569	2e-140	497	[R] KOG1249 Predicted GTPases
3949_Transcript_3/4_Confidence_0.769_Length_996_45	996	At2g43650	520	58.18	55	21	2	596	760	12	64	9e-09	59.7	[B] KOG3118 Disrupter of silencing SAS10
39515_Transcript_1/2_Confidence_1.000_Length_357_45	357	At5g66730	500	90.2	51	5	0	203	355	35	85	1e-22	103	[R] KOG1721 FOG: Zn-finger
39559_Transcript_1/1_Confidence_1.000_Length_374_45	374	At3g14570	1973	57.26	124	53	0	372	1	1804	1927	1e-22	103	[M] KOG0916 1,3-beta-glucan synthase/callose synthase catalytic subunit
3960_Transcript_4/5_Confidence_0.500_Length_1178_45	1178	At5g47710	166	58.59	128	53	0	723	1106	37	164	5e-31	134	[R] KOG1030 Predicted Ca2+-dependent phospholipid-binding protein
39627_Transcript_1/1_Confidence_1.000_Length_285_45	285	At2g25210	44	100	33	0	0	285	187	12	44	6e-15	77.4	[J] KOG0002 60s ribosomal protein L39
39635_Transcript_1/1_Confidence_1.000_Length_954_45	954	At2g02860	594	43.88	98	39	1	403	648	421	518	6e-15	80.1	[G] KOG0637 Sucrose transporter and related proteins
39790_Transcript_1/1_Confidence_1.000_Length_262_45	262	At5g16600	327	82.22	45	8	0	145	11	88	132	7e-17	84	[K] KOG0048 Transcription factor, Myb superfamily
397_Transcript_1/1_Confidence_1.000_Length_781_45	781	At1g78900	623	90.51	158	15	0	781	308	466	623	1e-77	287	[C] KOG1352 Vacuolar H+-ATPase V1 sector, subunit A
39844_Transcript_1/1_Confidence_1.000_Length_237_45	237	At4g02930	454	87.5	24	3	0	72	1	311	334	7e-06	47.4	[J] KOG0460 Mitochondrial translation elongation factor Tu
39899_Transcript_1/1_Confidence_1.000_Length_582_45	582	At1g27970	126	70.59	119	35	0	574	218	7	125	2e-43	173	[U] KOG2104 Nuclear transport factor 2
398_Transcript_10/13_Confidence_0.159_Length_1455_45	1455	At5g42740	560	74.92	295	66	2	887	3	198	484	2e-116	417	[G] KOG2446 Glucose-6-phosphate isomerase
398_Transcript_8/13_Confidence_0.227_Length_1561_45	1561	At5g42740	560	85.56	270	39	0	1560	751	88	357	3e-133	474	[G] KOG2446 Glucose-6-phosphate isomerase
39972_Transcript_1/1_Confidence_1.000_Length_226_45	226	At5g48220	379	72.34	47	13	0	2	142	333	379	7e-14	73.9	[E] KOG4201 Anthranilate synthase component II
3998_Transcript_1/2_Confidence_1.000_Length_2099_45	2099	At3g54860	535	66.41	521	146	5	52	1539	1	517	0	694	[U] KOG1302 Vacuolar sorting protein VPS33/slp1 (Sec1 family)
39_Transcript_1/2_Confidence_1.000_Length_816_45	816	At5g13750	441	48.31	118	56	3	254	601	81	195	6e-19	93.2	[R] KOG2615 Permease of the major facilitator superfamily
40006_Transcript_1/1_Confidence_1.000_Length_304_45	304	At3g53700	754	63.73	102	36	1	2	304	621	722	1e-30	129	[R] KOG4197 FOG: PPR repeat
40061_Transcript_1/1_Confidence_1.000_Length_242_45	242	Hs4827071	177	44.12	34	19	0	44	145	54	87	5e-06	47.8	[O] KOG4400 E3 ubiquitin ligase interacting with arginine methyltransferase
40088_Transcript_1/1_Confidence_1.000_Length_226_45	226	At1g42375	1773	50	70	33	1	17	226	1681	1748	1e-13	73.2	[R] KOG0017 FOG: Transposon-encoded proteins with TYA, reverse transcriptase, integrase domains in various combinations
4008_Transcript_2/2_Confidence_1.000_Length_977_45	977	At2g32700	787	55.5	200	81	4	1	591	44	238	2e-49	194	[R] KOG0266 WD40 repeat-containing protein
40101_Transcript_1/1_Confidence_1.000_Length_243_45	243	At5g47090	310	57.14	70	30	0	33	242	15	84	5e-10	61.2	[S] KOG3044 Uncharacterized conserved protein
4012_Transcript_1/1_Confidence_1.000_Length_605_45	605	At1g56720	492	51.56	64	23	2	337	164	371	432	7e-16	59.3	[T] KOG1187 Serine/threonine protein kinase
40158_Transcript_1/1_Confidence_1.000_Length_337_45	337	At1g02170	379	48.33	120	44	3	1	306	260	379	2e-19	92.4	[DO] KOG1546 Metacaspase involved in regulation of apoptosis
4017_Transcript_2/3_Confidence_0.600_Length_1077_45	1077	At3g18160_2	222	53.49	215	99	1	113	754	1	215	3e-63	240	[S] KOG3096 Spliceosome-associated coiled-coil protein
4022_Transcript_2/8_Confidence_0.636_Length_2695_45	2695	At3g18370	774	54.81	509	216	7	1167	2693	221	715	3e-151	534	[R] KOG1012 Ca2+-dependent lipid-binding protein CLB1/vesicle protein vp115/Granuphilin A, contains C2 domain
4022_Transcript_7/8_Confidence_0.682_Length_3179_45	3179	At3g18370	774	51.22	656	262	9	278	2233	1	602	6e-177	620	[R] KOG1012 Ca2+-dependent lipid-binding protein CLB1/vesicle protein vp115/Granuphilin A, contains C2 domain
40235_Transcript_1/1_Confidence_1.000_Length_649_45	649	At2g20460	1461	50.24	209	104	0	11	637	1161	1369	8e-57	218	[R] KOG0017 FOG: Transposon-encoded proteins with TYA, reverse transcriptase, integrase domains in various combinations
402_Transcript_1/3_Confidence_0.714_Length_3336_45	3336	At4g31480	971	80.11	950	188	1	212	3061	23	971	0	1479	[U] KOG1058 Vesicle coat complex COPI, beta subunit
40346_Transcript_1/1_Confidence_1.000_Length_561_45	561	At3g12500	335	52.2	182	68	3	553	8	27	189	2e-40	163	[R] KOG4742 Predicted chitinase
40368_Transcript_1/1_Confidence_1.000_Length_223_45	223	At3g46610	665	39.13	69	42	0	5	211	518	586	2e-09	58.9	[R] KOG4197 FOG: PPR repeat
4039_Transcript_2/5_Confidence_0.636_Length_1739_45	1739	At5g52450	486	66.42	405	136	0	63	1277	26	430	2e-163	538	[R] KOG1347 Uncharacterized membrane protein, predicted efflux pump
403_Transcript_3/9_Confidence_0.565_Length_1736_45	1736	At5g28840	377	93.63	251	15	1	153	902	7	257	1e-139	495	[GM] KOG1429 dTDP-glucose 4-6-dehydratase/UDP-glucuronic acid decarboxylase
40435_Transcript_1/1_Confidence_1.000_Length_226_45	226	At1g18480_2	939	53.33	75	35	0	1	225	267	341	2e-17	85.5	[R] KOG4197 FOG: PPR repeat
40458_Transcript_1/2_Confidence_1.000_Length_1031_45	1031	At5g38070	259	69.23	52	16	0	941	786	50	101	5e-19	94	[A] KOG1609 Protein involved in mRNA turnover and stability
404_Transcript_1/2_Confidence_1.000_Length_1931_45	1931	At1g48790	505	53.98	515	219	8	1717	197	1	505	5e-147	520	[T] KOG2880 SMAD6 interacting protein AMSH, contains JAB/MPN/Mov34 domain
40509_Transcript_1/1_Confidence_1.000_Length_238_45	238	At5g40820	2810	48.78	82	39	1	237	1	1202	1283	8e-15	77	[TBLD] KOG0890 Protein kinase of the PI-3 kinase family involved in mitotic growth, DNA repair and meiotic recombination
40511_Transcript_1/1_Confidence_1.000_Length_468_45	468	At4g38200	1698	75.29	85	21	0	257	3	800	884	7e-55	132	[U] KOG0929 Guanine nucleotide exchange factor
4051_Transcript_1/2_Confidence_1.000_Length_3139_45	3139	At2g47000	1286	70.32	994	287	5	4	2976	298	1286	0	1289	[Q] KOG0055 Multidrug/pheromone exporter, ABC superfamily
40535_Transcript_1/1_Confidence_1.000_Length_367_45	367	At2g36890	298	79.63	108	22	0	44	367	1	108	7e-51	196	[K] KOG0048 Transcription factor, Myb superfamily
4053_Transcript_1/1_Confidence_1.000_Length_4502_45	4502	At3g11960	1329	51.39	1407	568	22	4473	331	13	1329	0	1289	[A] KOG1898 Splicing factor 3b, subunit 3
40544_Transcript_1/1_Confidence_1.000_Length_328_45	328	At1g01280	510	74.29	35	9	0	220	324	440	474	1e-09	60.1	[Q] KOG0156 Cytochrome P450 CYP2 subfamily
40551_Transcript_2/2_Confidence_1.000_Length_421_45	421	At4g27960	148	97.53	81	2	0	177	419	1	81	3e-43	172	[O] KOG0417 Ubiquitin-protein ligase
4056_Transcript_1/1_Confidence_1.000_Length_1159_45	1159	At3g07220	320	87.85	107	13	0	6	326	14	120	5e-51	200	[K] KOG2294 Transcription factor of the Forkhead/HNF3 family
40582_Transcript_1/1_Confidence_1.000_Length_789_45	789	At5g41060	410	51.58	190	75	6	789	232	231	407	5e-46	182	[R] KOG1311 DHHC-type Zn-finger proteins
4058_Transcript_1/4_Confidence_0.571_Length_828_45	828	At5g51280	591	84.47	161	25	0	1	483	187	347	2e-74	277	[A] KOG0341 DEAD-box protein abstrakt
40611_Transcript_1/1_Confidence_1.000_Length_330_45	330	At4g17380	574	81.65	109	20	0	4	330	291	399	3e-48	187	[L] KOG0220 Mismatch repair ATPase MSH4 (MutS family)
40628_Transcript_1/1_Confidence_1.000_Length_221_45	221	CE00821	152	60.94	64	12	2	68	220	68	131	6e-10	60.8	[J] KOG0407 40S ribosomal protein S14
40643_Transcript_1/1_Confidence_1.000_Length_383_45	383	At4g13000	372	73.68	76	20	0	4	231	108	183	1e-20	96.3	[R] KOG0610 Putative serine/threonine protein kinase
40644_Transcript_1/1_Confidence_1.000_Length_350_45	350	At2g38400	477	74.49	98	25	0	3	296	380	477	5e-38	154	[E] KOG1404 Alanine-glyoxylate aminotransferase AGT2
40661_Transcript_1/2_Confidence_1.000_Length_432_45	432	At3g52180_1	248	74.29	70	18	0	431	222	179	248	3e-27	119	[V] KOG1716 Dual specificity phosphatase
4067_Transcript_1/3_Confidence_0.714_Length_389_45	389	At1g26120	472	77.36	53	12	0	244	86	189	241	4e-22	90.9	[R] KOG1516 Carboxylesterase and related proteins
40711_Transcript_1/1_Confidence_1.000_Length_684_45	684	At3g22950	183	84.38	160	25	0	684	205	23	182	2e-76	283	[U] KOG0070 GTP-binding ADP-ribosylation factor Arf1
4073_Transcript_2/3_Confidence_0.714_Length_5012_45	5012	At2g38770	1444	76.99	1456	317	9	48	4412	1	1439	0	2144	[L] KOG1806 DEAD box containing helicases
40747_Transcript_1/1_Confidence_1.000_Length_271_45	271	At4g07840	769	49.43	87	37	1	6	245	631	717	9e-15	77	[R] KOG0017 FOG: Transposon-encoded proteins with TYA, reverse transcriptase, integrase domains in various combinations
4076_Transcript_2/3_Confidence_0.600_Length_2338_45	2338	At5g66130	599	44.67	582	301	5	2192	465	6	572	2e-133	475	[DL] KOG1970 Checkpoint RAD17-RFC complex, RAD17/RAD24 component
4088_Transcript_1/2_Confidence_1.000_Length_967_45	967	At3g15200	523	54.41	68	31	0	7	210	430	497	1e-18	92.4	[R] KOG4197 FOG: PPR repeat
4093_Transcript_1/1_Confidence_1.000_Length_1223_45	1223	At1g72370	298	65.61	314	79	5	47	967	7	298	7e-105	379	[J] KOG0830 40S ribosomal protein SA (P40)/Laminin receptor 1
41027_Transcript_1/1_Confidence_1.000_Length_417_45	417	At3g18110	1429	61.87	139	52	1	416	3	374	512	5e-44	174	[R] KOG4197 FOG: PPR repeat
41034_Transcript_1/1_Confidence_1.000_Length_621_45	621	At3g02600	314	65.06	83	29	0	260	12	1	83	2e-21	100	[I] KOG3030 Lipid phosphate phosphatase and related enzymes of the PAP2 family
41050_Transcript_1/1_Confidence_1.000_Length_277_45	277	At3g10060	230	86.54	52	7	0	276	121	179	230	8e-21	97.1	[O] KOG0552 FKBP-type peptidyl-prolyl cis-trans isomerase
41056_Transcript_1/1_Confidence_1.000_Length_236_45	236	At2g37900	575	70.91	55	16	0	171	7	17	71	8e-18	87	[E] KOG1237 H+/oligopeptide symporter
41067_Transcript_2/3_Confidence_0.667_Length_536_45	536	At3g18170	519	50	68	34	0	523	320	452	519	3e-14	76.6	[S] KOG4698 Uncharacterized conserved protein
41076_Transcript_1/1_Confidence_1.000_Length_254_45	254	At5g53050	438	53.45	58	16	1	245	105	1	58	3e-11	65.5	[I] KOG4178 Soluble epoxide hydrolase
41081_Transcript_1/1_Confidence_1.000_Length_262_45	262	At3g50310	342	40.24	82	46	2	16	258	30	109	1e-09	59.7	[T] KOG0198 MEKK and related serine/threonine protein kinases
41095_Transcript_1/1_Confidence_1.000_Length_227_45	227	At5g02600	304	59.62	52	21	0	160	5	230	281	6e-13	70.9	[P] KOG1603 Copper chaperone
41099_Transcript_1/1_Confidence_1.000_Length_467_45	467	At4g17390	204	71.74	92	24	1	465	190	49	138	1e-31	134	[J] KOG1678 60s ribosomal protein L15
41135_Transcript_1/1_Confidence_1.000_Length_398_45	398	At2g32390	953	67.71	96	31	0	106	393	43	138	3e-33	138	[PET] KOG1052 Glutamate-gated kainate-type ion channel receptor subunit GluR5 and related subunits
4117_Transcript_1/4_Confidence_0.625_Length_890_45	890	At1g20090	195	89.92	119	12	0	129	485	59	177	4e-60	215	[R] KOG0393 Ras-related small GTPase, Rho type
4119_Transcript_2/6_Confidence_0.667_Length_4727_45	4727	At4g34890	1359	70.02	1301	387	2	4101	202	61	1359	0	1849	[F] KOG0430 Xanthine dehydrogenase
41237_Transcript_1/1_Confidence_1.000_Length_495_45	495	At1g27350	68	74.63	67	17	0	314	114	2	68	3e-12	69.7	[S] KOG3491 Predicted membrane protein
41250_Transcript_1/1_Confidence_1.000_Length_446_45	446	At5g44320	588	49.43	87	38	2	354	103	6	89	1e-13	73.6	[J] KOG2479 Translation initiation factor 3, subunit d (eIF-3d)
41274_Transcript_1/1_Confidence_1.000_Length_285_45	285	At2g30440	250	76.19	42	10	0	1	126	201	242	3e-15	78.6	[O] KOG0171 Mitochondrial inner membrane protease, subunit IMP1
4128_Transcript_2/3_Confidence_0.571_Length_2105_45	2105	At5g57710	990	34.68	718	353	16	143	2098	300	967	6e-100	363	[O] KOG1051 Chaperone HSP104 and related ATP-dependent Clp proteases
41405_Transcript_1/1_Confidence_1.000_Length_578_45	578	At5g62370	982	32.81	192	117	3	3	578	690	869	4e-21	99.4	[R] KOG4197 FOG: PPR repeat
41440_Transcript_1/1_Confidence_1.000_Length_493_45	493	At3g08580	381	59.31	145	44	2	83	493	1	138	7e-32	134	[C] KOG0749 Mitochondrial ADP/ATP carrier proteins
41441_Transcript_1/1_Confidence_1.000_Length_338_45	338	At4g31870	230	60	35	14	0	208	104	179	213	7e-13	46.2	[O] KOG1651 Glutathione peroxidase
41547_Transcript_1/1_Confidence_1.000_Length_328_45	328	At1g70010	1315	47.37	95	50	0	36	320	433	527	2e-23	105	[R] KOG0017 FOG: Transposon-encoded proteins with TYA, reverse transcriptase, integrase domains in various combinations
4157_Transcript_1/2_Confidence_1.000_Length_2227_45	2227	At2g26990	433	83.82	377	61	0	640	1770	56	432	2e-175	615	[OT] KOG1464 COP9 signalosome, subunit CSN2
41584_Transcript_1/1_Confidence_1.000_Length_502_45	502	At4g07370	531	31.53	111	72	2	4	333	157	264	7e-08	55.1	[R] KOG0017 FOG: Transposon-encoded proteins with TYA, reverse transcriptase, integrase domains in various combinations
4159_Transcript_2/3_Confidence_0.714_Length_2523_45	2523	At2g38330	539	45.86	495	254	2	2198	714	30	510	7e-85	314	[R] KOG1347 Uncharacterized membrane protein, predicted efflux pump
41622_Transcript_1/3_Confidence_0.600_Length_396_45	396	At5g14670	188	80.37	107	2	1	132	395	1	107	5e-40	160	[U] KOG0070 GTP-binding ADP-ribosylation factor Arf1
4166_Transcript_3/4_Confidence_0.556_Length_987_45	987	At1g06690	356	75.68	37	9	0	479	589	144	180	3e-10	64.7	[C] KOG1575 Voltage-gated shaker-like K+ channel, subunit beta/KCNAB
41702_Transcript_1/1_Confidence_1.000_Length_212_45	212	At4g12980	394	50.65	77	27	3	13	210	167	243	2e-11	65.9	[T] KOG4293 Predicted membrane protein, contains DoH and Cytochrome b-561/ferric reductase transmembrane domains
41714_Transcript_1/1_Confidence_1.000_Length_412_45	412	At4g07840	769	54.55	66	30	0	215	412	75	140	1e-15	80.1	[R] KOG0017 FOG: Transposon-encoded proteins with TYA, reverse transcriptase, integrase domains in various combinations
41731_Transcript_1/2_Confidence_1.000_Length_367_45	367	At3g24530	324	63.64	55	20	0	362	198	270	324	3e-15	78.6	[O] KOG0730 AAA+-type ATPase
41816_Transcript_1/1_Confidence_1.000_Length_225_45	225	At3g08860	481	82.43	74	13	0	224	3	307	380	2e-31	132	[E] KOG1404 Alanine-glyoxylate aminotransferase AGT2
41832_Transcript_1/1_Confidence_1.000_Length_298_45	298	At3g14570	1973	52.58	97	46	0	295	5	606	702	4e-23	104	[M] KOG0916 1,3-beta-glucan synthase/callose synthase catalytic subunit
41909_Transcript_1/1_Confidence_1.000_Length_356_45	356	At3g53960	620	52.94	119	52	2	4	354	309	425	1e-30	129	[E] KOG1237 H+/oligopeptide symporter
41947_Transcript_1/1_Confidence_1.000_Length_384_45	384	At2g45550	511	57.63	59	25	0	2	178	446	504	2e-14	75.9	[Q] KOG0156 Cytochrome P450 CYP2 subfamily
41980_Transcript_1/1_Confidence_1.000_Length_228_45	228	At5g17780	419	53.33	75	35	0	3	227	307	381	3e-20	95.1	[R] KOG1454 Predicted hydrolase/acyltransferase (alpha/beta hydrolase superfamily)
42015_Transcript_1/1_Confidence_1.000_Length_1281_45	1281	At4g09750	322	71.03	321	93	0	1206	244	1	321	2e-137	488	[Q] KOG1208 Dehydrogenases with different specificities (related to short-chain alcohol dehydrogenases)
42048_Transcript_1/1_Confidence_1.000_Length_258_45	258	At2g32230	416	59.52	84	34	0	5	256	180	263	7e-23	103	[R] KOG1347 Uncharacterized membrane protein, predicted efflux pump
4216_Transcript_1/10_Confidence_0.314_Length_2447_45	2447	At3g61050	510	62.26	53	19	1	1690	1848	327	378	3e-10	66.2	[R] KOG1012 Ca2+-dependent lipid-binding protein CLB1/vesicle protein vp115/Granuphilin A, contains C2 domain
42200_Transcript_1/1_Confidence_1.000_Length_337_45	337	At5g52380	268	59.26	54	20	2	303	145	94	146	9e-12	67	[O] KOG4400 E3 ubiquitin ligase interacting with arginine methyltransferase
4221_Transcript_1/1_Confidence_1.000_Length_914_45	914	At3g55770	199	81.67	180	32	1	157	693	2	181	4e-87	319	[TZ] KOG1700 Regulatory protein MLP and related LIM proteins
4231_Transcript_7/9_Confidence_0.483_Length_891_45	891	At2g34930	905	37.46	291	143	7	866	30	637	900	3e-36	150	[R] KOG0619 FOG: Leucine rich repeat
42344_Transcript_1/1_Confidence_1.000_Length_215_45	215	At1g54710	942	63.38	71	26	0	1	213	71	141	7e-22	100	[R] KOG2109 WD40 repeat protein
42376_Transcript_1/1_Confidence_1.000_Length_624_45	624	At2g43340	241	70.37	108	28	2	622	299	83	186	1e-38	157	[R] KOG4197 FOG: PPR repeat
42381_Transcript_1/1_Confidence_1.000_Length_318_45	318	At1g76880	603	76.09	92	20	1	315	46	413	504	3e-37	151	[K] KOG4282 Transcription factor GT-2 and related proteins, contains trihelix DNA-binding/SANT domain
42501_Transcript_1/2_Confidence_1.000_Length_505_45	505	At5g02540	350	53.89	167	43	1	503	3	150	282	2e-34	143	[Q] KOG1208 Dehydrogenases with different specificities (related to short-chain alcohol dehydrogenases)
4251_Transcript_2/2_Confidence_1.000_Length_2059_45	2059	At5g11860	305	66.44	289	96	1	1151	288	3	291	4e-88	324	[K] KOG1605 TFIIF-interacting CTD phosphatase, including NLI-interacting factor (involved in RNA polymerase II regulation)
42548_Transcript_1/1_Confidence_1.000_Length_261_45	261	At4g02610	275	73.68	57	15	0	260	90	40	96	1e-18	89.7	[E] KOG4175 Tryptophan synthase alpha chain
42570_Transcript_1/1_Confidence_1.000_Length_497_45	497	At5g47890	97	72.73	88	24	0	497	234	2	89	6e-33	138	[C] KOG3446 NADH:ubiquinone oxidoreductase NDUFA2/B8 subunit
42578_Transcript_1/1_Confidence_1.000_Length_1183_45	1183	At5g65310	312	75.61	82	20	0	397	642	72	153	4e-29	127	[K] KOG0483 Transcription factor HEX, contains HOX and HALZ domains
42617_Transcript_1/1_Confidence_1.000_Length_419_45	419	At4g35440	669	43.57	140	74	4	4	417	525	661	2e-24	109	[P] KOG0475 Cl- channel CLC-3 and related proteins (CLC superfamily)
4263_Transcript_1/2_Confidence_1.000_Length_2818_45	2818	At5g64940	795	73.95	741	142	8	69	2165	64	795	0	1028	[R] KOG1235 Predicted unusual protein kinase
42641_Transcript_1/1_Confidence_1.000_Length_367_45	367	At3g07940_1	208	78.43	51	11	0	153	1	31	81	2e-19	92.8	[T] KOG0703 Predicted GTPase-activating protein
42653_Transcript_1/1_Confidence_1.000_Length_359_45	359	At1g20230	760	63.89	108	39	0	354	31	653	760	5e-38	154	[R] KOG4197 FOG: PPR repeat
42655_Transcript_1/1_Confidence_1.000_Length_380_45	380	At5g08280	382	69.23	91	27	1	2	274	283	372	1e-29	126	[H] KOG2892 Porphobilinogen deaminase
4265_Transcript_1/1_Confidence_1.000_Length_364_45	364	At2g45230	1374	33.91	115	72	1	344	12	112	226	2e-12	69.3	[R] KOG1075 FOG: Reverse transcriptase
42701_Transcript_1/1_Confidence_1.000_Length_238_45	238	At4g21350	374	78	50	11	0	160	11	4	53	3e-19	91.7	[S] KOG0167 FOG: Armadillo/beta-catenin-like repeats
42730_Transcript_1/1_Confidence_1.000_Length_517_45	517	At1g52760	332	65.03	143	41	4	93	515	22	157	1e-43	174	[I] KOG1455 Lysophospholipase
42758_Transcript_1/1_Confidence_1.000_Length_819_45	819	At1g48350	170	43.95	157	81	2	715	257	17	170	2e-53	207	[O] KOG1870 Ubiquitin C-terminal hydrolase
42859_Transcript_1/1_Confidence_1.000_Length_393_45	393	At5g44230	657	55.38	130	57	1	3	392	147	275	1e-34	143	[R] KOG4197 FOG: PPR repeat
4285_Transcript_2/2_Confidence_1.000_Length_372_45	372	At5g48300	520	84.52	84	13	0	119	370	277	360	2e-38	155	[M] KOG1322 GDP-mannose pyrophosphorylase/mannose-1-phosphate guanylyltransferase
4288_Transcript_1/2_Confidence_1.000_Length_1919_45	1919	At1g51980	503	59.17	507	199	4	1845	334	1	502	6e-165	579	[O] KOG2067 Mitochondrial processing peptidase, alpha subunit
42892_Transcript_1/1_Confidence_1.000_Length_357_45	357	At1g27320	1092	58.21	134	40	1	2	355	121	254	2e-38	155	[T] KOG0519 Sensory transduction histidine kinase
428_Transcript_1/1_Confidence_1.000_Length_2218_45	2218	At1g19310	218	49.51	103	48	1	1008	1316	8	106	2e-28	126	[O] KOG0823 Predicted E3 ubiquitin ligase
42920_Transcript_1/1_Confidence_1.000_Length_229_45	229	At1g17120	590	54.67	75	34	0	2	226	198	272	6e-13	70.9	[E] KOG1286 Amino acid transporters
42937_Transcript_1/1_Confidence_1.000_Length_275_45	275	At3g13210	657	69.57	46	14	0	140	3	2	47	5e-12	67.8	[D] KOG1915 Cell cycle control protein (crooked neck)
42946_Transcript_1/1_Confidence_1.000_Length_353_45	353	At3g06270	355	54.7	117	53	0	1	351	38	154	7e-35	143	[T] KOG0698 Serine/threonine protein phosphatase
42960_Transcript_1/1_Confidence_1.000_Length_453_45	453	At1g11790	392	44.12	68	37	1	453	253	320	387	5e-12	68.6	[E] KOG2797 Prephenate dehydratase
43079_Transcript_1/1_Confidence_1.000_Length_228_45	228	At1g71490	681	45.71	70	37	1	16	222	361	430	5e-13	71.2	[R] KOG4197 FOG: PPR repeat
43091_Transcript_1/1_Confidence_1.000_Length_218_45	218	At4g03810	964	45.21	73	39	1	3	218	752	824	7e-12	67.4	[R] KOG0017 FOG: Transposon-encoded proteins with TYA, reverse transcriptase, integrase domains in various combinations
4318_Transcript_3/4_Confidence_0.700_Length_6282_45	6282	At1g05570	1858	68.05	1972	493	18	147	5996	2	1858	0	2566	[M] KOG0916 1,3-beta-glucan synthase/callose synthase catalytic subunit
4325_Transcript_1/4_Confidence_0.667_Length_642_45	642	At2g29140	964	74.36	78	20	0	232	465	826	903	7e-45	119	[J] KOG1488 Translational repressor Pumilio/PUF3 and related RNA-binding proteins (Puf superfamily)
4328_Transcript_1/1_Confidence_1.000_Length_231_45	231	At1g70170	378	54.55	77	32	1	3	224	58	134	4e-17	84.7	[OW] KOG1565 Gelatinase A and related matrix metalloproteases
43350_Transcript_1/1_Confidence_1.000_Length_380_45	380	At4g30860	477	62.5	48	17	1	2	142	417	464	2e-12	68.9	[K] KOG1081 Transcription factor NSD1 and related SET domain proteins
4336_Transcript_1/2_Confidence_1.000_Length_2652_45	2652	At5g63630	522	75.96	470	113	0	1087	2496	53	522	0	728	[A] KOG0342 ATP-dependent RNA helicase pitchoune
43386_Transcript_1/1_Confidence_1.000_Length_301_45	301	At5g01510	447	58.62	87	36	0	2	262	246	332	9e-28	120	[S] KOG4249 Uncharacterized conserved protein
43436_Transcript_1/1_Confidence_1.000_Length_230_45	230	At1g06290	675	44.26	61	31	2	53	229	3	62	7e-06	47.4	[IQ] KOG0135 Pristanoyl-CoA/acyl-CoA oxidase
43522_Transcript_1/1_Confidence_1.000_Length_227_45	227	At3g12500	335	67.12	73	24	0	221	3	173	245	2e-26	115	[R] KOG4742 Predicted chitinase
43529_Transcript_1/1_Confidence_1.000_Length_250_45	250	At4g20740	727	59.26	81	30	2	10	249	90	168	3e-21	98.6	[R] KOG4197 FOG: PPR repeat
43547_Transcript_1/1_Confidence_1.000_Length_956_45	956	At3g18110	1429	53	317	147	2	9	956	631	946	4e-90	330	[R] KOG4197 FOG: PPR repeat
435_Transcript_2/3_Confidence_0.714_Length_1525_45	1525	At2g03200	461	40.83	458	238	9	1492	200	7	458	7e-86	316	[O] KOG1339 Aspartyl protease
4360_Transcript_1/1_Confidence_1.000_Length_630_45	630	At2g07680	1146	64.48	183	65	0	549	1	308	490	2e-55	213	[Q] KOG0054 Multidrug resistance-associated protein/mitoxantrone resistance protein, ABC superfamily
43615_Transcript_1/1_Confidence_1.000_Length_789_45	789	At1g12240	855	64.64	181	63	1	717	175	665	844	3e-61	233	[G] KOG0228 Beta-fructofuranosidase (invertase)
43617_Transcript_1/1_Confidence_1.000_Length_225_45	225	At5g05560	1678	57.5	80	26	2	217	2	420	499	3e-17	85.1	[DO] KOG1858 Anaphase-promoting complex (APC), subunit 1 (meiotic check point regulator/Tsg24)
43660_Transcript_1/1_Confidence_1.000_Length_270_45	270	At2g44480	517	58.43	89	37	0	1	267	187	275	1e-20	96.3	[G] KOG0626 Beta-glucosidase, lactase phlorizinhydrolase, and related proteins
43676_Transcript_1/1_Confidence_1.000_Length_211_45	211	At5g51820	623	80	30	6	0	115	204	271	300	2e-07	52.4	[G] KOG0625 Phosphoglucomutase
4372_Transcript_1/1_Confidence_1.000_Length_398_45	398	At2g21050	483	87.88	132	16	0	398	3	281	412	1e-65	246	[E] KOG1303 Amino acid transporters
4378_Transcript_1/1_Confidence_1.000_Length_1413_45	1413	At3g06190	406	71.62	377	103	2	56	1174	29	405	2e-152	537	[DR] KOG1987 Speckle-type POZ protein SPOP and related proteins with TRAF, MATH and BTB/POZ domains
4379_Transcript_1/1_Confidence_1.000_Length_2210_45	2210	At5g60790	595	83.21	560	94	0	304	1983	36	595	0	892	[R] KOG0927 Predicted transporter (ABC superfamily)
4380_Transcript_1/2_Confidence_1.000_Length_1985_45	1985	At5g62890	532	78.45	529	114	0	203	1789	4	532	0	879	[F] KOG1292 Xanthine/uracil transporters
4381_Transcript_5/5_Confidence_0.667_Length_4688_45	4688	At2g40770	1648	47.51	1284	566	26	212	3997	1	1198	0	994	[L] KOG0298 DEAD box-containing helicase-like transcription factor/DNA repair protein
[truncated: 17,384 more rows]
