# Supplementary material for: De Novo Transcriptome Assembly (NGS) of Curcuma longa L. Rhizome Reveals Novel Transcripts Related to Anticancer and Antimalarial Terpenoids
Source: PLoS One. 2013 Feb 28;8(2):e56217. doi: 10.1371/journal.pone.0056217 (PMC3585318; doi:10.1371/journal.pone.0056217)
Supplement: File S6 — Pfam table. The table lists the pfam annotations from which domains were determined. (XLS) [file pone.0056217.s006.xls]

## Sheet: Sheet1
Transcript	PFAM ID	PFAM Description	Transcript Match Start	Transcript Match End	Evalue
10004_Transcript_1/1_Confidence_1.000_Length_487_45	PF00724	Oxidored_FMN	4	162	1.1E-038
10013_Transcript_1/1_Confidence_1.000_Length_819_45	PF07714	Pkinase_Tyr	6	199	2.5E-024
10026_Transcript_8/10_Confidence_0.452_Length_1387_45	PF00069	Pkinase	26	261	1E-038
10035_Transcript_1/2_Confidence_1.000_Length_2495_45	PF13178	DUF4005	670	736	3.5e-05
10042_Transcript_1/2_Confidence_1.000_Length_1108_45	PF13417	GST_N_3	71	138	5.1E-018
10044_Transcript_1/1_Confidence_1.000_Length_1108_45	PF00400	WD40	109	146	3.7E-012
10046_Transcript_3/4_Confidence_0.667_Length_718_45	PF00240	ubiquitin	1	67	3.7E-033
10056_Transcript_1/1_Confidence_1.000_Length_832_45	PF05266	DUF724	42	237	8.5E-044
10058_Transcript_2/5_Confidence_0.714_Length_1771_45	PF00155	Aminotran_1_2	41	261	4.8E-034
10058_Transcript_4/5_Confidence_0.714_Length_2182_45	PF00155	Aminotran_1_2	28	183	1.2E-021
10067_Transcript_2/3_Confidence_0.333_Length_1368_45	PF06454	DUF1084	1	96	1.4E-011
10075_Transcript_1/2_Confidence_1.000_Length_1694_45	PF01764	Lipase_3	85	189	2E-016
10076_Transcript_2/2_Confidence_1.000_Length_374_45	PF11779	DUF3317	1	40	6.9E-021
10081_Transcript_1/1_Confidence_1.000_Length_2150_45	PF00069	Pkinase	352	564	1.6E-046
10090_Transcript_1/1_Confidence_1.000_Length_1335_45	PF03352	Adenine_glyco	88	260	1E-064
101_Transcript_1/3_Confidence_0.429_Length_537_45	PF00534	Glycos_transf_1	4	70	4.3E-015
10120_Transcript_1/1_Confidence_1.000_Length_382_45	PF00098	zf-CCHC	63	78	1.4e-06
10125_Transcript_1/1_Confidence_1.000_Length_659_45	PF13041	PPR_2	74	123	5.1E-020
10135_Transcript_1/2_Confidence_1.000_Length_840_45	PF14244	UBN2_3	21	126	2.7E-031
10136_Transcript_1/2_Confidence_1.000_Length_736_45	PF00168	C2	44	128	1.4E-017
10144_Transcript_1/1_Confidence_1.000_Length_1297_45	PF13041	PPR_2	138	184	5.2E-014
10158_Transcript_1/1_Confidence_1.000_Length_993_45	PF00702	Hydrolase	7	47	1.5E-009
10166_Transcript_1/1_Confidence_1.000_Length_859_45	PF13499	EF_hand_5	94	154	6.3E-016
1020_Transcript_3/3_Confidence_0.600_Length_2231_45	PF00899	ThiF	48	182	8.1E-042
10204_Transcript_1/1_Confidence_1.000_Length_254_45	PF01535	PPR	2	19	0.14
10209_Transcript_1/1_Confidence_1.000_Length_547_45	PF01094	ANF_receptor	1	171	3.3E-026
10213_Transcript_3/3_Confidence_0.500_Length_1874_45	PF00109	ketoacyl-synt	32	280	3.6E-057
1023_Transcript_1/1_Confidence_1.000_Length_1044_45	PF01357	Pollen_allerg_1	167	247	2.6E-018
10231_Transcript_1/1_Confidence_1.000_Length_528_45	PF05686	Glyco_transf_90	2	36	1.8e-05
10232_Transcript_1/1_Confidence_1.000_Length_511_45	PF13960	DUF4218	13	67	2.1E-017
1024_Transcript_3/4_Confidence_0.625_Length_571_45	PF00202	Aminotran_3	1	31	2.2e-05
10252_Transcript_3/3_Confidence_0.714_Length_845_45	PF00536	SAM_1	11	58	1.7e-08
10261_Transcript_1/1_Confidence_1.000_Length_1543_45	PF00324	AA_permease	185	511	5.5E-033
10266_Transcript_1/2_Confidence_1.000_Length_698_45	PF00230	MIP	32	231	6.8E-062
10270_Transcript_1/1_Confidence_1.000_Length_1349_45	PF00306	ATP-synt_ab_C	1	95	1.6E-021
10285_Transcript_1/1_Confidence_1.000_Length_245_45	PF13041	PPR_2	31	79	6.8E-019
1029_Transcript_1/5_Confidence_0.667_Length_1412_45	PF01137	RTC	16	197	2.2E-051
10322_Transcript_1/2_Confidence_1.000_Length_555_45	PF02298	Cu_bind_like	1	60	6.7E-016
10339_Transcript_1/1_Confidence_1.000_Length_691_45	PF00139	Lectin_legB	47	225	9.2E-027
10342_Transcript_1/1_Confidence_1.000_Length_425_45	PF07727	RVT_2	1	95	4.2E-036
10348_Transcript_1/1_Confidence_1.000_Length_736_45	PF00415	RCC1	111	159	3.2E-012
10354_Transcript_1/1_Confidence_1.000_Length_2971_45	PF13920	zf-C3HC4_3	831	877	9.9E-011
1037_Transcript_2/3_Confidence_0.867_Length_1152_45	PF02941	FeThRed_A	13	62	6.9E-017
10384_Transcript_1/1_Confidence_1.000_Length_720_45	PF08263	LRRNT_2	21	61	1.6E-013
10385_Transcript_1/5_Confidence_0.636_Length_2302_45	PF08030	NAD_binding_6	451	703	3.9E-021
10398_Transcript_1/1_Confidence_1.000_Length_1133_45	PF03478	DUF295	159	204	2.1e-06
1040_Transcript_3/7_Confidence_0.700_Length_4677_45	PF03439	Spt5-NGN	155	238	8.5E-019
10406_Transcript_1/1_Confidence_1.000_Length_1255_45	PF10312	Cactin_mid	1	114	2.6E-020
10412_Transcript_3/3_Confidence_0.600_Length_1250_45	PF01764	Lipase_3	139	277	1.6E-035
10419_Transcript_1/1_Confidence_1.000_Length_1457_45	PF00664	ABC_membrane	2	184	1.5E-028
10423_Transcript_1/1_Confidence_1.000_Length_1023_45	PF03004	Transposase_24	91	228	6.6E-019
10434_Transcript_5/6_Confidence_0.294_Length_2158_45	PF03732	Retrotrans_gag	110	203	6.8E-016
10438_Transcript_2/3_Confidence_0.556_Length_1247_45	PF14379	Myb_CC_LHEQLE	71	119	3.5E-025
1044_Transcript_7/10_Confidence_0.516_Length_1637_45	PF00931	NB-ARC	225	460	5.1E-042
10440_Transcript_1/1_Confidence_1.000_Length_1530_45	PF00004	AAA	191	321	5E-040
10446_Transcript_1/1_Confidence_1.000_Length_739_45	PF01095	Pectinesterase	109	245	9.5E-060
10450_Transcript_1/1_Confidence_1.000_Length_385_45	PF00069	Pkinase	13	106	6E-015
10452_Transcript_1/1_Confidence_1.000_Length_210_45	PF00069	Pkinase	2	68	7.3E-013
1046_Transcript_7/8_Confidence_0.650_Length_4836_45	PF07714	Pkinase_Tyr	50	319	5E-048
10464_Transcript_1/1_Confidence_1.000_Length_2554_45	PF02151	UVR	259	290	4.4e-05
1047_Transcript_17/18_Confidence_0.212_Length_1704_45	PF12799	LRR_4	26	63	6.3e-07
10475_Transcript_5/6_Confidence_0.600_Length_1680_45	PF08879	WRC	203	247	4.6E-021
10477_Transcript_1/1_Confidence_1.000_Length_567_45	PF07899	Frigida	53	121	2e-05
1048_Transcript_6/7_Confidence_0.625_Length_4127_45	PF00330	Aconitase	66	355	3.6E-051
10481_Transcript_6/7_Confidence_0.600_Length_2531_45	PF00887	ACBP	12	94	2.7E-031
1049_Transcript_1/2_Confidence_1.000_Length_1102_45	PF04614	Pex19	106	276	1.5E-035
105_Transcript_3/4_Confidence_0.571_Length_2900_45	PF14212	DUF4324	3	58	1.3E-025
10507_Transcript_3/6_Confidence_0.350_Length_1230_45	PF00227	Proteasome	7	73	6.9E-016
10507_Transcript_5/6_Confidence_0.400_Length_1729_45	PF00155	Aminotran_1_2	37	160	1.5e-08
10508_Transcript_8/10_Confidence_0.478_Length_2972_45	PF14223	UBN2	104	220	1.3E-037
10512_Transcript_2/2_Confidence_1.000_Length_616_45	PF06200	tify	17	45	1E-011
10515_Transcript_1/2_Confidence_1.000_Length_2623_45	PF00069	Pkinase	507	772	5.4E-046
10524_Transcript_1/1_Confidence_1.000_Length_471_45	PF02544	Steroid_dh	3	126	5E-043
1053_Transcript_5/6_Confidence_0.375_Length_1692_45	PF11995	DUF3490	271	433	1.7E-067
10553_Transcript_1/4_Confidence_0.625_Length_1149_45	PF01529	zf-DHHC	145	253	3.7E-017
10554_Transcript_1/2_Confidence_1.000_Length_1678_45	PF12819	Malectin_like	24	347	4.2E-090
10594_Transcript_1/1_Confidence_1.000_Length_430_45	PF07983	X8	1	45	7.2E-009
10612_Transcript_1/1_Confidence_1.000_Length_862_45	PF11707	Npa1	60	286	4.7E-049
10621_Transcript_1/1_Confidence_1.000_Length_964_45	PF02779	Transket_pyr	49	132	2.5E-019
10638_Transcript_1/1_Confidence_1.000_Length_817_45	PF00543	P-II	99	201	1.3E-031
10645_Transcript_1/2_Confidence_1.000_Length_983_45	PF01423	LSM	58	119	7.6e-07
10659_Transcript_4/4_Confidence_0.667_Length_2657_45	PF00156	Pribosyltran	61	112	3.5e-06
1066_Transcript_1/10_Confidence_0.593_Length_2103_45	PF13450	NAD_binding_8	18	84	1.3E-018
1066_Transcript_3/10_Confidence_0.593_Length_2278_45	PF13450	NAD_binding_8	18	84	1.7E-018
1066_Transcript_6/10_Confidence_0.593_Length_2635_45	PF13450	NAD_binding_8	18	84	2.7E-018
10669_Transcript_1/1_Confidence_1.000_Length_885_45	PF14244	UBN2_3	72	127	2.8E-014
10681_Transcript_1/1_Confidence_1.000_Length_489_45	PF05699	Dimer_Tnp_hAT	3	51	1.1e-07
10689_Transcript_1/1_Confidence_1.000_Length_1784_45	PF03600	CitMHS	122	433	1.2E-017
1071_Transcript_2/2_Confidence_1.000_Length_1300_45	PF07145	PAM2	12	23	5.3e-05
10712_Transcript_1/1_Confidence_1.000_Length_1385_45	PF00106	adh_short	71	218	3.4E-023
10716_Transcript_1/1_Confidence_1.000_Length_424_45	PF13912	zf-C2H2_6	4	27	9.5e-07
10720_Transcript_1/2_Confidence_1.000_Length_1855_45	PF14432	DYW_deaminase	451	567	1.5E-018
10727_Transcript_1/1_Confidence_1.000_Length_1179_45	PF05721	PhyH	29	263	3.7E-063
10748_Transcript_1/1_Confidence_1.000_Length_604_45	PF00069	Pkinase	142	199	1e-09
10756_Transcript_1/1_Confidence_1.000_Length_654_45	PF00168	C2	1	77	7.5E-012
1076_Transcript_6/7_Confidence_0.684_Length_2603_45	PF00076	RRM_1	39	106	6.4E-009
10762_Transcript_2/2_Confidence_1.000_Length_415_45	PF03767	Acid_phosphat_B	5	104	3E-031
10763_Transcript_1/1_Confidence_1.000_Length_582_45	PF03000	NPH3	90	192	1.8E-026
10765_Transcript_1/1_Confidence_1.000_Length_447_45	PF03404	Mo-co_dimer	57	146	4.7E-033
10784_Transcript_1/1_Confidence_1.000_Length_1263_45	PF05608	DUF778	64	199	2.1E-043
10792_Transcript_1/1_Confidence_1.000_Length_939_45	PF14432	DYW_deaminase	122	209	5E-015
10797_Transcript_1/1_Confidence_1.000_Length_385_45	PF13041	PPR_2	31	78	1.9E-012
10799_Transcript_1/1_Confidence_1.000_Length_774_45	PF00191	Annexin	55	118	3.5E-013
10800_Transcript_1/2_Confidence_1.000_Length_1315_45	PF00931	NB-ARC	107	376	3.3E-057
10805_Transcript_1/1_Confidence_1.000_Length_1375_45	PF01055	Glyco_hydro_31	4	342	2.2E-107
10824_Transcript_1/1_Confidence_1.000_Length_248_45	PF00176	SNF2_N	19	61	5e-09
10834_Transcript_1/1_Confidence_1.000_Length_362_45	PF00650	CRAL_TRIO	2	73	1.6E-018
10835_Transcript_3/7_Confidence_0.174_Length_657_45	PF00400	WD40	62	98	2.1E-011
10836_Transcript_1/4_Confidence_0.727_Length_4330_45	PF12295	Symplekin_C	1050	1230	3.6E-065
10836_Transcript_2/4_Confidence_0.636_Length_4306_45	PF12295	Symplekin_C	1042	1222	3.6E-065
10840_Transcript_1/1_Confidence_1.000_Length_2546_45	PF00190	Cupin_1	14	74	6.7E-019
10865_Transcript_1/2_Confidence_1.000_Length_757_45	PF02365	NAM	31	182	8E-048
10870_Transcript_1/2_Confidence_1.000_Length_780_45	PF00861	Ribosomal_L18p	102	212	1e-09
109_Transcript_1/3_Confidence_0.667_Length_912_45	PF00590	TP_methylase	1	188	1.4E-034
1090_Transcript_7/7_Confidence_0.444_Length_5023_45	PF13832	zf-HC5HC2H_2	1109	1216	7E-025
10900_Transcript_1/1_Confidence_1.000_Length_847_45	PF02469	Fasciclin	30	165	5.7E-018
10901_Transcript_1/1_Confidence_1.000_Length_407_45	PF03017	Transposase_23	38	95	6E-015
10903_Transcript_4/5_Confidence_0.636_Length_2674_45	PF02535	Zip	177	298	1.9E-015
10917_Transcript_4/4_Confidence_0.571_Length_2965_45	PF04499	SAPS	137	352	1.5E-028
10925_Transcript_1/1_Confidence_1.000_Length_507_45	PF07714	Pkinase_Tyr	99	168	7.4E-010
10939_Transcript_4/7_Confidence_0.389_Length_810_45	PF00149	Metallophos	7	91	7e-07
10939_Transcript_6/7_Confidence_0.278_Length_1166_45	PF00149	Metallophos	68	260	1.9E-042
1094_Transcript_1/1_Confidence_1.000_Length_1509_45	PF10186	Atg14	54	308	2.3E-010
10951_Transcript_2/2_Confidence_1.000_Length_5647_45	PF00855	PWWP	22	85	1.5E-014
1096_Transcript_3/4_Confidence_0.556_Length_1073_45	PF00111	Fer2	38	119	2.4E-012
10961_Transcript_1/1_Confidence_1.000_Length_1747_45	PF12710	HAD	100	297	2E-010
10967_Transcript_1/1_Confidence_1.000_Length_292_45	PF00651	BTB	14	96	7.4e-08
10968_Transcript_1/1_Confidence_1.000_Length_1235_45	PF02517	Abi	121	273	1.1E-009
10974_Transcript_2/4_Confidence_0.222_Length_773_45	PF13023	HD_3	58	193	1E-046
1098_Transcript_3/3_Confidence_0.714_Length_2057_45	PF08263	LRRNT_2	1	36	9.4E-009
10981_Transcript_2/2_Confidence_1.000_Length_1698_45	PF04515	Choline_transpo	148	465	1.1E-054
10996_Transcript_1/1_Confidence_1.000_Length_568_45	PF13041	PPR_2	141	189	1E-013
11001_Transcript_1/1_Confidence_1.000_Length_255_45	PF00046	Homeobox	24	78	8.3E-017
11011_Transcript_1/4_Confidence_0.600_Length_1198_45	PF00076	RRM_1	50	84	2.1e-05
11032_Transcript_2/2_Confidence_1.000_Length_690_45	PF03767	Acid_phosphat_B	17	87	2.6E-021
11035_Transcript_2/5_Confidence_0.545_Length_1653_45	PF00953	Glycos_transf_4	151	322	5E-035
11038_Transcript_1/1_Confidence_1.000_Length_407_45	PF01159	Ribosomal_L6e	5	45	1.8e-06
11046_Transcript_1/1_Confidence_1.000_Length_1693_45	PF02365	NAM	25	152	8.1E-048
11070_Transcript_1/1_Confidence_1.000_Length_1246_45	PF12706	Lactamase_B_2	44	312	2.7E-029
11077_Transcript_3/6_Confidence_0.667_Length_1203_45	PF07983	X8	38	108	2.3E-018
11077_Transcript_5/6_Confidence_0.533_Length_916_45	PF07983	X8	30	100	3.5E-018
1108_Transcript_2/4_Confidence_0.500_Length_2155_45	PF00171	Aldedh	94	562	5.9E-181
11088_Transcript_1/1_Confidence_1.000_Length_499_45	PF00501	AMP-binding	4	141	7.2E-048
11089_Transcript_3/5_Confidence_0.600_Length_1504_45	PF05699	Dimer_Tnp_hAT	241	309	6.1E-017
1109_Transcript_3/5_Confidence_0.667_Length_1345_45	PF00232	Glyco_hydro_1	1	382	2E-098
11091_Transcript_3/3_Confidence_0.667_Length_899_45	PF04979	IPP-2	11	132	8.2E-018
11100_Transcript_2/2_Confidence_1.000_Length_279_45	PF07714	Pkinase_Tyr	9	34	9.7e-05
11106_Transcript_2/4_Confidence_0.750_Length_1894_45	PF02130	UPF0054	57	169	4.5E-034
11116_Transcript_1/2_Confidence_1.000_Length_541_45	PF01423	LSM	25	100	4.8E-017
11121_Transcript_1/1_Confidence_1.000_Length_1276_45	PF00665	rve	180	298	5.4E-037
11131_Transcript_5/8_Confidence_0.391_Length_749_45	PF13976	gag_pre-integrs	66	114	1.9e-08
11131_Transcript_6/8_Confidence_0.522_Length_1807_45	PF14244	UBN2_3	101	229	7.1E-012
11145_Transcript_1/1_Confidence_1.000_Length_557_45	PF00254	FKBP_C	1	82	3E-015
11148_Transcript_1/1_Confidence_1.000_Length_693_45	PF06839	zf-GRF	25	68	1.8E-010
11155_Transcript_1/1_Confidence_1.000_Length_385_45	PF03810	IBN_N	70	118	6.9E-010
11160_Transcript_1/2_Confidence_1.000_Length_1525_45	PF07714	Pkinase_Tyr	122	384	8.9E-050
11168_Transcript_1/1_Confidence_1.000_Length_1015_45	PF13967	RSN1_TM	9	169	7.6E-036
1117_Transcript_3/4_Confidence_0.692_Length_2161_45	PF00112	Peptidase_C1	16	97	1.4E-028
112_Transcript_1/1_Confidence_1.000_Length_1355_45	PF00249	Myb_DNA-binding	41	86	6.2E-018
11233_Transcript_1/2_Confidence_1.000_Length_1142_45	PF14389	Lzipper-MIP1	2	36	4.1E-012
11244_Transcript_1/2_Confidence_1.000_Length_2016_45	PF01926	MMR_HSR1	205	276	1.3E-010
11248_Transcript_1/1_Confidence_1.000_Length_852_45	PF00406	ADK	29	203	9.1E-020
11277_Transcript_1/1_Confidence_1.000_Length_2234_45	PF12490	BCAS3	258	496	2.4E-052
11278_Transcript_1/1_Confidence_1.000_Length_1467_45	PF13874	Nup54	187	333	3.7E-029
11280_Transcript_2/2_Confidence_1.000_Length_1231_45	PF01490	Aa_trans	49	212	1.3E-029
11286_Transcript_1/1_Confidence_1.000_Length_1472_45	PF13207	AAA_17	89	186	3.1E-009
11288_Transcript_1/4_Confidence_0.700_Length_2718_45	PF03151	TPT	6	68	7.2e-05
1129_Transcript_1/1_Confidence_1.000_Length_971_45	PF00319	SRF-TF	18	66	3.1E-021
1130_Transcript_1/2_Confidence_1.000_Length_1800_45	PF13041	PPR_2	267	312	1.6E-013
1131_Transcript_1/3_Confidence_0.600_Length_585_45	PF04258	Peptidase_A22B	26	86	2.2E-012
1131_Transcript_2/3_Confidence_0.600_Length_1409_45	PF02225	PA	118	196	6.8E-014
11318_Transcript_1/1_Confidence_1.000_Length_1293_45	PF00249	Myb_DNA-binding	56	100	1.6E-011
11335_Transcript_3/3_Confidence_0.667_Length_931_45	PF14259	RRM_6	93	139	1.1e-06
11340_Transcript_1/1_Confidence_1.000_Length_5675_45	PF00098	zf-CCHC	233	250	4.9e-07
11373_Transcript_1/1_Confidence_1.000_Length_2661_45	PF02373	JmjC	610	706	1E-012
11381_Transcript_1/2_Confidence_1.000_Length_4186_45	PF05970	PIF1	647	851	9.7E-073
11399_Transcript_1/1_Confidence_1.000_Length_295_45	PF03016	Exostosin	2	98	1.4E-017
11408_Transcript_1/2_Confidence_1.000_Length_2599_45	PF01595	DUF21	173	351	1.5E-045
11411_Transcript_1/1_Confidence_1.000_Length_885_45	PF02990	EMP70	2	130	3.3E-057
1142_Transcript_5/9_Confidence_0.480_Length_1138_45	PF00170	bZIP_1	5	67	1.2E-017
1142_Transcript_6/9_Confidence_0.600_Length_1506_45	PF00170	bZIP_1	5	67	3.9E-019
1142_Transcript_7/9_Confidence_0.480_Length_1422_45	PF07777	MFMR	5	158	7.6E-015
11429_Transcript_1/1_Confidence_1.000_Length_224_45	PF02514	CobN-Mg_chel	16	74	2.6E-010
11434_Transcript_1/2_Confidence_1.000_Length_590_45	PF00069	Pkinase	1	149	6E-032
1144_Transcript_3/4_Confidence_0.500_Length_882_45	PF01466	Skp1	124	201	2.8E-042
11448_Transcript_1/2_Confidence_1.000_Length_725_45	PF06244	DUF1014	14	139	4.2E-040
11473_Transcript_1/2_Confidence_1.000_Length_1112_45	PF01195	Pept_tRNA_hydro	40	221	1.8E-054
11480_Transcript_1/1_Confidence_1.000_Length_828_45	PF02475	Met_10	26	222	1.1E-061
11481_Transcript_2/2_Confidence_1.000_Length_955_45	PF05071	NDUFA12	27	94	4.2E-014
11486_Transcript_1/1_Confidence_1.000_Length_1071_45	PF00069	Pkinase	196	353	1E-037
115_Transcript_1/4_Confidence_0.714_Length_1766_45	PF00112	Peptidase_C1	137	236	2.2E-040
11515_Transcript_3/4_Confidence_0.625_Length_888_45	PF02458	Transferase	44	253	4.8E-029
11523_Transcript_1/1_Confidence_1.000_Length_232_45	PF00847	AP2	39	77	2.1e-06
11524_Transcript_1/1_Confidence_1.000_Length_639_45	PF09139	Mmp37	4	81	3.3E-030
11526_Transcript_1/1_Confidence_1.000_Length_429_45	PF00240	ubiquitin	23	82	6.6e-07
1153_Transcript_2/5_Confidence_0.545_Length_1203_45	PF00107	ADH_zinc_N	171	290	6.2E-021
11551_Transcript_1/3_Confidence_0.800_Length_1320_45	PF04782	DUF632	4	233	3.2E-082
11553_Transcript_1/1_Confidence_1.000_Length_5060_45	PF01645	Glu_synthase	826	1210	1.2E-161
11565_Transcript_3/4_Confidence_0.400_Length_598_45	PF03463	eRF1_1	32	125	1.5E-018
11572_Transcript_1/1_Confidence_1.000_Length_285_45	PF05564	Auxin_repressed	31	92	4.2E-014
11587_Transcript_3/4_Confidence_0.667_Length_1141_45	PF00847	AP2	27	76	6.8E-015
11587_Transcript_4/4_Confidence_0.667_Length_1204_45	PF00847	AP2	27	76	4.8E-015
11601_Transcript_4/6_Confidence_0.400_Length_985_45	PF03101	FAR1	55	141	2.3E-017
11608_Transcript_2/2_Confidence_1.000_Length_1986_45	PF04408	HA2	142	234	1E-016
11621_Transcript_1/1_Confidence_1.000_Length_485_45	PF03634	TCP	71	93	1.4e-06
11664_Transcript_1/1_Confidence_1.000_Length_1050_45	PF12767	SAGA-Tad1	1	279	1.1E-027
11669_Transcript_1/2_Confidence_1.000_Length_697_45	PF04420	CHD5	17	139	6.1E-009
11672_Transcript_2/3_Confidence_0.400_Length_826_45	PF00366	Ribosomal_S17	23	90	7.1E-026
11687_Transcript_3/3_Confidence_0.667_Length_1716_45	PF13855	LRR_8	137	197	1.5E-012
11688_Transcript_2/2_Confidence_1.000_Length_1007_45	PF00860	Xan_ur_permease	7	184	7.4E-046
11690_Transcript_1/1_Confidence_1.000_Length_787_45	PF12819	Malectin_like	2	119	3.4E-021
11696_Transcript_3/3_Confidence_0.667_Length_531_45	PF07653	SH3_2	1	37	1.8e-06
11711_Transcript_3/3_Confidence_0.714_Length_1926_45	PF00069	Pkinase	76	357	6.8E-064
1173_Transcript_1/1_Confidence_1.000_Length_1883_45	PF00072	Response_reg	4	112	2.8E-023
11731_Transcript_2/2_Confidence_1.000_Length_1271_45	PF03936	Terpene_synth_C	57	322	1E-069
11739_Transcript_1/1_Confidence_1.000_Length_380_45	PF11820	DUF3339	4	72	1.7E-033
11745_Transcript_1/2_Confidence_1.000_Length_387_45	PF00009	GTP_EFTU	12	67	1.3E-017
11752_Transcript_1/2_Confidence_1.000_Length_798_45	PF00179	UQ_con	15	140	6.5E-045
11758_Transcript_1/1_Confidence_1.000_Length_222_45	PF02780	Transketolase_C	2	72	2E-016
11771_Transcript_1/1_Confidence_1.000_Length_724_45	PF13855	LRR_8	74	128	6.5e-07
11779_Transcript_2/4_Confidence_0.600_Length_750_45	PF03798	TRAM_LAG1_CLN8	1	142	1.6E-022
11785_Transcript_1/1_Confidence_1.000_Length_686_45	PF00011	HSP20	51	153	3.4E-025
11812_Transcript_2/3_Confidence_0.556_Length_1536_45	PF07714	Pkinase_Tyr	46	139	2.6E-015
11825_Transcript_4/5_Confidence_0.583_Length_250_45	PF00479	G6PD_N	4	29	5.9e-07
11831_Transcript_1/1_Confidence_1.000_Length_872_45	PF00664	ABC_membrane	60	286	3.3E-044
1184_Transcript_1/1_Confidence_1.000_Length_214_45	PF01843	DIL	11	45	0.00011
11843_Transcript_1/1_Confidence_1.000_Length_536_45	PF05691	Raffinose_syn	37	176	8.9E-043
11892_Transcript_1/1_Confidence_1.000_Length_842_45	PF07714	Pkinase_Tyr	7	113	3.3E-017
11894_Transcript_1/1_Confidence_1.000_Length_1423_45	PF13639	zf-RING_2	169	212	1.3E-015
11897_Transcript_1/2_Confidence_1.000_Length_864_45	PF11955	PORR	2	174	4.3E-061
11907_Transcript_1/1_Confidence_1.000_Length_292_45	PF00916	Sulfate_transp	2	96	3.4E-022
11909_Transcript_1/1_Confidence_1.000_Length_1997_45	PF00854	PTR2	134	526	4.7E-066
1192_Transcript_2/3_Confidence_0.667_Length_689_45	PF05184	SapB_1	58	94	3.9e-08
11923_Transcript_1/1_Confidence_1.000_Length_431_45	PF00403	HMA	102	142	1.3E-012
11932_Transcript_1/4_Confidence_0.667_Length_1554_45	PF00206	Lyase_1	17	143	2.8E-032
11943_Transcript_2/3_Confidence_0.667_Length_2342_45	PF00069	Pkinase	293	563	3.4E-043
11957_Transcript_1/2_Confidence_1.000_Length_3091_45	PF00443	UCH	156	457	5.4E-061
11981_Transcript_1/1_Confidence_1.000_Length_1085_45	PF01566	Nramp	1	226	1E-064
11999_Transcript_1/3_Confidence_0.600_Length_848_45	PF05753	TRAP_beta	23	198	6.1E-050
120_Transcript_1/3_Confidence_0.444_Length_886_45	PF02775	TPP_enzyme_C	2	90	2.2E-011
12005_Transcript_1/1_Confidence_1.000_Length_848_45	PF14432	DYW_deaminase	55	167	1.2E-019
12019_Transcript_1/1_Confidence_1.000_Length_720_45	PF02714	DUF221	1	71	2E-019
1202_Transcript_1/1_Confidence_1.000_Length_2107_45	PF00069	Pkinase	269	533	4.6E-043
12039_Transcript_1/1_Confidence_1.000_Length_1937_45	PF00931	NB-ARC	72	358	9.4E-047
1204_Transcript_1/2_Confidence_1.000_Length_3950_45	PF07028	DUF1319	23	88	1.3e-08
12060_Transcript_1/3_Confidence_0.714_Length_2412_45	PF01432	Peptidase_M3	307	742	4.1E-119
1208_Transcript_1/2_Confidence_1.000_Length_813_45	PF12171	zf-C2H2_jaz	81	103	6.3e-05
12089_Transcript_1/3_Confidence_0.500_Length_1230_45	PF03619	Solute_trans_a	20	287	8.6E-095
12096_Transcript_2/2_Confidence_1.000_Length_1016_45	PF00111	Fer2	74	148	6.5E-020
12108_Transcript_1/1_Confidence_1.000_Length_767_45	PF02893	GRAM	98	174	4.8E-015
1211_Transcript_1/3_Confidence_0.500_Length_1919_45	PF14215	bHLH-MYC_N	85	271	1.2E-044
12124_Transcript_1/1_Confidence_1.000_Length_275_45	PF04759	DUF617	2	65	1.3E-022
1213_Transcript_6/9_Confidence_0.591_Length_1799_45	PF03004	Transposase_24	15	106	1.3E-013
12143_Transcript_1/2_Confidence_1.000_Length_2320_45	PF02485	Branch	95	354	1.5E-065
12147_Transcript_1/1_Confidence_1.000_Length_653_45	PF04873	EIN3	46	133	9.2E-037
12160_Transcript_1/1_Confidence_1.000_Length_1831_45	PF07714	Pkinase_Tyr	501	609	1.2E-009
12162_Transcript_3/3_Confidence_0.833_Length_1691_45	PF00931	NB-ARC	13	49	2.6e-07
12175_Transcript_1/1_Confidence_1.000_Length_452_45	PF03110	SBP	1	46	1.8E-021
12186_Transcript_1/1_Confidence_1.000_Length_361_45	PF02701	zf-Dof	73	105	6.1E-017
12209_Transcript_1/1_Confidence_1.000_Length_3703_45	PF00488	MutS_V	738	931	1.7E-042
12211_Transcript_1/1_Confidence_1.000_Length_747_45	PF00175	NAD_binding_1	78	193	6E-027
12233_Transcript_1/1_Confidence_1.000_Length_696_45	PF01094	ANF_receptor	10	203	1E-026
12237_Transcript_1/1_Confidence_1.000_Length_513_45	PF01920	Prefoldin_2	8	58	2.1e-06
12238_Transcript_1/2_Confidence_1.000_Length_1496_45	PF00651	BTB	107	214	1.4E-013
12250_Transcript_1/2_Confidence_1.000_Length_637_45	PF00248	Aldo_ket_red	18	90	8.4E-016
12270_Transcript_1/4_Confidence_0.625_Length_1607_45	PF00266	Aminotran_5	115	246	6.9E-012
123_Transcript_3/8_Confidence_0.619_Length_1600_45	PF00686	CBM_20	29	116	1.6E-021
12332_Transcript_1/2_Confidence_1.000_Length_840_45	PF02681	DUF212	32	165	6.9E-052
12333_Transcript_1/2_Confidence_1.000_Length_781_45	PF02291	TFIID-31kDa	63	107	4.8e-05
12342_Transcript_2/2_Confidence_1.000_Length_669_45	PF03226	Yippee	42	147	1.5E-042
12355_Transcript_1/1_Confidence_1.000_Length_478_45	PF01419	Jacalin	2	21	1.3e-05
12382_Transcript_1/1_Confidence_1.000_Length_680_45	PF00631	G-gamma	43	110	6.4E-012
12408_Transcript_1/1_Confidence_1.000_Length_908_45	PF07887	Calmodulin_bind	4	259	1E-104
12421_Transcript_1/1_Confidence_1.000_Length_3055_45	PF00443	UCH	341	933	3.8E-089
12422_Transcript_1/1_Confidence_1.000_Length_369_45	PF05633	DUF793	9	118	1E-043
12435_Transcript_1/1_Confidence_1.000_Length_392_45	PF03822	NAF	57	113	5.8E-019
12449_Transcript_1/1_Confidence_1.000_Length_726_45	PF00249	Myb_DNA-binding	29	71	7.8E-012
12453_Transcript_1/1_Confidence_1.000_Length_693_45	PF03372	Exo_endo_phos	61	164	6.2e-07
12456_Transcript_2/2_Confidence_1.000_Length_497_45	PF08122	NDUF_B12	26	65	4.7e-06
12457_Transcript_1/1_Confidence_1.000_Length_289_45	PF00078	RVT_1	14	69	1.2e-07
1246_Transcript_1/4_Confidence_0.500_Length_721_45	PF00179	UQ_con	17	177	6.2E-047
1246_Transcript_2/4_Confidence_0.375_Length_582_45	PF00179	UQ_con	17	153	3.9E-051
12465_Transcript_1/1_Confidence_1.000_Length_282_45	PF03080	DUF239	23	93	5.9E-027
12466_Transcript_1/1_Confidence_1.000_Length_247_45	PF14365	DUF4409	2	81	7.8E-021
12485_Transcript_1/1_Confidence_1.000_Length_775_45	PF01202	SKI	20	168	2.1E-014
12487_Transcript_3/5_Confidence_0.636_Length_7116_45	PF02517	Abi	1485	1564	7.9e-08
12494_Transcript_1/1_Confidence_1.000_Length_1199_45	PF00076	RRM_1	125	187	1.7E-013
12499_Transcript_1/1_Confidence_1.000_Length_1202_45	PF13855	LRR_8	269	328	8.7E-011
12508_Transcript_1/7_Confidence_0.700_Length_2089_45	PF00076	RRM_1	489	555	5.7E-014
12508_Transcript_2/7_Confidence_0.700_Length_2255_45	PF00076	RRM_1	63	129	7.2E-015
1251_Transcript_2/3_Confidence_0.778_Length_2567_45	PF02037	SAP	25	57	3.5E-010
12510_Transcript_1/1_Confidence_1.000_Length_347_45	PF01095	Pectinesterase	8	114	3.4E-043
12515_Transcript_1/1_Confidence_1.000_Length_603_45	PF00892	EamA	46	174	1.2E-010
12517_Transcript_5/5_Confidence_0.500_Length_454_45	PF00098	zf-CCHC	42	57	6.8e-05
1253_Transcript_8/10_Confidence_0.533_Length_4051_45	PF00225	Kinesin	93	399	2.2E-070
12541_Transcript_4/5_Confidence_0.364_Length_1571_45	PF03083	MtN3_slv	175	258	2.1E-023
12551_Transcript_2/3_Confidence_0.667_Length_427_45	PF00487	FA_desaturase	4	82	6.5E-018
12577_Transcript_1/1_Confidence_1.000_Length_405_45	PF00069	Pkinase	44	133	1E-016
12605_Transcript_1/1_Confidence_1.000_Length_820_45	PF13812	PPR_3	1	33	0.00019
12617_Transcript_3/6_Confidence_0.583_Length_2724_45	PF08167	RIX1	48	209	3.2E-017
12626_Transcript_1/1_Confidence_1.000_Length_220_45	PF00665	rve	3	55	1.8e-07
12649_Transcript_2/3_Confidence_0.500_Length_929_45	PF00106	adh_short	106	253	2.7E-020
1265_Transcript_1/2_Confidence_1.000_Length_1593_45	PF13371	TPR_9	181	221	0.011
12654_Transcript_1/2_Confidence_1.000_Length_532_45	PF01799	Fer2_2	3	67	2E-018
12659_Transcript_3/6_Confidence_0.667_Length_1277_45	PF00149	Metallophos	66	258	2.2E-041
12659_Transcript_5/6_Confidence_0.600_Length_2007_45	PF00149	Metallophos	17	139	8.3E-011
1268_Transcript_5/5_Confidence_0.300_Length_1001_45	PF00687	Ribosomal_L1	22	212	5.5E-050
12688_Transcript_1/2_Confidence_1.000_Length_1393_45	PF00076	RRM_1	78	147	2.1E-018
12688_Transcript_2/2_Confidence_1.000_Length_1236_45	PF00076	RRM_1	78	147	4.3E-018
12690_Transcript_3/3_Confidence_0.667_Length_1184_45	PF03188	Cytochrom_B561	30	162	2.4E-047
127_Transcript_2/5_Confidence_0.667_Length_2913_45	PF06972	DUF1296	31	89	1.9E-031
12725_Transcript_1/1_Confidence_1.000_Length_249_45	PF02985	HEAT	47	73	0.00024
12727_Transcript_3/3_Confidence_0.600_Length_986_45	PF13414	TPR_11	2	59	6.2E-014
12728_Transcript_1/2_Confidence_1.000_Length_1893_45	PF00854	PTR2	186	357	6.1E-034
12739_Transcript_2/2_Confidence_1.000_Length_693_45	PF10276	zf-CHCC	28	61	6E-011
12774_Transcript_3/3_Confidence_0.600_Length_1370_45	PF09713	A_thal_3526	63	115	5.7E-024
12779_Transcript_1/1_Confidence_1.000_Length_1060_45	PF07765	KIP1	16	89	4.3E-039
1278_Transcript_13/14_Confidence_0.308_Length_2652_45	PF04873	EIN3	83	457	9.4E-150
1278_Transcript_9/14_Confidence_0.231_Length_2460_45	PF04873	EIN3	73	449	1.7E-143
128_Transcript_1/2_Confidence_1.000_Length_2356_45	PF13768	VWA_3	211	382	1.1E-021
1284_Transcript_1/5_Confidence_0.765_Length_1032_45	PF01293	PEPCK_ATP	1	107	1.2E-043
12844_Transcript_1/1_Confidence_1.000_Length_537_45	PF14416	PMR5N	154	178	2.1e-08
12852_Transcript_1/1_Confidence_1.000_Length_1153_45	PF01918	Alba	41	104	5.3E-016
12860_Transcript_1/1_Confidence_1.000_Length_546_45	PF13921	Myb_DNA-bind_6	18	79	4E-015
12867_Transcript_1/1_Confidence_1.000_Length_274_45	PF03800	Nuf2	9	88	6.5E-020
12868_Transcript_1/1_Confidence_1.000_Length_1018_45	PF08718	GLTP	72	216	2.7E-036
12887_Transcript_2/3_Confidence_0.400_Length_1695_45	PF03224	V-ATPase_H_N	12	325	4.7E-085
1289_Transcript_1/1_Confidence_1.000_Length_1575_45	PF12579	DUF3755	237	269	3.3E-010
12891_Transcript_1/1_Confidence_1.000_Length_363_45	PF13943	WPP	2	43	7e-08
12904_Transcript_2/3_Confidence_0.688_Length_1817_45	PF00483	NTP_transferase	103	376	9.1E-074
12908_Transcript_1/1_Confidence_1.000_Length_1082_45	PF00249	Myb_DNA-binding	35	82	8.8E-015
12954_Transcript_1/1_Confidence_1.000_Length_673_45	PF03140	DUF247	1	166	3E-070
12960_Transcript_3/3_Confidence_0.667_Length_2389_45	PF05495	zf-CHY	104	181	3.8E-016
12961_Transcript_1/2_Confidence_1.000_Length_408_45	PF03514	GRAS	2	67	5.3e-05
12961_Transcript_2/2_Confidence_1.000_Length_394_45	PF03514	GRAS	2	129	6.4E-014
12984_Transcript_1/1_Confidence_1.000_Length_529_45	PF01419	Jacalin	8	87	3.6E-017
1299_Transcript_1/2_Confidence_1.000_Length_703_45	PF00722	Glyco_hydro_16	55	118	1.8E-012
1299_Transcript_2/2_Confidence_1.000_Length_625_45	PF00722	Glyco_hydro_16	55	208	3.4E-050
12998_Transcript_1/4_Confidence_0.667_Length_1515_45	PF12972	NAGLU_C	8	189	1.6E-063
13005_Transcript_1/1_Confidence_1.000_Length_524_45	PF07727	RVT_2	28	172	2.6E-068
1302_Transcript_2/5_Confidence_0.500_Length_544_45	PF03181	BURP	44	138	9.7E-030
13020_Transcript_3/5_Confidence_0.545_Length_1206_45	PF08389	Xpo1	106	265	3.1E-023
13034_Transcript_2/3_Confidence_0.600_Length_571_45	PF13862	BCIP	3	99	3.8E-021
13043_Transcript_1/1_Confidence_1.000_Length_481_45	PF00481	PP2C	68	148	4e-08
13048_Transcript_1/1_Confidence_1.000_Length_1879_45	PF00854	PTR2	69	479	5.2E-078
13050_Transcript_1/2_Confidence_1.000_Length_526_45	PF00067	p450	1	86	5.3E-017
13053_Transcript_10/11_Confidence_0.500_Length_2131_45	PF00924	MS_channel	24	105	1E-012
13053_Transcript_6/11_Confidence_0.469_Length_1991_45	PF00924	MS_channel	46	139	4.9E-018
13059_Transcript_1/1_Confidence_1.000_Length_463_45	PF00098	zf-CCHC	18	34	1.6e-05
13061_Transcript_1/1_Confidence_1.000_Length_367_45	PF02133	Transp_cyt_pur	2	121	4.8E-016
13066_Transcript_1/1_Confidence_1.000_Length_1074_45	PF00957	Synaptobrevin	176	262	1.4E-033
1307_Transcript_2/2_Confidence_1.000_Length_4571_45	PF14443	DBC1	580	702	1E-034
13087_Transcript_1/2_Confidence_1.000_Length_615_45	PF00076	RRM_1	46	112	5.4E-019
1310_Transcript_2/3_Confidence_0.750_Length_2645_45	PF00072	Response_reg	106	217	9.8E-022
13113_Transcript_1/1_Confidence_1.000_Length_422_45	PF00010	HLH	11	58	1.2e-07
13120_Transcript_1/1_Confidence_1.000_Length_486_45	PF00651	BTB	50	130	2.2e-07
13151_Transcript_5/5_Confidence_0.556_Length_1615_45	PF13839	PC-Esterase	53	342	1.4E-053
13167_Transcript_3/3_Confidence_0.667_Length_1362_45	PF01764	Lipase_3	2	63	2.4e-08
13172_Transcript_1/1_Confidence_1.000_Length_296_45	PF00800	PDT	2	55	1.2e-05
1318_Transcript_2/4_Confidence_0.667_Length_2013_45	PF03969	AFG1_ATPase	104	463	5.3E-089
13190_Transcript_1/2_Confidence_1.000_Length_588_45	PF00226	DnaJ	1	59	5.4E-017
13199_Transcript_1/4_Confidence_0.667_Length_476_45	PF04398	DUF538	1	56	1.7E-011
132_Transcript_4/8_Confidence_0.176_Length_510_45	PF00202	Aminotran_3	3	97	3.2E-023
13200_Transcript_1/1_Confidence_1.000_Length_286_45	PF01535	PPR	69	92	0.0011
13201_Transcript_1/1_Confidence_1.000_Length_450_45	PF03222	Trp_Tyr_perm	1	142	4.6E-023
13204_Transcript_1/1_Confidence_1.000_Length_615_45	PF13952	DUF4216	123	200	1.3E-020
1321_Transcript_4/5_Confidence_0.500_Length_1415_45	PF12796	Ank_2	5	75	4.8E-014
13210_Transcript_1/2_Confidence_1.000_Length_1365_45	PF03193	DUF258	151	329	1.3E-051
13214_Transcript_1/1_Confidence_1.000_Length_307_45	PF13041	PPR_2	18	66	2.1E-009
13217_Transcript_1/3_Confidence_0.600_Length_1362_45	PF14226	DIOX_N	77	204	3.5E-033
13228_Transcript_3/9_Confidence_0.619_Length_1461_45	PF07992	Pyr_redox_2	9	230	2.8E-020
1324_Transcript_1/1_Confidence_1.000_Length_2196_45	PF01134	GIDA	69	460	9.2E-154
13259_Transcript_1/1_Confidence_1.000_Length_348_45	PF00305	Lipoxygenase	1	115	9.6E-033
13260_Transcript_1/1_Confidence_1.000_Length_585_45	PF13041	PPR_2	5	53	2.5e-08
13277_Transcript_2/3_Confidence_0.600_Length_1582_45	PF03572	Peptidase_S41	129	219	4.6E-019
1328_Transcript_2/10_Confidence_0.357_Length_1362_45	PF06507	Auxin_resp	119	201	1.2E-031
13280_Transcript_1/1_Confidence_1.000_Length_417_45	PF04674	Phi_1	1	76	9.3E-034
13285_Transcript_2/3_Confidence_0.667_Length_2275_45	PF00400	WD40	276	305	1.1e-07
13291_Transcript_1/1_Confidence_1.000_Length_763_45	PF01535	PPR	69	97	4.3E-010
13299_Transcript_1/1_Confidence_1.000_Length_509_45	PF14379	Myb_CC_LHEQLE	1	32	2.5E-012
1330_Transcript_1/1_Confidence_1.000_Length_1345_45	PF05691	Raffinose_syn	1	448	3.8E-189
13303_Transcript_1/1_Confidence_1.000_Length_773_45	PF00107	ADH_zinc_N	18	142	4E-021
13322_Transcript_1/1_Confidence_1.000_Length_249_45	PF00388	PI-PLC-X	22	82	1.2E-020
13323_Transcript_1/1_Confidence_1.000_Length_1063_45	PF00387	PI-PLC-Y	218	309	1.5E-028
13332_Transcript_3/8_Confidence_0.500_Length_1250_45	PF00270	DEAD	55	220	5.1E-037
13344_Transcript_1/2_Confidence_1.000_Length_3298_45	PF08381	BRX	941	996	7.7E-030
1337_Transcript_1/1_Confidence_1.000_Length_2584_45	PF00658	PABP	556	624	3.7E-028
13370_Transcript_3/4_Confidence_0.500_Length_1817_45	PF06068	TIP49	28	187	3.2E-075
13370_Transcript_4/4_Confidence_0.625_Length_1862_45	PF06068	TIP49	21	416	1.4E-182
1338_Transcript_3/7_Confidence_0.741_Length_6567_45	PF12348	CLASP_N	306	482	1.1E-010
13399_Transcript_1/1_Confidence_1.000_Length_209_45	PF00560	LRR_1	1	20	0.0079
13417_Transcript_1/1_Confidence_1.000_Length_926_45	PF00334	NDK	34	167	4.9E-042
13420_Transcript_2/3_Confidence_0.714_Length_1825_45	PF08288	PIGA	12	101	2E-043
13421_Transcript_1/2_Confidence_1.000_Length_555_45	PF00069	Pkinase	22	118	0.00012
13429_Transcript_1/1_Confidence_1.000_Length_515_45	PF13041	PPR_2	71	115	3.5E-012
13439_Transcript_1/1_Confidence_1.000_Length_323_45	PF07727	RVT_2	2	105	2.7E-028
1345_Transcript_2/6_Confidence_0.600_Length_2361_45	PF07526	POX	221	359	5E-047
13457_Transcript_1/1_Confidence_1.000_Length_621_45	PF13855	LRR_8	3	62	3.5e-08
13460_Transcript_1/1_Confidence_1.000_Length_306_45	PF00067	p450	39	98	1.6e-05
13466_Transcript_2/3_Confidence_0.667_Length_1163_45	PF00270	DEAD	71	222	1.8e-06
13476_Transcript_3/4_Confidence_0.556_Length_1057_45	PF03587	EMG1	93	290	1.5E-067
1349_Transcript_1/2_Confidence_1.000_Length_3233_45	PF00773	RNB	515	844	5.3E-095
13510_Transcript_1/1_Confidence_1.000_Length_969_45	PF02309	AUX_IAA	80	253	1E-030
13518_Transcript_2/4_Confidence_0.600_Length_401_45	PF13520	AA_permease_2	2	67	3.6E-012
13526_Transcript_3/3_Confidence_0.667_Length_1024_45	PF07727	RVT_2	17	197	4.4E-076
13527_Transcript_1/1_Confidence_1.000_Length_756_45	PF00450	Peptidase_S10	37	75	1.8e-05
13561_Transcript_1/1_Confidence_1.000_Length_375_45	PF00632	HECT	6	51	7.8e-05
13562_Transcript_1/2_Confidence_1.000_Length_1578_45	PF08442	ATP-grasp_2	4	201	6.5E-017
13569_Transcript_1/1_Confidence_1.000_Length_373_45	PF02453	Reticulon	13	124	8.3E-030
136_Transcript_1/1_Confidence_1.000_Length_922_45	PF03004	Transposase_24	110	248	1.4E-025
13605_Transcript_1/1_Confidence_1.000_Length_234_45	PF02514	CobN-Mg_chel	38	77	9.9e-05
13635_Transcript_1/1_Confidence_1.000_Length_425_45	PF04545	Sigma70_r4	74	124	2E-011
13652_Transcript_2/3_Confidence_0.625_Length_799_45	PF01248	Ribosomal_L7Ae	1	79	3.7E-024
13664_Transcript_5/7_Confidence_0.636_Length_1539_45	PF00270	DEAD	26	175	2.1e-08
13678_Transcript_1/2_Confidence_1.000_Length_900_45	PF00010	HLH	47	97	9.5e-07
13696_Transcript_2/3_Confidence_0.778_Length_757_45	PF00226	DnaJ	66	127	4.6E-024
13703_Transcript_1/1_Confidence_1.000_Length_596_45	PF13041	PPR_2	13	60	8.9E-013
13704_Transcript_1/1_Confidence_1.000_Length_681_45	PF00560	LRR_1	115	132	0.082
13723_Transcript_1/2_Confidence_1.000_Length_1536_45	PF00013	KH_1	163	192	2.2e-05
13724_Transcript_3/3_Confidence_0.667_Length_1206_45	PF01357	Pollen_allerg_1	7	60	2.3E-017
13736_Transcript_1/1_Confidence_1.000_Length_1101_45	PF00657	Lipase_GDSL	46	306	7E-027
1374_Transcript_2/3_Confidence_0.667_Length_1295_45	PF00852	Glyco_transf_10	23	114	2.9e-08
13746_Transcript_1/2_Confidence_1.000_Length_1091_45	PF03909	BSD	43	100	4.1E-012
13769_Transcript_1/1_Confidence_1.000_Length_533_45	PF00125	Histone	1	67	9.5E-024
13771_Transcript_1/2_Confidence_1.000_Length_382_45	PF06454	DUF1084	7	75	2.8E-027
13786_Transcript_1/1_Confidence_1.000_Length_1456_45	PF03110	SBP	104	180	1.9E-038
13802_Transcript_1/1_Confidence_1.000_Length_325_45	PF00295	Glyco_hydro_28	7	103	3.3E-015
13825_Transcript_1/1_Confidence_1.000_Length_391_45	PF02738	Ald_Xan_dh_C2	4	128	1.1E-045
13827_Transcript_3/3_Confidence_0.667_Length_1637_45	PF04765	DUF616	176	358	2.6E-069
13829_Transcript_1/2_Confidence_1.000_Length_2241_45	PF03141	Methyltransf_29	97	607	2.2E-229
13837_Transcript_1/1_Confidence_1.000_Length_1936_45	PF00076	RRM_1	31	91	6.6E-013
13940_Transcript_1/2_Confidence_1.000_Length_1362_45	PF00288	GHMP_kinases_N	124	192	1.9E-009
13963_Transcript_2/2_Confidence_1.000_Length_2915_45	PF10266	Strumpellin	1	571	5.6E-108
13972_Transcript_3/3_Confidence_0.600_Length_598_45	PF04969	CS	22	96	6.7E-013
1399_Transcript_3/3_Confidence_0.800_Length_1830_45	PF03140	DUF247	48	494	2.5E-083
13992_Transcript_1/1_Confidence_1.000_Length_1054_45	PF00916	Sulfate_transp	2	130	3.4E-048
14_Transcript_11/20_Confidence_0.089_Length_873_45	PF01453	B_lectin	26	114	1E-014
14_Transcript_12/20_Confidence_0.214_Length_738_45	PF01453	B_lectin	43	133	8E-017
14_Transcript_20/20_Confidence_0.268_Length_744_45	PF01453	B_lectin	120	196	1.9E-013
14_Transcript_7/20_Confidence_1.000_Length_814_45	PF00450	Peptidase_S10	90	123	1.5e-06
14030_Transcript_1/1_Confidence_1.000_Length_287_45	PF13837	Myb_DNA-bind_4	8	54	1.9e-08
14044_Transcript_1/1_Confidence_1.000_Length_206_45	PF00170	bZIP_1	17	60	5.7E-014
14073_Transcript_2/3_Confidence_0.750_Length_1196_45	PF01765	RRF	113	276	7.3E-066
14075_Transcript_1/2_Confidence_1.000_Length_581_45	PF00141	peroxidase	54	146	3.1E-029
14083_Transcript_1/1_Confidence_1.000_Length_873_45	PF13855	LRR_8	2	62	1.4E-009
14091_Transcript_1/1_Confidence_1.000_Length_1303_45	PF07970	COPIIcoated_ERV	159	332	5.4E-047
141_Transcript_1/2_Confidence_1.000_Length_5991_45	PF04997	RNA_pol_Rpb1_1	21	358	7.5E-116
14105_Transcript_7/12_Confidence_0.385_Length_1758_45	PF08079	Ribosomal_L30_N	1	43	6.4E-019
14111_Transcript_2/3_Confidence_0.667_Length_3958_45	PF00122	E1-E2_ATPase	124	345	4.4E-058
14139_Transcript_1/1_Confidence_1.000_Length_698_45	PF02458	Transferase	4	174	1.9E-020
14146_Transcript_5/7_Confidence_0.625_Length_1321_45	PF01138	RNase_PH	62	191	1.8E-037
14147_Transcript_1/2_Confidence_1.000_Length_727_45	PF07028	DUF1319	3	50	8.8E-022
14147_Transcript_2/2_Confidence_1.000_Length_627_45	PF07028	DUF1319	3	50	8.8E-022
14151_Transcript_2/3_Confidence_0.429_Length_1162_45	PF14234	DUF4336	6	51	1.5E-016
1419_Transcript_2/3_Confidence_0.667_Length_1216_45	PF04520	Senescence_reg	16	157	1.5E-031
14195_Transcript_3/3_Confidence_0.667_Length_1188_45	PF00262	Calreticulin	61	127	4E-019
14213_Transcript_2/2_Confidence_1.000_Length_573_45	PF05051	COX17	45	92	1.1E-022
14226_Transcript_7/8_Confidence_0.650_Length_2898_45	PF01370	Epimerase	32	94	4.4e-07
1423_Transcript_1/6_Confidence_0.647_Length_1472_45	PF06200	tify	150	184	6.7E-014
1423_Transcript_2/6_Confidence_0.706_Length_1459_45	PF06200	tify	113	147	5E-014
14240_Transcript_1/1_Confidence_1.000_Length_408_45	PF01490	Aa_trans	3	77	1.1E-009
1425_Transcript_2/3_Confidence_0.667_Length_2649_45	PF00069	Pkinase	13	186	4.4E-017
14266_Transcript_1/2_Confidence_1.000_Length_456_45	PF04054	Not1	1	37	8.4E-011
14276_Transcript_1/1_Confidence_1.000_Length_335_45	PF01453	B_lectin	53	110	1E-011
14288_Transcript_5/6_Confidence_0.667_Length_2508_45	PF01764	Lipase_3	121	259	3.6E-034
14303_Transcript_1/2_Confidence_1.000_Length_719_45	PF00642	zf-CCCH	142	163	9.1e-07
14319_Transcript_1/2_Confidence_1.000_Length_827_45	PF00179	UQ_con	30	165	8.1E-040
14356_Transcript_1/1_Confidence_1.000_Length_770_45	PF04777	Evr1_Alr	35	112	2.2E-019
14369_Transcript_3/4_Confidence_0.583_Length_1196_45	PF04640	PLATZ	130	201	7.3E-041
14386_Transcript_1/2_Confidence_1.000_Length_3004_45	PF07714	Pkinase_Tyr	690	902	2.8E-038
14397_Transcript_3/3_Confidence_0.600_Length_1760_45	PF10033	ATG13	1	109	1.7E-023
14405_Transcript_1/1_Confidence_1.000_Length_907_45	PF00641	zf-RanBP	26	54	7.1E-011
14436_Transcript_1/1_Confidence_1.000_Length_894_45	PF00450	Peptidase_S10	2	297	2.2E-093
14469_Transcript_2/2_Confidence_1.000_Length_1545_45	PF14360	PAP2_C	179	247	3.5E-023
14470_Transcript_1/2_Confidence_1.000_Length_1531_45	PF00847	AP2	188	237	1.6E-014
14475_Transcript_1/1_Confidence_1.000_Length_656_45	PF01112	Asparaginase_2	5	92	1.3E-022
14500_Transcript_1/1_Confidence_1.000_Length_356_45	PF01535	PPR	22	46	0.00045
1452_Transcript_9/10_Confidence_0.600_Length_5991_45	PF00076	RRM_1	328	397	1.6E-018
1457_Transcript_2/3_Confidence_0.714_Length_1859_45	PF13193	DUF4009	31	59	2.2E-011
14581_Transcript_1/1_Confidence_1.000_Length_339_45	PF00134	Cyclin_N	11	112	1.9E-030
14603_Transcript_1/1_Confidence_1.000_Length_1008_45	PF01876	RNase_P_p30	5	155	1.7E-042
14619_Transcript_1/1_Confidence_1.000_Length_282_45	PF07714	Pkinase_Tyr	27	92	3.2E-013
14628_Transcript_1/1_Confidence_1.000_Length_987_45	PF00403	HMA	17	74	8.3E-016
14633_Transcript_3/5_Confidence_0.500_Length_1712_45	PF00226	DnaJ	78	139	4.7E-026
14639_Transcript_2/4_Confidence_0.727_Length_2641_45	PF06507	Auxin_resp	260	341	2E-031
1464_Transcript_1/3_Confidence_0.667_Length_1148_45	PF00397	WW	131	160	2.5E-009
14646_Transcript_1/1_Confidence_1.000_Length_1065_45	PF13561	adh_short_C2	37	273	3.3E-022
14648_Transcript_1/2_Confidence_1.000_Length_1923_45	PF05187	ETF_QO	373	481	1.4E-040
14669_Transcript_1/1_Confidence_1.000_Length_544_45	PF00654	Voltage_CLC	132	175	2.8e-06
1468_Transcript_6/11_Confidence_0.393_Length_2604_45	PF03255	ACCA	103	246	6.8E-064
14689_Transcript_1/3_Confidence_0.600_Length_502_45	PF00249	Myb_DNA-binding	23	70	5.1E-016
14700_Transcript_2/2_Confidence_1.000_Length_760_45	PF07727	RVT_2	42	83	1.8e-06
14706_Transcript_6/7_Confidence_0.316_Length_1380_45	PF02913	FAD-oxidase_C	16	134	6.1E-037
14722_Transcript_1/1_Confidence_1.000_Length_410_45	PF02519	Auxin_inducible	7	58	3.9E-021
14727_Transcript_1/2_Confidence_1.000_Length_1114_45	PF00248	Aldo_ket_red	2	197	3E-053
14737_Transcript_3/3_Confidence_0.778_Length_1612_45	PF13641	Glyco_tranf_2_3	103	289	8.2E-021
14772_Transcript_1/1_Confidence_1.000_Length_492_45	PF01789	PsbP	13	162	2.3E-051
14781_Transcript_1/1_Confidence_1.000_Length_1133_45	PF00295	Glyco_hydro_28	58	376	1.6E-099
14790_Transcript_1/2_Confidence_1.000_Length_5243_45	PF00400	WD40	287	320	0.00016
14817_Transcript_1/2_Confidence_1.000_Length_849_45	PF00249	Myb_DNA-binding	49	94	2E-014
14828_Transcript_1/2_Confidence_1.000_Length_965_45	PF00071	Ras	69	229	4.4E-057
1483_Transcript_4/8_Confidence_0.500_Length_1509_45	PF00069	Pkinase	50	331	7.2E-061
14836_Transcript_1/3_Confidence_0.800_Length_1074_45	PF00046	Homeobox	74	126	6.6E-015
14836_Transcript_2/3_Confidence_0.800_Length_1715_45	PF02183	HALZ	127	169	2.8E-015
14838_Transcript_1/1_Confidence_1.000_Length_645_45	PF13041	PPR_2	25	73	1.6E-018
14842_Transcript_1/1_Confidence_1.000_Length_1436_45	PF01315	Ald_Xan_dh_C	341	450	7E-028
14857_Transcript_1/1_Confidence_1.000_Length_2486_45	PF02092	tRNA_synt_2f	205	751	1.3E-179
14870_Transcript_1/1_Confidence_1.000_Length_1540_45	PF05623	DUF789	17	313	3E-098
14882_Transcript_1/1_Confidence_1.000_Length_1400_45	PF04757	Pex2_Pex12	6	241	2.1E-048
14906_Transcript_1/1_Confidence_1.000_Length_2393_45	PF00249	Myb_DNA-binding	46	90	5.2E-013
14929_Transcript_1/1_Confidence_1.000_Length_346_45	PF13242	Hydrolase_like	2	48	3.7e-05
14941_Transcript_1/1_Confidence_1.000_Length_374_45	PF14226	DIOX_N	11	122	2.1E-031
1498_Transcript_3/3_Confidence_0.600_Length_1733_45	PF00067	p450	52	464	6.7E-064
14984_Transcript_1/1_Confidence_1.000_Length_444_45	PF12799	LRR_4	107	141	1.8e-08
14986_Transcript_1/1_Confidence_1.000_Length_339_45	PF13961	DUF4219	31	56	2.5e-07
1499_Transcript_1/4_Confidence_0.762_Length_1095_45	PF00665	rve	20	73	8.2E-010
14999_Transcript_1/1_Confidence_1.000_Length_721_45	PF03145	Sina	130	198	1.3E-020
15024_Transcript_1/1_Confidence_1.000_Length_425_45	PF14368	LTP_2	6	77	4.4E-011
15037_Transcript_1/1_Confidence_1.000_Length_450_45	PF03936	Terpene_synth_C	6	149	4.1E-048
15038_Transcript_1/1_Confidence_1.000_Length_249_45	PF03936	Terpene_synth_C	3	81	9.5E-017
15044_Transcript_1/1_Confidence_1.000_Length_1250_45	PF12706	Lactamase_B_2	115	320	5.3E-018
15058_Transcript_1/1_Confidence_1.000_Length_481_45	PF00326	Peptidase_S9	95	160	1.9E-012
15059_Transcript_1/1_Confidence_1.000_Length_721_45	PF03106	WRKY	48	105	5.4E-029
15077_Transcript_1/1_Confidence_1.000_Length_430_45	PF04545	Sigma70_r4	95	139	2.2E-016
15089_Transcript_1/1_Confidence_1.000_Length_615_45	PF04690	YABBY	45	73	4.5E-011
1509_Transcript_1/2_Confidence_1.000_Length_1579_45	PF02020	W2	106	181	3E-020
15093_Transcript_1/1_Confidence_1.000_Length_991_45	PF12697	Abhydrolase_6	127	329	9.6E-018
15097_Transcript_3/3_Confidence_0.600_Length_1823_45	PF03092	BT1	123	538	3.2E-135
151_Transcript_1/2_Confidence_1.000_Length_1890_45	PF00305	Lipoxygenase	129	409	7.3E-103
15117_Transcript_1/1_Confidence_1.000_Length_247_45	PF02362	B3	7	81	1.2E-017
15162_Transcript_1/3_Confidence_0.600_Length_1610_45	PF00493	MCM	11	202	5.8E-058
15162_Transcript_2/3_Confidence_0.400_Length_1945_45	PF00493	MCM	238	545	4.7E-111
15185_Transcript_1/1_Confidence_1.000_Length_388_45	PF03080	DUF239	1	86	7.6E-025
15213_Transcript_1/1_Confidence_1.000_Length_411_45	PF08477	Miro	33	135	1.1E-013
15217_Transcript_1/1_Confidence_1.000_Length_359_45	PF13920	zf-C3HC4_3	19	62	1.3E-009
15244_Transcript_1/1_Confidence_1.000_Length_721_45	PF13839	PC-Esterase	5	219	5.1E-051
1526_Transcript_1/1_Confidence_1.000_Length_660_45	PF05558	DREPP	5	180	8.2E-060
15265_Transcript_2/5_Confidence_0.571_Length_2138_45	PF00069	Pkinase	60	318	3.4E-070
15269_Transcript_1/1_Confidence_1.000_Length_321_45	PF00069	Pkinase	1	76	2.2E-012
153_Transcript_1/1_Confidence_1.000_Length_572_45	PF01253	SUI1	86	147	5.3E-021
15305_Transcript_2/3_Confidence_0.333_Length_598_45	PF00928	Adap_comp_sub	2	117	2.2E-033
15330_Transcript_1/1_Confidence_1.000_Length_225_45	PF11955	PORR	2	60	1.7E-023
15332_Transcript_1/6_Confidence_0.333_Length_445_45	PF01477	PLAT	53	104	4.6e-06
15333_Transcript_1/1_Confidence_1.000_Length_361_45	PF01055	Glyco_hydro_31	1	118	4.8E-037
15338_Transcript_1/1_Confidence_1.000_Length_430_45	PF00082	Peptidase_S8	4	110	1.7E-010
15387_Transcript_1/2_Confidence_1.000_Length_616_45	PF04045	P34-Arc	6	55	1.3e-05
15402_Transcript_1/1_Confidence_1.000_Length_304_45	PF00481	PP2C	1	100	3.8E-017
15412_Transcript_4/5_Confidence_0.538_Length_1752_45	PF01842	ACT	91	151	8.1E-010
15427_Transcript_1/1_Confidence_1.000_Length_217_45	PF03514	GRAS	7	71	4.3E-016
15429_Transcript_1/4_Confidence_0.625_Length_1819_45	PF00628	PHD	471	516	1.1e-08
15433_Transcript_1/2_Confidence_1.000_Length_805_45	PF04278	Tic22	1	177	1.9E-065
15456_Transcript_2/2_Confidence_1.000_Length_944_45	PF03083	MtN3_slv	35	97	2.5E-019
15470_Transcript_2/2_Confidence_1.000_Length_506_45	PF02686	Glu-tRNAGln	66	136	2E-012
1548_Transcript_1/3_Confidence_0.818_Length_2353_45	PF00069	Pkinase	283	539	3.1E-069
15482_Transcript_1/1_Confidence_1.000_Length_204_45	PF09751	Es2	40	68	2.6E-011
15486_Transcript_3/3_Confidence_0.600_Length_1464_45	PF01529	zf-DHHC	184	336	1E-028
15493_Transcript_1/2_Confidence_1.000_Length_780_45	PF01738	DLH	58	259	1.5E-022
15499_Transcript_2/2_Confidence_1.000_Length_750_45	PF07962	Swi3	3	84	1.5E-021
15538_Transcript_5/6_Confidence_0.688_Length_2216_45	PF13532	2OG-FeII_Oxy_2	73	194	1.7e-07
15539_Transcript_1/1_Confidence_1.000_Length_599_45	PF14227	UBN2_2	5	102	5.4E-013
1554_Transcript_1/1_Confidence_1.000_Length_4343_45	PF07714	Pkinase_Tyr	1023	1293	2.1E-040
1555_Transcript_1/1_Confidence_1.000_Length_2308_45	PF04937	DUF659	175	327	3.5E-058
15558_Transcript_1/5_Confidence_0.500_Length_457_45	PF01423	LSM	1	66	4.5E-015
15558_Transcript_3/5_Confidence_0.643_Length_516_45	PF01423	LSM	21	74	6.6E-011
15558_Transcript_4/5_Confidence_0.571_Length_355_45	PF01423	LSM	46	117	1.3E-016
1556_Transcript_3/4_Confidence_0.625_Length_746_45	PF05184	SapB_1	35	70	1.2e-06
1557_Transcript_1/8_Confidence_0.412_Length_844_45	PF00719	Pyrophosphatase	35	185	6.9E-058
1557_Transcript_4/8_Confidence_0.588_Length_1441_45	PF00719	Pyrophosphatase	64	190	9.3E-051
1557_Transcript_5/8_Confidence_0.471_Length_1157_45	PF00719	Pyrophosphatase	10	82	1.8E-019
15609_Transcript_1/2_Confidence_1.000_Length_864_45	PF07103	DUF1365	6	171	1.7E-042
15667_Transcript_1/3_Confidence_0.714_Length_1985_45	PF07287	DUF1446	1	176	1.3E-051
15667_Transcript_2/3_Confidence_0.714_Length_1826_45	PF07287	DUF1446	1	176	6.6E-051
15673_Transcript_1/1_Confidence_1.000_Length_658_45	PF12937	F-box-like	36	76	7.5e-08
15709_Transcript_1/1_Confidence_1.000_Length_921_45	PF00026	Asp	134	306	6.5E-076
15716_Transcript_1/1_Confidence_1.000_Length_474_45	PF06203	CCT	50	92	2E-016
1573_Transcript_4/6_Confidence_0.688_Length_2610_45	PF12695	Abhydrolase_5	74	266	7.2E-014
15744_Transcript_1/1_Confidence_1.000_Length_378_45	PF00847	AP2	46	97	1.2E-014
15752_Transcript_3/3_Confidence_0.600_Length_1697_45	PF00076	RRM_1	228	290	6.9E-013
15756_Transcript_1/1_Confidence_1.000_Length_290_45	PF03514	GRAS	1	93	8.5E-028
1576_Transcript_2/2_Confidence_1.000_Length_849_45	PF01472	PUA	130	207	2.6E-018
1580_Transcript_1/1_Confidence_1.000_Length_3572_45	PF00122	E1-E2_ATPase	242	482	4.8E-063
15809_Transcript_1/1_Confidence_1.000_Length_491_45	PF00488	MutS_V	48	163	1.4E-037
1581_Transcript_2/4_Confidence_0.700_Length_1567_45	PF00067	p450	5	421	6.9E-063
15814_Transcript_1/1_Confidence_1.000_Length_1596_45	PF00609	DAGK_acc	234	408	5.2E-042
15831_Transcript_1/1_Confidence_1.000_Length_292_45	PF00139	Lectin_legB	2	30	1.9e-07
15877_Transcript_1/3_Confidence_0.714_Length_1742_45	PF12906	RINGv	76	123	1.8E-010
15879_Transcript_1/1_Confidence_1.000_Length_1857_45	PF13905	Thioredoxin_8	370	458	1.9E-016
15889_Transcript_1/4_Confidence_0.667_Length_1253_45	PF01095	Pectinesterase	1	173	1.2E-058
15889_Transcript_4/4_Confidence_0.667_Length_1316_45	PF01095	Pectinesterase	1	173	1.2E-058
15895_Transcript_1/1_Confidence_1.000_Length_256_45	PF00847	AP2	1	48	5.6e-08
1591_Transcript_2/6_Confidence_0.700_Length_1920_45	PF01380	SIS	162	293	1.5E-020
1594_Transcript_2/2_Confidence_1.000_Length_6158_45	PF01504	PIP5K	1497	1724	1.1E-063
15940_Transcript_1/1_Confidence_1.000_Length_442_45	PF03215	Rad17	83	121	5.8e-05
15945_Transcript_1/1_Confidence_1.000_Length_732_45	PF01535	PPR	218	243	0.00059
1596_Transcript_2/7_Confidence_0.714_Length_2604_45	PF00481	PP2C	245	384	1.7E-021
15963_Transcript_1/1_Confidence_1.000_Length_259_45	PF08458	PH_2	2	48	2.7E-012
1597_Transcript_3/3_Confidence_0.714_Length_1223_45	PF04515	Choline_transpo	107	406	1.8E-062
15970_Transcript_1/2_Confidence_1.000_Length_596_45	PF03094	Mlo	63	133	1.4E-019
15990_Transcript_1/2_Confidence_1.000_Length_1244_45	PF12906	RINGv	104	155	8.4E-011
16015_Transcript_1/2_Confidence_1.000_Length_1129_45	PF00514	Arm	64	103	6.2e-07
16044_Transcript_1/1_Confidence_1.000_Length_266_45	PF13966	zf-RVT	7	87	2.3E-019
16062_Transcript_6/6_Confidence_0.615_Length_1314_45	PF12896	Apc4	9	95	1.3E-014
16064_Transcript_1/1_Confidence_1.000_Length_862_45	PF00743	FMO-like	1	185	3.7E-010
1608_Transcript_2/4_Confidence_0.750_Length_4229_45	PF00004	AAA	849	977	3E-039
16085_Transcript_1/1_Confidence_1.000_Length_390_45	PF00854	PTR2	2	109	7.6E-016
161_Transcript_3/6_Confidence_0.167_Length_1189_45	PF13867	SAP30_Sin3_bdg	105	158	1.2E-021
161_Transcript_5/6_Confidence_0.583_Length_2389_45	PF00781	DAGK_cat	17	66	5.4e-08
1610_Transcript_1/6_Confidence_0.571_Length_907_45	PF03169	OPT	37	270	1.2E-048
1610_Transcript_3/6_Confidence_0.571_Length_949_45	PF03169	OPT	51	136	1.2E-016
1610_Transcript_5/6_Confidence_0.500_Length_1048_45	PF03169	OPT	51	193	4E-024
16109_Transcript_1/1_Confidence_1.000_Length_578_45	PF04536	Repair_PSII	85	190	2.5E-012
1611_Transcript_1/1_Confidence_1.000_Length_636_45	PF12697	Abhydrolase_6	2	161	8.5E-011
16111_Transcript_2/3_Confidence_0.667_Length_1059_45	PF01532	Glyco_hydro_47	1	85	7.9E-022
16119_Transcript_1/1_Confidence_1.000_Length_330_45	PF02701	zf-Dof	34	91	1.9E-037
16128_Transcript_1/1_Confidence_1.000_Length_464_45	PF14368	LTP_2	5	65	1.6E-012
1613_Transcript_1/1_Confidence_1.000_Length_603_45	PF01722	BolA	45	113	3.9E-024
16131_Transcript_1/1_Confidence_1.000_Length_200_45	PF00560	LRR_1	20	39	0.5
16134_Transcript_2/4_Confidence_0.222_Length_408_45	PF03372	Exo_endo_phos	43	101	7.6e-05
16153_Transcript_3/4_Confidence_0.500_Length_1149_45	PF00238	Ribosomal_L14	54	171	4.2E-045
16167_Transcript_1/1_Confidence_1.000_Length_249_45	PF00168	C2	12	80	5.4E-016
16171_Transcript_1/2_Confidence_1.000_Length_446_45	PF07992	Pyr_redox_2	12	63	1e-08
16176_Transcript_1/1_Confidence_1.000_Length_475_45	PF08031	BBE	44	106	9.2E-023
1618_Transcript_2/7_Confidence_0.381_Length_2858_45	PF00931	NB-ARC	1	92	1.3E-018
16193_Transcript_2/3_Confidence_0.714_Length_1213_45	PF00010	HLH	135	179	3.3e-06
1621_Transcript_2/3_Confidence_0.750_Length_551_45	PF13714	PEP_mutase	1	75	1.4e-07
16231_Transcript_1/2_Confidence_1.000_Length_817_45	PF04573	SPC22	3	169	1.1E-058
16245_Transcript_1/1_Confidence_1.000_Length_303_45	PF08669	GCV_T_C	1	42	2.8E-009
1625_Transcript_2/5_Confidence_0.615_Length_1675_45	PF01535	PPR	365	389	0.038
16252_Transcript_1/1_Confidence_1.000_Length_737_45	PF14244	UBN2_3	58	166	5.3e-08
16270_Transcript_1/1_Confidence_1.000_Length_845_45	PF02365	NAM	19	93	6.5E-032
1629_Transcript_3/8_Confidence_0.650_Length_2734_45	PF01412	ArfGap	18	129	1.9E-028
1629_Transcript_5/8_Confidence_0.650_Length_2659_45	PF01412	ArfGap	18	129	4.2E-028
16303_Transcript_1/1_Confidence_1.000_Length_940_45	PF04654	DUF599	17	225	5.5E-067
16349_Transcript_1/1_Confidence_1.000_Length_465_45	PF00078	RVT_1	2	137	9.5E-020
16360_Transcript_1/1_Confidence_1.000_Length_401_45	PF13041	PPR_2	34	81	1.7E-011
16374_Transcript_1/1_Confidence_1.000_Length_377_45	PF00542	Ribosomal_L12	22	88	2.4E-025
16393_Transcript_1/3_Confidence_0.667_Length_1269_45	PF13419	HAD_2	21	153	1.9E-011
1641_Transcript_1/2_Confidence_1.000_Length_662_45	PF00160	Pro_isomerase	10	92	5.4E-026
16421_Transcript_1/2_Confidence_1.000_Length_700_45	PF13334	DUF4094	2	47	1.3E-010
16421_Transcript_2/2_Confidence_1.000_Length_1239_45	PF01762	Galactosyl_T	131	323	7.6E-047
16441_Transcript_1/1_Confidence_1.000_Length_500_45	PF00651	BTB	18	54	3.6e-08
16448_Transcript_1/1_Confidence_1.000_Length_372_45	PF05920	Homeobox_KN	10	40	9.1E-012
16458_Transcript_5/6_Confidence_0.333_Length_692_45	PF13499	EF_hand_5	38	96	2.7E-011
16470_Transcript_2/2_Confidence_1.000_Length_602_45	PF13012	MitMem_reg	3	63	1.7E-011
1648_Transcript_1/5_Confidence_0.667_Length_2282_45	PF00501	AMP-binding	150	594	2E-111
16501_Transcript_1/1_Confidence_1.000_Length_1082_45	PF02893	GRAM	179	254	7.6E-018
16524_Transcript_1/1_Confidence_1.000_Length_266_45	PF03767	Acid_phosphat_B	9	61	4.1E-015
16551_Transcript_1/1_Confidence_1.000_Length_232_45	PF14144	DOG1	19	77	4.8E-018
1656_Transcript_1/1_Confidence_1.000_Length_380_45	PF06749	DUF1218	18	60	2.6E-009
16595_Transcript_1/1_Confidence_1.000_Length_226_45	PF03492	Methyltransf_7	2	74	9.9E-015
166_Transcript_6/10_Confidence_0.618_Length_1953_45	PF00642	zf-CCCH	104	127	4.5E-009
166_Transcript_9/10_Confidence_0.676_Length_2217_45	PF00642	zf-CCCH	104	127	5.4E-009
16613_Transcript_5/5_Confidence_0.583_Length_1924_45	PF00931	NB-ARC	2	95	1.6E-020
16616_Transcript_1/1_Confidence_1.000_Length_388_45	PF03822	NAF	43	100	2.7E-018
16643_Transcript_1/1_Confidence_1.000_Length_1278_45	PF00459	Inositol_P	81	337	7.1E-066
16647_Transcript_1/1_Confidence_1.000_Length_730_45	PF08263	LRRNT_2	38	76	3.7E-011
16655_Transcript_1/1_Confidence_1.000_Length_2138_45	PF08614	ATG16	61	188	5.1E-012
16676_Transcript_1/1_Confidence_1.000_Length_296_45	PF00067	p450	53	98	1.7e-05
16692_Transcript_1/2_Confidence_1.000_Length_962_45	PF00160	Pro_isomerase	42	204	1.2E-043
16700_Transcript_1/1_Confidence_1.000_Length_1336_45	PF09742	Dymeclin	3	445	1E-091
16717_Transcript_1/1_Confidence_1.000_Length_228_45	PF00112	Peptidase_C1	2	75	3.1E-016
16724_Transcript_1/2_Confidence_1.000_Length_607_45	PF06522	B12D	1	75	1.7E-025
1673_Transcript_1/2_Confidence_1.000_Length_1226_45	PF05890	Ebp2	31	290	3.6E-073
16735_Transcript_1/5_Confidence_0.385_Length_1001_45	PF01486	K-box	88	178	8.6E-028
16735_Transcript_2/5_Confidence_0.462_Length_1172_45	PF01486	K-box	81	178	3.7E-031
16741_Transcript_1/2_Confidence_1.000_Length_669_45	PF00550	PP-binding	88	155	1.1E-010
16747_Transcript_3/8_Confidence_0.647_Length_2082_45	PF13499	EF_hand_5	98	157	1E-014
16747_Transcript_5/8_Confidence_0.529_Length_1881_45	PF00069	Pkinase	93	349	1.5E-066
16747_Transcript_7/8_Confidence_0.588_Length_2051_45	PF13499	EF_hand_5	130	189	1.5E-014
1675_Transcript_1/1_Confidence_1.000_Length_679_45	PF04398	DUF538	19	124	5.9E-026
16759_Transcript_2/3_Confidence_0.600_Length_894_45	PF06703	SPC25	41	198	3.7E-044
16760_Transcript_1/2_Confidence_1.000_Length_718_45	PF02485	Branch	16	51	1E-012
16777_Transcript_2/4_Confidence_0.500_Length_1097_45	PF02450	LACT	9	49	3.2e-07
1678_Transcript_1/1_Confidence_1.000_Length_881_45	PF03479	DUF296	9	126	2.6E-038
16783_Transcript_1/1_Confidence_1.000_Length_619_45	PF00201	UDPGT	7	148	8.8E-025
16785_Transcript_1/1_Confidence_1.000_Length_718_45	PF01778	Ribosomal_L28e	20	140	3E-035
16798_Transcript_1/1_Confidence_1.000_Length_1802_45	PF02773	S-AdoMet_synt_C	246	386	6.7E-069
168_Transcript_1/2_Confidence_1.000_Length_1808_45	PF00076	RRM_1	157	224	7.4e-07
16807_Transcript_7/9_Confidence_0.542_Length_2340_45	PF01749	IBB	9	98	6.8E-023
16811_Transcript_1/3_Confidence_0.571_Length_569_45	PF00141	peroxidase	18	98	8.3E-026
16811_Transcript_2/3_Confidence_0.714_Length_667_45	PF00141	peroxidase	59	148	6.5E-030
16816_Transcript_4/5_Confidence_0.308_Length_1422_45	PF03641	Lysine_decarbox	57	187	1.3E-045
16816_Transcript_5/5_Confidence_0.538_Length_1728_45	PF03641	Lysine_decarbox	12	116	6.7E-036
16835_Transcript_2/2_Confidence_1.000_Length_1114_45	PF01370	Epimerase	1	230	1.9E-041
1684_Transcript_1/2_Confidence_1.000_Length_2213_45	PF04795	PAPA-1	437	522	4.3E-023
16843_Transcript_3/3_Confidence_0.600_Length_1137_45	PF00335	Tetraspannin	37	288	8.3E-039
16852_Transcript_1/2_Confidence_1.000_Length_1527_45	PF01636	APH	37	270	4.8E-016
16856_Transcript_1/2_Confidence_1.000_Length_507_45	PF13865	FoP_duplication	3	44	1.6e-08
16860_Transcript_2/3_Confidence_0.714_Length_2924_45	PF07540	NOC3p	191	283	4.2E-029
1687_Transcript_4/4_Confidence_0.571_Length_635_45	PF01776	Ribosomal_L22e	19	131	3.7E-047
16875_Transcript_3/3_Confidence_0.600_Length_822_45	PF02893	GRAM	111	182	8.2E-013
16884_Transcript_2/3_Confidence_0.667_Length_513_45	PF03763	Remorin_C	14	123	9.9E-034
16885_Transcript_1/4_Confidence_0.625_Length_659_45	PF07994	NAD_binding_5	17	123	3.7E-018
16886_Transcript_2/2_Confidence_1.000_Length_395_45	PF01200	Ribosomal_S28e	4	66	1.3E-033
16892_Transcript_1/1_Confidence_1.000_Length_651_45	PF04570	DUF581	68	110	2.5E-019
16907_Transcript_1/2_Confidence_1.000_Length_1556_45	PF00082	Peptidase_S8	98	289	2.9E-022
16924_Transcript_2/6_Confidence_0.529_Length_1948_45	PF03464	eRF1_2	66	200	2.9E-043
16939_Transcript_1/3_Confidence_0.222_Length_1235_45	PF00179	UQ_con	6	83	7.9E-025
16939_Transcript_2/3_Confidence_0.556_Length_596_45	PF00179	UQ_con	10	133	3.7E-050
16950_Transcript_2/5_Confidence_0.750_Length_1247_45	PF00182	Glyco_hydro_19	77	189	2.4E-047
16950_Transcript_4/5_Confidence_0.625_Length_1138_45	PF00182	Glyco_hydro_19	77	305	7.1E-110
16963_Transcript_1/1_Confidence_1.000_Length_1609_45	PF00067	p450	48	487	3E-076
16965_Transcript_1/1_Confidence_1.000_Length_230_45	PF00113	Enolase_C	1	28	2e-08
16976_Transcript_3/3_Confidence_0.600_Length_3694_45	PF00400	WD40	183	213	0.00035
16982_Transcript_3/3_Confidence_0.600_Length_1028_45	PF09366	DUF1997	76	234	8.3E-036
16988_Transcript_1/2_Confidence_1.000_Length_554_45	PF01655	Ribosomal_L32e	1	107	3.2E-045
16993_Transcript_2/3_Confidence_0.667_Length_1124_45	PF03947	Ribosomal_L2_C	112	245	8.5E-042
17015_Transcript_1/1_Confidence_1.000_Length_1221_45	PF03896	TRAP_alpha	25	271	4.3E-023
17024_Transcript_1/2_Confidence_1.000_Length_563_45	PF01221	Dynein_light	9	94	8.6E-040
17029_Transcript_1/2_Confidence_1.000_Length_923_45	PF00117	GATase	8	110	1.6E-009
1703_Transcript_1/2_Confidence_1.000_Length_2648_45	PF13968	DUF4220	146	518	1.8E-036
17032_Transcript_2/2_Confidence_1.000_Length_950_45	PF00076	RRM_1	32	100	4.3E-023
17039_Transcript_6/7_Confidence_0.467_Length_811_45	PF00249	Myb_DNA-binding	8	52	2.5E-010
17044_Transcript_1/1_Confidence_1.000_Length_2204_45	PF05602	CLPTM1	4	441	3.4E-152
17050_Transcript_2/3_Confidence_0.400_Length_1105_45	PF02845	CUE	52	88	4.1e-06
1706_Transcript_3/7_Confidence_0.611_Length_2111_45	PF00847	AP2	28	78	3.8E-017
17061_Transcript_1/2_Confidence_1.000_Length_3069_45	PF00128	Alpha-amylase	547	831	1.7E-025
17067_Transcript_2/6_Confidence_0.588_Length_2747_45	PF07766	LETM1	213	387	2E-064
17073_Transcript_2/3_Confidence_0.714_Length_1640_45	PF01546	Peptidase_M20	1	47	1.7e-05
17074_Transcript_2/3_Confidence_0.286_Length_322_45	PF02990	EMP70	71	106	4.5E-009
1708_Transcript_3/4_Confidence_0.444_Length_2427_45	PF13414	TPR_11	1	46	1.3e-08
17084_Transcript_1/4_Confidence_0.133_Length_547_45	PF00240	ubiquitin	23	91	5.4E-035
17088_Transcript_1/3_Confidence_0.667_Length_686_45	PF07727	RVT_2	2	60	2.7E-014
1711_Transcript_4/4_Confidence_0.636_Length_3100_45	PF07990	NABP	188	601	9.2E-089
17124_Transcript_1/1_Confidence_1.000_Length_1400_45	PF00082	Peptidase_S8	3	355	5.2E-030
17125_Transcript_1/2_Confidence_1.000_Length_339_45	PF04749	PLAC8	36	90	1.2E-013
1714_Transcript_1/1_Confidence_1.000_Length_1436_45	PF00076	RRM_1	119	180	2.6E-016
17145_Transcript_1/1_Confidence_1.000_Length_1108_45	PF06644	ATP11	75	243	1.6E-052
17157_Transcript_3/3_Confidence_0.600_Length_1223_45	PF05018	DUF667	9	197	4.5E-095
17158_Transcript_1/3_Confidence_0.625_Length_1019_45	PF00156	Pribosyltran	81	190	2.8E-016
17161_Transcript_1/4_Confidence_0.625_Length_852_45	PF00891	Methyltransf_2	1	97	2.6E-039
17166_Transcript_1/6_Confidence_0.462_Length_576_45	PF13520	AA_permease_2	5	101	7.5E-013
17166_Transcript_4/6_Confidence_0.538_Length_721_45	PF13520	AA_permease_2	5	78	4.2E-010
17168_Transcript_1/2_Confidence_1.000_Length_1666_45	PF01546	Peptidase_M20	115	452	3.3E-017
1717_Transcript_1/3_Confidence_0.667_Length_771_45	PF00582	Usp	12	93	6.6E-015
1717_Transcript_2/3_Confidence_0.667_Length_849_45	PF00582	Usp	13	93	1.4E-014
17187_Transcript_1/1_Confidence_1.000_Length_1296_45	PF02309	AUX_IAA	83	336	2.9E-049
17198_Transcript_1/1_Confidence_1.000_Length_2287_45	PF07714	Pkinase_Tyr	419	684	8.1E-040
17214_Transcript_3/4_Confidence_0.571_Length_1053_45	PF00227	Proteasome	59	241	3.3E-060
17259_Transcript_2/3_Confidence_0.500_Length_624_45	PF01780	Ribosomal_L37ae	22	111	2.5E-038
17273_Transcript_1/2_Confidence_1.000_Length_1565_45	PF05739	SNARE	147	208	8.4E-011
17276_Transcript_1/2_Confidence_1.000_Length_1118_45	PF03188	Cytochrom_B561	62	185	8.9e-06
17304_Transcript_7/8_Confidence_0.458_Length_1104_45	PF05056	DUF674	18	93	2.5E-010
17308_Transcript_1/1_Confidence_1.000_Length_1508_45	PF00956	NAP	68	312	1.4E-082
17318_Transcript_1/3_Confidence_0.600_Length_258_45	PF02466	Tim17	37	84	2.4E-010
17318_Transcript_2/3_Confidence_0.600_Length_595_45	PF02466	Tim17	56	128	2.1e-07
17322_Transcript_1/1_Confidence_1.000_Length_362_45	PF13639	zf-RING_2	5	49	6.2E-013
17336_Transcript_1/1_Confidence_1.000_Length_732_45	PF00106	adh_short	78	198	4.3E-018
17342_Transcript_3/3_Confidence_0.667_Length_1091_45	PF04871	Uso1_p115_C	65	98	1.5e-05
17344_Transcript_2/4_Confidence_0.500_Length_1384_45	PF01813	ATP-synt_D	36	230	8.9E-066
17359_Transcript_1/2_Confidence_1.000_Length_2328_45	PF13920	zf-C3HC4_3	626	673	1.1E-012
17377_Transcript_1/1_Confidence_1.000_Length_975_45	PF01182	Glucosamine_iso	25	225	3.2E-060
17386_Transcript_1/2_Confidence_1.000_Length_1112_45	PF00900	Ribosomal_S4e	126	202	7.2E-031
17387_Transcript_1/3_Confidence_0.714_Length_1564_45	PF07002	Copine	117	155	3.2E-011
17401_Transcript_2/2_Confidence_1.000_Length_1884_45	PF04545	Sigma70_r4	499	551	8.4E-022
17436_Transcript_2/2_Confidence_1.000_Length_1847_45	PF11708	Slu7	146	416	3.9E-081
1745_Transcript_1/2_Confidence_1.000_Length_960_45	PF07716	bZIP_2	130	182	4.8E-010
17454_Transcript_1/1_Confidence_1.000_Length_1281_45	PF07851	TMPIT	25	321	1.4E-096
17462_Transcript_1/1_Confidence_1.000_Length_3674_45	PF04121	Nup84_Nup100	239	836	2.2E-035
17464_Transcript_2/3_Confidence_0.750_Length_2808_45	PF00069	Pkinase	14	275	1.8E-063
17469_Transcript_1/1_Confidence_1.000_Length_424_45	PF00403	HMA	73	128	4.3E-013
17473_Transcript_7/7_Confidence_0.375_Length_1250_45	PF00249	Myb_DNA-binding	131	175	6.8E-011
1752_Transcript_1/2_Confidence_1.000_Length_1271_45	PF00626	Gelsolin	64	110	7.1e-06
17534_Transcript_2/2_Confidence_1.000_Length_1539_45	PF01088	Peptidase_C12	47	253	7.7E-071
17561_Transcript_1/2_Confidence_1.000_Length_1196_45	PF13639	zf-RING_2	210	269	2.5e-08
17561_Transcript_2/2_Confidence_1.000_Length_1152_45	PF00642	zf-CCCH	42	62	3.7e-06
17563_Transcript_1/1_Confidence_1.000_Length_224_45	PF00069	Pkinase	2	67	5E-016
17568_Transcript_1/1_Confidence_1.000_Length_823_45	PF01453	B_lectin	39	131	2.1E-022
17579_Transcript_2/7_Confidence_0.118_Length_613_45	PF00400	WD40	25	61	6.1E-014
17601_Transcript_1/4_Confidence_0.667_Length_839_45	PF00257	Dehydrin	74	124	4.1e-08
17609_Transcript_1/1_Confidence_1.000_Length_922_45	PF12165	DUF3594	1	110	3.9E-063
17610_Transcript_1/2_Confidence_1.000_Length_677_45	PF13855	LRR_8	23	81	1e-08
1762_Transcript_1/2_Confidence_1.000_Length_1118_45	PF00141	peroxidase	41	247	5.2E-050
17635_Transcript_2/4_Confidence_0.667_Length_2547_45	PF00225	Kinesin	218	536	1.3E-093
17636_Transcript_1/1_Confidence_1.000_Length_1803_45	PF00069	Pkinase	420	592	3.5E-034
17654_Transcript_2/5_Confidence_0.583_Length_1270_45	PF00400	WD40	166	202	6.8E-009
17654_Transcript_4/5_Confidence_0.500_Length_1093_45	PF00141	peroxidase	15	105	2.2E-028
17663_Transcript_1/3_Confidence_0.818_Length_1687_45	PF04258	Peptidase_A22B	53	320	9E-085
17667_Transcript_1/1_Confidence_1.000_Length_896_45	PF02325	YGGT	125	192	1.1E-016
17675_Transcript_1/1_Confidence_1.000_Length_689_45	PF02970	TBCA	79	158	1.9E-027
17677_Transcript_1/1_Confidence_1.000_Length_291_45	PF00180	Iso_dh	42	96	2.9e-06
17682_Transcript_1/3_Confidence_0.714_Length_1432_45	PF14379	Myb_CC_LHEQLE	252	299	3.7E-021
17684_Transcript_1/2_Confidence_1.000_Length_1611_45	PF02136	NTF2	38	151	5.5E-022
17687_Transcript_2/3_Confidence_0.600_Length_1362_45	PF14259	RRM_6	55	108	1.9e-07
17701_Transcript_1/3_Confidence_0.714_Length_1380_45	PF00046	Homeobox	52	105	1.2E-016
17704_Transcript_3/6_Confidence_0.286_Length_590_45	PF00400	WD40	30	55	0.0015
17721_Transcript_2/4_Confidence_0.556_Length_1043_45	PF00448	SRP54	173	347	1.9E-068
17722_Transcript_2/2_Confidence_1.000_Length_494_45	PF04051	TRAPP	6	83	3e-09
17734_Transcript_1/1_Confidence_1.000_Length_612_45	PF13419	HAD_2	39	168	1.2E-011
17736_Transcript_3/3_Confidence_0.667_Length_1987_45	PF12710	HAD	81	309	1.3E-009
17751_Transcript_1/1_Confidence_1.000_Length_1741_45	PF00566	RabGAP-TBC	193	365	5.4E-036
17773_Transcript_1/1_Confidence_1.000_Length_598_45	PF00689	Cation_ATPase_C	1	82	9E-015
1779_Transcript_5/5_Confidence_0.667_Length_2167_45	PF00063	Myosin_head	15	87	1.7E-020
17798_Transcript_4/4_Confidence_0.750_Length_4441_45	PF01061	ABC2_membrane	1121	1334	5.4E-055
17801_Transcript_1/2_Confidence_1.000_Length_293_45	PF00249	Myb_DNA-binding	3	25	3.1e-07
17801_Transcript_2/2_Confidence_1.000_Length_354_45	PF00249	Myb_DNA-binding	36	78	6.2E-016
17823_Transcript_1/2_Confidence_1.000_Length_824_45	PF03091	CutA1	89	188	1.2E-039
17826_Transcript_1/2_Confidence_1.000_Length_1286_45	PF05153	DUF706	86	338	3.3E-125
17830_Transcript_1/1_Confidence_1.000_Length_1025_45	PF01566	Nramp	6	209	1.1E-058
17851_Transcript_1/2_Confidence_1.000_Length_2546_45	PF13414	TPR_11	416	484	4.4E-013
17879_Transcript_1/6_Confidence_0.588_Length_1483_45	PF12697	Abhydrolase_6	156	342	8.6E-016
1788_Transcript_2/3_Confidence_0.667_Length_1417_45	PF01747	ATP-sulfurylase	147	371	1.8E-064
17881_Transcript_1/3_Confidence_0.714_Length_2959_45	PF12895	Apc3	195	267	4.9e-07
179_Transcript_3/4_Confidence_0.667_Length_2449_45	PF00067	p450	28	264	4.7E-016
17906_Transcript_1/3_Confidence_0.714_Length_1688_45	PF04526	DUF568	114	217	2.9E-017
17931_Transcript_1/2_Confidence_1.000_Length_2782_45	PF07714	Pkinase_Tyr	544	814	5.4E-026
17936_Transcript_2/3_Confidence_0.714_Length_839_45	PF10252	PP28	6	58	8.2E-020
17936_Transcript_3/3_Confidence_0.714_Length_689_45	PF10252	PP28	81	161	2.2E-027
17954_Transcript_1/1_Confidence_1.000_Length_612_45	PF08372	PRT_C	1	109	2.2E-053
17959_Transcript_3/5_Confidence_0.600_Length_933_45	PF00847	AP2	37	86	5.6E-017
17967_Transcript_1/1_Confidence_1.000_Length_958_45	PF00071	Ras	54	214	5.2E-062
1797_Transcript_2/3_Confidence_0.750_Length_2465_45	PF11808	DUF3329	16	77	1e-06
17973_Transcript_4/5_Confidence_0.692_Length_2678_45	PF00749	tRNA-synt_1c	291	596	2.2E-114
1798_Transcript_1/1_Confidence_1.000_Length_897_45	PF13639	zf-RING_2	188	231	8E-015
17986_Transcript_1/3_Confidence_0.667_Length_1440_45	PF00400	WD40	76	114	1.6E-009
17997_Transcript_1/1_Confidence_1.000_Length_451_45	PF00337	Gal-bind_lectin	92	148	6.2e-07
18_Transcript_5/6_Confidence_0.455_Length_3745_45	PF04146	YTH	817	956	3.4E-047
18008_Transcript_1/4_Confidence_0.333_Length_565_45	PF01922	SRP19	14	103	7.4E-026
18011_Transcript_1/2_Confidence_1.000_Length_548_45	PF02701	zf-Dof	50	98	9.7E-031
18013_Transcript_1/2_Confidence_1.000_Length_1049_45	PF00076	RRM_1	11	78	1.7E-018
18016_Transcript_1/2_Confidence_1.000_Length_1411_45	PF01965	DJ-1_PfpI	256	391	2.2E-030
18018_Transcript_1/1_Confidence_1.000_Length_408_45	PF01535	PPR	3	31	0.008
18047_Transcript_1/7_Confidence_0.500_Length_1210_45	PF00112	Peptidase_C1	3	77	1.1E-027
18047_Transcript_2/7_Confidence_0.450_Length_1149_45	PF00112	Peptidase_C1	3	77	1.1E-027
18047_Transcript_4/7_Confidence_0.500_Length_1674_45	PF00112	Peptidase_C1	3	77	1.1E-027
18067_Transcript_1/2_Confidence_1.000_Length_2310_45	PF03372	Exo_endo_phos	100	522	6.6E-029
1807_Transcript_1/1_Confidence_1.000_Length_871_45	PF00828	Ribosomal_L18e	9	133	9E-019
18071_Transcript_1/2_Confidence_1.000_Length_1106_45	PF10275	Peptidase_C65	58	310	1.6E-083
18079_Transcript_3/3_Confidence_0.600_Length_2890_45	PF10367	Vps39_2	737	845	2E-030
18091_Transcript_1/3_Confidence_0.600_Length_605_45	PF00806	PUF	23	49	5.7E-009
18092_Transcript_1/1_Confidence_1.000_Length_1538_45	PF00155	Aminotran_1_2	48	414	7.5E-096
1810_Transcript_1/1_Confidence_1.000_Length_1640_45	PF00069	Pkinase	14	269	2.6E-072
18101_Transcript_1/2_Confidence_1.000_Length_543_45	PF00069	Pkinase	7	110	2.2E-033
18110_Transcript_1/2_Confidence_1.000_Length_1033_45	PF12874	zf-met	231	250	0.00042
18113_Transcript_3/9_Confidence_0.435_Length_945_45	PF03171	2OG-FeII_Oxy	26	124	3.1E-023
18119_Transcript_1/4_Confidence_0.700_Length_1744_45	PF04101	Glyco_tran_28_C	23	85	1.1E-010
18121_Transcript_2/3_Confidence_0.667_Length_974_45	PF04502	DUF572	1	220	5.7E-044
18126_Transcript_3/3_Confidence_0.667_Length_772_45	PF00106	adh_short	1	103	1.1E-014
18131_Transcript_2/3_Confidence_0.778_Length_599_45	PF02338	OTU	52	133	2.7E-010
18139_Transcript_1/2_Confidence_1.000_Length_1135_45	PF00071	Ras	45	215	2.8E-051
1814_Transcript_1/2_Confidence_1.000_Length_2327_45	PF07741	BRF1	464	584	4.1E-024
18154_Transcript_2/5_Confidence_0.714_Length_1288_45	PF08323	Glyco_transf_5	58	154	3.4E-026
18155_Transcript_2/2_Confidence_1.000_Length_639_45	PF12854	PPR_1	167	199	3.1E-013
18156_Transcript_1/2_Confidence_1.000_Length_905_45	PF13041	PPR_2	146	195	2E-012
18162_Transcript_1/1_Confidence_1.000_Length_1091_45	PF06220	zf-U1	30	62	1.3e-08
1817_Transcript_3/4_Confidence_0.571_Length_926_45	PF04535	DUF588	96	183	5.6E-014
18177_Transcript_2/5_Confidence_0.556_Length_972_45	PF07777	MFMR	5	51	6.8E-017
18183_Transcript_2/2_Confidence_1.000_Length_2017_45	PF01798	Nop	261	405	4.1E-045
18204_Transcript_1/2_Confidence_1.000_Length_538_45	PF01118	Semialdhyde_dh	2	88	1.8E-017
18208_Transcript_2/2_Confidence_1.000_Length_952_45	PF00012	HSP70	1	311	1.3E-013
18216_Transcript_1/1_Confidence_1.000_Length_1010_45	PF13259	DUF4050	93	209	8.8E-022
18217_Transcript_1/1_Confidence_1.000_Length_755_45	PF04398	DUF538	66	174	7.2E-035
18236_Transcript_1/2_Confidence_1.000_Length_2934_45	PF00069	Pkinase	606	873	5.5E-046
18242_Transcript_3/3_Confidence_0.600_Length_582_45	PF01197	Ribosomal_L31	21	86	3E-016
18260_Transcript_1/1_Confidence_1.000_Length_225_45	PF12854	PPR_1	29	58	4.1e-06
1827_Transcript_1/2_Confidence_1.000_Length_3000_45	PF00072	Response_reg	83	191	2.7E-020
183_Transcript_1/2_Confidence_1.000_Length_3558_45	PF00562	RNA_pol_Rpb2_6	714	1088	1.8E-111
1830_Transcript_10/10_Confidence_0.613_Length_5404_45	PF00664	ABC_membrane	315	583	1.2E-042
18309_Transcript_2/4_Confidence_0.571_Length_640_45	PF00011	HSP20	120	210	1.9E-028
18334_Transcript_1/1_Confidence_1.000_Length_663_45	PF02036	SCP2	55	145	4.8E-015
18340_Transcript_2/2_Confidence_1.000_Length_1059_45	PF00010	HLH	82	130	2E-010
18353_Transcript_1/2_Confidence_1.000_Length_1661_45	PF03140	DUF247	57	483	1.6E-108
18378_Transcript_2/3_Confidence_0.667_Length_1743_45	PF00076	RRM_1	351	420	4.5E-016
18382_Transcript_3/4_Confidence_0.667_Length_1157_45	PF04774	HABP4_PAI-RBP1	86	196	2.3E-024
18384_Transcript_1/1_Confidence_1.000_Length_1059_45	PF03824	NicO	80	184	7.5E-018
18386_Transcript_3/3_Confidence_0.714_Length_650_45	PF01529	zf-DHHC	8	81	1.2e-05
18388_Transcript_4/4_Confidence_0.625_Length_756_45	PF14364	DUF4408	49	90	2.9e-05
1839_Transcript_1/4_Confidence_0.733_Length_1195_45	PF13041	PPR_2	262	309	1.2E-012
18391_Transcript_1/2_Confidence_1.000_Length_812_45	PF00505	HMG_box	68	137	1.6E-023
18393_Transcript_3/3_Confidence_0.778_Length_729_45	PF00378	ECH	4	66	1.4E-011
1840_Transcript_2/3_Confidence_0.750_Length_897_45	PF02309	AUX_IAA	8	102	1.1E-029
18401_Transcript_1/3_Confidence_0.571_Length_1335_45	PF03099	BPL_LplA_LipB	84	199	7.8E-021
18407_Transcript_1/1_Confidence_1.000_Length_865_45	PF01439	Metallothio_2	8	67	4.7E-010
18424_Transcript_1/2_Confidence_1.000_Length_945_45	PF04641	Rtf2	1	240	4.6E-067
18436_Transcript_1/1_Confidence_1.000_Length_1063_45	PF13419	HAD_2	85	274	7.9E-024
18439_Transcript_1/1_Confidence_1.000_Length_2012_45	PF07899	Frigida	136	427	2.9E-086
18440_Transcript_1/1_Confidence_1.000_Length_1928_45	PF03352	Adenine_glyco	171	350	6.7E-063
1847_Transcript_6/6_Confidence_0.545_Length_2188_45	PF07714	Pkinase_Tyr	343	610	1.4E-047
18470_Transcript_5/5_Confidence_0.750_Length_3158_45	PF04059	RRM_2	714	783	3.8E-036
18481_Transcript_1/1_Confidence_1.000_Length_273_45	PF03742	PetN	39	58	0.00023
18484_Transcript_1/1_Confidence_1.000_Length_649_45	PF13499	EF_hand_5	94	154	1.6E-019
18487_Transcript_2/6_Confidence_0.667_Length_1601_45	PF01699	Na_Ca_ex	1	153	5.7E-020
18487_Transcript_3/6_Confidence_0.667_Length_1630_45	PF01699	Na_Ca_ex	1	153	9.4E-020
18499_Transcript_2/3_Confidence_0.667_Length_1724_45	PF04055	Radical_SAM	13	200	4.5E-015
1851_Transcript_1/3_Confidence_0.667_Length_1062_45	PF05605	Di19	31	116	1E-036
18526_Transcript_1/2_Confidence_1.000_Length_5921_45	PF08638	Med14	7	200	2.5E-045
1853_Transcript_2/3_Confidence_0.714_Length_1937_45	PF00394	Cu-oxidase	169	331	3.3E-049
18542_Transcript_5/6_Confidence_0.688_Length_733_45	PF13520	AA_permease_2	37	162	3.5E-016
18543_Transcript_1/1_Confidence_1.000_Length_715_45	PF03108	DBD_Tnp_Mut	18	81	5E-020
1855_Transcript_1/4_Confidence_0.625_Length_1448_45	PF08240	ADH_N	47	161	7.1E-028
1855_Transcript_2/4_Confidence_0.625_Length_1224_45	PF00107	ADH_zinc_N	125	246	1.6E-022
18567_Transcript_2/3_Confidence_0.500_Length_583_45	PF01728	FtsJ	3	86	9.3E-023
18578_Transcript_2/7_Confidence_0.588_Length_3921_45	PF00889	EF_TS	816	922	3.5E-026
1858_Transcript_2/4_Confidence_0.750_Length_656_45	PF10539	Dev_Cell_Death	1	87	4.6E-030
18585_Transcript_1/1_Confidence_1.000_Length_810_45	PF09282	Mago-bind	2	22	4.4E-010
18601_Transcript_4/5_Confidence_0.333_Length_997_45	PF01428	zf-AN1	94	132	6.2E-012
1861_Transcript_1/1_Confidence_1.000_Length_681_45	PF00574	CLP_protease	1	142	6E-054
18613_Transcript_1/1_Confidence_1.000_Length_630_45	PF01597	GCV_H	8	127	2.3E-048
18615_Transcript_1/1_Confidence_1.000_Length_1195_45	PF01257	Complex1_24kDa	85	241	2.3E-056
18616_Transcript_2/3_Confidence_0.667_Length_2720_45	PF00501	AMP-binding	210	545	1.7E-039
18619_Transcript_1/2_Confidence_1.000_Length_1167_45	PF12799	LRR_4	145	181	6.7e-07
18620_Transcript_1/3_Confidence_0.818_Length_1449_45	PF00481	PP2C	180	355	3E-060
18620_Transcript_2/3_Confidence_0.818_Length_1428_45	PF00481	PP2C	180	348	2.1E-052
18652_Transcript_1/1_Confidence_1.000_Length_873_45	PF00031	Cystatin	53	129	2.3E-012
18669_Transcript_1/1_Confidence_1.000_Length_498_45	PF00249	Myb_DNA-binding	77	121	7.8E-017
1868_Transcript_3/3_Confidence_0.714_Length_2182_45	PF08321	PPP5	132	227	1.8E-034
1869_Transcript_2/3_Confidence_0.667_Length_1366_45	PF10539	Dev_Cell_Death	213	269	3.5E-023
1873_Transcript_3/3_Confidence_0.800_Length_1719_45	PF13839	PC-Esterase	154	446	4E-054
18731_Transcript_1/1_Confidence_1.000_Length_1659_45	PF00160	Pro_isomerase	37	201	1.9E-046
18745_Transcript_1/1_Confidence_1.000_Length_366_45	PF01716	MSP	1	118	3.9E-052
18752_Transcript_4/5_Confidence_0.643_Length_1311_45	PF01467	CTP_transf_2	20	159	8.6E-010
18756_Transcript_1/3_Confidence_0.667_Length_890_45	PF00230	MIP	3	160	5.9E-042
18775_Transcript_1/1_Confidence_1.000_Length_916_45	PF00657	Lipase_GDSL	62	247	1E-020
18779_Transcript_1/2_Confidence_1.000_Length_598_45	PF00403	HMA	27	84	1.4E-016
1878_Transcript_1/1_Confidence_1.000_Length_905_45	PF00025	Arf	27	197	8.9E-079
18789_Transcript_1/1_Confidence_1.000_Length_277_45	PF00447	HSF_DNA-bind	2	83	1.3E-027
18793_Transcript_1/1_Confidence_1.000_Length_474_45	PF02536	mTERF	2	88	3.9E-020
18795_Transcript_1/1_Confidence_1.000_Length_1242_45	PF05705	DUF829	53	319	4.7E-058
18797_Transcript_3/3_Confidence_0.714_Length_1617_45	PF01758	SBF	144	317	5.8E-050
18801_Transcript_2/3_Confidence_0.667_Length_3319_45	PF02347	GDC-P	90	517	6.2E-198
18816_Transcript_1/1_Confidence_1.000_Length_444_45	PF14309	DUF4378	40	144	2.2E-021
1882_Transcript_1/1_Confidence_1.000_Length_950_45	PF02536	mTERF	53	151	1.8E-015
18822_Transcript_1/3_Confidence_0.667_Length_650_45	PF04081	DNA_pol_delta_4	27	107	2.1E-016
18827_Transcript_1/2_Confidence_1.000_Length_1411_45	PF01926	MMR_HSR1	119	190	6e-05
18829_Transcript_1/1_Confidence_1.000_Length_613_45	PF05911	DUF869	1	202	1.9E-076
18830_Transcript_1/1_Confidence_1.000_Length_851_45	PF05553	DUF761	194	216	2.5E-009
1885_Transcript_1/1_Confidence_1.000_Length_694_45	PF01649	Ribosomal_S20p	90	177	1.5E-017
18851_Transcript_2/2_Confidence_1.000_Length_914_45	PF00179	UQ_con	12	84	1.5E-026
18856_Transcript_2/2_Confidence_1.000_Length_650_45	PF05553	DUF761	127	155	4.5e-08
18859_Transcript_1/1_Confidence_1.000_Length_770_45	PF08944	p47_phox_C	9	60	0.00011
18861_Transcript_1/3_Confidence_0.429_Length_1650_45	PF00069	Pkinase	9	265	3.9E-066
18861_Transcript_2/3_Confidence_0.571_Length_1409_45	PF00069	Pkinase	2	81	1.4E-013
18867_Transcript_1/1_Confidence_1.000_Length_528_45	PF04577	DUF563	1	75	3e-09
18876_Transcript_1/1_Confidence_1.000_Length_673_45	PF02234	CDI	71	116	1.1E-018
18879_Transcript_1/1_Confidence_1.000_Length_1709_45	PF00218	IGPS	220	482	9.2E-081
1888_Transcript_2/7_Confidence_0.500_Length_1275_45	PF00106	adh_short	61	205	3.6E-020
18880_Transcript_1/1_Confidence_1.000_Length_1397_45	PF00443	UCH	28	367	1.4E-072
18884_Transcript_1/1_Confidence_1.000_Length_728_45	PF02036	SCP2	66	157	4.7E-017
18927_Transcript_1/2_Confidence_1.000_Length_588_45	PF06026	Rib_5-P_isom_A	4	113	8.3E-019
1893_Transcript_1/2_Confidence_1.000_Length_884_45	PF04398	DUF538	45	153	1.1E-021
1893_Transcript_2/2_Confidence_1.000_Length_925_45	PF04398	DUF538	45	153	1.2E-021
18946_Transcript_1/1_Confidence_1.000_Length_1219_45	PF01693	Cauli_VI	10	33	8e-07
18954_Transcript_1/1_Confidence_1.000_Length_1508_45	PF01256	Carb_kinase	87	365	1.3E-050
18955_Transcript_1/1_Confidence_1.000_Length_542_45	PF02728	Cu_amine_oxidN3	39	138	2.8E-028
1896_Transcript_12/13_Confidence_0.289_Length_2590_45	PF04153	NOT2_3_5	442	567	4.2E-035
18961_Transcript_1/1_Confidence_1.000_Length_1548_45	PF00232	Glyco_hydro_1	2	463	9.4E-163
18979_Transcript_1/1_Confidence_1.000_Length_227_45	PF00403	HMA	8	64	1.2E-016
18989_Transcript_2/2_Confidence_1.000_Length_3238_45	PF08389	Xpo1	125	268	2.3E-016
18994_Transcript_1/1_Confidence_1.000_Length_1213_45	PF03759	PRONE	5	231	2E-100
1901_Transcript_1/1_Confidence_1.000_Length_955_45	PF00210	Ferritin	79	222	5E-038
19012_Transcript_1/2_Confidence_1.000_Length_1040_45	PF10217	DUF2039	26	117	1.3E-027
19022_Transcript_1/1_Confidence_1.000_Length_252_45	PF05922	Inhibitor_I9	17	82	1.1e-06
19031_Transcript_1/2_Confidence_1.000_Length_1219_45	PF00035	dsrm	111	176	4.9E-014
19048_Transcript_2/3_Confidence_0.714_Length_2385_45	PF00009	GTP_EFTU	32	304	1E-065
19054_Transcript_2/4_Confidence_0.700_Length_901_45	PF00847	AP2	1	25	0.00013
19058_Transcript_1/1_Confidence_1.000_Length_1981_45	PF00856	SET	501	608	4.7E-022
1907_Transcript_3/7_Confidence_0.625_Length_3561_45	PF05911	DUF869	90	273	2.6E-053
19087_Transcript_1/1_Confidence_1.000_Length_994_45	PF00639	Rotamase	116	188	6.4E-015
19097_Transcript_1/2_Confidence_1.000_Length_441_45	PF00411	Ribosomal_S11	1	75	3.9E-021
19120_Transcript_1/1_Confidence_1.000_Length_1362_45	PF13537	GATase_7	13	130	8.8E-024
19156_Transcript_1/1_Confidence_1.000_Length_883_45	PF13639	zf-RING_2	129	171	2.7E-014
19166_Transcript_1/1_Confidence_1.000_Length_263_45	PF13952	DUF4216	3	50	1.6E-015
1917_Transcript_2/7_Confidence_0.588_Length_2012_45	PF07145	PAM2	16	28	7.7e-05
192_Transcript_2/3_Confidence_0.667_Length_2595_45	PF00076	RRM_1	193	262	4.2E-017
19210_Transcript_1/1_Confidence_1.000_Length_1071_45	PF05875	Ceramidase	59	200	1.3e-06
1922_Transcript_1/2_Confidence_1.000_Length_1813_45	PF04371	PAD_porph	19	326	2.2E-107
19222_Transcript_1/5_Confidence_0.167_Length_273_45	PF09416	UPF1_Zn_bind	44	90	1.5E-019
19224_Transcript_1/1_Confidence_1.000_Length_1839_45	PF00977	His_biosynth	303	594	2.2E-045
19225_Transcript_1/1_Confidence_1.000_Length_515_45	PF01569	PAP2	15	62	7.2E-009
1923_Transcript_2/3_Confidence_0.625_Length_2249_45	PF02714	DUF221	253	506	2.6E-028
19234_Transcript_2/4_Confidence_0.625_Length_807_45	PF00996	GDI	25	56	3.4e-07
19237_Transcript_1/1_Confidence_1.000_Length_552_45	PF03641	Lysine_decarbox	1	71	6E-024
19246_Transcript_1/1_Confidence_1.000_Length_1772_45	PF00013	KH_1	419	480	1.2E-012
19258_Transcript_2/4_Confidence_0.429_Length_635_45	PF00642	zf-CCCH	4	29	7.5E-010
19272_Transcript_1/1_Confidence_1.000_Length_570_45	PF01096	TFIIS_C	74	113	9E-019
1928_Transcript_1/2_Confidence_1.000_Length_3165_45	PF00326	Peptidase_S9	646	811	7.7E-021
19298_Transcript_1/1_Confidence_1.000_Length_1835_45	PF00854	PTR2	118	521	3.4E-066
1930_Transcript_7/15_Confidence_0.381_Length_2609_45	PF02446	Glyco_hydro_77	13	62	3.7E-017
19318_Transcript_3/4_Confidence_0.667_Length_1022_45	PF03106	WRKY	1	48	9E-023
19338_Transcript_6/8_Confidence_0.556_Length_1433_45	PF12776	Myb_DNA-bind_3	96	191	2.3E-017
1940_Transcript_4/4_Confidence_0.800_Length_1328_45	PF00098	zf-CCHC	21	35	8.3e-05
19412_Transcript_1/2_Confidence_1.000_Length_3094_45	PF04802	SMK-1	244	434	8E-070
1942_Transcript_1/1_Confidence_1.000_Length_1852_45	PF00026	Asp	91	513	8.1E-120
19424_Transcript_1/2_Confidence_1.000_Length_831_45	PF13839	PC-Esterase	6	184	4E-030
19433_Transcript_1/1_Confidence_1.000_Length_596_45	PF00664	ABC_membrane	18	109	1.1e-06
1945_Transcript_1/1_Confidence_1.000_Length_835_45	PF01253	SUI1	44	123	1.6E-028
19464_Transcript_1/1_Confidence_1.000_Length_350_45	PF13837	Myb_DNA-bind_4	14	104	8.7E-028
19469_Transcript_2/3_Confidence_0.714_Length_2020_45	PF00170	bZIP_1	43	84	1.3E-009
19479_Transcript_2/2_Confidence_1.000_Length_1691_45	PF10406	TAF8_C	164	213	1.2E-018
19485_Transcript_1/1_Confidence_1.000_Length_517_45	PF00155	Aminotran_1_2	5	163	2.3E-027
19488_Transcript_1/1_Confidence_1.000_Length_238_45	PF00650	CRAL_TRIO	2	39	8.8e-05
19489_Transcript_1/1_Confidence_1.000_Length_4132_45	PF13620	CarboxypepD_reg	979	1047	2.9e-07
19534_Transcript_1/1_Confidence_1.000_Length_1141_45	PF00291	PALP	13	299	2E-061
19540_Transcript_2/3_Confidence_0.714_Length_1557_45	PF00139	Lectin_legB	51	249	3E-019
19562_Transcript_1/2_Confidence_1.000_Length_1997_45	PF04124	Dor1	41	373	8.4E-133
19570_Transcript_1/1_Confidence_1.000_Length_411_45	PF07714	Pkinase_Tyr	4	97	3.8e-05
1960_Transcript_1/2_Confidence_1.000_Length_1410_45	PF00141	peroxidase	63	307	1.2E-057
19615_Transcript_1/1_Confidence_1.000_Length_3247_45	PF00931	NB-ARC	189	472	2E-075
19620_Transcript_1/1_Confidence_1.000_Length_474_45	PF00293	NUDIX	22	129	1E-013
19621_Transcript_1/1_Confidence_1.000_Length_792_45	PF00168	C2	32	111	9.4E-022
19646_Transcript_1/2_Confidence_1.000_Length_474_45	PF10235	Cript	22	100	2.9E-026
19666_Transcript_2/4_Confidence_0.600_Length_1066_45	PF00170	bZIP_1	89	114	1.4e-06
19668_Transcript_2/4_Confidence_0.625_Length_1140_45	PF04140	ICMT	113	155	3.5e-07
19676_Transcript_1/1_Confidence_1.000_Length_572_45	PF09265	Cytokin-bind	1	87	4E-033
1968_Transcript_1/3_Confidence_0.875_Length_2338_45	PF00311	PEPcase	1	729	4.1E-271
19686_Transcript_1/1_Confidence_1.000_Length_609_45	PF00240	ubiquitin	17	68	4.7E-025
19696_Transcript_1/1_Confidence_1.000_Length_496_45	PF13656	RNA_pol_L_2	32	106	2.6E-029
19716_Transcript_1/1_Confidence_1.000_Length_771_45	PF02701	zf-Dof	1	23	5.1E-009
1972_Transcript_2/3_Confidence_0.600_Length_824_45	PF03079	ARD	18	172	1.4E-066
19728_Transcript_1/1_Confidence_1.000_Length_259_45	PF08263	LRRNT_2	19	57	2.2E-015
19733_Transcript_1/1_Confidence_1.000_Length_1687_45	PF00069	Pkinase	113	403	1.1E-064
19740_Transcript_1/1_Confidence_1.000_Length_705_45	PF00255	GSHPx	1	99	4.5E-042
19747_Transcript_1/1_Confidence_1.000_Length_1864_45	PF00060	Lig_chan	209	461	5E-037
19751_Transcript_1/1_Confidence_1.000_Length_481_45	PF02991	Atg8	19	122	1.1E-046
19757_Transcript_1/1_Confidence_1.000_Length_231_45	PF03214	RGP	21	59	4.7E-013
19763_Transcript_1/1_Confidence_1.000_Length_684_45	PF00860	Xan_ur_permease	25	210	2.4E-046
1977_Transcript_1/1_Confidence_1.000_Length_495_45	PF01679	Pmp3	23	72	1.7E-022
19778_Transcript_1/1_Confidence_1.000_Length_415_45	PF02364	Glucan_synthase	1	77	3.4E-022
19784_Transcript_1/1_Confidence_1.000_Length_941_45	PF02365	NAM	22	149	4.1E-050
19789_Transcript_1/2_Confidence_1.000_Length_358_45	PF05627	AvrRpt-cleavage	1	26	3.5E-016
19810_Transcript_1/1_Confidence_1.000_Length_1440_45	PF02536	mTERF	175	353	3E-033
19814_Transcript_1/2_Confidence_1.000_Length_348_45	PF11717	Tudor-knot	21	79	1.3E-021
19820_Transcript_1/1_Confidence_1.000_Length_460_45	PF00160	Pro_isomerase	1	54	4E-016
19843_Transcript_1/2_Confidence_1.000_Length_861_45	PF00827	Ribosomal_L15e	9	200	2E-099
19851_Transcript_2/4_Confidence_0.700_Length_2674_45	PF04950	DUF663	507	801	1.4E-116
19866_Transcript_1/1_Confidence_1.000_Length_3180_45	PF00515	TPR_1	215	246	0.0023
19881_Transcript_4/4_Confidence_0.538_Length_1161_45	PF04506	Rft-1	2	111	2.6E-031
1990_Transcript_1/2_Confidence_1.000_Length_2133_45	PF04873	EIN3	42	421	6.8E-124
19906_Transcript_2/4_Confidence_0.700_Length_1842_45	PF00240	ubiquitin	54	120	2.1E-021
19908_Transcript_1/2_Confidence_1.000_Length_421_45	PF03178	CPSF_A	1	37	5.6E-011
19914_Transcript_1/2_Confidence_1.000_Length_1783_45	PF00709	Adenylsucc_synt	5	424	4.1E-164
19929_Transcript_1/4_Confidence_0.625_Length_1148_45	PF00481	PP2C	19	244	1.7E-039
19937_Transcript_3/3_Confidence_0.600_Length_1851_45	PF05757	PsbQ	14	121	4.4E-019
19942_Transcript_5/5_Confidence_0.600_Length_1491_45	PF00481	PP2C	6	208	1.4E-061
19977_Transcript_1/6_Confidence_0.500_Length_1028_45	PF00069	Pkinase	34	132	3.1E-017
19977_Transcript_4/6_Confidence_0.500_Length_1052_45	PF00069	Pkinase	34	132	3.6E-017
19977_Transcript_5/6_Confidence_0.429_Length_1112_45	PF00069	Pkinase	34	248	4.3E-066
19982_Transcript_1/1_Confidence_1.000_Length_311_45	PF00692	dUTPase	4	46	1.8e-08
19997_Transcript_1/2_Confidence_1.000_Length_773_45	PF00170	bZIP_1	100	144	9.9E-013
2_Transcript_1/2_Confidence_1.000_Length_541_45	PF08243	SPT2	16	89	2.4E-013
20003_Transcript_1/1_Confidence_1.000_Length_679_45	PF00505	HMG_box	58	127	2.6E-024
2001_Transcript_1/1_Confidence_1.000_Length_2295_45	PF03949	Malic_M	379	632	8.7E-093
20028_Transcript_1/1_Confidence_1.000_Length_471_45	PF00892	EamA	11	83	6.4e-08
2003_Transcript_1/1_Confidence_1.000_Length_1298_45	PF03109	ABC1	270	388	6.5E-039
20039_Transcript_1/3_Confidence_0.714_Length_3092_45	PF08312	cwf21	69	112	6.6E-011
20046_Transcript_1/1_Confidence_1.000_Length_426_45	PF00573	Ribosomal_L4	6	82	7.7E-014
20067_Transcript_3/4_Confidence_0.667_Length_2155_45	PF00069	Pkinase	90	374	8.8E-068
20079_Transcript_2/2_Confidence_1.000_Length_1685_45	PF00082	Peptidase_S8	4	360	1.2E-034
2010_Transcript_1/1_Confidence_1.000_Length_463_45	PF13812	PPR_3	19	44	0.0011
20102_Transcript_1/2_Confidence_1.000_Length_391_45	PF03767	Acid_phosphat_B	1	87	4.2E-024
20117_Transcript_1/1_Confidence_1.000_Length_631_45	PF03094	Mlo	18	210	2.9E-077
20146_Transcript_3/3_Confidence_0.778_Length_1514_45	PF03471	CorC_HlyC	207	309	9.2E-022
20152_Transcript_1/2_Confidence_1.000_Length_900_45	PF00153	Mito_carr	67	160	3.9E-024
20165_Transcript_2/3_Confidence_0.667_Length_875_45	PF02309	AUX_IAA	22	182	1.8E-074
2017_Transcript_3/4_Confidence_0.600_Length_1432_45	PF00657	Lipase_GDSL	38	360	4.6E-019
2019_Transcript_3/4_Confidence_0.545_Length_1319_45	PF00293	NUDIX	160	220	1.5E-014
20190_Transcript_1/1_Confidence_1.000_Length_1322_45	PF01176	eIF-1a	26	75	4.5E-014
20222_Transcript_1/1_Confidence_1.000_Length_383_45	PF01419	Jacalin	2	120	1.1E-030
20239_Transcript_1/3_Confidence_0.714_Length_923_45	PF05091	eIF-3_zeta	1	107	1.1E-057
2027_Transcript_3/5_Confidence_0.750_Length_3010_45	PF03810	IBN_N	38	113	8.8E-022
20284_Transcript_1/1_Confidence_1.000_Length_663_45	PF03181	BURP	1	138	1.4E-049
20294_Transcript_2/2_Confidence_1.000_Length_483_45	PF06417	DUF1077	1	105	4.2E-037
20296_Transcript_3/10_Confidence_0.565_Length_1747_45	PF04116	FA_hydroxylase	2	49	7.5e-07
20296_Transcript_6/10_Confidence_0.565_Length_1671_45	PF04116	FA_hydroxylase	2	49	7.5e-07
2030_Transcript_1/2_Confidence_1.000_Length_1939_45	PF00083	Sugar_tr	18	125	4.6E-025
20303_Transcript_1/2_Confidence_1.000_Length_736_45	PF00179	UQ_con	21	156	6E-053
2031_Transcript_2/5_Confidence_0.545_Length_951_45	PF08030	NAD_binding_6	1	178	9.1E-047
2031_Transcript_5/5_Confidence_0.455_Length_1074_45	PF08030	NAD_binding_6	1	178	1.2E-046
2032_Transcript_1/4_Confidence_0.667_Length_678_45	PF01248	Ribosomal_L7Ae	26	118	1.7E-025
20322_Transcript_1/3_Confidence_0.714_Length_1198_45	PF07847	DUF1637	61	276	1.9E-063
20325_Transcript_1/2_Confidence_1.000_Length_1101_45	PF00291	PALP	1	224	1.8E-028
20330_Transcript_1/1_Confidence_1.000_Length_1124_45	PF00782	DSPc	135	244	1.7e-06
20346_Transcript_1/2_Confidence_1.000_Length_2439_45	PF00168	C2	297	376	1.3E-015
20352_Transcript_1/4_Confidence_0.700_Length_2129_45	PF00464	SHMT	86	476	1.9E-191
20376_Transcript_1/1_Confidence_1.000_Length_433_45	PF07714	Pkinase_Tyr	8	40	6.2e-06
20377_Transcript_2/3_Confidence_0.750_Length_786_45	PF11221	Med21	4	95	8.5E-017
20383_Transcript_1/1_Confidence_1.000_Length_560_45	PF00583	Acetyltransf_1	144	185	0.00017
20393_Transcript_1/1_Confidence_1.000_Length_500_45	PF03080	DUF239	64	165	5.9E-041
2042_Transcript_2/7_Confidence_0.526_Length_2831_45	PF05794	Tcp11	411	869	1.2E-084
20423_Transcript_2/2_Confidence_1.000_Length_821_45	PF00293	NUDIX	32	158	3E-014
20428_Transcript_1/1_Confidence_1.000_Length_333_45	PF02365	NAM	2	41	6.4E-010
2043_Transcript_1/5_Confidence_0.500_Length_1541_45	PF13639	zf-RING_2	25	71	2.7E-011
20436_Transcript_1/1_Confidence_1.000_Length_537_45	PF13855	LRR_8	1	60	9.8e-07
20440_Transcript_1/1_Confidence_1.000_Length_526_45	PF03547	Mem_trans	8	158	2.9E-048
20442_Transcript_1/1_Confidence_1.000_Length_961_45	PF00070	Pyr_redox	145	196	9.5e-06
20454_Transcript_1/1_Confidence_1.000_Length_728_45	PF00010	HLH	152	198	8.8E-012
2048_Transcript_2/2_Confidence_1.000_Length_1780_45	PF07777	MFMR	39	146	2.9E-020
20492_Transcript_1/2_Confidence_1.000_Length_303_45	PF00854	PTR2	2	96	1.7E-018
2052_Transcript_5/6_Confidence_0.412_Length_2356_45	PF00069	Pkinase	63	261	4.3E-045
20523_Transcript_1/1_Confidence_1.000_Length_270_45	PF04193	PQ-loop	2	57	5.3E-018
20531_Transcript_1/1_Confidence_1.000_Length_409_45	PF00249	Myb_DNA-binding	5	56	2.1E-012
20538_Transcript_1/2_Confidence_1.000_Length_768_45	PF00069	Pkinase	1	201	1.8E-032
20544_Transcript_1/1_Confidence_1.000_Length_673_45	PF00069	Pkinase	1	145	6.9E-020
20551_Transcript_1/5_Confidence_0.583_Length_2602_45	PF13481	AAA_25	10	177	2.4E-013
20554_Transcript_1/1_Confidence_1.000_Length_448_45	PF00504	Chloroa_b-bind	7	52	9.9E-018
20577_Transcript_1/2_Confidence_1.000_Length_1836_45	PF00958	GMP_synt_C	466	557	7.6E-037
20592_Transcript_1/2_Confidence_1.000_Length_951_45	PF03479	DUF296	20	136	4.2E-043
206_Transcript_3/4_Confidence_0.538_Length_1370_45	PF08231	SYF2	183	330	1.2E-043
20606_Transcript_1/2_Confidence_1.000_Length_1550_45	PF07714	Pkinase_Tyr	90	367	6.9E-060
2061_Transcript_2/4_Confidence_0.667_Length_1315_45	PF00857	Isochorismatase	52	177	6.6E-014
2061_Transcript_3/4_Confidence_0.667_Length_1234_45	PF00857	Isochorismatase	52	223	4.7E-025
20641_Transcript_2/3_Confidence_0.600_Length_1952_45	PF03367	zf-ZPR1	78	238	6.1E-053
20644_Transcript_1/1_Confidence_1.000_Length_722_45	PF00069	Pkinase	34	209	1.1E-032
2068_Transcript_2/2_Confidence_1.000_Length_463_45	PF03000	NPH3	2	82	2.3E-031
20680_Transcript_1/1_Confidence_1.000_Length_853_45	PF07714	Pkinase_Tyr	3	249	1.7E-041
20708_Transcript_1/1_Confidence_1.000_Length_1899_45	PF14223	UBN2	49	121	5.1E-012
20724_Transcript_2/3_Confidence_0.667_Length_934_45	PF00443	UCH	9	133	1.6E-032
20737_Transcript_3/4_Confidence_0.667_Length_2326_45	PF02536	mTERF	389	519	9.3E-013
20741_Transcript_1/3_Confidence_0.714_Length_1474_45	PF08590	DUF1771	245	309	2.6E-017
20744_Transcript_3/5_Confidence_0.455_Length_1073_45	PF08263	LRRNT_2	39	80	1E-011
20754_Transcript_1/1_Confidence_1.000_Length_887_45	PF09353	DUF1995	2	214	1.3E-041
2076_Transcript_4/6_Confidence_0.625_Length_1671_45	PF00270	DEAD	77	239	8.2E-038
20766_Transcript_1/1_Confidence_1.000_Length_511_45	PF01985	CRS1_YhbY	27	110	4.2E-021
20793_Transcript_1/2_Confidence_1.000_Length_3018_45	PF00072	Response_reg	54	162	5.1E-022
2081_Transcript_1/2_Confidence_1.000_Length_2205_45	PF02733	Dak1	79	388	2.8E-121
20855_Transcript_1/2_Confidence_1.000_Length_882_45	PF07714	Pkinase_Tyr	16	49	8.1e-05
20862_Transcript_2/2_Confidence_1.000_Length_1737_45	PF00076	RRM_1	101	165	7.8E-012
20895_Transcript_1/1_Confidence_1.000_Length_371_45	PF00139	Lectin_legB	26	101	1.8E-010
20896_Transcript_1/2_Confidence_1.000_Length_380_45	PF07207	Lir1	1	54	1E-022
20913_Transcript_1/1_Confidence_1.000_Length_1859_45	PF13966	zf-RVT	34	117	1.2E-017
20935_Transcript_3/3_Confidence_0.714_Length_1369_45	PF00483	NTP_transferase	11	237	3.2E-048
20940_Transcript_2/4_Confidence_0.500_Length_390_45	PF03004	Transposase_24	1	63	2.5E-011
20940_Transcript_3/4_Confidence_0.700_Length_701_45	PF03004	Transposase_24	2	75	2.8e-08
20952_Transcript_1/3_Confidence_0.750_Length_2825_45	PF05701	DUF827	129	452	1.2E-014
20963_Transcript_1/1_Confidence_1.000_Length_450_45	PF05056	DUF674	7	67	1.3E-017
20969_Transcript_2/3_Confidence_0.750_Length_802_45	PF02602	HEM4	78	135	3.1e-07
20969_Transcript_3/3_Confidence_0.750_Length_718_45	PF02602	HEM4	78	231	7.4E-025
2097_Transcript_5/6_Confidence_0.562_Length_1251_45	PF02365	NAM	14	141	3.4E-052
2101_Transcript_1/4_Confidence_0.700_Length_2142_45	PF09750	DRY_EERY	15	101	1.8E-031
21013_Transcript_1/1_Confidence_1.000_Length_417_45	PF02704	GASA	14	73	2.1E-025
21018_Transcript_2/2_Confidence_1.000_Length_817_45	PF00664	ABC_membrane	2	216	3E-020
21034_Transcript_1/1_Confidence_1.000_Length_291_45	PF03514	GRAS	4	96	4.4E-020
21073_Transcript_1/1_Confidence_1.000_Length_427_45	PF03106	WRKY	1	40	1.1E-017
21113_Transcript_1/1_Confidence_1.000_Length_518_45	PF00043	GST_C	3	73	5.6E-011
21114_Transcript_3/3_Confidence_0.500_Length_1704_45	PF03567	Sulfotransfer_2	66	176	1.9e-05
2112_Transcript_4/7_Confidence_0.611_Length_1313_45	PF00327	Ribosomal_L30	88	139	2.4E-013
21120_Transcript_1/5_Confidence_0.583_Length_1260_45	PF00249	Myb_DNA-binding	10	32	1.6e-05
2113_Transcript_4/7_Confidence_0.647_Length_2077_45	PF00566	RabGAP-TBC	336	455	9.2E-031
21194_Transcript_1/1_Confidence_1.000_Length_358_45	PF12937	F-box-like	63	97	2.2e-07
2120_Transcript_1/1_Confidence_1.000_Length_795_45	PF01419	Jacalin	37	171	6.5E-025
21214_Transcript_1/1_Confidence_1.000_Length_1353_45	PF03381	CDC50	67	337	2.9E-092
21215_Transcript_1/1_Confidence_1.000_Length_337_45	PF01012	ETF	42	87	1.6e-08
21223_Transcript_1/2_Confidence_1.000_Length_784_45	PF13639	zf-RING_2	53	99	6.9E-009
2123_Transcript_6/10_Confidence_0.400_Length_3191_45	PF02042	RWP-RK	551	601	1.2E-025
21231_Transcript_1/1_Confidence_1.000_Length_369_45	PF01106	NifU	24	64	6.6E-011
2124_Transcript_2/5_Confidence_0.667_Length_2235_45	PF04577	DUF563	240	428	4.1E-019
21243_Transcript_1/1_Confidence_1.000_Length_760_45	PF02701	zf-Dof	96	155	4.9E-037
21254_Transcript_1/2_Confidence_1.000_Length_1338_45	PF00153	Mito_carr	243	338	2.2E-018
21259_Transcript_1/2_Confidence_1.000_Length_973_45	PF00010	HLH	63	105	1.4E-010
21260_Transcript_1/1_Confidence_1.000_Length_1366_45	PF13489	Methyltransf_23	163	320	1.9E-020
21283_Transcript_1/1_Confidence_1.000_Length_367_45	PF04832	SOUL	1	119	2.9E-030
21288_Transcript_1/1_Confidence_1.000_Length_470_45	PF06839	zf-GRF	14	55	9.2E-011
21296_Transcript_3/3_Confidence_0.667_Length_1148_45	PF00076	RRM_1	13	70	3E-015
21306_Transcript_3/4_Confidence_0.583_Length_1253_45	PF13839	PC-Esterase	12	185	2.8E-035
21342_Transcript_1/2_Confidence_1.000_Length_3176_45	PF00753	Lactamase_B	125	285	8.8E-020
2135_Transcript_2/3_Confidence_0.714_Length_2316_45	PF06101	DUF946	25	564	2E-253
21363_Transcript_1/1_Confidence_1.000_Length_847_45	PF13714	PEP_mutase	2	186	9.7E-041
21377_Transcript_1/1_Confidence_1.000_Length_350_45	PF02704	GASA	59	110	4.9E-021
2138_Transcript_3/5_Confidence_0.692_Length_2630_45	PF10508	Proteasom_PSMB	5	382	2.9E-065
2139_Transcript_2/2_Confidence_1.000_Length_854_45	PF00076	RRM_1	66	135	1.4E-018
21404_Transcript_1/4_Confidence_0.750_Length_2500_45	PF01588	tRNA_bind	5	55	3.7E-013
2141_Transcript_1/1_Confidence_1.000_Length_2127_45	PF02990	EMP70	47	582	3.7E-221
21415_Transcript_1/1_Confidence_1.000_Length_548_45	PF00083	Sugar_tr	33	182	9.5E-034
2142_Transcript_5/13_Confidence_0.647_Length_2767_45	PF12819	Malectin_like	35	404	4.4E-059
2144_Transcript_9/10_Confidence_0.583_Length_2737_45	PF03141	Methyltransf_29	126	631	5.5E-205
21443_Transcript_1/1_Confidence_1.000_Length_279_45	PF00293	NUDIX	6	91	7.5E-011
21469_Transcript_1/1_Confidence_1.000_Length_314_45	PF01476	LysM	11	53	5e-08
2147_Transcript_1/1_Confidence_1.000_Length_1069_45	PF08241	Methyltransf_11	55	156	9.9E-013
21471_Transcript_1/1_Confidence_1.000_Length_1212_45	PF03134	TB2_DP1_HVA22	18	105	1.3E-031
21477_Transcript_2/3_Confidence_0.600_Length_742_45	PF01221	Dynein_light	116	200	1.1E-028
2150_Transcript_1/2_Confidence_1.000_Length_1531_45	PF01588	tRNA_bind	236	330	2.3E-024
2151_Transcript_3/5_Confidence_0.556_Length_902_45	PF04144	SCAMP	54	142	3.4E-033
2152_Transcript_2/6_Confidence_0.462_Length_1116_45	PF00892	EamA	104	231	1.1E-013
2152_Transcript_5/6_Confidence_0.538_Length_1204_45	PF00892	EamA	33	156	7.7E-013
21533_Transcript_2/2_Confidence_1.000_Length_2352_45	PF00013	KH_1	141	203	1.2E-012
21535_Transcript_1/1_Confidence_1.000_Length_252_45	PF02519	Auxin_inducible	19	46	1.7e-06
2154_Transcript_4/7_Confidence_0.429_Length_3554_45	PF00249	Myb_DNA-binding	924	963	5.8e-07
21563_Transcript_3/3_Confidence_0.625_Length_791_45	PF08284	RVP_2	6	60	0.00014
21564_Transcript_1/1_Confidence_1.000_Length_315_45	PF03386	ENOD93	1	55	8.1E-030
2158_Transcript_3/3_Confidence_0.500_Length_1349_45	PF00847	AP2	197	245	2.1E-017
21585_Transcript_1/1_Confidence_1.000_Length_861_45	PF00176	SNF2_N	217	286	1.5e-05
2159_Transcript_1/1_Confidence_1.000_Length_1519_45	PF00400	WD40	230	266	4.1e-08
21611_Transcript_1/2_Confidence_1.000_Length_552_45	PF11571	Med27	11	67	2.9E-014
2163_Transcript_5/8_Confidence_0.438_Length_1440_45	PF01842	ACT	68	119	4.3e-05
2164_Transcript_1/1_Confidence_1.000_Length_2085_45	PF07028	DUF1319	28	168	6.1E-032
21641_Transcript_1/1_Confidence_1.000_Length_382_45	PF13960	DUF4218	27	127	2.2E-045
21646_Transcript_3/4_Confidence_0.444_Length_487_45	PF02298	Cu_bind_like	25	49	2.3e-05
21655_Transcript_1/1_Confidence_1.000_Length_412_45	PF00022	Actin	45	137	1.2E-030
21663_Transcript_1/3_Confidence_0.500_Length_457_45	PF00385	Chromo	29	71	5.1e-07
217_Transcript_2/6_Confidence_0.615_Length_1385_45	PF03859	CG-1	26	143	9.9E-055
21707_Transcript_1/1_Confidence_1.000_Length_219_45	PF08100	Dimerisation	43	72	1.1e-08
21722_Transcript_1/1_Confidence_1.000_Length_771_45	PF09138	Urm1	25	121	6.7E-035
2173_Transcript_3/4_Confidence_0.667_Length_2522_45	PF00249	Myb_DNA-binding	26	70	8.1E-013
21766_Transcript_1/1_Confidence_1.000_Length_963_45	PF14379	Myb_CC_LHEQLE	140	186	2.3E-021
21786_Transcript_2/3_Confidence_0.600_Length_784_45	PF03106	WRKY	62	120	3.4E-028
21803_Transcript_1/1_Confidence_1.000_Length_1340_45	PF07714	Pkinase_Tyr	278	432	5E-032
21818_Transcript_1/1_Confidence_1.000_Length_321_45	PF13947	GUB_WAK_bind	1	60	3.7e-07
2182_Transcript_3/4_Confidence_0.429_Length_766_45	PF02458	Transferase	45	236	4.8E-042
21836_Transcript_1/1_Confidence_1.000_Length_1211_45	PF13414	TPR_11	38	100	1.6E-019
21837_Transcript_1/1_Confidence_1.000_Length_313_45	PF00071	Ras	9	29	9.2e-05
21842_Transcript_2/2_Confidence_1.000_Length_2004_45	PF00118	Cpn60_TCP1	85	576	3.3E-139
21887_Transcript_1/1_Confidence_1.000_Length_1726_45	PF03942	DTW	147	374	1.3E-040
2191_Transcript_1/2_Confidence_1.000_Length_1868_45	PF03936	Terpene_synth_C	6	49	7.2e-07
21915_Transcript_2/2_Confidence_1.000_Length_511_45	PF03552	Cellulose_synt	1	36	2.6E-009
21938_Transcript_3/4_Confidence_0.625_Length_1176_45	PF03556	Cullin_binding	111	180	4.2E-009
21938_Transcript_4/4_Confidence_0.625_Length_1035_45	PF03556	Cullin_binding	111	229	5.7E-029
21941_Transcript_1/1_Confidence_1.000_Length_316_45	PF04570	DUF581	19	69	1.1E-023
21945_Transcript_1/1_Confidence_1.000_Length_414_45	PF07939	DUF1685	4	34	3.4e-07
21954_Transcript_1/3_Confidence_0.667_Length_933_45	PF02701	zf-Dof	71	130	2.1E-037
21956_Transcript_2/5_Confidence_0.667_Length_1632_45	PF00481	PP2C	118	340	1.1E-049
2199_Transcript_2/5_Confidence_0.692_Length_1028_45	PF00814	Peptidase_M22	5	212	1.2E-065
220_Transcript_4/10_Confidence_0.214_Length_1322_45	PF00240	ubiquitin	238	306	1.5E-033
220_Transcript_5/10_Confidence_0.286_Length_1259_45	PF00240	ubiquitin	19	87	1.2E-033
220_Transcript_8/10_Confidence_0.071_Length_1452_45	PF00240	ubiquitin	9	77	8.6E-034
22010_Transcript_1/1_Confidence_1.000_Length_549_45	PF07714	Pkinase_Tyr	3	109	4.2e-06
22036_Transcript_1/1_Confidence_1.000_Length_1121_45	PF00514	Arm	52	84	1.7e-06
2204_Transcript_1/1_Confidence_1.000_Length_2345_45	PF00107	ADH_zinc_N	454	590	1.1E-029
22043_Transcript_1/1_Confidence_1.000_Length_429_45	PF05648	PEX11	2	141	2.8E-025
22046_Transcript_2/2_Confidence_1.000_Length_494_45	PF00186	DHFR_1	2	161	3.1E-033
22071_Transcript_1/1_Confidence_1.000_Length_270_45	PF13641	Glyco_tranf_2_3	6	86	4.9e-07
22103_Transcript_1/2_Confidence_1.000_Length_656_45	PF01152	Bac_globin	32	150	1.4E-037
2212_Transcript_1/2_Confidence_1.000_Length_2450_45	PF12796	Ank_2	188	272	1.3E-014
2214_Transcript_1/3_Confidence_0.429_Length_714_45	PF00085	Thioredoxin	64	153	1.5E-013
22143_Transcript_2/3_Confidence_0.667_Length_2839_45	PF02897	Peptidase_S9_N	22	355	3.6E-034
22151_Transcript_1/2_Confidence_1.000_Length_856_45	PF13419	HAD_2	25	125	7.2E-019
22171_Transcript_1/1_Confidence_1.000_Length_616_45	PF03479	DUF296	8	126	8.7E-040
22172_Transcript_1/1_Confidence_1.000_Length_542_45	PF03759	PRONE	27	171	4.9E-072
22185_Transcript_1/1_Confidence_1.000_Length_466_45	PF13947	GUB_WAK_bind	10	101	1.6e-08
2219_Transcript_1/2_Confidence_1.000_Length_1974_45	PF00443	UCH	186	534	3.9E-047
2220_Transcript_1/1_Confidence_1.000_Length_1224_45	PF01728	FtsJ	28	216	4E-064
22204_Transcript_1/1_Confidence_1.000_Length_345_45	PF13041	PPR_2	9	58	6.9E-013
22208_Transcript_2/3_Confidence_0.400_Length_387_45	PF09425	CCT_2	6	21	2.5e-07
22217_Transcript_1/2_Confidence_1.000_Length_828_45	PF00347	Ribosomal_L6	18	94	5.3E-016
22233_Transcript_1/1_Confidence_1.000_Length_858_45	PF05623	DUF789	21	82	1.9E-014
22258_Transcript_2/3_Confidence_0.667_Length_1292_45	PF06325	PrmA	34	109	1.1E-013
2226_Transcript_1/2_Confidence_1.000_Length_2594_45	PF08155	NOGCT	412	466	5E-030
22272_Transcript_1/1_Confidence_1.000_Length_480_45	PF00400	WD40	24	60	1.1e-06
22289_Transcript_2/2_Confidence_1.000_Length_410_45	PF00035	dsrm	17	70	1.5e-06
22314_Transcript_1/2_Confidence_1.000_Length_1544_45	PF00441	Acyl-CoA_dh_1	274	422	2E-045
22330_Transcript_1/1_Confidence_1.000_Length_346_45	PF01263	Aldose_epim	20	110	1.6E-025
22334_Transcript_1/1_Confidence_1.000_Length_648_45	PF00010	HLH	31	75	1.8E-009
2236_Transcript_3/4_Confidence_0.667_Length_1996_45	PF00067	p450	11	161	2.1E-017
22365_Transcript_1/2_Confidence_1.000_Length_1921_45	PF00415	RCC1	380	429	2.4E-017
22367_Transcript_1/1_Confidence_1.000_Length_767_45	PF00403	HMA	15	70	2.6E-012
2237_Transcript_1/2_Confidence_1.000_Length_985_45	PF00271	Helicase_C	99	171	1.3E-020
22374_Transcript_1/1_Confidence_1.000_Length_1107_45	PF13041	PPR_2	322	363	1.5E-014
22381_Transcript_1/1_Confidence_1.000_Length_306_45	PF00098	zf-CCHC	17	32	0.00011
224_Transcript_3/6_Confidence_0.423_Length_2534_45	PF00344	SecY	13	230	1.6E-055
22400_Transcript_3/3_Confidence_0.667_Length_1459_45	PF09745	DUF2040	63	184	1.2E-038
22404_Transcript_1/1_Confidence_1.000_Length_366_45	PF01988	VIT1	1	78	4.8E-019
2242_Transcript_1/2_Confidence_1.000_Length_2219_45	PF00566	RabGAP-TBC	145	203	8.6E-012
22435_Transcript_1/1_Confidence_1.000_Length_598_45	PF13855	LRR_8	117	173	4.1e-08
22450_Transcript_2/2_Confidence_1.000_Length_648_45	PF00443	UCH	17	141	2.1E-019
22468_Transcript_1/1_Confidence_1.000_Length_516_45	PF14244	UBN2_3	23	137	1.8e-06
22469_Transcript_1/1_Confidence_1.000_Length_536_45	PF04689	S1FA	25	88	1.4E-037
22470_Transcript_4/4_Confidence_0.667_Length_1840_45	PF00400	WD40	361	399	5.9e-08
2248_Transcript_1/2_Confidence_1.000_Length_836_45	PF02845	CUE	27	60	2.8e-05
22532_Transcript_1/1_Confidence_1.000_Length_286_45	PF00400	WD40	29	66	3.2E-009
22555_Transcript_1/1_Confidence_1.000_Length_527_45	PF00847	AP2	53	91	6.1E-009
2259_Transcript_6/6_Confidence_0.545_Length_2179_45	PF07651	ANTH	62	341	4.7E-096
22600_Transcript_1/1_Confidence_1.000_Length_230_45	PF14009	DUF4228	14	55	2e-09
22621_Transcript_1/1_Confidence_1.000_Length_346_45	PF05340	DUF740	24	71	1.5e-06
2266_Transcript_1/1_Confidence_1.000_Length_309_45	PF14369	zf-RING_3	45	70	2.9E-010
2267_Transcript_2/3_Confidence_0.714_Length_890_45	PF01217	Clat_adaptor_s	106	146	6.5E-011
2268_Transcript_9/10_Confidence_0.655_Length_3999_45	PF07727	RVT_2	966	1210	9.4E-099
2269_Transcript_1/1_Confidence_1.000_Length_2521_45	PF00931	NB-ARC	116	393	4.2E-066
2270_Transcript_6/8_Confidence_0.400_Length_1842_45	PF01237	Oxysterol_BP	90	191	2.4E-033
22716_Transcript_1/1_Confidence_1.000_Length_662_45	PF01189	Nol1_Nop2_Fmu	1	139	2.5E-031
22729_Transcript_1/1_Confidence_1.000_Length_259_45	PF02170	PAZ	2	86	1.2E-020
22751_Transcript_1/1_Confidence_1.000_Length_634_45	PF00170	bZIP_1	47	71	4.6e-06
22793_Transcript_1/1_Confidence_1.000_Length_1479_45	PF12906	RINGv	109	160	3.6E-011
2280_Transcript_4/4_Confidence_0.571_Length_1044_45	PF01196	Ribosomal_L17	112	208	6.7E-036
2281_Transcript_1/2_Confidence_1.000_Length_1677_45	PF00170	bZIP_1	353	405	2.6E-010
2282_Transcript_1/2_Confidence_1.000_Length_8638_45	PF00632	HECT	2452	2762	3.3E-097
22829_Transcript_1/1_Confidence_1.000_Length_834_45	PF00069	Pkinase	7	162	4.3E-021
22842_Transcript_1/1_Confidence_1.000_Length_406_45	PF00504	Chloroa_b-bind	2	63	9.5E-018
22851_Transcript_1/1_Confidence_1.000_Length_262_45	PF14372	DUF4413	29	76	4E-010
22856_Transcript_1/1_Confidence_1.000_Length_230_45	PF00332	Glyco_hydro_17	2	48	1.5E-015
22891_Transcript_1/3_Confidence_0.667_Length_481_45	PF00076	RRM_1	2	40	1.2e-05
229_Transcript_2/8_Confidence_0.682_Length_2406_45	PF00069	Pkinase	60	329	8.6E-025
22908_Transcript_1/1_Confidence_1.000_Length_526_45	PF00224	PK	6	174	8.4E-036
2291_Transcript_10/10_Confidence_0.400_Length_1287_45	PF00069	Pkinase	5	46	4.1e-06
2291_Transcript_2/10_Confidence_0.400_Length_1202_45	PF00069	Pkinase	5	46	4.1e-06
2292_Transcript_1/3_Confidence_0.714_Length_2041_45	PF00010	HLH	300	347	3.5e-07
2294_Transcript_1/1_Confidence_1.000_Length_1250_45	PF01564	Spermine_synth	36	280	5.5E-099
22946_Transcript_2/2_Confidence_1.000_Length_1925_45	PF01529	zf-DHHC	112	256	1.4E-030
22982_Transcript_1/1_Confidence_1.000_Length_265_45	PF13041	PPR_2	21	62	3.7e-08
22983_Transcript_1/1_Confidence_1.000_Length_476_45	PF03398	Ist1	2	103	1.3E-023
23_Transcript_1/1_Confidence_1.000_Length_592_45	PF07059	DUF1336	2	106	1.4E-045
2300_Transcript_2/4_Confidence_0.667_Length_1570_45	PF01370	Epimerase	18	160	1.2E-018
23019_Transcript_1/1_Confidence_1.000_Length_812_45	PF13041	PPR_2	151	200	3.7E-011
23022_Transcript_2/2_Confidence_1.000_Length_419_45	PF10250	O-FucT	41	132	3E-028
23037_Transcript_1/1_Confidence_1.000_Length_278_45	PF00560	LRR_1	60	76	0.042
23042_Transcript_1/1_Confidence_1.000_Length_1234_45	PF02358	Trehalose_PPase	59	293	3.5E-079
23070_Transcript_2/3_Confidence_0.500_Length_698_45	PF00076	RRM_1	31	93	1.1E-022
23084_Transcript_1/1_Confidence_1.000_Length_1175_45	PF00403	HMA	150	201	8.2E-011
23087_Transcript_1/2_Confidence_1.000_Length_1122_45	PF00076	RRM_1	194	263	1.2E-018
231_Transcript_1/1_Confidence_1.000_Length_551_45	PF00240	ubiquitin	54	122	1.2E-034
2310_Transcript_1/1_Confidence_1.000_Length_1964_45	PF03141	Methyltransf_29	51	550	5.4E-203
23111_Transcript_1/1_Confidence_1.000_Length_264_45	PF12854	PPR_1	36	69	5.1E-009
23119_Transcript_1/1_Confidence_1.000_Length_327_45	PF05922	Inhibitor_I9	37	109	6.2e-07
2314_Transcript_1/3_Confidence_0.667_Length_651_45	PF00173	Cyt-b5	13	108	1.2E-016
23143_Transcript_1/2_Confidence_1.000_Length_683_45	PF00462	Glutaredoxin	83	146	3.4E-020
23160_Transcript_1/1_Confidence_1.000_Length_259_45	PF00082	Peptidase_S8	2	82	3.7E-009
23197_Transcript_1/2_Confidence_1.000_Length_427_45	PF03106	WRKY	21	61	7.7E-014
232_Transcript_1/1_Confidence_1.000_Length_852_45	PF00403	HMA	67	122	5.2E-011
23200_Transcript_1/1_Confidence_1.000_Length_204_45	PF00583	Acetyltransf_1	4	64	5.4E-013
23216_Transcript_1/1_Confidence_1.000_Length_526_45	PF00450	Peptidase_S10	16	170	1.4E-031
23232_Transcript_3/3_Confidence_0.714_Length_509_45	PF04640	PLATZ	75	103	6.4E-012
23235_Transcript_1/3_Confidence_0.667_Length_1013_45	PF02861	Clp_N	102	154	2.2e-08
23237_Transcript_1/1_Confidence_1.000_Length_413_45	PF03140	DUF247	41	121	3E-017
23248_Transcript_1/1_Confidence_1.000_Length_709_45	PF05633	DUF793	1	136	6.1E-060
23259_Transcript_1/1_Confidence_1.000_Length_442_45	PF00227	Proteasome	1	57	5.1E-011
23270_Transcript_1/1_Confidence_1.000_Length_538_45	PF08880	QLQ	127	163	3.1E-015
233_Transcript_1/4_Confidence_0.700_Length_2107_45	PF05691	Raffinose_syn	6	202	2.2E-059
23315_Transcript_1/2_Confidence_1.000_Length_907_45	PF00183	HSP90	1	165	2.3E-044
23385_Transcript_1/1_Confidence_1.000_Length_335_45	PF00125	Histone	1	59	3E-012
23432_Transcript_1/1_Confidence_1.000_Length_506_45	PF00078	RVT_1	1	160	1.1E-022
23438_Transcript_1/1_Confidence_1.000_Length_543_45	PF04982	HPP	21	136	6.4E-019
23449_Transcript_1/2_Confidence_1.000_Length_1014_45	PF00179	UQ_con	20	74	3e-08
23449_Transcript_2/2_Confidence_1.000_Length_764_45	PF00179	UQ_con	26	159	3.3E-038
23462_Transcript_1/1_Confidence_1.000_Length_507_45	PF06814	Lung_7-TM_R	2	32	2.1e-08
23479_Transcript_1/1_Confidence_1.000_Length_1421_45	PF02847	MA3	215	328	1.4E-015
23480_Transcript_1/1_Confidence_1.000_Length_375_45	PF00010	HLH	55	98	1.5E-011
2349_Transcript_5/9_Confidence_0.522_Length_1949_45	PF02537	CRCB	225	341	2.2E-020
2349_Transcript_7/9_Confidence_0.174_Length_507_45	PF00170	bZIP_1	89	110	7.7e-06
23503_Transcript_2/2_Confidence_1.000_Length_979_45	PF00069	Pkinase	11	207	1.2E-046
23525_Transcript_1/1_Confidence_1.000_Length_335_45	PF00306	ATP-synt_ab_C	1	44	1.3e-07
23536_Transcript_1/1_Confidence_1.000_Length_1017_45	PF07227	DUF1423	107	253	3.2e-06
23557_Transcript_4/5_Confidence_0.733_Length_1745_45	PF00487	FA_desaturase	45	204	1.9E-013
23611_Transcript_1/1_Confidence_1.000_Length_602_45	PF03004	Transposase_24	2	52	3.6e-06
23613_Transcript_1/2_Confidence_1.000_Length_784_45	PF02892	zf-BED	103	146	1.2e-07
23622_Transcript_3/3_Confidence_0.667_Length_1843_45	PF13621	Cupin_8	72	209	2.8E-024
23647_Transcript_1/1_Confidence_1.000_Length_1135_45	PF03446	NAD_binding_2	20	180	6.2E-042
23652_Transcript_1/1_Confidence_1.000_Length_1319_45	PF00487	FA_desaturase	64	319	1.7E-034
23687_Transcript_1/1_Confidence_1.000_Length_829_45	PF04133	Vps55	24	141	7.8E-037
2369_Transcript_4/5_Confidence_0.522_Length_3790_45	PF00454	PI3_PI4_kinase	836	1042	3.9E-031
2369_Transcript_5/5_Confidence_0.609_Length_2417_45	PF00454	PI3_PI4_kinase	1	84	8.8E-010
23690_Transcript_1/1_Confidence_1.000_Length_254_45	PF13976	gag_pre-integrs	1	38	1.8E-009
23691_Transcript_1/2_Confidence_1.000_Length_1099_45	PF12589	WBS_methylT	211	301	1.8E-020
23702_Transcript_1/1_Confidence_1.000_Length_324_45	PF01535	PPR	6	28	1.2e-05
23706_Transcript_1/2_Confidence_1.000_Length_770_45	PF00203	Ribosomal_S19	74	155	2.6E-034
23753_Transcript_1/1_Confidence_1.000_Length_890_45	PF01344	Kelch_1	51	93	0.00012
23759_Transcript_1/1_Confidence_1.000_Length_205_45	PF01040	UbiA	6	59	4.2E-011
2376_Transcript_2/3_Confidence_0.500_Length_541_45	PF03810	IBN_N	58	136	2.9E-016
23777_Transcript_1/1_Confidence_1.000_Length_265_45	PF00069	Pkinase	3	88	1.1E-015
238_Transcript_7/10_Confidence_0.429_Length_3657_45	PF07990	NABP	476	674	4.2E-009
23817_Transcript_1/1_Confidence_1.000_Length_371_45	PF00107	ADH_zinc_N	3	63	4.7e-08
23821_Transcript_1/1_Confidence_1.000_Length_235_45	PF03936	Terpene_synth_C	8	56	1.4e-06
2384_Transcript_1/3_Confidence_0.714_Length_480_45	PF03106	WRKY	67	127	3E-028
23854_Transcript_1/1_Confidence_1.000_Length_535_45	PF08381	BRX	25	81	5.3E-031
23906_Transcript_1/1_Confidence_1.000_Length_835_45	PF00106	adh_short	1	129	5.6E-010
2391_Transcript_1/1_Confidence_1.000_Length_1028_45	PF07690	MFS_1	5	246	3.1E-013
23919_Transcript_1/1_Confidence_1.000_Length_775_45	PF01406	tRNA-synt_1e	1	59	3.8E-018
2393_Transcript_1/2_Confidence_1.000_Length_481_45	PF01061	ABC2_membrane	15	159	1.3E-024
23936_Transcript_1/1_Confidence_1.000_Length_828_45	PF02519	Auxin_inducible	11	57	4.1E-019
2394_Transcript_1/1_Confidence_1.000_Length_2448_45	PF13855	LRR_8	665	724	2.3E-009
23958_Transcript_1/1_Confidence_1.000_Length_392_45	PF02364	Glucan_synthase	1	130	2.1E-056
23966_Transcript_1/1_Confidence_1.000_Length_2132_45	PF01915	Glyco_hydro_3_C	220	451	2.2E-052
23998_Transcript_1/1_Confidence_1.000_Length_222_45	PF02453	Reticulon	18	70	1.3e-05
24011_Transcript_1/1_Confidence_1.000_Length_201_45	PF00612	IQ	4	18	0.0031
24012_Transcript_1/1_Confidence_1.000_Length_723_45	PF01764	Lipase_3	131	240	2E-026
24031_Transcript_3/3_Confidence_0.667_Length_1436_45	PF13041	PPR_2	244	289	7E-014
24050_Transcript_1/1_Confidence_1.000_Length_544_45	PF04144	SCAMP	1	132	3.3E-039
24066_Transcript_1/1_Confidence_1.000_Length_565_45	PF00107	ADH_zinc_N	71	188	5.8E-021
24091_Transcript_2/3_Confidence_0.600_Length_675_45	PF04535	DUF588	2	48	5.4e-07
24098_Transcript_1/1_Confidence_1.000_Length_682_45	PF08276	PAN_2	34	93	3.1E-017
241_Transcript_1/2_Confidence_1.000_Length_2619_45	PF01480	PWI	722	789	1.8E-017
24107_Transcript_1/1_Confidence_1.000_Length_566_45	PF00069	Pkinase	3	153	2E-031
2414_Transcript_1/1_Confidence_1.000_Length_1109_45	PF00265	TK	83	260	7.2E-055
2415_Transcript_1/2_Confidence_1.000_Length_611_45	PF02701	zf-Dof	47	107	1.6E-037
2416_Transcript_1/1_Confidence_1.000_Length_3564_45	PF14291	DUF4371	163	402	2E-082
2417_Transcript_6/10_Confidence_0.129_Length_791_45	PF13833	EF_hand_6	76	121	5.3E-010
24186_Transcript_1/1_Confidence_1.000_Length_435_45	PF13417	GST_N_3	21	89	1.2E-010
24222_Transcript_3/3_Confidence_0.600_Length_1133_45	PF09353	DUF1995	73	329	1.7E-050
2423_Transcript_4/6_Confidence_0.600_Length_2112_45	PF00650	CRAL_TRIO	331	489	5E-030
2427_Transcript_4/4_Confidence_0.375_Length_1106_45	PF13419	HAD_2	23	156	3.3E-012
24311_Transcript_2/4_Confidence_0.500_Length_930_45	PF00137	ATP-synt_C	124	188	2.6E-018
2434_Transcript_1/2_Confidence_1.000_Length_1334_45	PF00076	RRM_1	14	83	5.8E-020
24347_Transcript_1/1_Confidence_1.000_Length_318_45	PF01161	PBP	4	105	1.8E-021
24392_Transcript_2/3_Confidence_0.600_Length_704_45	PF00226	DnaJ	84	142	3.8E-014
24399_Transcript_1/1_Confidence_1.000_Length_1019_45	PF13947	GUB_WAK_bind	107	186	2.3E-017
244_Transcript_1/3_Confidence_0.667_Length_3819_45	PF00270	DEAD	341	512	1.4E-047
24401_Transcript_1/1_Confidence_1.000_Length_265_45	PF00612	IQ	21	41	0.00021
2445_Transcript_4/6_Confidence_0.643_Length_4526_45	PF03350	UPF0114	15	91	1E-023
24478_Transcript_1/1_Confidence_1.000_Length_364_45	PF03514	GRAS	2	51	1.5E-012
24512_Transcript_1/1_Confidence_1.000_Length_720_45	PF00941	FAD_binding_5	4	141	1.3E-031
2452_Transcript_1/1_Confidence_1.000_Length_2176_45	PF00400	WD40	441	472	2.1e-06
2454_Transcript_5/6_Confidence_0.333_Length_1727_45	PF00270	DEAD	68	229	7.1E-040
24544_Transcript_2/3_Confidence_0.750_Length_490_45	PF13855	LRR_8	92	148	4.2E-010
24551_Transcript_1/1_Confidence_1.000_Length_772_45	PF01486	K-box	24	71	1.5E-010
24568_Transcript_1/1_Confidence_1.000_Length_209_45	PF00665	rve	1	47	3.1E-015
24576_Transcript_1/1_Confidence_1.000_Length_1915_45	PF00060	Lig_chan	241	495	2E-037
24578_Transcript_1/1_Confidence_1.000_Length_353_45	PF00225	Kinesin	10	35	1.7e-05
24591_Transcript_1/1_Confidence_1.000_Length_237_45	PF03000	NPH3	1	79	1.2E-013
2461_Transcript_1/1_Confidence_1.000_Length_1020_45	PF11945	WASH_WAHD	34	118	2.2E-012
24622_Transcript_1/1_Confidence_1.000_Length_601_45	PF00069	Pkinase	6	65	3.7E-013
24647_Transcript_1/1_Confidence_1.000_Length_497_45	PF04535	DUF588	3	120	6.2E-025
24649_Transcript_2/2_Confidence_1.000_Length_835_45	PF00179	UQ_con	70	144	1E-025
24675_Transcript_1/1_Confidence_1.000_Length_1753_45	PF02485	Branch	118	347	6.7E-079
24682_Transcript_1/1_Confidence_1.000_Length_715_45	PF00730	HhH-GPD	28	162	6.3E-013
24683_Transcript_1/1_Confidence_1.000_Length_384_45	PF00759	Glyco_hydro_9	13	51	2.9e-08
24694_Transcript_1/1_Confidence_1.000_Length_228_45	PF07714	Pkinase_Tyr	27	56	5.9e-05
2472_Transcript_4/7_Confidence_0.500_Length_1228_45	PF00182	Glyco_hydro_19	103	334	1.5E-062
24721_Transcript_1/1_Confidence_1.000_Length_433_45	PF11250	DUF3049	1	36	3.3E-011
24736_Transcript_1/1_Confidence_1.000_Length_516_45	PF02990	EMP70	30	171	2.9E-035
2474_Transcript_2/4_Confidence_0.692_Length_1332_45	PF13639	zf-RING_2	32	75	3.5E-012
24756_Transcript_1/1_Confidence_1.000_Length_203_45	PF00722	Glyco_hydro_16	12	63	1.3E-009
24766_Transcript_1/2_Confidence_1.000_Length_861_45	PF02517	Abi	208	264	7e-07
24801_Transcript_1/2_Confidence_1.000_Length_1047_45	PF00069	Pkinase	1	44	2.9e-05
24802_Transcript_2/2_Confidence_1.000_Length_1885_45	PF00650	CRAL_TRIO	254	412	8.2E-030
2481_Transcript_3/3_Confidence_0.500_Length_862_45	PF06172	Cupin_5	33	196	3.6E-049
24854_Transcript_1/1_Confidence_1.000_Length_1127_45	PF02362	B3	144	233	9.4E-018
24895_Transcript_1/1_Confidence_1.000_Length_717_45	PF00542	Ribosomal_L12	21	87	4.2E-024
24896_Transcript_1/1_Confidence_1.000_Length_1234_45	PF03000	NPH3	3	262	1.6E-091
249_Transcript_8/11_Confidence_0.526_Length_3885_45	PF00665	rve	300	418	1.9E-028
24906_Transcript_2/2_Confidence_1.000_Length_824_45	PF14379	Myb_CC_LHEQLE	102	150	3.6E-024
24912_Transcript_1/1_Confidence_1.000_Length_875_45	PF04080	Per1	4	234	8E-068
2492_Transcript_1/1_Confidence_1.000_Length_353_45	PF12799	LRR_4	6	38	1.1E-010
2496_Transcript_3/8_Confidence_0.333_Length_1807_45	PF00076	RRM_1	239	307	1.2E-017
24979_Transcript_1/2_Confidence_1.000_Length_689_45	PF00011	HSP20	72	152	2.7E-016
24982_Transcript_3/3_Confidence_0.600_Length_1688_45	PF00155	Aminotran_1_2	86	438	1.5E-041
24983_Transcript_1/1_Confidence_1.000_Length_563_45	PF02536	mTERF	4	112	2E-013
24992_Transcript_1/1_Confidence_1.000_Length_1099_45	PF13041	PPR_2	154	204	1.6E-012
25_Transcript_1/3_Confidence_0.833_Length_3314_45	PF01433	Peptidase_M1	153	482	1.4E-058
25017_Transcript_1/1_Confidence_1.000_Length_1567_45	PF00067	p450	59	514	6.2E-090
2502_Transcript_1/5_Confidence_0.692_Length_2621_45	PF13292	DXP_synthase_N	77	362	2.5E-110
2502_Transcript_2/5_Confidence_0.692_Length_2627_45	PF13292	DXP_synthase_N	77	200	1.7E-060
25029_Transcript_1/1_Confidence_1.000_Length_336_45	PF00654	Voltage_CLC	1	46	2.7E-012
2503_Transcript_3/5_Confidence_0.545_Length_1476_45	PF08711	Med26	65	111	3.2E-012
25038_Transcript_1/1_Confidence_1.000_Length_848_45	PF02362	B3	135	236	1.1E-022
25039_Transcript_1/1_Confidence_1.000_Length_416_45	PF13041	PPR_2	14	62	7.8E-015
25041_Transcript_1/1_Confidence_1.000_Length_302_45	PF12695	Abhydrolase_5	4	50	2.7e-06
25058_Transcript_1/1_Confidence_1.000_Length_207_45	PF01535	PPR	32	60	3e-09
25080_Transcript_2/2_Confidence_1.000_Length_1211_45	PF03399	SAC3_GANP	126	350	2.6E-034
25088_Transcript_1/4_Confidence_0.556_Length_2569_45	PF00749	tRNA-synt_1c	255	558	1.8E-096
25107_Transcript_2/3_Confidence_0.600_Length_688_45	PF05553	DUF761	118	146	3.6e-05
25123_Transcript_1/1_Confidence_1.000_Length_403_45	PF01535	PPR	25	49	5.4e-05
25169_Transcript_1/2_Confidence_1.000_Length_601_45	PF00085	Thioredoxin	54	156	3.3E-021
25211_Transcript_1/1_Confidence_1.000_Length_758_45	PF00571	CBS	109	162	9.3E-017
25212_Transcript_1/1_Confidence_1.000_Length_866_45	PF00295	Glyco_hydro_28	5	287	8.1E-089
25218_Transcript_1/1_Confidence_1.000_Length_789_45	PF07714	Pkinase_Tyr	29	227	1.5E-031
2522_Transcript_5/7_Confidence_0.438_Length_750_45	PF08646	Rep_fac-A_C	30	105	8.3E-012
2522_Transcript_6/7_Confidence_0.625_Length_1469_45	PF08646	Rep_fac-A_C	110	183	3.9E-011
25223_Transcript_1/1_Confidence_1.000_Length_728_45	PF04499	SAPS	1	119	2E-013
2523_Transcript_3/5_Confidence_0.300_Length_1415_45	PF03357	Snf7	34	201	1.8E-045
25240_Transcript_1/1_Confidence_1.000_Length_226_45	PF13041	PPR_2	18	61	7e-09
25242_Transcript_1/1_Confidence_1.000_Length_541_45	PF01535	PPR	23	50	0.0032
25246_Transcript_1/1_Confidence_1.000_Length_1205_45	PF13456	RVT_3	209	294	8.6E-023
25265_Transcript_1/1_Confidence_1.000_Length_296_45	PF11493	TSP9	4	69	3.2E-019
25281_Transcript_1/1_Confidence_1.000_Length_321_45	PF00665	rve	3	70	1.2E-019
25308_Transcript_1/1_Confidence_1.000_Length_464_45	PF04525	Tub_2	27	128	1.7E-018
2533_Transcript_7/7_Confidence_0.400_Length_2633_45	PF00069	Pkinase	420	670	1.5E-064
25356_Transcript_1/1_Confidence_1.000_Length_546_45	PF04570	DUF581	11	61	2.4E-023
25383_Transcript_1/1_Confidence_1.000_Length_634_45	PF00153	Mito_carr	51	125	4.1E-014
254_Transcript_1/1_Confidence_1.000_Length_1157_45	PF00160	Pro_isomerase	45	206	1.3E-043
25407_Transcript_1/1_Confidence_1.000_Length_702_45	PF00168	C2	80	170	4.7E-017
2541_Transcript_1/2_Confidence_1.000_Length_1052_45	PF10539	Dev_Cell_Death	148	276	9.3E-050
25422_Transcript_2/2_Confidence_1.000_Length_599_45	PF00240	ubiquitin	20	88	4.8E-035
25425_Transcript_1/3_Confidence_0.714_Length_1350_45	PF01546	Peptidase_M20	1	57	1.2E-009
25443_Transcript_1/3_Confidence_0.714_Length_454_45	PF00076	RRM_1	34	65	5.3e-06
25468_Transcript_1/2_Confidence_1.000_Length_3541_45	PF02919	Topoisom_I_N	386	598	1E-097
25470_Transcript_1/1_Confidence_1.000_Length_792_45	PF01176	eIF-1a	35	99	3.5E-027
25477_Transcript_1/1_Confidence_1.000_Length_1714_45	PF00337	Gal-bind_lectin	1	160	3.3E-039
25494_Transcript_1/1_Confidence_1.000_Length_2354_45	PF01704	UDPGP	153	363	2.3E-014
25497_Transcript_1/1_Confidence_1.000_Length_504_45	PF00584	SecE	29	84	2.7E-013
2550_Transcript_1/1_Confidence_1.000_Length_239_45	PF00560	LRR_1	51	72	0.0047
25508_Transcript_1/1_Confidence_1.000_Length_997_45	PF00071	Ras	45	201	6E-050
25509_Transcript_1/1_Confidence_1.000_Length_1917_45	PF00168	C2	265	346	8.5E-024
25512_Transcript_1/1_Confidence_1.000_Length_1635_45	PF00076	RRM_1	126	191	3.1E-014
25514_Transcript_3/3_Confidence_0.571_Length_742_45	PF01439	Metallothio_2	20	97	2.4E-020
25535_Transcript_2/4_Confidence_0.571_Length_582_45	PF01363	FYVE	45	84	1.7E-009
25535_Transcript_3/4_Confidence_0.429_Length_623_45	PF01363	FYVE	39	97	7.5E-016
25557_Transcript_1/1_Confidence_1.000_Length_476_45	PF01439	Metallothio_2	16	95	2.4e-05
25560_Transcript_1/1_Confidence_1.000_Length_2084_45	PF00988	CPSase_sm_chain	88	216	1.6E-051
25587_Transcript_2/2_Confidence_1.000_Length_342_45	PF14368	LTP_2	3	62	1.4E-011
25590_Transcript_1/1_Confidence_1.000_Length_1547_45	PF00270	DEAD	86	247	8.8E-040
256_Transcript_1/10_Confidence_0.520_Length_4556_45	PF03109	ABC1	555	679	2.3E-031
256_Transcript_7/10_Confidence_0.520_Length_4711_45	PF03109	ABC1	279	403	1.4E-031
2561_Transcript_1/1_Confidence_1.000_Length_662_45	PF01217	Clat_adaptor_s	17	157	5.8E-047
25614_Transcript_1/1_Confidence_1.000_Length_698_45	PF00338	Ribosomal_S10	33	129	4.6E-032
25634_Transcript_1/1_Confidence_1.000_Length_542_45	PF00085	Thioredoxin	38	137	2.3E-032
2564_Transcript_1/1_Confidence_1.000_Length_2520_45	PF00004	AAA	259	399	1.5E-039
25648_Transcript_2/2_Confidence_1.000_Length_462_45	PF02798	GST_N	11	74	1E-014
2565_Transcript_2/3_Confidence_0.500_Length_1745_45	PF01490	Aa_trans	69	508	1.5E-114
25676_Transcript_1/1_Confidence_1.000_Length_467_45	PF05564	Auxin_repressed	8	91	2.9E-028
25683_Transcript_2/3_Confidence_0.778_Length_1237_45	PF14259	RRM_6	94	163	8.8E-017
25704_Transcript_1/1_Confidence_1.000_Length_679_45	PF01988	VIT1	53	209	3.8E-056
25707_Transcript_1/2_Confidence_1.000_Length_573_45	PF00249	Myb_DNA-binding	36	80	5.4E-011
25715_Transcript_2/3_Confidence_0.750_Length_1507_45	PF03348	Serinc	5	217	1.4E-059
25718_Transcript_1/2_Confidence_1.000_Length_1230_45	PF00170	bZIP_1	163	221	3e-08
25720_Transcript_1/1_Confidence_1.000_Length_1237_45	PF01459	Porin_3	5	271	1.7E-069
2574_Transcript_1/1_Confidence_1.000_Length_1588_45	PF00069	Pkinase	39	295	4.1E-072
2575_Transcript_2/7_Confidence_0.571_Length_3009_45	PF05701	DUF827	134	550	1.3E-012
25758_Transcript_1/2_Confidence_1.000_Length_536_45	PF12907	zf-met2	65	104	7.6E-022
25761_Transcript_1/4_Confidence_0.727_Length_707_45	PF00636	Ribonuclease_3	61	122	1.4E-019
25765_Transcript_1/2_Confidence_1.000_Length_1294_45	PF13920	zf-C3HC4_3	259	299	3.4E-009
25777_Transcript_1/1_Confidence_1.000_Length_1203_45	PF00248	Aldo_ket_red	6	283	5.8E-055
25778_Transcript_2/4_Confidence_0.667_Length_2629_45	PF03399	SAC3_GANP	436	598	5.5E-044
25805_Transcript_2/4_Confidence_0.625_Length_1098_45	PF03998	Utp11	11	230	3.5E-061
25807_Transcript_1/2_Confidence_1.000_Length_1429_45	PF04739	AMPKBI	196	270	9E-019
25812_Transcript_1/1_Confidence_1.000_Length_885_45	PF01738	DLH	55	275	3.7E-052
25827_Transcript_2/2_Confidence_1.000_Length_502_45	PF02519	Auxin_inducible	26	101	2.2E-020
25832_Transcript_2/4_Confidence_0.583_Length_786_45	PF00248	Aldo_ket_red	4	119	3.8E-021
25844_Transcript_1/3_Confidence_0.667_Length_1223_45	PF02309	AUX_IAA	34	298	1.6E-069
25850_Transcript_1/2_Confidence_1.000_Length_993_45	PF00808	CBFD_NFYB_HMF	65	129	1.8E-027
25877_Transcript_1/1_Confidence_1.000_Length_624_45	PF01061	ABC2_membrane	2	110	2E-018
25883_Transcript_1/2_Confidence_1.000_Length_689_45	PF00179	UQ_con	24	117	2.9E-038
25894_Transcript_1/2_Confidence_1.000_Length_404_45	PF05160	DSS1_SEM1	3	61	6.3E-019
25896_Transcript_1/3_Confidence_0.846_Length_1501_45	PF00226	DnaJ	128	189	3.9E-025
25897_Transcript_1/1_Confidence_1.000_Length_948_45	PF00249	Myb_DNA-binding	33	81	1.4E-012
25909_Transcript_1/1_Confidence_1.000_Length_576_45	PF00225	Kinesin	1	50	1.4E-019
25912_Transcript_1/1_Confidence_1.000_Length_1373_45	PF00069	Pkinase	6	219	1.1E-059
25917_Transcript_1/1_Confidence_1.000_Length_330_45	PF00313	CSD	25	89	2.2E-028
25918_Transcript_1/2_Confidence_1.000_Length_516_45	PF14215	bHLH-MYC_N	40	166	1.3E-031
25924_Transcript_1/4_Confidence_0.625_Length_1164_45	PF00141	peroxidase	7	216	3.9E-060
25928_Transcript_3/5_Confidence_0.538_Length_1596_45	PF00305	Lipoxygenase	1	52	1.9E-015
25950_Transcript_1/2_Confidence_1.000_Length_758_45	PF01778	Ribosomal_L28e	13	133	2E-034
25953_Transcript_1/1_Confidence_1.000_Length_1082_45	PF00227	Proteasome	48	233	1.7E-056
25984_Transcript_1/1_Confidence_1.000_Length_385_45	PF00226	DnaJ	6	47	7.2E-011
2599_Transcript_1/6_Confidence_0.667_Length_1744_45	PF01344	Kelch_1	225	258	0.00028
25991_Transcript_1/2_Confidence_1.000_Length_669_45	PF00406	ADK	1	99	7E-017
26013_Transcript_1/1_Confidence_1.000_Length_1136_45	PF00415	RCC1	271	321	2.1E-017
26017_Transcript_2/3_Confidence_0.667_Length_946_45	PF00179	UQ_con	11	81	3.7E-020
26018_Transcript_2/3_Confidence_0.600_Length_1082_45	PF10604	Polyketide_cyc2	11	139	7.5E-013
26031_Transcript_1/2_Confidence_1.000_Length_1915_45	PF07983	X8	399	470	1.5E-017
26041_Transcript_1/1_Confidence_1.000_Length_821_45	PF04570	DUF581	84	138	8.5E-020
26043_Transcript_1/2_Confidence_1.000_Length_1118_45	PF03151	TPT	261	328	8.6E-011
26049_Transcript_1/1_Confidence_1.000_Length_357_45	PF00069	Pkinase	2	108	1.6E-023
26055_Transcript_1/1_Confidence_1.000_Length_714_45	PF01786	AOX	2	128	6.6E-059
26057_Transcript_2/3_Confidence_0.600_Length_2016_45	PF03398	Ist1	30	195	7E-058
26067_Transcript_1/1_Confidence_1.000_Length_764_45	PF04398	DUF538	76	181	6.2E-025
26075_Transcript_1/1_Confidence_1.000_Length_263_45	PF00069	Pkinase	4	87	7.3E-024
2608_Transcript_4/5_Confidence_0.500_Length_2165_45	PF14259	RRM_6	415	483	4.3e-07
26080_Transcript_1/3_Confidence_0.846_Length_1493_45	PF00076	RRM_1	119	180	6.3E-015
26084_Transcript_1/1_Confidence_1.000_Length_584_45	PF00428	Ribosomal_60s	77	123	1.1E-012
26099_Transcript_1/1_Confidence_1.000_Length_1524_45	PF00069	Pkinase	101	306	4.7E-042
26107_Transcript_2/2_Confidence_1.000_Length_366_45	PF00795	CN_hydrolase	34	91	1.3E-009
26136_Transcript_1/2_Confidence_1.000_Length_928_45	PF02410	Oligomerisation	135	229	1.9E-022
26144_Transcript_1/2_Confidence_1.000_Length_1335_45	PF00153	Mito_carr	276	362	1.6E-023
26145_Transcript_1/1_Confidence_1.000_Length_299_45	PF13087	AAA_12	2	92	2.6E-018
26146_Transcript_1/2_Confidence_1.000_Length_1870_45	PF01261	AP_endonuc_2	38	185	3.5E-019
26146_Transcript_2/2_Confidence_1.000_Length_1849_45	PF01261	AP_endonuc_2	34	178	1.8E-018
2616_Transcript_1/1_Confidence_1.000_Length_669_45	PF13041	PPR_2	15	59	9e-08
26161_Transcript_1/1_Confidence_1.000_Length_1014_45	PF01926	MMR_HSR1	69	202	3.9E-018
26177_Transcript_1/1_Confidence_1.000_Length_510_45	PF00781	DAGK_cat	67	168	7.8E-016
26191_Transcript_3/3_Confidence_0.600_Length_2195_45	PF12513	SUV3_C	548	596	1.5E-013
26202_Transcript_1/1_Confidence_1.000_Length_517_45	PF12041	DELLA	3	74	2.2E-032
26217_Transcript_1/2_Confidence_1.000_Length_446_45	PF06200	tify	95	116	2.2e-06
26221_Transcript_1/2_Confidence_1.000_Length_1366_45	PF00076	RRM_1	47	104	5.7E-015
26261_Transcript_2/2_Confidence_1.000_Length_548_45	PF01846	FF	1	26	8e-05
26264_Transcript_1/3_Confidence_0.600_Length_493_45	PF04570	DUF581	34	80	3.5E-021
26265_Transcript_2/3_Confidence_0.714_Length_1584_45	PF02463	SMC_N	105	510	2.5E-019
26276_Transcript_1/1_Confidence_1.000_Length_2031_45	PF00365	PFK	196	424	3.3E-037
2629_Transcript_1/2_Confidence_1.000_Length_1271_45	PF03479	DUF296	182	298	4.6E-041
26318_Transcript_1/1_Confidence_1.000_Length_751_45	PF00067	p450	36	249	5.5E-062
2632_Transcript_1/2_Confidence_1.000_Length_1713_45	PF00109	ketoacyl-synt	94	339	4.4E-058
2634_Transcript_2/9_Confidence_0.542_Length_1760_45	PF03106	WRKY	46	104	1.8E-031
2634_Transcript_3/9_Confidence_0.500_Length_1755_45	PF03106	WRKY	4	43	3.6E-016
26351_Transcript_1/1_Confidence_1.000_Length_321_45	PF00160	Pro_isomerase	2	58	3.8e-06
2636_Transcript_1/1_Confidence_1.000_Length_627_45	PF05047	L51_S25_CI-B8	42	93	2.4E-015
26369_Transcript_2/2_Confidence_1.000_Length_1615_45	PF13561	adh_short_C2	171	442	3.5E-101
2638_Transcript_2/4_Confidence_0.786_Length_1787_45	PF00010	HLH	280	325	1.9E-010
26407_Transcript_1/1_Confidence_1.000_Length_411_45	PF03650	UPF0041	1	84	5.9E-028
26409_Transcript_1/1_Confidence_1.000_Length_1225_45	PF04427	Brix	129	303	4.5E-049
2641_Transcript_4/6_Confidence_0.462_Length_1889_45	PF02365	NAM	34	160	2.8E-048
26411_Transcript_3/3_Confidence_0.778_Length_3088_45	PF04564	U-box	30	104	1.7E-016
26428_Transcript_1/2_Confidence_1.000_Length_1286_45	PF00657	Lipase_GDSL	30	337	2.5E-017
26436_Transcript_1/1_Confidence_1.000_Length_763_45	PF13976	gag_pre-integrs	204	253	2.3E-009
2644_Transcript_3/4_Confidence_0.556_Length_1093_45	PF13920	zf-C3HC4_3	90	148	3.3e-08
26457_Transcript_1/1_Confidence_1.000_Length_381_45	PF00226	DnaJ	38	83	1.7E-019
26459_Transcript_1/1_Confidence_1.000_Length_759_45	PF11221	Med21	4	128	1.3E-022
2646_Transcript_1/1_Confidence_1.000_Length_1170_45	PF01408	GFO_IDH_MocA	9	92	7.6E-018
26463_Transcript_1/1_Confidence_1.000_Length_987_45	PF07517	SecA_DEAD	100	312	6.7E-092
26475_Transcript_1/2_Confidence_1.000_Length_437_45	PF00230	MIP	1	41	5.9E-017
26478_Transcript_3/3_Confidence_0.750_Length_599_45	PF12937	F-box-like	112	146	2.9e-06
2648_Transcript_2/2_Confidence_1.000_Length_4145_45	PF00730	HhH-GPD	710	834	1.3E-011
26493_Transcript_1/2_Confidence_1.000_Length_515_45	PF04227	Indigoidine_A	1	53	4.2E-015
265_Transcript_1/2_Confidence_1.000_Length_1607_45	PF13369	Transglut_core2	159	261	6.3E-016
26503_Transcript_1/2_Confidence_1.000_Length_1098_45	PF14360	PAP2_C	45	113	1.4E-022
26544_Transcript_1/1_Confidence_1.000_Length_349_45	PF00067	p450	3	60	1.2E-013
26575_Transcript_1/2_Confidence_1.000_Length_901_45	PF03105	SPX	68	117	5.7E-014
266_Transcript_1/9_Confidence_0.389_Length_1412_45	PF00132	Hexapep	92	121	0.0012
2660_Transcript_4/4_Confidence_0.778_Length_4225_45	PF03924	CHASE	143	343	8.8E-039
26601_Transcript_2/4_Confidence_0.333_Length_701_45	PF00380	Ribosomal_S9	36	168	2E-038
2663_Transcript_2/3_Confidence_0.818_Length_2731_45	PF04408	HA2	476	535	1.3E-021
26650_Transcript_5/6_Confidence_0.571_Length_1800_45	PF00009	GTP_EFTU	59	264	7.7E-040
26679_Transcript_1/1_Confidence_1.000_Length_1199_45	PF00249	Myb_DNA-binding	132	176	7.2E-011
2669_Transcript_1/1_Confidence_1.000_Length_1287_45	PF01000	RNA_pol_A_bac	80	214	7.8E-033
26700_Transcript_2/5_Confidence_0.636_Length_1448_45	PF02996	Prefoldin	11	116	4.4E-019
26700_Transcript_4/5_Confidence_0.636_Length_1494_45	PF02996	Prefoldin	11	116	4.1E-019
26702_Transcript_2/2_Confidence_1.000_Length_525_45	PF13301	DUF4079	2	116	7.6E-044
26703_Transcript_1/1_Confidence_1.000_Length_948_45	PF06203	CCT	82	125	4.4E-019
26706_Transcript_3/4_Confidence_0.375_Length_725_45	PF02809	UIM	89	106	1.4e-05
26708_Transcript_1/1_Confidence_1.000_Length_410_45	PF03727	Hexokinase_2	1	49	1.3e-08
2671_Transcript_2/4_Confidence_0.667_Length_1788_45	PF04577	DUF563	214	362	1.7E-015
26715_Transcript_1/1_Confidence_1.000_Length_1769_45	PF07777	MFMR	34	205	2.3E-043
26722_Transcript_1/1_Confidence_1.000_Length_441_45	PF00411	Ribosomal_S11	1	85	1.7E-025
26730_Transcript_1/1_Confidence_1.000_Length_1592_45	PF01704	UDPGP	80	396	3.1E-046
26746_Transcript_1/1_Confidence_1.000_Length_1522_45	PF13041	PPR_2	160	209	2.6E-009
26767_Transcript_2/2_Confidence_1.000_Length_1337_45	PF01529	zf-DHHC	111	283	1.3E-044
26804_Transcript_1/1_Confidence_1.000_Length_239_45	PF03767	Acid_phosphat_B	1	75	2.3E-015
2681_Transcript_2/8_Confidence_0.652_Length_1460_45	PF00931	NB-ARC	146	422	1.6E-057
26819_Transcript_1/1_Confidence_1.000_Length_486_45	PF00240	ubiquitin	9	55	3.4E-023
26823_Transcript_1/1_Confidence_1.000_Length_511_45	PF14223	UBN2	1	60	4.2E-017
2684_Transcript_2/3_Confidence_0.600_Length_979_45	PF00069	Pkinase	61	218	6.8E-036
26841_Transcript_1/1_Confidence_1.000_Length_547_45	PF04434	SWIM	22	44	1.4e-05
2685_Transcript_1/2_Confidence_1.000_Length_2300_45	PF01103	Bac_surface_Ag	366	698	1.8E-023
26857_Transcript_1/2_Confidence_1.000_Length_1194_45	PF14215	bHLH-MYC_N	51	223	4.3E-032
26864_Transcript_1/2_Confidence_1.000_Length_1009_45	PF07939	DUF1685	81	135	1E-022
26866_Transcript_1/2_Confidence_1.000_Length_413_45	PF11820	DUF3339	9	76	1.6E-035
26869_Transcript_1/1_Confidence_1.000_Length_619_45	PF00249	Myb_DNA-binding	3	27	1.5e-07
26875_Transcript_1/1_Confidence_1.000_Length_659_45	PF00076	RRM_1	94	162	2E-018
2688_Transcript_2/2_Confidence_1.000_Length_1022_45	PF13460	NAD_binding_10	52	253	8.6E-020
26881_Transcript_2/3_Confidence_0.667_Length_612_45	PF04752	ChaC	8	94	6.5E-024
26883_Transcript_1/2_Confidence_1.000_Length_620_45	PF03226	Yippee	15	120	1.3E-042
26886_Transcript_1/1_Confidence_1.000_Length_803_45	PF04117	Mpv17_PMP22	136	200	6.3E-020
26899_Transcript_3/3_Confidence_0.600_Length_1558_45	PF01545	Cation_efflux	112	517	1.8E-063
26903_Transcript_1/1_Confidence_1.000_Length_427_45	PF04627	ATP-synt_Eps	1	36	5E-012
26925_Transcript_2/2_Confidence_1.000_Length_503_45	PF12609	DUF3774	41	115	2.9E-033
26948_Transcript_1/1_Confidence_1.000_Length_213_45	PF00141	peroxidase	8	51	2e-05
26952_Transcript_3/3_Confidence_0.750_Length_1154_45	PF13837	Myb_DNA-bind_4	75	162	2.6E-023
26954_Transcript_1/2_Confidence_1.000_Length_499_45	PF08038	Tom7	43	82	4.5E-020
26994_Transcript_1/1_Confidence_1.000_Length_548_45	PF02887	PK_C	86	149	1.8E-017
27005_Transcript_1/1_Confidence_1.000_Length_460_45	PF00145	DNA_methylase	7	89	7.4E-018
2702_Transcript_1/2_Confidence_1.000_Length_1933_45	PF07002	Copine	167	315	3.1E-051
27061_Transcript_1/1_Confidence_1.000_Length_231_45	PF12799	LRR_4	29	68	4.7e-07
27069_Transcript_1/1_Confidence_1.000_Length_565_45	PF02984	Cyclin_C	25	110	1.4e-07
2707_Transcript_3/3_Confidence_0.600_Length_1105_45	PF02330	MAM33	117	302	3.4E-031
27082_Transcript_1/1_Confidence_1.000_Length_964_45	PF13659	Methyltransf_26	66	153	1E-014
27093_Transcript_1/2_Confidence_1.000_Length_541_45	PF00120	Gln-synt_C	1	116	1.9E-025
27100_Transcript_1/1_Confidence_1.000_Length_387_45	PF00098	zf-CCHC	26	40	9.3e-05
2711_Transcript_1/3_Confidence_0.875_Length_740_45	PF01667	Ribosomal_S27e	6	54	1.8E-023
2711_Transcript_2/3_Confidence_0.750_Length_602_45	PF01667	Ribosomal_S27e	34	88	2.9E-027
2713_Transcript_1/6_Confidence_0.438_Length_1789_45	PF00569	ZZ	54	94	4.6E-010
2714_Transcript_1/3_Confidence_0.778_Length_2122_45	PF06964	Alpha-L-AF_C	466	653	3E-042
27151_Transcript_1/1_Confidence_1.000_Length_2912_45	PF00082	Peptidase_S8	189	705	2.8E-045
27168_Transcript_1/1_Confidence_1.000_Length_1126_45	PF00076	RRM_1	225	286	1.9e-06
27175_Transcript_1/1_Confidence_1.000_Length_332_45	PF00847	AP2	57	95	4.3E-013
27177_Transcript_1/2_Confidence_1.000_Length_584_45	PF10152	DUF2360	36	82	5.1E-011
27183_Transcript_1/1_Confidence_1.000_Length_873_45	PF03479	DUF296	15	131	3.3E-042
27205_Transcript_2/3_Confidence_0.600_Length_703_45	PF02893	GRAM	139	215	7E-014
27206_Transcript_1/1_Confidence_1.000_Length_484_45	PF01094	ANF_receptor	62	159	5.4E-022
27212_Transcript_1/1_Confidence_1.000_Length_396_45	PF00069	Pkinase	6	132	4.9E-024
27228_Transcript_2/3_Confidence_0.667_Length_401_45	PF00274	Glycolytic	1	53	1E-010
27237_Transcript_1/1_Confidence_1.000_Length_914_45	PF03647	Tmemb_14	128	221	5E-023
27253_Transcript_1/1_Confidence_1.000_Length_482_45	PF08510	PIG-P	7	88	1.1E-015
27266_Transcript_4/6_Confidence_0.600_Length_963_45	PF00514	Arm	9	48	1.9E-011
2731_Transcript_1/2_Confidence_1.000_Length_728_45	PF02617	ClpS	106	179	1.1E-022
27339_Transcript_2/4_Confidence_0.667_Length_596_45	PF02536	mTERF	54	192	1e-09
27341_Transcript_1/2_Confidence_1.000_Length_1041_45	PF00141	peroxidase	5	236	5E-047
27344_Transcript_1/1_Confidence_1.000_Length_1068_45	PF02492	cobW	88	257	9.5E-032
27359_Transcript_1/1_Confidence_1.000_Length_651_45	PF03694	Erg28	5	105	1.4E-026
27363_Transcript_1/1_Confidence_1.000_Length_305_45	PF00078	RVT_1	1	75	2.4E-015
2740_Transcript_1/5_Confidence_0.600_Length_1339_45	PF00383	dCMP_cyt_deam_1	38	142	7.8E-024
2740_Transcript_5/5_Confidence_0.600_Length_1419_45	PF00383	dCMP_cyt_deam_1	38	141	5.3E-022
2741_Transcript_3/11_Confidence_0.405_Length_2267_45	PF00078	RVT_1	32	266	2.2E-037
27426_Transcript_1/1_Confidence_1.000_Length_738_45	PF01425	Amidase	1	244	4.9E-053
27460_Transcript_1/2_Confidence_1.000_Length_2194_45	PF08022	FAD_binding_8	304	401	9.7E-021
27502_Transcript_1/1_Confidence_1.000_Length_278_45	PF03745	DUF309	28	78	8.5E-017
27512_Transcript_1/1_Confidence_1.000_Length_1494_45	PF02990	EMP70	1	405	1.8E-179
27526_Transcript_1/2_Confidence_1.000_Length_619_45	PF00254	FKBP_C	28	124	4.5E-024
2753_Transcript_1/2_Confidence_1.000_Length_1365_45	PF07899	Frigida	2	257	4.1E-076
27531_Transcript_1/1_Confidence_1.000_Length_312_45	PF03321	GH3	2	103	1.3E-039
27545_Transcript_1/1_Confidence_1.000_Length_705_45	PF02678	Pirin	65	160	3E-035
27557_Transcript_1/1_Confidence_1.000_Length_222_45	PF02431	Chalcone	1	47	5.4e-06
27570_Transcript_1/1_Confidence_1.000_Length_396_45	PF13792	Sulfate_tra_GLY	78	131	1.4E-018
27588_Transcript_1/1_Confidence_1.000_Length_732_45	PF07714	Pkinase_Tyr	138	237	1E-013
2759_Transcript_2/3_Confidence_0.667_Length_1073_45	PF01248	Ribosomal_L7Ae	133	221	1.5E-023
2760_Transcript_1/1_Confidence_1.000_Length_855_45	PF00025	Arf	11	182	8.2E-080
27603_Transcript_1/4_Confidence_0.667_Length_1257_45	PF01585	G-patch	80	120	1.4E-016
27603_Transcript_4/4_Confidence_0.667_Length_1505_45	PF01585	G-patch	80	120	4.6E-017
27610_Transcript_1/1_Confidence_1.000_Length_546_45	PF03514	GRAS	2	181	9.1E-035
27624_Transcript_1/2_Confidence_1.000_Length_739_45	PF00076	RRM_1	26	81	5.4E-016
27629_Transcript_1/1_Confidence_1.000_Length_208_45	PF03321	GH3	9	69	5.2E-012
2763_Transcript_1/1_Confidence_1.000_Length_298_45	PF00004	AAA	4	47	0.0001
27638_Transcript_1/1_Confidence_1.000_Length_245_45	PF14259	RRM_6	3	34	8.5e-07
27658_Transcript_1/2_Confidence_1.000_Length_1029_45	PF01014	Uricase	7	135	2.2E-031
27663_Transcript_1/1_Confidence_1.000_Length_771_45	PF03461	TRCF	14	104	1.9e-07
27689_Transcript_1/1_Confidence_1.000_Length_496_45	PF00012	HSP70	39	69	2.1E-009
2769_Transcript_5/6_Confidence_0.600_Length_2517_45	PF00270	DEAD	170	335	1.5E-042
27702_Transcript_1/1_Confidence_1.000_Length_325_45	PF01490	Aa_trans	1	107	2.4E-019
27734_Transcript_1/1_Confidence_1.000_Length_565_45	PF13041	PPR_2	57	104	4.2E-009
27744_Transcript_1/1_Confidence_1.000_Length_224_45	PF13041	PPR_2	1	37	1.2e-07
2776_Transcript_2/2_Confidence_1.000_Length_1869_45	PF00642	zf-CCCH	437	459	1E-010
2780_Transcript_7/11_Confidence_0.462_Length_2713_45	PF07714	Pkinase_Tyr	519	781	5.3E-063
2783_Transcript_4/6_Confidence_0.500_Length_2928_45	PF11721	Malectin	449	631	6.3E-050
27834_Transcript_2/2_Confidence_1.000_Length_1079_45	PF03473	MOSC	129	239	8E-023
27874_Transcript_1/2_Confidence_1.000_Length_1759_45	PF04782	DUF632	105	412	1.7E-107
27879_Transcript_1/1_Confidence_1.000_Length_606_45	PF00012	HSP70	14	53	2.7e-05
279_Transcript_3/3_Confidence_0.625_Length_791_45	PF00538	Linker_histone	42	112	3.6E-020
27919_Transcript_1/1_Confidence_1.000_Length_747_45	PF07714	Pkinase_Tyr	6	68	2.5e-08
27938_Transcript_1/1_Confidence_1.000_Length_365_45	PF00650	CRAL_TRIO	3	97	3.5E-022
2797_Transcript_1/1_Confidence_1.000_Length_1031_45	PF04782	DUF632	2	138	7.3E-038
27971_Transcript_1/1_Confidence_1.000_Length_567_45	PF03018	Dirigent	31	157	2.2E-041
2799_Transcript_1/2_Confidence_1.000_Length_1809_45	PF04937	DUF659	27	178	3.5E-057
27998_Transcript_1/1_Confidence_1.000_Length_1838_45	PF00240	ubiquitin	40	102	1.2E-016
28_Transcript_2/4_Confidence_0.667_Length_866_45	PF05739	SNARE	103	149	3.5E-009
28042_Transcript_1/1_Confidence_1.000_Length_850_45	PF00271	Helicase_C	24	92	7.8E-012
28049_Transcript_1/1_Confidence_1.000_Length_710_45	PF10250	O-FucT	60	236	1.6E-047
2805_Transcript_1/8_Confidence_0.591_Length_2334_45	PF01612	DNA_pol_A_exo1	49	210	2.4E-041
28057_Transcript_1/2_Confidence_1.000_Length_701_45	PF00481	PP2C	1	129	1.9E-042
28073_Transcript_1/2_Confidence_1.000_Length_575_45	PF01248	Ribosomal_L7Ae	33	65	0.00011
28074_Transcript_1/1_Confidence_1.000_Length_340_45	PF13041	PPR_2	49	97	4.2E-011
28158_Transcript_1/1_Confidence_1.000_Length_775_45	PF08617	CGI-121	22	174	2.3E-034
28181_Transcript_1/1_Confidence_1.000_Length_377_45	PF00533	BRCT	51	121	2.5e-06
28191_Transcript_1/1_Confidence_1.000_Length_404_45	PF01812	5-FTHF_cyc-lig	19	123	1.3E-012
28246_Transcript_1/1_Confidence_1.000_Length_274_45	PF00069	Pkinase	4	74	1.8E-015
2826_Transcript_4/6_Confidence_0.643_Length_1389_45	PF01145	Band_7	10	183	1.3E-028
28267_Transcript_1/1_Confidence_1.000_Length_659_45	PF06110	DUF953	37	140	2.7E-033
28273_Transcript_1/1_Confidence_1.000_Length_447_45	PF00583	Acetyltransf_1	3	75	1.1E-013
2830_Transcript_1/1_Confidence_1.000_Length_666_45	PF06886	TPX2	56	112	3.1E-019
28318_Transcript_1/1_Confidence_1.000_Length_336_45	PF13193	DUF4009	15	49	1.9E-012
28338_Transcript_1/2_Confidence_1.000_Length_356_45	PF13976	gag_pre-integrs	40	78	2e-07
28340_Transcript_1/1_Confidence_1.000_Length_461_45	PF12776	Myb_DNA-bind_3	19	108	2.5E-015
28356_Transcript_1/2_Confidence_1.000_Length_1719_45	PF00004	AAA	192	325	6.9E-043
28361_Transcript_1/2_Confidence_1.000_Length_764_45	PF04667	Endosulfine	28	104	4.8E-022
28364_Transcript_1/2_Confidence_1.000_Length_1303_45	PF00385	Chromo	18	68	4.9E-016
28405_Transcript_1/1_Confidence_1.000_Length_338_45	PF02298	Cu_bind_like	5	77	3E-024
2841_Transcript_2/4_Confidence_0.636_Length_2052_45	PF07714	Pkinase_Tyr	147	423	4.7E-048
28461_Transcript_1/1_Confidence_1.000_Length_422_45	PF13561	adh_short_C2	1	80	7.3E-010
28490_Transcript_1/1_Confidence_1.000_Length_970_45	PF00400	WD40	287	318	6.8e-05
28498_Transcript_1/1_Confidence_1.000_Length_269_45	PF12937	F-box-like	34	72	1e-05
28513_Transcript_1/1_Confidence_1.000_Length_265_45	PF00400	WD40	38	72	2.8e-05
28536_Transcript_2/4_Confidence_0.625_Length_1209_45	PF03514	GRAS	125	401	4.7E-093
28548_Transcript_1/1_Confidence_1.000_Length_308_45	PF00249	Myb_DNA-binding	1	44	1.9E-015
28563_Transcript_1/1_Confidence_1.000_Length_244_45	PF03595	C4dic_mal_tran	5	81	4.5E-011
28569_Transcript_1/1_Confidence_1.000_Length_247_45	PF00011	HSP20	36	80	1.3e-07
2857_Transcript_3/4_Confidence_0.667_Length_2311_45	PF00010	HLH	42	86	6.2E-012
28612_Transcript_1/1_Confidence_1.000_Length_335_45	PF01535	PPR	25	48	0.029
28665_Transcript_1/1_Confidence_1.000_Length_424_45	PF05687	DUF822	1	120	6.6E-039
28692_Transcript_1/1_Confidence_1.000_Length_576_45	PF04535	DUF588	1	116	8.2E-023
28706_Transcript_1/1_Confidence_1.000_Length_1447_45	PF14379	Myb_CC_LHEQLE	151	199	5.4E-022
2876_Transcript_1/1_Confidence_1.000_Length_532_45	PF05770	Ins134_P3_kin	47	173	7E-049
28761_Transcript_1/1_Confidence_1.000_Length_238_45	PF11955	PORR	2	78	7.5E-021
28776_Transcript_1/1_Confidence_1.000_Length_1689_45	PF00067	p450	44	454	2.8E-057
28793_Transcript_1/1_Confidence_1.000_Length_382_45	PF01241	PSI_PSAK	2	91	1.2E-031
28795_Transcript_1/1_Confidence_1.000_Length_303_45	PF00249	Myb_DNA-binding	24	68	4.6E-015
28797_Transcript_1/2_Confidence_1.000_Length_254_45	PF07859	Abhydrolase_3	3	84	1.2E-009
28802_Transcript_1/1_Confidence_1.000_Length_294_45	PF07714	Pkinase_Tyr	29	92	4e-08
2882_Transcript_1/3_Confidence_0.667_Length_2791_45	PF12796	Ank_2	59	131	2.2e-07
28823_Transcript_1/1_Confidence_1.000_Length_330_45	PF00155	Aminotran_1_2	27	108	1.7e-07
28836_Transcript_1/1_Confidence_1.000_Length_496_45	PF13041	PPR_2	38	84	8.3E-012
28837_Transcript_1/1_Confidence_1.000_Length_712_45	PF07714	Pkinase_Tyr	1	158	3.2E-041
28890_Transcript_1/2_Confidence_1.000_Length_910_45	PF03946	Ribosomal_L11_N	91	149	3E-029
28893_Transcript_1/1_Confidence_1.000_Length_202_45	PF13639	zf-RING_2	5	40	1.1e-07
2890_Transcript_1/1_Confidence_1.000_Length_1425_45	PF14432	DYW_deaminase	359	474	2.1E-017
2891_Transcript_1/2_Confidence_1.000_Length_1907_45	PF01434	Peptidase_M41	335	548	1.4E-081
2891_Transcript_2/2_Confidence_1.000_Length_1433_45	PF00004	AAA	142	273	8.6E-045
2892_Transcript_10/10_Confidence_0.560_Length_1741_45	PF00397	WW	12	38	1.3e-08
28928_Transcript_1/2_Confidence_1.000_Length_364_45	PF00311	PEPcase	1	58	4.9E-016
2895_Transcript_1/1_Confidence_1.000_Length_548_45	PF03643	Vps26	1	55	2E-024
28954_Transcript_1/1_Confidence_1.000_Length_427_45	PF00230	MIP	16	111	7.3E-026
28967_Transcript_1/1_Confidence_1.000_Length_235_45	PF00665	rve	4	64	5.6E-010
28979_Transcript_1/1_Confidence_1.000_Length_398_45	PF13724	DNA_binding_2	83	123	3.5E-009
28989_Transcript_2/2_Confidence_1.000_Length_597_45	PF00439	Bromodomain	41	82	4.1E-011
2899_Transcript_2/5_Confidence_0.692_Length_2551_45	PF05030	SSXT	54	110	3.5E-019
29002_Transcript_1/1_Confidence_1.000_Length_439_45	PF03004	Transposase_24	2	89	1.5e-08
29037_Transcript_1/2_Confidence_1.000_Length_483_45	PF00550	PP-binding	80	134	2.9E-009
29063_Transcript_1/2_Confidence_1.000_Length_900_45	PF02135	zf-TAZ	66	154	8.6E-011
2907_Transcript_2/3_Confidence_0.750_Length_2534_45	PF00899	ThiF	29	163	3.2E-042
29076_Transcript_1/2_Confidence_1.000_Length_1099_45	PF00173	Cyt-b5	64	157	1.5E-010
29083_Transcript_1/2_Confidence_1.000_Length_745_45	PF07002	Copine	1	109	7.6E-037
29090_Transcript_1/1_Confidence_1.000_Length_657_45	PF01095	Pectinesterase	109	219	5.8E-045
2911_Transcript_1/1_Confidence_1.000_Length_2119_45	PF13041	PPR_2	444	491	1.5E-016
29140_Transcript_1/1_Confidence_1.000_Length_255_45	PF01210	NAD_Gly3P_dh_N	4	82	3.2E-016
29158_Transcript_1/2_Confidence_1.000_Length_953_45	PF13923	zf-C3HC4_2	180	222	7.2E-010
29173_Transcript_1/1_Confidence_1.000_Length_463_45	PF05922	Inhibitor_I9	13	55	0.00016
2918_Transcript_2/2_Confidence_1.000_Length_777_45	PF01920	Prefoldin_2	31	135	1.4E-024
29186_Transcript_1/1_Confidence_1.000_Length_455_45	PF00069	Pkinase	7	60	2.5E-013
292_Transcript_2/4_Confidence_0.500_Length_2282_45	PF08132	AdoMetDC_leader	12	61	5.1E-030
29216_Transcript_1/1_Confidence_1.000_Length_451_45	PF12799	LRR_4	110	146	7.5e-07
29224_Transcript_1/1_Confidence_1.000_Length_903_45	PF05920	Homeobox_KN	11	50	7.3E-017
29281_Transcript_1/1_Confidence_1.000_Length_575_45	PF00447	HSF_DNA-bind	62	153	1E-034
29291_Transcript_1/3_Confidence_0.714_Length_501_45	PF00271	Helicase_C	5	74	8.7E-023
29303_Transcript_3/4_Confidence_0.500_Length_1344_45	PF00069	Pkinase	116	432	1.2E-050
29316_Transcript_1/1_Confidence_1.000_Length_336_45	PF06747	CHCH	14	44	2.2E-009
29348_Transcript_1/1_Confidence_1.000_Length_255_45	PF00249	Myb_DNA-binding	6	53	2E-016
29371_Transcript_1/1_Confidence_1.000_Length_515_45	PF03087	DUF241	5	137	4.5E-017
2939_Transcript_4/4_Confidence_0.667_Length_2902_45	PF00069	Pkinase	78	359	3.9E-063
29406_Transcript_1/1_Confidence_1.000_Length_1002_45	PF12710	HAD	111	280	1.5E-018
29429_Transcript_1/1_Confidence_1.000_Length_311_45	PF00931	NB-ARC	2	103	4E-020
2946_Transcript_2/2_Confidence_1.000_Length_1461_45	PF08263	LRRNT_2	84	120	1.3e-06
29467_Transcript_1/1_Confidence_1.000_Length_212_45	PF01453	B_lectin	1	68	4.3E-014
29484_Transcript_3/3_Confidence_0.600_Length_269_45	PF02991	Atg8	23	52	6.2E-009
2950_Transcript_1/3_Confidence_0.571_Length_888_45	PF00886	Ribosomal_S16	11	72	1E-025
29501_Transcript_1/1_Confidence_1.000_Length_417_45	PF13041	PPR_2	10	52	2.1E-013
29516_Transcript_1/1_Confidence_1.000_Length_313_45	PF03000	NPH3	1	23	4.4e-06
2952_Transcript_1/3_Confidence_0.714_Length_824_45	PF00828	Ribosomal_L18e	20	138	7E-023
2953_Transcript_1/3_Confidence_0.667_Length_1332_45	PF02309	AUX_IAA	48	300	6.1E-080
29531_Transcript_1/1_Confidence_1.000_Length_755_45	PF14144	DOG1	1	30	2.1E-013
29619_Transcript_1/1_Confidence_1.000_Length_898_45	PF09425	CCT_2	141	165	1.2E-011
29649_Transcript_1/1_Confidence_1.000_Length_248_45	PF00320	GATA	1	23	3.9E-009
2965_Transcript_3/5_Confidence_0.500_Length_972_45	PF01912	eIF-6	40	116	9.2E-025
29652_Transcript_1/1_Confidence_1.000_Length_584_45	PF02450	LACT	44	107	0.0002
2968_Transcript_2/6_Confidence_0.643_Length_2121_45	PF05701	DUF827	48	546	2.1E-043
29695_Transcript_1/1_Confidence_1.000_Length_790_45	PF02701	zf-Dof	26	87	1.6E-037
29711_Transcript_2/2_Confidence_1.000_Length_1067_45	PF09439	SRPRB	50	230	3.9E-038
29723_Transcript_1/1_Confidence_1.000_Length_525_45	PF00241	Cofilin_ADF	1	98	3.2E-027
29727_Transcript_1/1_Confidence_1.000_Length_1042_45	PF04042	DNA_pol_E_B	24	233	5.6E-049
29730_Transcript_1/2_Confidence_1.000_Length_379_45	PF05627	AvrRpt-cleavage	21	58	1.8E-024
2977_Transcript_1/2_Confidence_1.000_Length_2065_45	PF07714	Pkinase_Tyr	252	451	3.6E-040
29786_Transcript_1/2_Confidence_1.000_Length_476_45	PF03321	GH3	1	50	1.3E-013
2979_Transcript_5/9_Confidence_0.480_Length_3018_45	PF12230	PRP21_like_P	267	493	1.2E-061
29794_Transcript_1/1_Confidence_1.000_Length_381_45	PF07904	Eaf7	18	70	4.1e-06
29812_Transcript_1/1_Confidence_1.000_Length_914_45	PF00564	PB1	3	38	4.4e-05
29816_Transcript_1/1_Confidence_1.000_Length_1107_45	PF00352	TBP	113	198	1.4E-035
29887_Transcript_1/1_Confidence_1.000_Length_419_45	PF00403	HMA	20	77	1.9E-014
2991_Transcript_1/3_Confidence_0.667_Length_1195_45	PF03556	Cullin_binding	9	89	2E-031
2991_Transcript_2/3_Confidence_0.500_Length_656_45	PF03556	Cullin_binding	1	48	5.3E-014
2994_Transcript_1/2_Confidence_1.000_Length_2413_45	PF03000	NPH3	212	467	1.3E-085
29948_Transcript_1/1_Confidence_1.000_Length_974_45	PF00067	p450	61	324	1.8E-039
2999_Transcript_1/3_Confidence_0.714_Length_821_45	PF04564	U-box	107	178	3.9E-024
30_Transcript_1/1_Confidence_1.000_Length_900_45	PF01323	DSBA	32	229	1.2E-033
30007_Transcript_1/1_Confidence_1.000_Length_409_45	PF02705	K_trans	6	106	9.1E-041
3006_Transcript_4/7_Confidence_0.667_Length_2028_45	PF00642	zf-CCCH	159	180	5.9e-05
30064_Transcript_1/1_Confidence_1.000_Length_734_45	PF00111	Fer2	2	43	3.1e-07
3007_Transcript_2/2_Confidence_1.000_Length_538_45	PF00069	Pkinase	3	71	4.7E-014
30088_Transcript_1/1_Confidence_1.000_Length_372_45	PF12023	DUF3511	48	93	2.7E-021
301_Transcript_3/4_Confidence_0.429_Length_937_45	PF00571	CBS	150	205	5.9E-014
30123_Transcript_1/1_Confidence_1.000_Length_264_45	PF01554	MatE	3	82	3.8e-07
3013_Transcript_2/3_Confidence_0.667_Length_3201_45	PF01411	tRNA-synt_2c	50	624	6.8E-215
30146_Transcript_1/2_Confidence_1.000_Length_782_45	PF02806	Alpha-amylase_C	35	134	2.8E-022
30155_Transcript_1/1_Confidence_1.000_Length_2633_45	PF13355	DUF4101	674	790	1.3E-029
30159_Transcript_1/1_Confidence_1.000_Length_524_45	PF12695	Abhydrolase_5	1	142	1.4E-021
3016_Transcript_1/1_Confidence_1.000_Length_1266_45	PF00400	WD40	191	227	2e-08
3017_Transcript_1/6_Confidence_0.533_Length_1941_45	PF08030	NAD_binding_6	412	571	1.3E-046
3017_Transcript_2/6_Confidence_0.600_Length_2516_45	PF08030	NAD_binding_6	167	326	4E-047
30171_Transcript_1/1_Confidence_1.000_Length_433_45	PF07885	Ion_trans_2	4	68	7.2E-011
30177_Transcript_1/1_Confidence_1.000_Length_202_45	PF14223	UBN2	1	50	1.9E-010
30182_Transcript_1/1_Confidence_1.000_Length_284_45	PF03254	XG_FTase	51	94	0.00011
30187_Transcript_1/1_Confidence_1.000_Length_1471_45	PF00535	Glycos_transf_2	4	49	2.9e-05
30192_Transcript_1/1_Confidence_1.000_Length_558_45	PF05553	DUF761	128	162	1E-015
302_Transcript_4/7_Confidence_0.667_Length_2504_45	PF04928	PAP_central	26	214	2.6E-091
30200_Transcript_1/1_Confidence_1.000_Length_423_45	PF01554	MatE	1	140	2.3E-029
30228_Transcript_1/1_Confidence_1.000_Length_564_45	PF08458	PH_2	39	145	4.2E-048
30234_Transcript_2/2_Confidence_1.000_Length_1526_45	PF01435	Peptidase_M48	242	394	5.4E-033
3025_Transcript_1/1_Confidence_1.000_Length_1327_45	PF00170	bZIP_1	44	85	3.5E-009
30264_Transcript_1/1_Confidence_1.000_Length_386_45	PF01061	ABC2_membrane	19	128	5.8E-021
3030_Transcript_1/5_Confidence_0.636_Length_1005_45	PF00025	Arf	14	183	8.8E-046
30304_Transcript_1/1_Confidence_1.000_Length_747_45	PF02183	HALZ	21	63	2.4E-014
30316_Transcript_1/1_Confidence_1.000_Length_256_45	PF01697	Glyco_transf_92	2	78	8.1e-08
30331_Transcript_1/1_Confidence_1.000_Length_944_45	PF00847	AP2	2	51	2E-014
30395_Transcript_1/1_Confidence_1.000_Length_566_45	PF01535	PPR	6	30	0.0011
30396_Transcript_1/1_Confidence_1.000_Length_261_45	PF13855	LRR_8	4	63	7.5E-011
3043_Transcript_4/5_Confidence_0.667_Length_1402_45	PF02536	mTERF	181	375	1.4E-024
30437_Transcript_1/1_Confidence_1.000_Length_217_45	PF12854	PPR_1	38	69	1.8e-05
30456_Transcript_1/1_Confidence_1.000_Length_1054_45	PF02458	Transferase	7	349	6.9E-066
3047_Transcript_1/6_Confidence_0.667_Length_5497_45	PF12717	Cnd1	443	537	2.8e-05
3047_Transcript_6/6_Confidence_0.667_Length_5430_45	PF12717	Cnd1	830	924	5.1e-05
30473_Transcript_1/1_Confidence_1.000_Length_228_45	PF01915	Glyco_hydro_3_C	3	67	5.4E-009
30484_Transcript_1/1_Confidence_1.000_Length_347_45	PF00560	LRR_1	65	82	0.0044
30488_Transcript_4/4_Confidence_0.444_Length_649_45	PF02751	TFIIA_gamma_C	49	98	4.4E-024
3051_Transcript_1/1_Confidence_1.000_Length_442_45	PF03080	DUF239	5	107	1.1E-035
30513_Transcript_3/4_Confidence_0.500_Length_2064_45	PF00072	Response_reg	37	148	3.7E-020
30522_Transcript_1/1_Confidence_1.000_Length_289_45	PF13041	PPR_2	13	59	3.1E-010
30542_Transcript_1/1_Confidence_1.000_Length_920_45	PF07479	NAD_Gly3P_dh_C	4	143	2.8E-043
30543_Transcript_2/2_Confidence_1.000_Length_992_45	PF00170	bZIP_1	39	99	3.1E-009
3055_Transcript_3/5_Confidence_0.636_Length_2692_45	PF00443	UCH	312	794	1.1E-047
30605_Transcript_2/2_Confidence_1.000_Length_1044_45	PF13716	CRAL_TRIO_2	73	216	5.5E-031
30666_Transcript_1/1_Confidence_1.000_Length_412_45	PF00078	RVT_1	3	72	1.1e-07
30673_Transcript_1/1_Confidence_1.000_Length_346_45	PF00141	peroxidase	33	115	1.4E-009
30728_Transcript_2/2_Confidence_1.000_Length_434_45	PF00676	E1_dh	100	142	1e-07
3074_Transcript_1/1_Confidence_1.000_Length_1667_45	PF00609	DAGK_acc	213	390	2.3E-045
30763_Transcript_1/1_Confidence_1.000_Length_305_45	PF08381	BRX	6	33	5.5E-010
308_Transcript_1/2_Confidence_1.000_Length_1369_45	PF03492	Methyltransf_7	79	405	1.2E-097
3082_Transcript_1/1_Confidence_1.000_Length_2466_45	PF00069	Pkinase	326	590	3.8E-042
30831_Transcript_1/1_Confidence_1.000_Length_1509_45	PF00069	Pkinase	121	367	1.5E-025
30837_Transcript_1/2_Confidence_1.000_Length_860_45	PF00838	TCTP	2	131	2.9E-047
30857_Transcript_1/4_Confidence_0.667_Length_1643_45	PF13361	UvrD_C	31	130	1.4E-028
30857_Transcript_4/4_Confidence_0.667_Length_1563_45	PF13361	UvrD_C	31	130	5.7E-028
30881_Transcript_1/1_Confidence_1.000_Length_260_45	PF01535	PPR	56	83	0.00035
30892_Transcript_1/1_Confidence_1.000_Length_437_45	PF04844	Ovate	34	92	9E-026
30901_Transcript_1/1_Confidence_1.000_Length_985_45	PF12799	LRR_4	96	137	1e-08
30935_Transcript_1/1_Confidence_1.000_Length_421_45	PF13855	LRR_8	17	75	1e-07
30945_Transcript_1/1_Confidence_1.000_Length_449_45	PF00664	ABC_membrane	5	149	2.7E-027
30948_Transcript_1/3_Confidence_0.714_Length_3250_45	PF00122	E1-E2_ATPase	108	329	6.6E-057
30959_Transcript_1/1_Confidence_1.000_Length_459_45	PF00069	Pkinase	3	118	1.1E-009
30991_Transcript_1/1_Confidence_1.000_Length_638_45	PF06470	SMC_hinge	144	204	5.3E-014
31_Transcript_4/5_Confidence_0.714_Length_2339_45	PF13432	TPR_16	481	539	9.9e-07
31015_Transcript_1/1_Confidence_1.000_Length_207_45	PF02183	HALZ	10	50	7.7E-019
31018_Transcript_1/1_Confidence_1.000_Length_504_45	PF03169	OPT	2	86	5.6E-019
3104_Transcript_1/2_Confidence_1.000_Length_601_45	PF01907	Ribosomal_L37e	5	58	3.5E-026
311_Transcript_2/3_Confidence_0.667_Length_2165_45	PF03936	Terpene_synth_C	241	508	3E-088
3112_Transcript_1/3_Confidence_0.500_Length_522_45	PF01569	PAP2	3	102	3.4E-015
31124_Transcript_1/2_Confidence_1.000_Length_505_45	PF06813	Nodulin-like	48	89	1.1E-012
31133_Transcript_1/1_Confidence_1.000_Length_4815_45	PF13020	DUF3883	1463	1547	1.5E-018
31172_Transcript_1/1_Confidence_1.000_Length_842_45	PF03168	LEA_2	87	190	2.8E-012
31180_Transcript_3/3_Confidence_0.800_Length_267_45	PF07727	RVT_2	31	77	1.5E-014
31185_Transcript_1/1_Confidence_1.000_Length_815_45	PF00011	HSP20	71	175	2.3E-032
3119_Transcript_3/11_Confidence_0.182_Length_989_45	PF03556	Cullin_binding	36	150	3.8E-040
3119_Transcript_7/11_Confidence_0.424_Length_2215_45	PF03556	Cullin_binding	92	182	3.7E-026
3121_Transcript_1/1_Confidence_1.000_Length_1372_45	PF13532	2OG-FeII_Oxy_2	119	239	2.8e-07
31224_Transcript_2/3_Confidence_0.714_Length_482_45	PF01907	Ribosomal_L37e	9	62	4E-026
3124_Transcript_6/13_Confidence_0.600_Length_3223_45	PF11721	Malectin	406	586	9.5E-052
31240_Transcript_1/1_Confidence_1.000_Length_507_45	PF01397	Terpene_synth	4	159	1.1E-053
3125_Transcript_3/4_Confidence_0.429_Length_1543_45	PF13855	LRR_8	43	99	8E-011
31258_Transcript_2/2_Confidence_1.000_Length_778_45	PF01925	TauE	9	116	2E-010
31270_Transcript_2/2_Confidence_1.000_Length_679_45	PF08212	Lipocalin_2	12	159	2.2E-052
3129_Transcript_1/2_Confidence_1.000_Length_634_45	PF04366	DUF500	12	65	2.1E-013
31291_Transcript_1/3_Confidence_0.750_Length_824_45	PF01652	IF4E	38	101	1.8E-016
31291_Transcript_2/3_Confidence_0.750_Length_941_45	PF01652	IF4E	17	80	7.9E-017
31301_Transcript_1/1_Confidence_1.000_Length_1525_45	PF03080	DUF239	148	377	7.5E-093
31308_Transcript_1/4_Confidence_0.500_Length_532_45	PF00141	peroxidase	2	54	4.7E-010
3131_Transcript_1/1_Confidence_1.000_Length_423_45	PF01679	Pmp3	15	64	1.6E-022
31324_Transcript_1/2_Confidence_1.000_Length_3546_45	PF02263	GBP	92	350	1.8E-067
31330_Transcript_1/1_Confidence_1.000_Length_515_45	PF01780	Ribosomal_L37ae	16	105	2E-038
31334_Transcript_1/1_Confidence_1.000_Length_412_45	PF13246	Hydrolase_like2	1	108	1.2E-017
31337_Transcript_1/1_Confidence_1.000_Length_1134_45	PF03095	PTPA	10	264	4.2E-108
3134_Transcript_1/3_Confidence_0.818_Length_2217_45	PF13639	zf-RING_2	372	418	3.2E-011
31344_Transcript_1/1_Confidence_1.000_Length_1183_45	PF03004	Transposase_24	155	223	1.6E-009
3135_Transcript_6/7_Confidence_0.381_Length_4990_45	PF00665	rve	297	412	7.8E-026
3137_Transcript_1/1_Confidence_1.000_Length_940_45	PF00226	DnaJ	49	99	8.8E-016
31371_Transcript_1/1_Confidence_1.000_Length_414_45	PF14215	bHLH-MYC_N	2	48	5.6e-08
31377_Transcript_1/1_Confidence_1.000_Length_1556_45	PF00168	C2	335	418	3.4E-022
31393_Transcript_1/1_Confidence_1.000_Length_726_45	PF04716	ETC_C1_NDUFA5	38	94	1.1E-021
31403_Transcript_1/1_Confidence_1.000_Length_552_45	PF05757	PsbQ	1	130	1.7E-055
3141_Transcript_1/5_Confidence_0.636_Length_5356_45	PF12807	eIF3_p135	702	849	6.1E-032
3142_Transcript_1/2_Confidence_1.000_Length_1982_45	PF00642	zf-CCCH	295	320	5.7E-010
31422_Transcript_1/1_Confidence_1.000_Length_1177_45	PF00664	ABC_membrane	75	310	5.4E-045
31428_Transcript_1/2_Confidence_1.000_Length_799_45	PF13847	Methyltransf_31	31	149	1.1E-018
3143_Transcript_1/2_Confidence_1.000_Length_1889_45	PF00627	UBA	40	76	3.6E-009
31437_Transcript_1/2_Confidence_1.000_Length_716_45	PF12819	Malectin_like	72	154	1.1E-009
31458_Transcript_1/2_Confidence_1.000_Length_1088_45	PF00572	Ribosomal_L13	96	215	6.9E-042
3146_Transcript_2/3_Confidence_0.714_Length_869_45	PF08711	Med26	42	77	3.1E-009
3147_Transcript_4/7_Confidence_0.632_Length_3476_45	PF01094	ANF_receptor	75	423	2.8E-074
31499_Transcript_1/1_Confidence_1.000_Length_547_45	PF05922	Inhibitor_I9	9	54	4E-010
3152_Transcript_1/3_Confidence_0.500_Length_415_45	PF00005	ABC_tran	42	79	3.2e-06
31528_Transcript_1/1_Confidence_1.000_Length_852_45	PF05562	WCOR413	22	206	2.3E-085
31532_Transcript_1/1_Confidence_1.000_Length_689_45	PF11250	DUF3049	133	187	1.6E-022
31574_Transcript_1/2_Confidence_1.000_Length_1453_45	PF12819	Malectin_like	45	376	2E-092
3162_Transcript_3/4_Confidence_0.667_Length_3103_45	PF04408	HA2	559	660	5.9E-021
31624_Transcript_1/2_Confidence_1.000_Length_1074_45	PF09459	EB_dh	17	256	4.5E-027
31633_Transcript_1/1_Confidence_1.000_Length_552_45	PF13499	EF_hand_5	11	69	3.5E-016
31637_Transcript_6/6_Confidence_0.583_Length_2292_45	PF03732	Retrotrans_gag	27	87	3.5e-07
3165_Transcript_1/1_Confidence_1.000_Length_2518_45	PF02847	MA3	145	256	1.5E-031
31673_Transcript_1/2_Confidence_1.000_Length_843_45	PF03859	CG-1	42	158	4E-054
31720_Transcript_1/1_Confidence_1.000_Length_209_45	PF03321	GH3	2	65	1.8E-021
31721_Transcript_4/4_Confidence_0.429_Length_863_45	PF11955	PORR	2	175	6.5E-064
31729_Transcript_1/1_Confidence_1.000_Length_729_45	PF01157	Ribosomal_L21e	25	120	8.9E-040
3173_Transcript_1/1_Confidence_1.000_Length_598_45	PF00046	Homeobox	22	82	1.6E-018
31745_Transcript_1/1_Confidence_1.000_Length_630_45	PF01086	Clathrin_lg_ch	58	196	2e-06
31754_Transcript_1/1_Confidence_1.000_Length_307_45	PF02364	Glucan_synthase	1	102	3.9E-018
31757_Transcript_1/2_Confidence_1.000_Length_902_45	PF03874	RNA_pol_Rpb4	48	157	5.1E-025
31759_Transcript_1/1_Confidence_1.000_Length_605_45	PF05627	AvrRpt-cleavage	27	64	2.2E-024
31761_Transcript_2/3_Confidence_0.714_Length_1249_45	PF00854	PTR2	19	208	2.3E-041
3177_Transcript_3/3_Confidence_0.667_Length_2521_45	PF12315	DUF3633	103	312	9E-098
31774_Transcript_1/1_Confidence_1.000_Length_534_45	PF02458	Transferase	47	133	1.6E-013
31795_Transcript_1/1_Confidence_1.000_Length_1678_45	PF01593	Amino_oxidase	58	530	9.8E-047
31812_Transcript_1/1_Confidence_1.000_Length_515_45	PF00153	Mito_carr	1	81	3.1E-020
31855_Transcript_1/2_Confidence_1.000_Length_1244_45	PF01544	CorA	43	178	3.9E-011
3186_Transcript_4/5_Confidence_0.600_Length_1313_45	PF12352	V-SNARE_C	180	237	7.2e-06
31882_Transcript_1/1_Confidence_1.000_Length_666_45	PF02201	SWIB	56	130	5.6E-029
31896_Transcript_1/1_Confidence_1.000_Length_389_45	PF04667	Endosulfine	21	97	5.4E-018
31902_Transcript_2/3_Confidence_0.778_Length_1126_45	PF01399	PCI	50	179	4.6E-020
3194_Transcript_1/2_Confidence_1.000_Length_3116_45	PF12862	Apc5	320	422	7.8E-027
31958_Transcript_1/1_Confidence_1.000_Length_759_45	PF04178	Got1	14	132	6.9E-018
31991_Transcript_1/2_Confidence_1.000_Length_440_45	PF13857	Ank_5	1	36	9.9e-07
31994_Transcript_1/2_Confidence_1.000_Length_1679_45	PF00266	Aminotran_5	58	419	1.1E-087
31998_Transcript_1/1_Confidence_1.000_Length_997_45	PF00494	SQS_PSY	6	263	9.6E-075
32025_Transcript_1/1_Confidence_1.000_Length_809_45	PF00069	Pkinase	2	179	9.2E-029
32034_Transcript_2/2_Confidence_1.000_Length_701_45	PF14379	Myb_CC_LHEQLE	84	131	1.7E-015
32047_Transcript_1/1_Confidence_1.000_Length_607_45	PF09425	CCT_2	78	104	5.5E-010
32094_Transcript_1/1_Confidence_1.000_Length_308_45	PF01535	PPR	70	99	4.3e-08
322_Transcript_1/1_Confidence_1.000_Length_916_45	PF06127	DUF962	74	229	3.9E-027
3221_Transcript_1/1_Confidence_1.000_Length_1523_45	PF10672	Methyltrans_SAM	232	405	3.4E-016
32216_Transcript_1/2_Confidence_1.000_Length_473_45	PF00249	Myb_DNA-binding	12	48	7.3e-07
3223_Transcript_2/8_Confidence_0.375_Length_1145_45	PF00240	ubiquitin	27	95	6.4E-034
32252_Transcript_1/1_Confidence_1.000_Length_312_45	PF01814	Hemerythrin	25	89	3.3e-06
32268_Transcript_1/1_Confidence_1.000_Length_1308_45	PF00514	Arm	36	70	3e-05
3227_Transcript_2/2_Confidence_1.000_Length_1286_45	PF00191	Annexin	63	126	1E-023
32286_Transcript_1/1_Confidence_1.000_Length_895_45	PF00689	Cation_ATPase_C	1	171	2.1E-041
32293_Transcript_2/3_Confidence_0.625_Length_795_45	PF04755	PAP_fibrillin	90	250	5.1E-036
323_Transcript_1/3_Confidence_0.667_Length_1751_45	PF00083	Sugar_tr	67	302	4.7E-043
323_Transcript_3/3_Confidence_0.667_Length_1789_45	PF00083	Sugar_tr	67	495	8E-096
3230_Transcript_1/2_Confidence_1.000_Length_890_45	PF09425	CCT_2	156	181	1.8E-014
3230_Transcript_2/2_Confidence_1.000_Length_824_45	PF09425	CCT_2	134	159	1.5E-014
32307_Transcript_1/1_Confidence_1.000_Length_394_45	PF03647	Tmemb_14	3	48	8.1e-06
3231_Transcript_2/3_Confidence_0.769_Length_2205_45	PF02990	EMP70	76	567	2.9E-183
32321_Transcript_1/1_Confidence_1.000_Length_321_45	PF14009	DUF4228	26	65	8.6e-08
3233_Transcript_1/1_Confidence_1.000_Length_1497_45	PF07800	DUF1644	101	263	6.3E-071
32352_Transcript_1/1_Confidence_1.000_Length_444_45	PF13966	zf-RVT	55	138	3.3E-021
32389_Transcript_1/1_Confidence_1.000_Length_232_45	PF13966	zf-RVT	2	45	2.4E-010
32399_Transcript_1/1_Confidence_1.000_Length_323_45	PF07714	Pkinase_Tyr	6	98	8.9E-017
3240_Transcript_1/3_Confidence_0.600_Length_926_45	PF04818	CTD_bind	59	120	3.3E-022
32400_Transcript_1/1_Confidence_1.000_Length_481_45	PF01419	Jacalin	3	57	2.9e-06
3241_Transcript_1/2_Confidence_1.000_Length_3692_45	PF10373	EST1_DNA_bind	207	495	3.3E-069
32415_Transcript_1/1_Confidence_1.000_Length_480_45	PF13947	GUB_WAK_bind	3	102	4.7E-021
32467_Transcript_1/1_Confidence_1.000_Length_239_45	PF14226	DIOX_N	7	56	7.4E-018
3249_Transcript_1/2_Confidence_1.000_Length_1233_45	PF11955	PORR	2	208	1.5E-075
32515_Transcript_1/1_Confidence_1.000_Length_253_45	PF03911	Sec61_beta	15	54	7.7E-018
3253_Transcript_3/4_Confidence_0.389_Length_2458_45	PF00924	MS_channel	28	223	2.4E-029
3253_Transcript_4/4_Confidence_0.611_Length_1747_45	PF00305	Lipoxygenase	197	310	3.3E-016
32537_Transcript_1/1_Confidence_1.000_Length_273_45	PF13792	Sulfate_tra_GLY	1	38	3E-011
32542_Transcript_1/1_Confidence_1.000_Length_1140_45	PF01145	Band_7	22	193	2.1E-030
32557_Transcript_1/2_Confidence_1.000_Length_584_45	PF00083	Sugar_tr	50	184	3.4E-027
32558_Transcript_2/2_Confidence_1.000_Length_1391_45	PF00403	HMA	19	76	9E-015
32588_Transcript_1/2_Confidence_1.000_Length_1508_45	PF01040	UbiA	107	352	2.7E-039
32589_Transcript_1/1_Confidence_1.000_Length_254_45	PF01535	PPR	40	63	1.5e-05
[truncated: 21,993 more rows]
