# Supplementary material for: De Novo Transcriptome Assembly (NGS) of Curcuma longa L. Rhizome Reveals Novel Transcripts Related to Anticancer and Antimalarial Terpenoids
Source: PLoS One. 2013 Feb 28;8(2):e56217. doi: 10.1371/journal.pone.0056217 (PMC3585318; doi:10.1371/journal.pone.0056217)
Supplement: File S8 — SSR information Cultivar A. This file provides SSR information for sample A. (XLS) [file pone.0056217.s008.xls]

## Sheet: Cultivar_A_SSRs
ID	SSR nr.	SSR type	SSR	size	start	end
10007_Transcript_1/1_Confidence_1.000_Length_1266_45	1	p3	(CCA)5	15	457	471
10012_Transcript_1/4_Confidence_0.727_Length_3438_45	1	p3	(GAT)5	15	347	361
10012_Transcript_1/4_Confidence_0.727_Length_3438_45	2	p2	(CT)7	14	3408	3421
10012_Transcript_2/4_Confidence_0.727_Length_3444_45	1	p3	(GAT)5	15	353	367
10012_Transcript_2/4_Confidence_0.727_Length_3444_45	2	p2	(CT)7	14	3414	3427
10012_Transcript_3/4_Confidence_0.727_Length_3444_45	1	p3	(GAT)5	15	353	367
10012_Transcript_3/4_Confidence_0.727_Length_3444_45	2	p2	(CT)7	14	3414	3427
10012_Transcript_4/4_Confidence_0.727_Length_3444_45	1	p3	(GAT)5	15	353	367
10012_Transcript_4/4_Confidence_0.727_Length_3444_45	2	p2	(CT)7	14	3414	3427
10014_Transcript_1/1_Confidence_1.000_Length_295_45	1	p6	(AGTGCC)3	18	252	269
10015_Transcript_1/2_Confidence_1.000_Length_1802_45	1	p3	(GAG)6	18	1570	1587
10015_Transcript_2/2_Confidence_1.000_Length_1801_45	1	p3	(GAG)6	18	1569	1586
10019_Transcript_1/3_Confidence_0.667_Length_714_45	1	p3	(TCC)4	12	411	422
10019_Transcript_2/3_Confidence_0.667_Length_703_45	1	c	(ATGG)3cagtgcttttcttaaggggggaaatttaagcaacgcagtgttatcaatgcataattcacgtagcgataacaaaccccct(TCC)4	103	320	422
10019_Transcript_3/3_Confidence_0.667_Length_714_45	1	c	(ATGG)3cagtgcttttcttaaggggggaaatttaagcaacgcagtgttatcaatgcataattcacgtagcgataacaaaccccct(TCC)4	103	320	422
10021_Transcript_1/1_Confidence_1.000_Length_664_45	1	c	(GAT)4gaacgaaaacaaaa(AAAC)3	38	123	160
10027_Transcript_2/8_Confidence_0.611_Length_1982_45	1	p4	(TAGA)3	12	567	578
10027_Transcript_4/8_Confidence_0.222_Length_1147_45	1	p4	(TAGA)3	12	567	578
10027_Transcript_5/8_Confidence_0.611_Length_2109_45	1	p4	(TAGA)3	12	567	578
10027_Transcript_6/8_Confidence_0.611_Length_1956_45	1	p4	(TAGA)3	12	567	578
10027_Transcript_8/8_Confidence_0.611_Length_1956_45	1	p4	(TAGA)3	12	567	578
10046_Transcript_1/4_Confidence_0.556_Length_602_45	1	p3	(CTT)4	12	449	460
10046_Transcript_2/4_Confidence_0.667_Length_628_45	1	p3	(CTT)4	12	359	370
10046_Transcript_3/4_Confidence_0.667_Length_718_45	1	p3	(CTT)4	12	449	460
10046_Transcript_4/4_Confidence_0.667_Length_718_45	1	p3	(CTT)4	12	449	460
10048_Transcript_1/1_Confidence_1.000_Length_1615_45	1	p3	(AGG)4	12	786	797
10048_Transcript_1/1_Confidence_1.000_Length_1615_45	2	p3	(AAG)4	12	1312	1323
10067_Transcript_2/3_Confidence_0.333_Length_1368_45	1	p5	(AAAAG)3	15	48	62
10079_Transcript_1/1_Confidence_1.000_Length_777_45	1	p4	(GATG)3	12	354	365
1007_Transcript_2/4_Confidence_0.625_Length_2578_45	1	p3	(CTG)4	12	1267	1278
1007_Transcript_3/4_Confidence_0.500_Length_2713_45	1	p3	(CTG)4	12	1267	1278
1007_Transcript_4/4_Confidence_0.375_Length_3089_45	1	p3	(CTG)4	12	1267	1278
10085_Transcript_1/1_Confidence_1.000_Length_1065_45	1	p3	(TTC)4	12	1	12
10088_Transcript_1/1_Confidence_1.000_Length_618_45	1	p3	(GAG)5	15	5	19
10089_Transcript_1/2_Confidence_1.000_Length_1804_45	1	p3	(CTT)11	33	6	38
10089_Transcript_1/2_Confidence_1.000_Length_1804_45	2	p3	(AGC)5	15	162	176
10089_Transcript_2/2_Confidence_1.000_Length_1804_45	1	p3	(CTT)11	33	6	38
10089_Transcript_2/2_Confidence_1.000_Length_1804_45	2	p3	(AGC)5	15	162	176
10090_Transcript_1/1_Confidence_1.000_Length_1335_45	1	p4	(AAAG)3	12	348	359
100_Transcript_1/2_Confidence_1.000_Length_2625_45	1	c	(GAA)4gac(GAA)4gaggaagaaggaggaggagaagaaaac(GAA)4	66	141	206
100_Transcript_1/2_Confidence_1.000_Length_2625_45	2	p3	(GAA)4	12	309	320
100_Transcript_2/2_Confidence_1.000_Length_2629_45	1	c	(GAA)4gac(GAA)4gaggaagaaggaggaggagaagaaaac(GAA)4	66	141	206
100_Transcript_2/2_Confidence_1.000_Length_2629_45	2	p3	(GAA)4	12	309	320
10101_Transcript_1/1_Confidence_1.000_Length_677_45	1	p6	(ACTCTA)3	18	263	280
10101_Transcript_1/1_Confidence_1.000_Length_677_45	2	p3	(TCC)6	18	419	436
10108_Transcript_1/1_Confidence_1.000_Length_5377_45	1	p3	(AGA)4	12	2579	2590
10116_Transcript_1/3_Confidence_0.600_Length_851_45	1	c	(TCT)5c(CTT)4	28	30	57
10116_Transcript_2/3_Confidence_0.600_Length_835_45	1	p3	(TTG)5	15	796	810
10116_Transcript_3/3_Confidence_0.600_Length_964_45	1	c	(TCT)5c(CTT)4	28	30	57
10116_Transcript_3/3_Confidence_0.600_Length_964_45	2	p3	(TTG)5	15	925	939
10132_Transcript_2/9_Confidence_0.423_Length_1389_45	1	p3	(ATG)4	12	537	548
10132_Transcript_2/9_Confidence_0.423_Length_1389_45	2	p4	(AAAC)3	12	1062	1073
10132_Transcript_3/9_Confidence_0.462_Length_1422_45	1	p4	(AAAC)3	12	1062	1073
10132_Transcript_4/9_Confidence_0.538_Length_1422_45	1	p4	(AAAC)3	12	1062	1073
10132_Transcript_5/9_Confidence_0.500_Length_1422_45	1	p3	(ATG)4	12	537	548
10132_Transcript_5/9_Confidence_0.500_Length_1422_45	2	p4	(AAAC)3	12	1062	1073
10132_Transcript_6/9_Confidence_0.346_Length_830_45	1	p3	(ATG)4	12	537	548
10132_Transcript_7/9_Confidence_0.538_Length_1422_45	1	p3	(ATG)4	12	537	548
10132_Transcript_7/9_Confidence_0.538_Length_1422_45	2	p4	(AAAC)3	12	1062	1073
10132_Transcript_8/9_Confidence_0.538_Length_1422_45	1	p3	(ATG)4	12	537	548
10132_Transcript_8/9_Confidence_0.538_Length_1422_45	2	p4	(AAAC)3	12	1062	1073
10132_Transcript_9/9_Confidence_0.423_Length_1422_45	1	p3	(ATG)4	12	537	548
10132_Transcript_9/9_Confidence_0.423_Length_1422_45	2	p4	(AAAC)3	12	1062	1073
10141_Transcript_1/3_Confidence_0.667_Length_1458_45	1	p3	(TAG)4	12	1098	1109
10141_Transcript_3/3_Confidence_0.500_Length_1458_45	1	p3	(TAG)4	12	1098	1109
1014_Transcript_1/3_Confidence_0.667_Length_5583_45	1	p3	(GAA)4	12	1165	1176
1014_Transcript_3/3_Confidence_0.667_Length_5584_45	1	p3	(GAA)4	12	1165	1176
10152_Transcript_1/3_Confidence_0.625_Length_1940_45	1	p3	(TCT)6	18	197	214
10152_Transcript_2/3_Confidence_0.625_Length_1993_45	1	p3	(TCT)6	18	250	267
10152_Transcript_3/3_Confidence_0.625_Length_1993_45	1	p3	(TCT)6	18	250	267
10155_Transcript_1/1_Confidence_1.000_Length_355_45	1	p4	(ATAA)3	12	312	323
10157_Transcript_1/2_Confidence_1.000_Length_830_45	1	p3	(TCA)6	18	712	729
10157_Transcript_2/2_Confidence_1.000_Length_801_45	1	p3	(TCA)6	18	683	700
1015_Transcript_1/9_Confidence_0.261_Length_2417_45	1	p3	(TGC)4	12	374	385
1015_Transcript_3/9_Confidence_0.522_Length_3032_45	1	p3	(TGC)4	12	374	385
1015_Transcript_4/9_Confidence_0.522_Length_3032_45	1	p3	(TGC)4	12	374	385
1015_Transcript_5/9_Confidence_0.565_Length_3329_45	1	p3	(TGC)4	12	374	385
1015_Transcript_6/9_Confidence_0.609_Length_3032_45	1	p3	(TGC)4	12	374	385
1015_Transcript_7/9_Confidence_0.391_Length_3032_45	1	p3	(TGC)4	12	374	385
1015_Transcript_8/9_Confidence_0.609_Length_3023_45	1	p3	(TGC)4	12	374	385
1015_Transcript_9/9_Confidence_0.565_Length_3032_45	1	p3	(TGC)4	12	374	385
10166_Transcript_1/1_Confidence_1.000_Length_859_45	1	p3	(TCT)5	15	51	65
1016_Transcript_1/3_Confidence_0.750_Length_2580_45	1	p3	(GCC)4	12	1637	1648
1016_Transcript_1/3_Confidence_0.750_Length_2580_45	2	p3	(CTC)6	18	2488	2505
1016_Transcript_2/3_Confidence_0.625_Length_2580_45	1	p3	(GCC)4	12	1637	1648
1016_Transcript_2/3_Confidence_0.625_Length_2580_45	2	p3	(CTC)6	18	2488	2505
1016_Transcript_3/3_Confidence_0.750_Length_2580_45	1	p3	(GCC)4	12	1637	1648
1016_Transcript_3/3_Confidence_0.750_Length_2580_45	2	p3	(CTC)6	18	2488	2505
10171_Transcript_1/1_Confidence_1.000_Length_755_45	1	p3	(TGG)4	12	583	594
10173_Transcript_1/2_Confidence_1.000_Length_743_45	1	c	(GTC)5(TTC)5ctgctcgattcctcct(CCG)4	58	106	163
10173_Transcript_2/2_Confidence_1.000_Length_683_45	1	c	(TTC)4g(TCT)4ttctggtcaattcctcgtcct(CCG)4	58	46	103
10197_Transcript_1/1_Confidence_1.000_Length_1348_45	1	p2	(AG)7	14	1332	1345
101_Transcript_2/3_Confidence_0.714_Length_1116_45	1	p4	(ACGA)4	16	500	515
101_Transcript_3/3_Confidence_0.714_Length_1116_45	1	p4	(ACGA)4	16	500	515
1020_Transcript_2/3_Confidence_0.400_Length_585_45	1	p3	(TGC)4	12	368	379
1021_Transcript_1/1_Confidence_1.000_Length_256_45	1	p4	(TAGG)3	12	24	35
10235_Transcript_1/1_Confidence_1.000_Length_488_45	1	p4	(TTTC)3	12	277	288
10250_Transcript_1/1_Confidence_1.000_Length_363_45	1	p6	(CGTCGC)4	24	294	317
10277_Transcript_10/11_Confidence_0.618_Length_2326_45	1	p3	(AAT)4	12	1821	1832
10277_Transcript_11/11_Confidence_0.676_Length_2341_45	1	p3	(AAT)4	12	1836	1847
10277_Transcript_2/11_Confidence_0.059_Length_708_45	1	p3	(AAT)4	12	203	214
10277_Transcript_3/11_Confidence_0.676_Length_2341_45	1	p3	(AAT)4	12	1836	1847
10277_Transcript_4/11_Confidence_0.647_Length_2341_45	1	p3	(AAT)4	12	1836	1847
10277_Transcript_5/11_Confidence_0.647_Length_2341_45	1	p3	(AAT)4	12	1836	1847
10277_Transcript_6/11_Confidence_0.618_Length_2338_45	1	p3	(AAT)4	12	1833	1844
10277_Transcript_7/11_Confidence_0.647_Length_2341_45	1	p3	(AAT)4	12	1836	1847
10277_Transcript_8/11_Confidence_0.647_Length_2341_45	1	p3	(AAT)4	12	1836	1847
10277_Transcript_9/11_Confidence_0.647_Length_2341_45	1	p3	(AAT)4	12	1836	1847
10289_Transcript_1/1_Confidence_1.000_Length_411_45	1	p3	(CCT)4	12	143	154
10297_Transcript_3/6_Confidence_0.417_Length_1634_45	1	p3	(GAG)4	12	1350	1361
10297_Transcript_6/6_Confidence_0.417_Length_1572_45	1	p3	(GAG)4	12	1350	1361
10301_Transcript_1/2_Confidence_1.000_Length_914_45	1	p6	(TGCCTT)3	18	432	449
10301_Transcript_2/2_Confidence_1.000_Length_914_45	1	p6	(TGCCTT)3	18	432	449
10322_Transcript_1/2_Confidence_1.000_Length_555_45	1	p3	(GCC)5	15	124	138
10322_Transcript_1/2_Confidence_1.000_Length_555_45	2	p6	(GCAGGA)3	18	277	294
10322_Transcript_2/2_Confidence_1.000_Length_555_45	1	p3	(GCC)5	15	124	138
10322_Transcript_2/2_Confidence_1.000_Length_555_45	2	p6	(GCAGGA)3	18	277	294
10326_Transcript_1/2_Confidence_1.000_Length_1221_45	1	p4	(AGAT)3	12	218	229
10326_Transcript_2/2_Confidence_1.000_Length_297_45	1	c	(AG)6atg(GATA)4	31	224	254
10339_Transcript_1/1_Confidence_1.000_Length_691_45	1	p3	(TCC)4	12	39	50
1033_Transcript_1/6_Confidence_0.556_Length_1529_45	1	p5	(CTGAT)3	15	1204	1218
1033_Transcript_3/6_Confidence_0.611_Length_1536_45	1	p5	(CTGAT)3	15	1211	1225
1033_Transcript_4/6_Confidence_0.611_Length_1523_45	1	p5	(CTGAT)3	15	1198	1212
1033_Transcript_5/6_Confidence_0.556_Length_1523_45	1	p5	(CTGAT)3	15	1198	1212
1033_Transcript_6/6_Confidence_0.611_Length_1523_45	1	p5	(CTGAT)3	15	1198	1212
10356_Transcript_1/4_Confidence_0.667_Length_1679_45	1	p4	(GCTC)3	12	31	42
10356_Transcript_1/4_Confidence_0.667_Length_1679_45	2	c	(TCCA)3tcatga(TCT)4	30	1584	1613
10356_Transcript_2/4_Confidence_0.667_Length_1657_45	1	p4	(GCTC)3	12	31	42
10356_Transcript_3/4_Confidence_0.667_Length_1679_45	1	p4	(GCTC)3	12	31	42
10356_Transcript_3/4_Confidence_0.667_Length_1679_45	2	c	(TCCA)3tcatga(TCT)4	30	1584	1613
10356_Transcript_4/4_Confidence_0.667_Length_1679_45	1	p4	(GCTC)3	12	31	42
10356_Transcript_4/4_Confidence_0.667_Length_1679_45	2	c	(TCCA)3tcatga(TCT)4	30	1584	1613
10357_Transcript_1/1_Confidence_1.000_Length_696_45	1	p2	(CT)6	12	471	482
10359_Transcript_1/1_Confidence_1.000_Length_271_45	1	p4	(TTAT)3	12	109	120
1035_Transcript_1/1_Confidence_1.000_Length_299_45	1	p2	(GA)6	12	22	33
10361_Transcript_2/5_Confidence_0.545_Length_1349_45	1	p3	(TGG)5	15	660	674
10361_Transcript_3/5_Confidence_0.545_Length_1299_45	1	p3	(TGG)5	15	765	779
10361_Transcript_5/5_Confidence_0.545_Length_1454_45	1	p3	(TGG)5	15	765	779
10367_Transcript_1/1_Confidence_1.000_Length_625_45	1	p3	(GGA)4	12	585	596
10372_Transcript_1/3_Confidence_0.600_Length_474_45	1	p2	(AG)7	14	60	73
10372_Transcript_2/3_Confidence_0.600_Length_482_45	1	p2	(GA)7	14	55	68
10372_Transcript_3/3_Confidence_0.600_Length_468_45	1	p2	(GA)7	14	55	68
10373_Transcript_1/1_Confidence_1.000_Length_216_45	1	p3	(TCT)6	18	166	183
10385_Transcript_1/5_Confidence_0.636_Length_2302_45	1	p3	(TTC)6	18	502	519
10385_Transcript_2/5_Confidence_0.636_Length_2265_45	1	p3	(TTC)6	18	493	510
10385_Transcript_3/5_Confidence_0.636_Length_2274_45	1	p3	(TTC)6	18	502	519
10385_Transcript_4/5_Confidence_0.636_Length_2277_45	1	p3	(TTC)6	18	505	522
10385_Transcript_5/5_Confidence_0.636_Length_2274_45	1	p3	(TTC)6	18	502	519
10393_Transcript_1/1_Confidence_1.000_Length_1091_45	1	c	(CCT)4cttcctccttcccctcaaacttcttgttccaaatgcagactccctatgaggaagatggtcacctcgtccctccttccaa(TTCC)3	103	98	200
10393_Transcript_1/1_Confidence_1.000_Length_1091_45	2	p3	(AGA)4	12	305	316
1040_Transcript_1/7_Confidence_0.700_Length_4668_45	1	p3	(GAA)4	12	238	249
1040_Transcript_1/7_Confidence_0.700_Length_4668_45	2	p6	(GAGGAA)3	18	4619	4636
1040_Transcript_2/7_Confidence_0.700_Length_4662_45	1	p3	(GAA)4	12	238	249
1040_Transcript_3/7_Confidence_0.700_Length_4677_45	1	p3	(GAA)4	12	238	249
1040_Transcript_4/7_Confidence_0.600_Length_4677_45	1	p3	(GAA)4	12	238	249
1040_Transcript_5/7_Confidence_0.650_Length_4487_45	1	p3	(GAA)5	15	60	74
1040_Transcript_6/7_Confidence_0.700_Length_4461_45	1	p3	(GAA)4	12	238	249
1040_Transcript_7/7_Confidence_0.700_Length_4662_45	1	p3	(GAA)4	12	238	249
10423_Transcript_1/1_Confidence_1.000_Length_1023_45	1	p3	(TCG)4	12	66	77
10425_Transcript_1/2_Confidence_1.000_Length_235_45	1	p3	(TTC)6	18	53	70
10425_Transcript_2/2_Confidence_1.000_Length_349_45	1	p3	(TTC)6	18	53	70
10434_Transcript_1/6_Confidence_0.706_Length_2251_45	1	p3	(CTT)4	12	19	30
10434_Transcript_2/6_Confidence_0.706_Length_2244_45	1	p3	(CTT)4	12	19	30
10434_Transcript_3/6_Confidence_0.706_Length_2244_45	1	p3	(CTT)4	12	19	30
10434_Transcript_4/6_Confidence_0.235_Length_541_45	1	p3	(CTT)4	12	19	30
10434_Transcript_5/6_Confidence_0.294_Length_2158_45	1	p3	(CTT)4	12	19	30
10434_Transcript_6/6_Confidence_0.706_Length_2244_45	1	p3	(CTT)4	12	19	30
10435_Transcript_1/2_Confidence_1.000_Length_1610_45	1	p3	(TCC)4	12	1239	1250
10435_Transcript_2/2_Confidence_1.000_Length_772_45	1	p3	(TCC)4	12	401	412
10438_Transcript_2/3_Confidence_0.556_Length_1247_45	1	p3	(GCA)4	12	918	929
10438_Transcript_3/3_Confidence_0.778_Length_1162_45	1	p3	(GCA)4	12	833	844
10440_Transcript_1/1_Confidence_1.000_Length_1530_45	1	p3	(CTC)4	12	1341	1352
10455_Transcript_1/2_Confidence_1.000_Length_397_45	1	p4	(ATTT)3	12	385	396
10455_Transcript_2/2_Confidence_1.000_Length_393_45	1	p4	(ATTT)3	12	381	392
1045_Transcript_1/2_Confidence_1.000_Length_1696_45	1	p4	(TCTT)3	12	1374	1385
10461_Transcript_1/1_Confidence_1.000_Length_354_45	1	p3	(ACA)4	12	55	66
10464_Transcript_1/1_Confidence_1.000_Length_2554_45	1	p3	(GGC)4	12	2542	2553
1046_Transcript_7/8_Confidence_0.650_Length_4836_45	1	p3	(AGC)5	15	4637	4651
10480_Transcript_1/1_Confidence_1.000_Length_587_45	1	c	(GAAA)3(AATA)4	28	34	61
10480_Transcript_1/1_Confidence_1.000_Length_587_45	2	p4	(GAAT)3	12	282	293
10481_Transcript_3/7_Confidence_0.467_Length_2462_45	1	p2	(TG)6	12	549	560
10481_Transcript_6/7_Confidence_0.600_Length_2531_45	1	p2	(TG)6	12	549	560
1048_Transcript_1/7_Confidence_0.188_Length_1916_45	1	p2	(AG)6	12	1021	1032
1048_Transcript_3/7_Confidence_0.250_Length_2868_45	1	p2	(AG)6	12	1973	1984
1048_Transcript_4/7_Confidence_0.125_Length_1311_45	1	p2	(AG)6	12	416	427
1048_Transcript_6/7_Confidence_0.625_Length_4127_45	1	p2	(AG)6	12	3232	3243
10508_Transcript_10/10_Confidence_0.522_Length_2217_45	1	p4	(AGAA)4	16	655	670
10508_Transcript_2/10_Confidence_0.261_Length_826_45	1	p4	(AGAA)4	16	655	670
10508_Transcript_3/10_Confidence_0.522_Length_2216_45	1	p4	(AGAA)4	16	655	670
10508_Transcript_5/10_Confidence_0.435_Length_2194_45	1	p4	(AGAA)4	16	632	647
10508_Transcript_7/10_Confidence_0.522_Length_2217_45	1	p4	(AGAA)4	16	655	670
10508_Transcript_8/10_Confidence_0.478_Length_2972_45	1	p4	(TTAT)3	12	858	869
10508_Transcript_8/10_Confidence_0.478_Length_2972_45	2	p4	(AGAA)4	16	1410	1425
10511_Transcript_1/1_Confidence_1.000_Length_353_45	1	p5	(GAACA)3	15	125	139
10515_Transcript_1/2_Confidence_1.000_Length_2623_45	1	p4	(GGAG)4	16	116	131
10526_Transcript_1/1_Confidence_1.000_Length_317_45	1	p3	(AAG)4	12	191	202
1052_Transcript_2/4_Confidence_0.800_Length_5160_45	1	p3	(ACC)4	12	360	371
1052_Transcript_3/4_Confidence_0.850_Length_5304_45	1	p3	(ACC)4	12	603	614
1052_Transcript_4/4_Confidence_0.850_Length_5403_45	1	p3	(ACC)4	12	603	614
1053_Transcript_1/6_Confidence_0.500_Length_1331_45	1	p2	(TG)8	16	951	966
1053_Transcript_2/6_Confidence_0.250_Length_978_45	1	p2	(TG)8	16	598	613
1053_Transcript_3/6_Confidence_0.625_Length_1938_45	1	p2	(TG)8	16	1558	1573
1053_Transcript_4/6_Confidence_0.500_Length_2173_45	1	p2	(TG)8	16	1793	1808
1053_Transcript_6/6_Confidence_0.625_Length_1960_45	1	p2	(TG)8	16	1580	1595
10547_Transcript_1/2_Confidence_1.000_Length_718_45	1	p3	(AGC)6	18	187	204
10547_Transcript_1/2_Confidence_1.000_Length_718_45	2	p3	(AGA)4	12	412	423
10547_Transcript_2/2_Confidence_1.000_Length_503_45	1	p3	(AGA)4	12	197	208
10552_Transcript_1/1_Confidence_1.000_Length_257_45	1	c*	(AAATA)4(AAAT)4*	31	205	235
10553_Transcript_1/4_Confidence_0.625_Length_1149_45	1	p3	(CGT)4	12	37	48
10553_Transcript_3/4_Confidence_0.625_Length_1045_45	1	p3	(CGT)4	12	37	48
10553_Transcript_4/4_Confidence_0.625_Length_1070_45	1	p3	(CGT)4	12	37	48
10564_Transcript_1/2_Confidence_1.000_Length_1238_45	1	p3	(GAA)4	12	536	547
10564_Transcript_2/2_Confidence_1.000_Length_1254_45	1	p3	(GAA)4	12	536	547
10567_Transcript_1/1_Confidence_1.000_Length_710_45	1	p3	(GAG)4	12	647	658
10568_Transcript_1/2_Confidence_1.000_Length_550_45	1	p2	(AC)6	12	116	127
10571_Transcript_1/1_Confidence_1.000_Length_455_45	1	p3	(TCG)4	12	201	212
10573_Transcript_1/1_Confidence_1.000_Length_203_45	1	p3	(CGA)5	15	189	203
10575_Transcript_3/3_Confidence_0.667_Length_1193_45	1	p3	(CAT)4	12	779	790
1058_Transcript_1/1_Confidence_1.000_Length_2115_45	1	p6	(GCCCTT)5	30	27	56
10591_Transcript_1/3_Confidence_0.545_Length_1011_45	1	p2	(CT)7	14	26	39
10591_Transcript_2/3_Confidence_0.364_Length_2005_45	1	p2	(CT)7	14	26	39
10591_Transcript_2/3_Confidence_0.364_Length_2005_45	2	p3	(CAG)6	18	1004	1021
10591_Transcript_2/3_Confidence_0.364_Length_2005_45	3	p3	(TCC)5	15	1230	1244
10591_Transcript_2/3_Confidence_0.364_Length_2005_45	4	p3	(ATG)4	12	1525	1536
10591_Transcript_2/3_Confidence_0.364_Length_2005_45	5	p3	(AGG)7	21	1674	1694
10591_Transcript_3/3_Confidence_0.818_Length_1310_45	1	p2	(CT)7	14	26	39
10591_Transcript_3/3_Confidence_0.818_Length_1310_45	2	c	(CAGCT)4ctcatcttttcaagatcaccaagatccggtgcagccgccgcagcctaattccg(ATC)4	85	1030	1114
10592_Transcript_1/1_Confidence_1.000_Length_1665_45	1	p3	(CTT)7	21	1644	1664
10595_Transcript_1/1_Confidence_1.000_Length_2121_45	1	p4	(GAAA)3	12	1417	1428
10606_Transcript_1/2_Confidence_1.000_Length_894_45	1	p3	(CGG)4	12	873	884
10606_Transcript_2/2_Confidence_1.000_Length_864_45	1	p3	(CGG)4	12	843	854
1060_Transcript_1/8_Confidence_0.600_Length_2336_45	1	p2	(AT)8	16	2319	2334
1060_Transcript_2/8_Confidence_0.450_Length_2204_45	1	p2	(AT)8	16	2187	2202
1060_Transcript_3/8_Confidence_0.600_Length_2270_45	1	p2	(AT)8	16	2253	2268
1060_Transcript_4/8_Confidence_0.650_Length_2270_45	1	p2	(AT)8	16	2253	2268
1060_Transcript_5/8_Confidence_0.600_Length_2269_45	1	p2	(AT)8	16	2252	2267
1060_Transcript_6/8_Confidence_0.450_Length_2228_45	1	p2	(AT)8	16	2211	2226
1060_Transcript_8/8_Confidence_0.600_Length_2270_45	1	p2	(AT)8	16	2253	2268
10616_Transcript_1/1_Confidence_1.000_Length_1271_45	1	p4	(CTTC)3	12	705	716
10618_Transcript_1/1_Confidence_1.000_Length_224_45	1	p3	(TCC)4	12	206	217
10627_Transcript_2/3_Confidence_0.667_Length_1424_45	1	p4	(AAAG)3	12	34	45
10627_Transcript_3/3_Confidence_0.667_Length_1424_45	1	p4	(AAAG)3	12	34	45
10631_Transcript_1/2_Confidence_1.000_Length_580_45	1	p3	(GAG)4	12	191	202
10631_Transcript_2/2_Confidence_1.000_Length_583_45	1	p3	(GAG)4	12	191	202
10637_Transcript_1/1_Confidence_1.000_Length_623_45	1	c	(CCT)5ct(TCC)5	32	582	613
1063_Transcript_1/3_Confidence_0.600_Length_735_45	1	p3	(GAG)7	21	30	50
1063_Transcript_1/3_Confidence_0.600_Length_735_45	2	p3	(GAG)5	15	156	170
1063_Transcript_2/3_Confidence_0.600_Length_719_45	1	p3	(GAG)5	15	30	44
1063_Transcript_2/3_Confidence_0.600_Length_719_45	2	p3	(GAG)5	15	150	164
1063_Transcript_3/3_Confidence_0.600_Length_729_45	1	p3	(GAG)5	15	30	44
1063_Transcript_3/3_Confidence_0.600_Length_729_45	2	p3	(GAG)5	15	150	164
10641_Transcript_1/2_Confidence_1.000_Length_2162_45	1	p5	(AATGC)3	15	1486	1500
10641_Transcript_2/2_Confidence_1.000_Length_2162_45	1	p5	(AATGC)3	15	1486	1500
10645_Transcript_1/2_Confidence_1.000_Length_983_45	1	p4	(GAGG)3	12	939	950
10645_Transcript_2/2_Confidence_1.000_Length_919_45	1	p4	(GAGG)3	12	875	886
10651_Transcript_1/2_Confidence_1.000_Length_1304_45	1	p3	(TGA)4	12	659	670
10651_Transcript_2/2_Confidence_1.000_Length_1304_45	1	p3	(TGA)4	12	659	670
10655_Transcript_1/2_Confidence_1.000_Length_317_45	1	p4	(ATAC)4	16	28	43
10655_Transcript_1/2_Confidence_1.000_Length_317_45	2	p3	(GGT)7	21	296	316
10655_Transcript_2/2_Confidence_1.000_Length_315_45	1	p4	(ATAC)4	16	28	43
10655_Transcript_2/2_Confidence_1.000_Length_315_45	2	p3	(GGT)7	21	294	314
10689_Transcript_1/1_Confidence_1.000_Length_1784_45	1	p4	(CGGT)3	12	1623	1634
10694_Transcript_1/2_Confidence_1.000_Length_756_45	1	p3	(CAA)9	27	494	520
10694_Transcript_2/2_Confidence_1.000_Length_1300_45	1	p3	(CAA)9	27	1038	1064
1070_Transcript_1/2_Confidence_1.000_Length_2373_45	1	p6	(GAAGGC)3	18	71	88
10711_Transcript_1/3_Confidence_0.667_Length_824_45	1	p5	(CAGCT)3	15	126	140
10711_Transcript_2/3_Confidence_0.667_Length_830_45	1	p5	(CAGCT)3	15	126	140
10711_Transcript_3/3_Confidence_0.667_Length_830_45	1	p5	(CAGCT)3	15	126	140
10717_Transcript_1/1_Confidence_1.000_Length_445_45	1	p3	(TTC)4	12	155	166
10719_Transcript_1/2_Confidence_1.000_Length_2284_45	1	p3	(TCG)4	12	2140	2151
10719_Transcript_2/2_Confidence_1.000_Length_1022_45	1	p3	(TCG)4	12	878	889
10721_Transcript_1/2_Confidence_1.000_Length_579_45	1	p3	(AGG)4	12	10	21
10721_Transcript_2/2_Confidence_1.000_Length_646_45	1	p3	(AGG)4	12	10	21
10729_Transcript_1/1_Confidence_1.000_Length_659_45	1	p3	(CAA)4	12	11	22
10730_Transcript_1/8_Confidence_0.667_Length_2819_45	1	p3	(GAA)7	21	2775	2795
10730_Transcript_2/8_Confidence_0.571_Length_2792_45	1	p3	(GAA)7	21	2748	2768
10730_Transcript_3/8_Confidence_0.619_Length_2819_45	1	p3	(GAA)7	21	2775	2795
10730_Transcript_4/8_Confidence_0.429_Length_1680_45	1	p3	(GAA)7	21	1636	1656
10730_Transcript_5/8_Confidence_0.571_Length_2819_45	1	p3	(GAA)7	21	2775	2795
10730_Transcript_6/8_Confidence_0.619_Length_2819_45	1	p3	(GAA)7	21	2775	2795
10730_Transcript_8/8_Confidence_0.619_Length_2819_45	1	p3	(GAA)7	21	2775	2795
10732_Transcript_1/1_Confidence_1.000_Length_352_45	1	p6	(GCTTCT)4	24	24	47
10732_Transcript_1/1_Confidence_1.000_Length_352_45	2	p5	(AAAAT)3	15	194	208
10734_Transcript_1/1_Confidence_1.000_Length_694_45	1	p4	(GAAG)3	12	313	324
10757_Transcript_1/2_Confidence_1.000_Length_1029_45	1	p4	(CTTT)3	12	616	627
10757_Transcript_2/2_Confidence_1.000_Length_817_45	1	p4	(CTTT)3	12	404	415
10769_Transcript_1/1_Confidence_1.000_Length_849_45	1	p3	(TGA)4	12	795	806
1076_Transcript_1/7_Confidence_0.632_Length_1393_45	1	p3	(ACA)4	12	561	572
1076_Transcript_2/7_Confidence_0.579_Length_1397_45	1	p3	(ACA)4	12	565	576
1076_Transcript_3/7_Confidence_0.684_Length_1397_45	1	p3	(ACA)4	12	565	576
1076_Transcript_5/7_Confidence_0.684_Length_1397_45	1	p3	(ACA)4	12	565	576
1076_Transcript_6/7_Confidence_0.684_Length_2603_45	1	p3	(ACA)4	12	1771	1782
1076_Transcript_7/7_Confidence_0.684_Length_1397_45	1	p3	(ACA)4	12	565	576
10776_Transcript_1/1_Confidence_1.000_Length_573_45	1	p3	(CAC)4	12	157	168
10788_Transcript_1/5_Confidence_0.600_Length_2148_45	1	p6	(CGGCAT)3	18	482	499
10788_Transcript_2/5_Confidence_0.300_Length_1035_45	1	p6	(CGGCAT)3	18	482	499
10788_Transcript_3/5_Confidence_0.600_Length_2076_45	1	p6	(CGGCAT)3	18	410	427
10788_Transcript_5/5_Confidence_0.600_Length_2148_45	1	p6	(CGGCAT)3	18	482	499
1078_Transcript_1/2_Confidence_1.000_Length_1009_45	1	p3	(CTG)7	21	30	50
1078_Transcript_1/2_Confidence_1.000_Length_1009_45	2	p3	(GAT)4	12	517	528
1078_Transcript_2/2_Confidence_1.000_Length_1018_45	1	p3	(CTG)7	21	30	50
1078_Transcript_2/2_Confidence_1.000_Length_1018_45	2	p3	(GAT)4	12	517	528
10800_Transcript_1/2_Confidence_1.000_Length_1315_45	1	p3	(CAA)4	12	719	730
10818_Transcript_1/1_Confidence_1.000_Length_465_45	1	p3	(TCA)4	12	202	213
10826_Transcript_1/3_Confidence_0.600_Length_1174_45	1	p4	(ATAA)3	12	1136	1147
10826_Transcript_3/3_Confidence_0.600_Length_1176_45	1	p4	(ATAA)3	12	1136	1147
1082_Transcript_1/3_Confidence_0.600_Length_1312_45	1	p3	(GAA)6	18	204	221
1082_Transcript_2/3_Confidence_0.600_Length_1288_45	1	p3	(GAA)6	18	182	199
1082_Transcript_3/3_Confidence_0.600_Length_1290_45	1	p3	(GAA)6	18	182	199
10839_Transcript_2/2_Confidence_1.000_Length_675_45	1	p3	(AAG)4	12	389	400
1083_Transcript_2/8_Confidence_0.522_Length_2639_45	1	p3	(GAG)4	12	46	57
1083_Transcript_3/8_Confidence_0.696_Length_2841_45	1	p3	(GAG)4	12	46	57
1083_Transcript_4/8_Confidence_0.652_Length_2841_45	1	p3	(GAG)4	12	46	57
1083_Transcript_5/8_Confidence_0.609_Length_2841_45	1	p3	(GAG)4	12	46	57
1083_Transcript_6/8_Confidence_0.652_Length_2841_45	1	p3	(GAG)4	12	46	57
1083_Transcript_7/8_Confidence_0.652_Length_2841_45	1	p3	(GAG)4	12	46	57
1083_Transcript_8/8_Confidence_0.652_Length_2841_45	1	p3	(GAG)4	12	46	57
10851_Transcript_1/1_Confidence_1.000_Length_507_45	1	p3	(AAG)6	18	25	42
10865_Transcript_1/2_Confidence_1.000_Length_757_45	1	p4	(GCCG)3	12	162	173
10865_Transcript_2/2_Confidence_1.000_Length_676_45	1	p4	(GCCG)3	12	162	173
10868_Transcript_1/2_Confidence_1.000_Length_964_45	1	p6	(TTTATA)3	18	510	527
10868_Transcript_2/2_Confidence_1.000_Length_576_45	1	p6	(TTTATA)3	18	122	139
10874_Transcript_1/1_Confidence_1.000_Length_315_45	1	p3	(TTC)4	12	34	45
1087_Transcript_2/3_Confidence_0.667_Length_389_45	1	p4	(TTTC)3	12	159	170
1087_Transcript_3/3_Confidence_0.667_Length_385_45	1	p4	(TTTC)3	12	159	170
1088_Transcript_1/1_Confidence_1.000_Length_952_45	1	p3	(AGC)5	15	87	101
10894_Transcript_1/2_Confidence_1.000_Length_1316_45	1	p4	(TCGA)3	12	1303	1314
10894_Transcript_2/2_Confidence_1.000_Length_1316_45	1	p4	(TCGA)3	12	1303	1314
10899_Transcript_1/3_Confidence_0.667_Length_1633_45	1	p3	(GCC)5	15	15	29
10899_Transcript_2/3_Confidence_0.667_Length_1629_45	1	p3	(GCC)5	15	15	29
10899_Transcript_3/3_Confidence_0.667_Length_1629_45	1	p3	(GCC)5	15	15	29
1089_Transcript_1/2_Confidence_1.000_Length_856_45	1	p6	(CGGAAC)3	18	261	278
1089_Transcript_1/2_Confidence_1.000_Length_856_45	2	p3	(GAG)5	15	634	648
1089_Transcript_2/2_Confidence_1.000_Length_952_45	1	p6	(CGGAAC)3	18	261	278
1089_Transcript_2/2_Confidence_1.000_Length_952_45	2	p3	(GAG)5	15	634	648
108_Transcript_1/2_Confidence_1.000_Length_1027_45	1	p6	(GGCAGG)3	18	585	602
108_Transcript_2/2_Confidence_1.000_Length_1027_45	1	p6	(GGCAGG)3	18	585	602
10900_Transcript_1/1_Confidence_1.000_Length_847_45	1	p3	(GGC)4	12	45	56
10902_Transcript_1/2_Confidence_1.000_Length_504_45	1	p3	(AAT)6	18	247	264
10902_Transcript_2/2_Confidence_1.000_Length_491_45	1	p3	(AAT)6	18	234	251
1090_Transcript_2/7_Confidence_0.333_Length_2909_45	1	p3	(CAG)4	12	2134	2145
1090_Transcript_3/7_Confidence_0.444_Length_5020_45	1	p3	(CAG)4	12	2131	2142
1090_Transcript_4/7_Confidence_0.444_Length_5008_45	1	p3	(CAG)4	12	2134	2145
1090_Transcript_5/7_Confidence_0.444_Length_4919_45	1	p3	(CAG)4	12	2134	2145
1090_Transcript_6/7_Confidence_0.444_Length_4814_45	1	p3	(CAG)4	12	1925	1936
1090_Transcript_7/7_Confidence_0.444_Length_5023_45	1	p3	(CAG)4	12	2134	2145
10917_Transcript_3/4_Confidence_0.429_Length_2223_45	1	p6	(GTCGCC)3	18	83	100
10917_Transcript_4/4_Confidence_0.571_Length_2965_45	1	p6	(GTCGCC)3	18	83	100
10918_Transcript_1/8_Confidence_0.381_Length_825_45	1	p4	(CAAG)3	12	675	686
10918_Transcript_3/8_Confidence_0.524_Length_1115_45	1	p4	(CAAG)3	12	965	976
10918_Transcript_5/8_Confidence_0.190_Length_616_45	1	p4	(CAAG)3	12	466	477
10918_Transcript_7/8_Confidence_0.476_Length_1106_45	1	p4	(CAAG)3	12	956	967
10918_Transcript_8/8_Confidence_0.476_Length_1112_45	1	p4	(CAAG)3	12	962	973
10927_Transcript_1/2_Confidence_1.000_Length_1304_45	1	p3	(GCC)6	18	30	47
10927_Transcript_2/2_Confidence_1.000_Length_1318_45	1	p3	(GCC)6	18	30	47
1092_Transcript_1/1_Confidence_1.000_Length_3364_45	1	c	(CTCG)3cgaccttcgctttggaagatatctaggttcc(CGGT)5	63	125	187
1092_Transcript_1/1_Confidence_1.000_Length_3364_45	2	p3	(GAG)4	12	300	311
1093_Transcript_3/3_Confidence_0.667_Length_3010_45	1	p2	(CT)12	24	23	46
10945_Transcript_1/2_Confidence_1.000_Length_1390_45	1	p2	(CT)8	16	1357	1372
10945_Transcript_2/2_Confidence_1.000_Length_1277_45	1	p2	(CT)8	16	1244	1259
10947_Transcript_1/1_Confidence_1.000_Length_893_45	1	p4	(GGAA)3	12	276	287
10948_Transcript_1/1_Confidence_1.000_Length_376_45	1	p3	(CGG)4	12	311	322
10951_Transcript_1/2_Confidence_1.000_Length_5559_45	1	p3	(CCT)4	12	4306	4317
10951_Transcript_2/2_Confidence_1.000_Length_5647_45	1	p3	(CCT)4	12	4306	4317
10971_Transcript_1/1_Confidence_1.000_Length_695_45	1	p3	(AAT)5	15	175	189
10971_Transcript_1/1_Confidence_1.000_Length_695_45	2	p3	(GAA)8	24	485	508
10973_Transcript_1/1_Confidence_1.000_Length_583_45	1	p3	(CTT)4	12	149	160
10974_Transcript_2/4_Confidence_0.222_Length_773_45	1	c	(CTCGC)3gcccatccgtcggatttccaatctcacggtccgcatggcctcgccagatccctccgcccctccccctc(CCT)5	98	41	138
10974_Transcript_3/4_Confidence_0.444_Length_971_45	1	c	(CTCGC)3gcccatccgtcggatttccaatctcacggtccgcatggcctcgccagatccctccgcccctccccctc(CCT)5	98	41	138
10974_Transcript_4/4_Confidence_0.667_Length_971_45	1	c	(CTCGC)3gcccatccgtcggatttccaatctcacggtccgcatggcctcgccagatccctccgcccctccccctc(CCT)5	98	41	138
1097_Transcript_1/9_Confidence_0.571_Length_1936_45	1	p3	(TCC)4	12	1104	1115
1097_Transcript_2/9_Confidence_0.524_Length_1936_45	1	p3	(TCC)4	12	1104	1115
1097_Transcript_3/9_Confidence_0.619_Length_1936_45	1	p3	(TCC)4	12	1104	1115
1097_Transcript_4/9_Confidence_0.095_Length_355_45	1	c	(AC)6(AAACA)3	27	53	79
1097_Transcript_5/9_Confidence_0.571_Length_1936_45	1	p3	(TCC)4	12	1104	1115
1097_Transcript_6/9_Confidence_0.524_Length_1856_45	1	p3	(TCC)4	12	1104	1115
1097_Transcript_7/9_Confidence_0.476_Length_2227_45	1	p3	(TCC)4	12	1395	1406
1097_Transcript_9/9_Confidence_0.571_Length_1936_45	1	p3	(TCC)4	12	1104	1115
10992_Transcript_1/3_Confidence_0.667_Length_1385_45	1	p4	(TGCT)3	12	1245	1256
10992_Transcript_2/3_Confidence_0.667_Length_1742_45	1	p4	(TGCT)3	12	1245	1256
10992_Transcript_3/3_Confidence_0.667_Length_1385_45	1	p4	(TGCT)3	12	1245	1256
10993_Transcript_1/1_Confidence_1.000_Length_459_45	1	p3	(ATT)4	12	400	411
10994_Transcript_4/5_Confidence_0.462_Length_938_45	1	p4	(AGCG)3	12	543	554
11006_Transcript_1/2_Confidence_1.000_Length_505_45	1	p3	(TGA)4	12	211	222
11006_Transcript_2/2_Confidence_1.000_Length_505_45	1	p3	(TGA)4	12	211	222
11011_Transcript_1/4_Confidence_0.600_Length_1198_45	1	p3	(CAG)4	12	172	183
11011_Transcript_2/4_Confidence_0.600_Length_1138_45	1	p3	(CAG)4	12	172	183
11011_Transcript_3/4_Confidence_0.500_Length_432_45	1	p3	(CAG)6	18	163	180
11011_Transcript_4/4_Confidence_0.600_Length_1127_45	1	p3	(CAG)4	12	172	183
11022_Transcript_1/1_Confidence_1.000_Length_635_45	1	p3	(ATG)4	12	473	484
11028_Transcript_1/3_Confidence_0.600_Length_649_45	1	p3	(TCT)5	15	523	537
11028_Transcript_2/3_Confidence_0.400_Length_720_45	1	p3	(TCT)5	15	594	608
11028_Transcript_3/3_Confidence_0.600_Length_686_45	1	p3	(TCT)5	15	560	574
11035_Transcript_2/5_Confidence_0.545_Length_1653_45	1	p3	(TCT)5	15	1558	1572
11035_Transcript_3/5_Confidence_0.545_Length_1647_45	1	p3	(TCT)4	12	1556	1567
11035_Transcript_5/5_Confidence_0.545_Length_1647_45	1	p3	(TCT)4	12	1556	1567
11038_Transcript_1/1_Confidence_1.000_Length_407_45	1	p2	(AT)6	12	369	380
11047_Transcript_1/1_Confidence_1.000_Length_727_45	1	p4	(CCTC)3	12	40	51
11051_Transcript_2/4_Confidence_0.625_Length_879_45	1	p4	(GATT)3	12	502	513
11061_Transcript_1/2_Confidence_1.000_Length_1329_45	1	p2	(GA)6	12	674	685
11061_Transcript_2/2_Confidence_1.000_Length_1329_45	1	p2	(GA)6	12	674	685
11074_Transcript_1/1_Confidence_1.000_Length_1289_45	1	p5	(CCTCC)4	20	1230	1249
11077_Transcript_1/6_Confidence_0.667_Length_1202_45	1	p6	(CACCGG)4	24	858	881
11077_Transcript_1/6_Confidence_0.667_Length_1202_45	2	p4	(GGAG)3	12	1103	1114
11077_Transcript_3/6_Confidence_0.667_Length_1203_45	1	p4	(TGCA)3	12	564	575
11077_Transcript_3/6_Confidence_0.667_Length_1203_45	2	p6	(CACCGG)4	24	859	882
11077_Transcript_3/6_Confidence_0.667_Length_1203_45	3	p4	(GGAG)3	12	1104	1115
11077_Transcript_4/6_Confidence_0.533_Length_906_45	1	p6	(GGCACC)4	24	566	589
11077_Transcript_4/6_Confidence_0.533_Length_906_45	2	p4	(GGAG)3	12	807	818
11077_Transcript_5/6_Confidence_0.533_Length_916_45	1	p2	(CT)8	16	35	50
11077_Transcript_5/6_Confidence_0.533_Length_916_45	2	p6	(CACCGG)4	24	572	595
11077_Transcript_5/6_Confidence_0.533_Length_916_45	3	p4	(GGAG)3	12	817	828
11077_Transcript_6/6_Confidence_0.533_Length_906_45	1	p6	(CACCGG)4	24	562	585
11077_Transcript_6/6_Confidence_0.533_Length_906_45	2	p4	(GGAG)3	12	807	818
11088_Transcript_1/1_Confidence_1.000_Length_499_45	1	p3	(CGA)5	15	295	309
11093_Transcript_1/1_Confidence_1.000_Length_361_45	1	p3	(GAA)4	12	86	97
110_Transcript_3/3_Confidence_0.600_Length_1260_45	1	p3	(CAA)4	12	886	897
11100_Transcript_2/2_Confidence_1.000_Length_279_45	1	c	(AATT)4cca(ATCG)3	31	216	246
11108_Transcript_3/5_Confidence_0.583_Length_2606_45	1	p3	(GAA)4	12	2579	2590
11108_Transcript_4/5_Confidence_0.667_Length_2606_45	1	p3	(GAA)4	12	2579	2590
11108_Transcript_5/5_Confidence_0.667_Length_2606_45	1	p3	(GAA)4	12	2579	2590
1110_Transcript_1/1_Confidence_1.000_Length_788_45	1	p4	(AGAA)3	12	612	623
11113_Transcript_1/1_Confidence_1.000_Length_446_45	1	p3	(GAA)5	15	159	173
11126_Transcript_1/1_Confidence_1.000_Length_858_45	1	p3	(TCT)4	12	597	608
11131_Transcript_6/8_Confidence_0.522_Length_1807_45	1	p4	(GATG)3	12	1271	1282
11145_Transcript_1/1_Confidence_1.000_Length_557_45	1	p4	(CTTT)3	12	468	479
11156_Transcript_1/1_Confidence_1.000_Length_613_45	1	p6	(CGCCCT)4	24	17	40
11167_Transcript_1/1_Confidence_1.000_Length_476_45	1	p4	(ATAA)5	20	57	76
11172_Transcript_1/1_Confidence_1.000_Length_622_45	1	p3	(TTG)4	12	576	587
11176_Transcript_1/1_Confidence_1.000_Length_333_45	1	p6	(GGCACC)4	24	304	327
1117_Transcript_3/4_Confidence_0.692_Length_2161_45	1	p4	(ATTT)4	16	275	290
1117_Transcript_3/4_Confidence_0.692_Length_2161_45	2	p5	(TGAGA)3	15	465	479
11185_Transcript_1/1_Confidence_1.000_Length_2401_45	1	p3	(AGC)4	12	782	793
11201_Transcript_1/1_Confidence_1.000_Length_1039_45	1	p4	(CTTT)3	12	229	240
11206_Transcript_1/1_Confidence_1.000_Length_460_45	1	p3	(GCT)6	18	157	174
11208_Transcript_1/4_Confidence_0.500_Length_252_45	1	p5	(TCCTC)3	15	109	123
11209_Transcript_2/2_Confidence_1.000_Length_619_45	1	p3	(CGG)4	12	32	43
11219_Transcript_1/1_Confidence_1.000_Length_896_45	1	c	(TCG)5aaatccacattctgattata(ATC)4actcgattcctcttctgcc(TCT)4a(CTT)4	91	292	382
11241_Transcript_1/3_Confidence_0.667_Length_1004_45	1	p3	(AGC)5	15	296	310
11241_Transcript_2/3_Confidence_0.667_Length_1057_45	1	c	(ATC)4gtcaggaagcggctgaga(AGC)4	42	322	363
11241_Transcript_3/3_Confidence_0.667_Length_1057_45	1	c	(ATC)4gtcaggaagcggctgaga(AGC)4	42	322	363
11247_Transcript_1/1_Confidence_1.000_Length_292_45	1	p3	(TCC)4	12	10	21
11248_Transcript_1/1_Confidence_1.000_Length_852_45	1	p6	(AAAATA)3	18	84	101
11259_Transcript_1/3_Confidence_0.333_Length_853_45	1	p3	(TGT)5	15	78	92
11259_Transcript_2/3_Confidence_0.667_Length_1369_45	1	p3	(TGT)5	15	78	92
11259_Transcript_3/3_Confidence_0.667_Length_2386_45	1	p3	(TGT)5	15	78	92
11288_Transcript_1/4_Confidence_0.700_Length_2718_45	1	p3	(TAA)4	12	1939	1950
11288_Transcript_2/4_Confidence_0.700_Length_1941_45	1	p3	(TAA)4	12	1162	1173
11288_Transcript_4/4_Confidence_0.700_Length_2649_45	1	p3	(TAA)4	12	1870	1881
11289_Transcript_1/4_Confidence_0.500_Length_1209_45	1	p3	(GAC)4	12	31	42
11289_Transcript_2/4_Confidence_0.600_Length_1293_45	1	p3	(GAC)4	12	31	42
11289_Transcript_3/4_Confidence_0.600_Length_1285_45	1	p3	(GAC)4	12	31	42
11289_Transcript_4/4_Confidence_0.500_Length_1209_45	1	p3	(GAC)4	12	31	42
11291_Transcript_1/1_Confidence_1.000_Length_862_45	1	p4	(AAAT)3	12	179	190
11293_Transcript_2/3_Confidence_0.600_Length_1315_45	1	p3	(TTG)5	15	678	692
11297_Transcript_1/2_Confidence_1.000_Length_853_45	1	p4	(TTGG)3	12	272	283
11297_Transcript_2/2_Confidence_1.000_Length_796_45	1	p4	(TTGG)3	12	215	226
11321_Transcript_1/1_Confidence_1.000_Length_280_45	1	p3	(CCG)5	15	30	44
11324_Transcript_1/1_Confidence_1.000_Length_1078_45	1	p3	(GTC)4	12	121	132
1132_Transcript_1/3_Confidence_0.400_Length_545_45	1	p4	(TTCC)4	16	411	426
1132_Transcript_2/3_Confidence_0.600_Length_600_45	1	p4	(TTCC)4	16	466	481
1132_Transcript_3/3_Confidence_0.600_Length_545_45	1	p4	(TTCC)4	16	411	426
11331_Transcript_1/1_Confidence_1.000_Length_954_45	1	p2	(GT)6	12	712	723
11339_Transcript_2/6_Confidence_0.417_Length_862_45	1	p4	(ATTA)3	12	15	26
11339_Transcript_3/6_Confidence_0.500_Length_898_45	1	p4	(ATTA)3	12	15	26
11339_Transcript_5/6_Confidence_0.417_Length_1480_45	1	p4	(ATTA)3	12	15	26
11339_Transcript_6/6_Confidence_0.500_Length_898_45	1	p4	(ATTA)3	12	15	26
11340_Transcript_1/1_Confidence_1.000_Length_5675_45	1	p3	(AGA)4	12	93	104
11340_Transcript_1/1_Confidence_1.000_Length_5675_45	2	p3	(AAG)4	12	3943	3954
11340_Transcript_1/1_Confidence_1.000_Length_5675_45	3	p3	(GAA)4	12	4497	4508
11347_Transcript_1/1_Confidence_1.000_Length_208_45	1	p5	(CCTCT)4	20	11	30
1134_Transcript_1/4_Confidence_0.667_Length_2201_45	1	c	(GTT)7(GCT)4	33	41	73
11361_Transcript_1/3_Confidence_0.250_Length_538_45	1	p3	(TCC)4	12	511	522
11361_Transcript_2/3_Confidence_0.750_Length_1103_45	1	p3	(TCC)4	12	1076	1087
11361_Transcript_3/3_Confidence_0.750_Length_1103_45	1	p3	(TCC)4	12	1076	1087
11384_Transcript_1/1_Confidence_1.000_Length_932_45	1	p3	(CAC)4	12	756	767
113_Transcript_2/4_Confidence_0.750_Length_4945_45	1	p4	(CCAT)3	12	52	63
113_Transcript_3/4_Confidence_0.625_Length_4228_45	1	p4	(CCAT)3	12	52	63
113_Transcript_4/4_Confidence_0.625_Length_4228_45	1	p4	(CCAT)3	12	52	63
11406_Transcript_1/1_Confidence_1.000_Length_590_45	1	p3	(GCA)4	12	106	117
11412_Transcript_1/1_Confidence_1.000_Length_1299_45	1	p3	(AGC)6	18	106	123
11428_Transcript_2/3_Confidence_0.714_Length_739_45	1	p3	(GCA)5	15	76	90
1142_Transcript_1/9_Confidence_0.560_Length_1028_45	1	p4	(TCCT)3	12	1004	1015
1143_Transcript_1/7_Confidence_0.471_Length_3535_45	1	p3	(CCA)6	18	31	48
1143_Transcript_2/7_Confidence_0.412_Length_3287_45	1	p3	(CCA)4	12	31	42
1143_Transcript_3/7_Confidence_0.412_Length_3529_45	1	p3	(CCA)4	12	31	42
1143_Transcript_4/7_Confidence_0.471_Length_3528_45	1	p3	(CCA)4	12	31	42
1143_Transcript_5/7_Confidence_0.294_Length_914_45	1	p3	(CCA)4	12	31	42
1143_Transcript_6/7_Confidence_0.235_Length_1055_45	1	p3	(CCA)4	12	31	42
1143_Transcript_7/7_Confidence_0.471_Length_3529_45	1	p3	(CCA)4	12	31	42
11462_Transcript_1/2_Confidence_1.000_Length_1198_45	1	p4	(TCTT)3	12	275	286
11462_Transcript_2/2_Confidence_1.000_Length_1198_45	1	p4	(TCTT)3	12	275	286
11464_Transcript_1/3_Confidence_0.667_Length_1408_45	1	p3	(TTC)4	12	1097	1108
11464_Transcript_2/3_Confidence_0.667_Length_654_45	1	p3	(TTC)4	12	343	354
11464_Transcript_3/3_Confidence_0.667_Length_1326_45	1	p3	(TTC)4	12	1015	1026
11470_Transcript_2/2_Confidence_1.000_Length_394_45	1	p5	(AGAAG)3	15	323	337
11478_Transcript_1/2_Confidence_1.000_Length_658_45	1	c	(GAG)4agcgaag(TGCC)3	31	204	234
11478_Transcript_2/2_Confidence_1.000_Length_653_45	1	c	(GAG)4agcgaag(TGCC)3	31	199	229
1147_Transcript_1/2_Confidence_1.000_Length_406_45	1	p3	(AGA)8	24	293	316
1147_Transcript_2/2_Confidence_1.000_Length_337_45	1	p3	(AGA)10	30	294	323
114_Transcript_1/2_Confidence_1.000_Length_685_45	1	p3	(CAG)5	15	481	495
114_Transcript_2/2_Confidence_1.000_Length_685_45	1	p3	(CAG)5	15	481	495
11500_Transcript_1/1_Confidence_1.000_Length_267_45	1	p6	(GAAAAA)3	18	236	253
1150_Transcript_10/11_Confidence_0.448_Length_5339_45	1	p4	(GAAA)3	12	2315	2326
1150_Transcript_10/11_Confidence_0.448_Length_5339_45	2	p4	(CATG)5	20	5168	5187
1150_Transcript_2/11_Confidence_0.414_Length_5339_45	1	p4	(GAAA)3	12	2315	2326
1150_Transcript_2/11_Confidence_0.414_Length_5339_45	2	p4	(CATG)5	20	5168	5187
1150_Transcript_3/11_Confidence_0.448_Length_5339_45	1	p4	(GAAA)3	12	2315	2326
1150_Transcript_3/11_Confidence_0.448_Length_5339_45	2	p4	(CATG)5	20	5168	5187
1150_Transcript_6/11_Confidence_0.483_Length_5584_45	1	p2	(CT)8	16	1	16
11510_Transcript_1/1_Confidence_1.000_Length_1299_45	1	p4	(AAGA)4	16	403	418
11516_Transcript_1/2_Confidence_1.000_Length_1443_45	1	p4	(GATC)3	12	1420	1431
11516_Transcript_2/2_Confidence_1.000_Length_1443_45	1	p4	(GATC)3	12	1420	1431
11520_Transcript_2/2_Confidence_1.000_Length_539_45	1	p4	(CCTT)3	12	1	12
1153_Transcript_1/5_Confidence_0.636_Length_1277_45	1	p2	(CT)10	20	5	24
1153_Transcript_2/5_Confidence_0.545_Length_1203_45	1	p2	(CT)10	20	5	24
1153_Transcript_2/5_Confidence_0.545_Length_1203_45	2	p3	(TTC)4	12	1032	1043
1153_Transcript_2/5_Confidence_0.545_Length_1203_45	3	p3	(AAC)5	15	1182	1196
1153_Transcript_3/5_Confidence_0.545_Length_1404_45	1	p2	(CT)10	20	5	24
1153_Transcript_5/5_Confidence_0.545_Length_1277_45	1	p2	(CT)10	20	5	24
11547_Transcript_1/2_Confidence_1.000_Length_426_45	1	p3	(GAA)6	18	163	180
11547_Transcript_2/2_Confidence_1.000_Length_412_45	1	p3	(GAA)6	18	149	166
1154_Transcript_1/3_Confidence_0.667_Length_2498_45	1	p4	(AACA)3	12	135	146
1154_Transcript_2/3_Confidence_0.667_Length_993_45	1	p4	(AACA)3	12	135	146
1154_Transcript_3/3_Confidence_0.667_Length_2498_45	1	p4	(AACA)3	12	135	146
11557_Transcript_1/1_Confidence_1.000_Length_284_45	1	p3	(TCA)4	12	58	69
11561_Transcript_1/2_Confidence_1.000_Length_258_45	1	p6	(GAGCCA)3	18	37	54
11572_Transcript_1/1_Confidence_1.000_Length_285_45	1	c	(AGG)5(AAG)4	27	91	117
11577_Transcript_1/1_Confidence_1.000_Length_892_45	1	p6	(GGAGAT)3	18	827	844
1157_Transcript_2/5_Confidence_0.556_Length_1058_45	1	p4	(TCAG)3	12	785	796
1157_Transcript_3/5_Confidence_0.444_Length_1012_45	1	p4	(TCAG)3	12	739	750
1157_Transcript_5/5_Confidence_0.556_Length_1058_45	1	p4	(TCAG)3	12	785	796
11586_Transcript_1/3_Confidence_0.667_Length_1083_45	1	p3	(AAG)4	12	923	934
11586_Transcript_3/3_Confidence_0.667_Length_1083_45	1	p3	(AAG)4	12	923	934
11587_Transcript_1/4_Confidence_0.667_Length_1131_45	1	p4	(AGGA)4	16	37	52
11587_Transcript_3/4_Confidence_0.667_Length_1141_45	1	p4	(AGGA)4	16	37	52
11587_Transcript_4/4_Confidence_0.667_Length_1204_45	1	p4	(AGGA)4	16	37	52
11591_Transcript_1/3_Confidence_0.714_Length_1496_45	1	p3	(CCG)4	12	1380	1391
11591_Transcript_2/3_Confidence_0.714_Length_1478_45	1	p3	(CCG)4	12	1362	1373
11591_Transcript_3/3_Confidence_0.714_Length_1487_45	1	p3	(CCG)4	12	1371	1382
11592_Transcript_1/2_Confidence_1.000_Length_533_45	1	p3	(TCT)5	15	469	483
11592_Transcript_2/2_Confidence_1.000_Length_465_45	1	p3	(TCT)5	15	401	415
11602_Transcript_1/1_Confidence_1.000_Length_870_45	1	p3	(GCC)4	12	857	868
11609_Transcript_1/1_Confidence_1.000_Length_366_45	1	p3	(GAA)7	21	1	21
1160_Transcript_1/2_Confidence_1.000_Length_1936_45	1	p3	(GAA)4	12	195	206
11618_Transcript_1/2_Confidence_1.000_Length_980_45	1	p3	(CAG)6	18	600	617
11618_Transcript_1/2_Confidence_1.000_Length_980_45	2	p3	(AAG)6	18	744	761
11618_Transcript_2/2_Confidence_1.000_Length_971_45	1	p3	(AAG)6	18	735	752
11620_Transcript_1/1_Confidence_1.000_Length_1351_45	1	p5	(CAAAC)3	15	72	86
11625_Transcript_1/1_Confidence_1.000_Length_413_45	1	p4	(AAAG)3	12	33	44
11635_Transcript_1/1_Confidence_1.000_Length_564_45	1	p3	(CTT)4	12	104	115
11640_Transcript_1/1_Confidence_1.000_Length_412_45	1	p3	(GAA)4	12	322	333
11643_Transcript_1/1_Confidence_1.000_Length_392_45	1	p3	(TCT)7	21	52	72
11643_Transcript_1/1_Confidence_1.000_Length_392_45	2	p3	(CAG)4	12	249	260
11648_Transcript_1/2_Confidence_1.000_Length_1907_45	1	p6	(TTCCTC)3	18	32	49
11648_Transcript_1/2_Confidence_1.000_Length_1907_45	2	p3	(TCA)4	12	274	285
11648_Transcript_2/2_Confidence_1.000_Length_1901_45	1	p3	(TCA)4	12	268	279
11649_Transcript_1/3_Confidence_0.714_Length_1175_45	1	p3	(CGG)4	12	8	19
11649_Transcript_2/3_Confidence_0.714_Length_1193_45	1	p3	(CGG)4	12	8	19
11649_Transcript_3/3_Confidence_0.714_Length_1175_45	1	p3	(CGG)4	12	8	19
1164_Transcript_1/1_Confidence_1.000_Length_842_45	1	p3	(TCC)4	12	67	78
1165_Transcript_1/2_Confidence_1.000_Length_2171_45	1	p3	(CAT)6	18	981	998
11664_Transcript_1/1_Confidence_1.000_Length_1050_45	1	p3	(TGC)4	12	654	665
11665_Transcript_1/2_Confidence_1.000_Length_4694_45	1	p4	(ATAC)4	16	68	83
11665_Transcript_2/2_Confidence_1.000_Length_4694_45	1	p4	(ATAC)4	16	68	83
11668_Transcript_1/1_Confidence_1.000_Length_362_45	1	p6	(TGTTGC)3	18	1	18
11668_Transcript_1/1_Confidence_1.000_Length_362_45	2	p5	(AGAGG)4	20	272	291
1166_Transcript_1/6_Confidence_0.667_Length_2549_45	1	p6	(GTCTCG)3	18	2158	2175
1166_Transcript_2/6_Confidence_0.600_Length_2709_45	1	p6	(GTCTCG)4	24	2306	2329
1166_Transcript_4/6_Confidence_0.667_Length_2697_45	1	p6	(GTCTCG)3	18	2306	2323
1166_Transcript_5/6_Confidence_0.667_Length_2697_45	1	p6	(GTCTCG)3	18	2306	2323
1166_Transcript_6/6_Confidence_0.667_Length_2697_45	1	p6	(GTCTCG)3	18	2306	2323
11670_Transcript_1/1_Confidence_1.000_Length_281_45	1	p4	(ATTA)3	12	150	161
11678_Transcript_1/2_Confidence_1.000_Length_463_45	1	p3	(GAA)4	12	134	145
11678_Transcript_2/2_Confidence_1.000_Length_404_45	1	p3	(GAA)8	24	63	86
11679_Transcript_1/3_Confidence_0.600_Length_448_45	1	p3	(AGG)5	15	93	107
11679_Transcript_1/3_Confidence_0.600_Length_448_45	2	p3	(CCG)4	12	400	411
11679_Transcript_2/3_Confidence_0.600_Length_541_45	1	p3	(GAG)7	21	173	193
11679_Transcript_3/3_Confidence_0.600_Length_454_45	1	p3	(AGG)5	15	93	107
116_Transcript_1/4_Confidence_0.667_Length_1013_45	1	p5	(TCAAA)3	15	977	991
116_Transcript_2/4_Confidence_0.667_Length_1039_45	1	p5	(TCAAA)3	15	977	991
116_Transcript_3/4_Confidence_0.667_Length_1039_45	1	p5	(TCAAA)3	15	977	991
116_Transcript_4/4_Confidence_0.667_Length_1039_45	1	p5	(TCAAA)3	15	977	991
11711_Transcript_2/3_Confidence_0.571_Length_1922_45	1	p3	(CTC)5	15	1801	1815
11711_Transcript_3/3_Confidence_0.714_Length_1926_45	1	p3	(CTC)5	15	1805	1819
11716_Transcript_1/2_Confidence_1.000_Length_1533_45	1	p3	(TCC)4	12	278	289
11716_Transcript_1/2_Confidence_1.000_Length_1533_45	2	p3	(GAC)4	12	899	910
11716_Transcript_2/2_Confidence_1.000_Length_1533_45	1	p3	(TCC)4	12	278	289
11720_Transcript_1/2_Confidence_1.000_Length_1014_45	1	p3	(CTG)4	12	375	386
11720_Transcript_2/2_Confidence_1.000_Length_1014_45	1	p3	(CTG)4	12	375	386
11729_Transcript_1/1_Confidence_1.000_Length_1716_45	1	p3	(CAC)4	12	1563	1574
1174_Transcript_1/4_Confidence_0.667_Length_1302_45	1	p3	(TGG)8	24	143	166
1174_Transcript_1/4_Confidence_0.667_Length_1302_45	2	p2	(TG)7	14	1158	1171
1174_Transcript_2/4_Confidence_0.667_Length_1288_45	1	p3	(TGG)8	24	143	166
1174_Transcript_2/4_Confidence_0.667_Length_1288_45	2	p2	(TG)6	12	1159	1170
1174_Transcript_3/4_Confidence_0.667_Length_1288_45	1	p3	(TGG)8	24	143	166
1174_Transcript_3/4_Confidence_0.667_Length_1288_45	2	p2	(TG)6	12	1159	1170
1174_Transcript_4/4_Confidence_0.667_Length_1288_45	1	p3	(TGG)8	24	143	166
1174_Transcript_4/4_Confidence_0.667_Length_1288_45	2	p2	(TG)6	12	1159	1170
11750_Transcript_1/1_Confidence_1.000_Length_362_45	1	p4	(TTAA)3	12	340	351
1175_Transcript_1/2_Confidence_1.000_Length_960_45	1	p4	(GGAT)3	12	357	368
1175_Transcript_2/2_Confidence_1.000_Length_960_45	1	p4	(GGAT)3	12	357	368
1177_Transcript_1/5_Confidence_0.538_Length_2070_45	1	p4	(GAAC)3	12	144	155
1177_Transcript_1/5_Confidence_0.538_Length_2070_45	2	p3	(GGA)4	12	2034	2045
1177_Transcript_2/5_Confidence_0.692_Length_2210_45	1	p4	(GAAC)3	12	284	295
1177_Transcript_2/5_Confidence_0.692_Length_2210_45	2	p3	(GGA)4	12	2174	2185
1177_Transcript_3/5_Confidence_0.692_Length_2216_45	1	p4	(GAAC)3	12	284	295
1177_Transcript_3/5_Confidence_0.692_Length_2216_45	2	p3	(GGA)4	12	2180	2191
1177_Transcript_4/5_Confidence_0.692_Length_2208_45	1	p4	(GAAC)3	12	284	295
1177_Transcript_4/5_Confidence_0.692_Length_2208_45	2	p3	(GGA)4	12	2172	2183
1177_Transcript_5/5_Confidence_0.692_Length_2210_45	1	p4	(GAAC)3	12	284	295
1177_Transcript_5/5_Confidence_0.692_Length_2210_45	2	p3	(GGA)4	12	2174	2185
11780_Transcript_2/5_Confidence_0.714_Length_2112_45	1	p2	(TC)7	14	1778	1791
11780_Transcript_2/5_Confidence_0.714_Length_2112_45	2	p4	(CCAT)4	16	1917	1932
11780_Transcript_3/5_Confidence_0.643_Length_2112_45	1	p2	(TC)7	14	1778	1791
11780_Transcript_3/5_Confidence_0.643_Length_2112_45	2	p4	(CCAT)4	16	1917	1932
11780_Transcript_4/5_Confidence_0.643_Length_2112_45	1	p2	(TC)7	14	1778	1791
11780_Transcript_4/5_Confidence_0.643_Length_2112_45	2	p4	(CCAT)4	16	1917	1932
11780_Transcript_5/5_Confidence_0.714_Length_2112_45	1	p2	(TC)7	14	1778	1791
11780_Transcript_5/5_Confidence_0.714_Length_2112_45	2	p4	(CCAT)4	16	1917	1932
1178_Transcript_1/3_Confidence_0.846_Length_1918_45	1	p3	(GCA)4	12	1393	1404
1178_Transcript_2/3_Confidence_0.846_Length_1912_45	1	p3	(GCA)4	12	1387	1398
1178_Transcript_3/3_Confidence_0.769_Length_1757_45	1	p3	(GCA)4	12	1232	1243
11790_Transcript_1/1_Confidence_1.000_Length_1399_45	1	p3	(AGA)4	12	624	635
11796_Transcript_1/1_Confidence_1.000_Length_236_45	1	c	(TCT)4tcctcttctccttttgtccagacaaaga(GAAG)3	52	87	138
11817_Transcript_5/7_Confidence_0.500_Length_5029_45	1	p3	(CTG)4	12	4428	4439
11834_Transcript_1/1_Confidence_1.000_Length_537_45	1	p5	(AACAA)4	20	449	468
11841_Transcript_1/1_Confidence_1.000_Length_435_45	1	p4	(CATT)3	12	320	331
11843_Transcript_1/1_Confidence_1.000_Length_536_45	1	p3	(TCC)4	12	469	480
11856_Transcript_1/2_Confidence_1.000_Length_1089_45	1	p2	(AT)8	16	998	1013
11856_Transcript_2/2_Confidence_1.000_Length_1089_45	1	p2	(AT)8	16	998	1013
11876_Transcript_1/2_Confidence_1.000_Length_490_45	1	p3	(CAG)6	18	48	65
11876_Transcript_2/2_Confidence_1.000_Length_543_45	1	p3	(CAG)6	18	48	65
11880_Transcript_1/3_Confidence_0.600_Length_564_45	1	p4	(TAAA)3	12	167	178
11891_Transcript_1/1_Confidence_1.000_Length_501_45	1	p3	(CTT)4	12	291	302
11894_Transcript_1/1_Confidence_1.000_Length_1423_45	1	p2	(AG)11	22	1392	1413
1189_Transcript_1/5_Confidence_0.667_Length_1753_45	1	p4	(TGAA)3	12	410	421
11932_Transcript_1/4_Confidence_0.667_Length_1554_45	1	p4	(AATC)3	12	443	454
11932_Transcript_2/4_Confidence_0.667_Length_1798_45	1	p4	(AATC)3	12	443	454
11932_Transcript_4/4_Confidence_0.667_Length_1798_45	1	p4	(AATC)3	12	443	454
11933_Transcript_1/1_Confidence_1.000_Length_420_45	1	p4	(TAAA)3	12	323	334
1193_Transcript_1/1_Confidence_1.000_Length_1216_45	1	p3	(TTC)4	12	1174	1185
11941_Transcript_4/4_Confidence_0.643_Length_977_45	1	p3	(CTG)4	12	803	814
1194_Transcript_1/6_Confidence_0.154_Length_805_45	1	p4	(CGAT)4	16	49	64
1194_Transcript_2/6_Confidence_0.615_Length_2187_45	1	p4	(CGAT)4	16	49	64
1194_Transcript_3/6_Confidence_0.615_Length_2187_45	1	p4	(CGAT)4	16	49	64
1194_Transcript_4/6_Confidence_0.231_Length_1205_45	1	p4	(CGAT)4	16	49	64
1194_Transcript_5/6_Confidence_0.615_Length_2163_45	1	p4	(CGAT)4	16	49	64
1194_Transcript_6/6_Confidence_0.615_Length_2187_45	1	p4	(CGAT)4	16	49	64
11964_Transcript_1/1_Confidence_1.000_Length_627_45	1	p3	(GGA)4	12	324	335
11981_Transcript_1/1_Confidence_1.000_Length_1085_45	1	p3	(CAG)4	12	640	651
11995_Transcript_2/4_Confidence_0.667_Length_792_45	1	p6	(CATCAG)3	18	150	167
11995_Transcript_3/4_Confidence_0.667_Length_780_45	1	p6	(CATCAG)3	18	150	167
11995_Transcript_4/4_Confidence_0.667_Length_792_45	1	p6	(CATCAG)3	18	150	167
12002_Transcript_1/1_Confidence_1.000_Length_324_45	1	p2	(CT)6	12	201	212
12006_Transcript_1/1_Confidence_1.000_Length_468_45	1	p3	(GAC)4	12	304	315
12009_Transcript_1/1_Confidence_1.000_Length_499_45	1	p3	(TGC)4	12	310	321
1201_Transcript_1/1_Confidence_1.000_Length_1161_45	1	p3	(CTT)4	12	163	174
12037_Transcript_1/1_Confidence_1.000_Length_653_45	1	p4	(ATGA)3	12	252	263
12038_Transcript_1/1_Confidence_1.000_Length_391_45	1	p3	(CAC)5	15	346	360
12039_Transcript_1/1_Confidence_1.000_Length_1937_45	1	p3	(CTG)5	15	1681	1695
12048_Transcript_11/12_Confidence_0.220_Length_1344_45	1	p6	(TCACAT)3	18	433	450
12048_Transcript_12/12_Confidence_0.244_Length_1163_45	1	p6	(TCACAT)3	18	433	450
12048_Transcript_7/12_Confidence_0.244_Length_1392_45	1	p6	(TCACAT)3	18	433	450
1204_Transcript_1/2_Confidence_1.000_Length_3950_45	1	p4	(ATTC)3	12	1831	1842
1204_Transcript_1/2_Confidence_1.000_Length_3950_45	2	p5	(CTTCT)3	15	3424	3438
1204_Transcript_2/2_Confidence_1.000_Length_3790_45	1	p4	(ATTC)3	12	1831	1842
1204_Transcript_2/2_Confidence_1.000_Length_3790_45	2	p5	(CTTCT)3	15	3264	3278
1206_Transcript_1/1_Confidence_1.000_Length_275_45	1	p5	(CTCTC)6	30	20	49
1208_Transcript_1/2_Confidence_1.000_Length_813_45	1	p4	(AGAT)3	12	375	386
1208_Transcript_1/2_Confidence_1.000_Length_813_45	2	p3	(AGA)7	21	648	668
1208_Transcript_2/2_Confidence_1.000_Length_628_45	1	p4	(AGAT)3	12	190	201
1208_Transcript_2/2_Confidence_1.000_Length_628_45	2	p3	(AGA)7	21	463	483
12099_Transcript_2/2_Confidence_1.000_Length_2850_45	1	p3	(ACA)4	12	1354	1365
12106_Transcript_1/2_Confidence_1.000_Length_645_45	1	p4	(GGAT)3	12	317	328
12106_Transcript_2/2_Confidence_1.000_Length_616_45	1	p4	(GGAT)3	12	288	299
1210_Transcript_1/7_Confidence_0.176_Length_1492_45	1	p3	(AAG)9	27	30	56
1210_Transcript_2/7_Confidence_0.529_Length_1652_45	1	p3	(AGA)4	12	1181	1192
1210_Transcript_3/7_Confidence_0.529_Length_1673_45	1	p3	(AGA)4	12	1202	1213
1210_Transcript_4/7_Confidence_0.529_Length_1673_45	1	p3	(AGA)4	12	1202	1213
1210_Transcript_5/7_Confidence_0.471_Length_1673_45	1	p3	(AGA)4	12	1202	1213
1210_Transcript_6/7_Confidence_0.176_Length_1480_45	1	p3	(AAG)5	15	30	44
1210_Transcript_7/7_Confidence_0.529_Length_1673_45	1	p3	(AGA)4	12	1202	1213
12111_Transcript_2/2_Confidence_1.000_Length_275_45	1	p3	(ACA)6	18	44	61
1211_Transcript_1/3_Confidence_0.500_Length_1919_45	1	p3	(ACC)5	15	20	34
1211_Transcript_1/3_Confidence_0.500_Length_1919_45	2	p6	(GAGGTG)3	18	1503	1520
1211_Transcript_2/3_Confidence_0.500_Length_1142_45	1	p6	(GAGGTG)3	18	726	743
1211_Transcript_3/3_Confidence_0.667_Length_1919_45	1	p3	(ACC)5	15	20	34
1211_Transcript_3/3_Confidence_0.667_Length_1919_45	2	p6	(GAGGTG)3	18	1503	1520
12124_Transcript_1/1_Confidence_1.000_Length_275_45	1	p3	(CGG)4	12	220	231
12130_Transcript_1/1_Confidence_1.000_Length_314_45	1	p2	(CT)6	12	1	12
12131_Transcript_2/3_Confidence_0.600_Length_277_45	1	p6	(TGCTGT)3	18	228	245
12131_Transcript_3/3_Confidence_0.600_Length_277_45	1	p6	(TGCTGT)3	18	228	245
12132_Transcript_1/2_Confidence_1.000_Length_537_45	1	p2	(GA)10	20	239	258
12132_Transcript_2/2_Confidence_1.000_Length_346_45	1	c*	(GA)6(AGA)4*	21	239	259
12144_Transcript_1/1_Confidence_1.000_Length_1302_45	1	p4	(TTTG)3	12	1160	1171
1215_Transcript_1/2_Confidence_1.000_Length_2485_45	1	p3	(CAG)5	15	299	313
1215_Transcript_2/2_Confidence_1.000_Length_2348_45	1	p3	(CAG)5	15	162	176
12193_Transcript_1/3_Confidence_0.667_Length_1093_45	1	p3	(CGA)4	12	13	24
12193_Transcript_2/3_Confidence_0.667_Length_1078_45	1	p3	(CGA)4	12	13	24
12193_Transcript_3/3_Confidence_0.667_Length_1079_45	1	p3	(CGA)4	12	13	24
121_Transcript_1/4_Confidence_0.692_Length_647_45	1	p3	(TCA)4	12	472	483
121_Transcript_2/4_Confidence_0.692_Length_643_45	1	p3	(TCA)4	12	468	479
121_Transcript_3/4_Confidence_0.462_Length_398_45	1	p3	(TCA)5	15	220	234
121_Transcript_4/4_Confidence_0.462_Length_395_45	1	p3	(TCA)4	12	220	231
12213_Transcript_1/1_Confidence_1.000_Length_349_45	1	p4	(GATA)4	16	5	20
12214_Transcript_1/4_Confidence_0.600_Length_2641_45	1	p4	(TTTC)3	12	253	264
12214_Transcript_2/4_Confidence_0.700_Length_2790_45	1	p4	(TTTC)3	12	253	264
12214_Transcript_3/4_Confidence_0.600_Length_2641_45	1	p4	(TTTC)3	12	253	264
12214_Transcript_4/4_Confidence_0.600_Length_2641_45	1	p4	(TTTC)3	12	253	264
12216_Transcript_1/3_Confidence_0.667_Length_1037_45	1	p4	(TTGA)3	12	177	188
12216_Transcript_2/3_Confidence_0.333_Length_697_45	1	p4	(TTGA)3	12	177	188
12216_Transcript_3/3_Confidence_0.667_Length_1419_45	1	p4	(TTGA)3	12	177	188
12217_Transcript_1/1_Confidence_1.000_Length_225_45	1	p3	(TTC)4	12	148	159
12240_Transcript_1/1_Confidence_1.000_Length_336_45	1	p3	(GAT)5	15	291	305
12247_Transcript_1/5_Confidence_0.636_Length_1033_45	1	p3	(CCG)4	12	12	23
12247_Transcript_3/5_Confidence_0.636_Length_1033_45	1	p3	(CCG)4	12	12	23
12247_Transcript_4/5_Confidence_0.636_Length_1051_45	1	p3	(CCG)4	12	12	23
12247_Transcript_5/5_Confidence_0.636_Length_1033_45	1	p3	(CCG)4	12	12	23
12249_Transcript_1/1_Confidence_1.000_Length_239_45	1	p5	(CTGAA)3	15	60	74
12258_Transcript_2/4_Confidence_0.500_Length_1102_45	1	p4	(AAAG)3	12	829	840
12258_Transcript_3/4_Confidence_0.700_Length_1702_45	1	p4	(AAAG)3	12	829	840
12258_Transcript_4/4_Confidence_0.500_Length_1102_45	1	p4	(AAAG)3	12	829	840
12270_Transcript_1/4_Confidence_0.625_Length_1607_45	1	p5	(AATAA)3	15	82	96
12270_Transcript_1/4_Confidence_0.625_Length_1607_45	2	p3	(TAC)5	15	321	335
12270_Transcript_3/4_Confidence_0.375_Length_671_45	1	p5	(AATAA)3	15	82	96
12270_Transcript_3/4_Confidence_0.375_Length_671_45	2	p3	(TAC)5	15	321	335
12270_Transcript_4/4_Confidence_0.625_Length_1629_45	1	p5	(AATAA)3	15	82	96
12270_Transcript_4/4_Confidence_0.625_Length_1629_45	2	p3	(TAC)5	15	321	335
12285_Transcript_1/1_Confidence_1.000_Length_842_45	1	p4	(GGAG)3	12	251	262
12292_Transcript_1/1_Confidence_1.000_Length_497_45	1	c	(TCC)4cactgccccttctcactctcctctcttttttacgtggaaggagtgatcacacatcacaa(CCTCT)5	96	120	215
1231_Transcript_1/1_Confidence_1.000_Length_2850_45	1	p3	(TCC)4	12	2432	2443
12325_Transcript_4/10_Confidence_0.087_Length_222_45	1	p4	(ATTT)3	12	51	62
12326_Transcript_1/1_Confidence_1.000_Length_793_45	1	p3	(CTC)6	18	29	46
12332_Transcript_1/2_Confidence_1.000_Length_840_45	1	p5	(CTCCT)3	15	759	773
12332_Transcript_2/2_Confidence_1.000_Length_840_45	1	p5	(CTCCT)3	15	759	773
12335_Transcript_1/1_Confidence_1.000_Length_205_45	1	p4	(AGCT)4	16	138	153
1233_Transcript_1/1_Confidence_1.000_Length_743_45	1	c	(AT)9aataaaatataaaaaaatattgtgtttaaataaaatgaaatcagaaacccaagataatttctaaatctaagaaatagagaaaatatacgaacta(CTG)4	124	267	390
12342_Transcript_1/2_Confidence_1.000_Length_561_45	1	p4	(TCGC)3	12	548	559
1234_Transcript_1/5_Confidence_0.182_Length_888_45	1	p3	(CTC)6	18	815	832
1234_Transcript_2/5_Confidence_0.545_Length_2311_45	1	p5	(AAAAG)3	15	133	147
1234_Transcript_2/5_Confidence_0.545_Length_2311_45	2	p4	(AAGA)4	16	2113	2128
1234_Transcript_2/5_Confidence_0.545_Length_2311_45	3	p5	(ATCCA)4	20	2254	2273
1234_Transcript_3/5_Confidence_0.545_Length_2132_45	1	p5	(AAAAG)3	15	133	147
1234_Transcript_3/5_Confidence_0.545_Length_2132_45	2	p3	(CTC)6	18	2059	2076
1234_Transcript_4/5_Confidence_0.364_Length_2316_45	1	p4	(AAGA)4	16	2118	2133
1234_Transcript_4/5_Confidence_0.364_Length_2316_45	2	p5	(ATCCA)4	20	2259	2278
1234_Transcript_5/5_Confidence_0.545_Length_2311_45	1	p5	(AAAAG)3	15	133	147
1234_Transcript_5/5_Confidence_0.545_Length_2311_45	2	p4	(AAGA)4	16	2113	2128
1234_Transcript_5/5_Confidence_0.545_Length_2311_45	3	p5	(ATCCA)4	20	2254	2273
1235_Transcript_1/3_Confidence_0.667_Length_681_45	1	p3	(GCT)4	12	648	659
1235_Transcript_2/3_Confidence_0.667_Length_701_45	1	p3	(GCT)4	12	668	679
1235_Transcript_3/3_Confidence_0.667_Length_701_45	1	p3	(GCT)4	12	668	679
12363_Transcript_1/2_Confidence_1.000_Length_1682_45	1	c	(GAA)4gactctgccacagatgtggggcgaaaagatgacacctttgaggttccaaaaactcatagcagaggaa(AAG)4	91	985	1075
12363_Transcript_2/2_Confidence_1.000_Length_1735_45	1	c	(GAA)4gactctgccacagatgtggggcgaaaagatgacacctttgaggttccaaaaactcatagcagaggaa(AAG)4	91	985	1075
12364_Transcript_1/1_Confidence_1.000_Length_324_45	1	p3	(GCC)4	12	1	12
12371_Transcript_1/3_Confidence_0.778_Length_959_45	1	p3	(TCA)5	15	674	688
12371_Transcript_2/3_Confidence_0.556_Length_522_45	1	p4	(AAGA)3	12	124	135
12371_Transcript_2/3_Confidence_0.556_Length_522_45	2	p3	(TCA)5	15	237	251
12371_Transcript_3/3_Confidence_0.778_Length_959_45	1	p3	(TCA)5	15	674	688
12376_Transcript_1/1_Confidence_1.000_Length_317_45	1	p3	(ACC)4	12	202	213
1238_Transcript_1/1_Confidence_1.000_Length_1762_45	1	p4	(GATC)6	24	103	126
12390_Transcript_1/1_Confidence_1.000_Length_254_45	1	p3	(CTC)4	12	14	25
12392_Transcript_1/1_Confidence_1.000_Length_264_45	1	p3	(GAG)5	15	89	103
12399_Transcript_1/6_Confidence_0.667_Length_2237_45	1	p2	(GT)6	12	1654	1665
12399_Transcript_2/6_Confidence_0.600_Length_1928_45	1	p2	(GT)6	12	1345	1356
12399_Transcript_3/6_Confidence_0.667_Length_2313_45	1	p2	(GT)6	12	1730	1741
12399_Transcript_4/6_Confidence_0.667_Length_2138_45	1	p2	(GT)6	12	1639	1650
12399_Transcript_5/6_Confidence_0.667_Length_2225_45	1	p2	(GT)6	12	1642	1653
12399_Transcript_6/6_Confidence_0.667_Length_2222_45	1	p2	(GT)6	12	1639	1650
12402_Transcript_1/1_Confidence_1.000_Length_1155_45	1	p5	(TCGAT)3	15	28	42
1240_Transcript_1/1_Confidence_1.000_Length_3049_45	1	c	(GA)6g(GA)8	29	3	31
12411_Transcript_1/3_Confidence_0.667_Length_1843_45	1	p3	(ATC)4	12	1469	1480
12411_Transcript_2/3_Confidence_0.667_Length_1843_45	1	p3	(GTC)4	12	313	324
12411_Transcript_2/3_Confidence_0.667_Length_1843_45	2	p3	(ATC)4	12	1469	1480
12411_Transcript_3/3_Confidence_0.667_Length_1843_45	1	p3	(ATC)4	12	1469	1480
12415_Transcript_2/3_Confidence_0.571_Length_1185_45	1	p2	(TG)6	12	660	671
12415_Transcript_3/3_Confidence_0.714_Length_1185_45	1	p2	(TG)6	12	660	671
12447_Transcript_1/1_Confidence_1.000_Length_316_45	1	p3	(TCT)4	12	170	181
12449_Transcript_1/1_Confidence_1.000_Length_726_45	1	p3	(GGA)4	12	98	109
12458_Transcript_3/4_Confidence_0.375_Length_1445_45	1	p4	(AAAT)3	12	1221	1232
12471_Transcript_1/1_Confidence_1.000_Length_408_45	1	p4	(CAAT)3	12	21	32
12478_Transcript_1/1_Confidence_1.000_Length_577_45	1	p4	(ACCA)3	12	348	359
12479_Transcript_1/2_Confidence_1.000_Length_423_45	1	p5	(TGTTT)3	15	80	94
12479_Transcript_2/2_Confidence_1.000_Length_411_45	1	p5	(TGTTT)3	15	68	82
12481_Transcript_1/3_Confidence_0.429_Length_1636_45	1	p3	(GCT)5	15	1574	1588
12481_Transcript_2/3_Confidence_0.714_Length_1636_45	1	p3	(GCT)5	15	1574	1588
12481_Transcript_3/3_Confidence_0.714_Length_1607_45	1	p3	(GCT)5	15	1545	1559
1248_Transcript_1/3_Confidence_0.667_Length_1112_45	1	p3	(GAA)9	27	1069	1095
1248_Transcript_2/3_Confidence_0.667_Length_1029_45	1	p3	(GAA)9	27	986	1012
1248_Transcript_3/3_Confidence_0.667_Length_1029_45	1	p3	(GAA)9	27	986	1012
12490_Transcript_2/2_Confidence_1.000_Length_1216_45	1	p3	(CGA)4	12	1199	1210
12498_Transcript_1/2_Confidence_1.000_Length_3441_45	1	p3	(TGA)4	12	699	710
12498_Transcript_2/2_Confidence_1.000_Length_3369_45	1	p3	(TGA)4	12	699	710
12499_Transcript_1/1_Confidence_1.000_Length_1202_45	1	p3	(TTC)6	18	160	177
12506_Transcript_1/1_Confidence_1.000_Length_1213_45	1	c	(TC)9actca(CT)7	37	105	141
12509_Transcript_1/1_Confidence_1.000_Length_247_45	1	p5	(ATTTT)3	15	220	234
12518_Transcript_1/1_Confidence_1.000_Length_432_45	1	p4	(TTAT)4	16	365	380
12520_Transcript_2/3_Confidence_0.600_Length_438_45	1	p3	(CGC)5	15	325	339
12523_Transcript_1/1_Confidence_1.000_Length_2362_45	1	p3	(AGG)5	15	46	60
12524_Transcript_1/3_Confidence_0.714_Length_1731_45	1	c	(CAG)6(CAA)6	36	1403	1438
12524_Transcript_2/3_Confidence_0.714_Length_1651_45	1	c	(CAG)6(CAA)6	36	1323	1358
12524_Transcript_3/3_Confidence_0.714_Length_1651_45	1	c	(CAG)6(CAA)6	36	1323	1358
12530_Transcript_1/1_Confidence_1.000_Length_334_45	1	p3	(CAG)9	27	202	228
12534_Transcript_1/3_Confidence_0.750_Length_2104_45	1	p3	(TGT)4	12	362	373
12534_Transcript_2/3_Confidence_0.750_Length_2412_45	1	p3	(TGT)4	12	362	373
12534_Transcript_3/3_Confidence_0.750_Length_2492_45	1	p3	(TGT)4	12	362	373
1253_Transcript_10/10_Confidence_0.567_Length_4027_45	1	p4	(CCAT)4	16	1290	1305
1253_Transcript_2/10_Confidence_0.567_Length_4027_45	1	p4	(CCAT)4	16	1290	1305
1253_Transcript_4/10_Confidence_0.600_Length_4027_45	1	p4	(CCAT)4	16	1290	1305
1253_Transcript_5/10_Confidence_0.467_Length_2480_45	1	p4	(CCAT)4	16	1290	1305
1253_Transcript_6/10_Confidence_0.567_Length_4027_45	1	p4	(CCAT)4	16	1290	1305
1253_Transcript_7/10_Confidence_0.500_Length_3309_45	1	p4	(CCAT)4	16	1290	1305
1253_Transcript_8/10_Confidence_0.533_Length_4051_45	1	p4	(CCAT)4	16	1290	1305
1253_Transcript_9/10_Confidence_0.400_Length_3839_45	1	p4	(CCAT)4	16	1102	1117
12549_Transcript_1/1_Confidence_1.000_Length_321_45	1	p3	(GAA)4	12	308	319
12577_Transcript_1/1_Confidence_1.000_Length_405_45	1	p3	(CGG)5	15	311	325
1257_Transcript_3/5_Confidence_0.625_Length_1110_45	1	p5	(TTTTC)3	15	913	927
1257_Transcript_4/5_Confidence_0.375_Length_789_45	1	p5	(TTTTC)3	15	592	606
1257_Transcript_5/5_Confidence_0.625_Length_1110_45	1	p5	(TTTTC)3	15	913	927
12581_Transcript_1/2_Confidence_1.000_Length_1062_45	1	p3	(GTT)4	12	386	397
12581_Transcript_1/2_Confidence_1.000_Length_1062_45	2	p3	(ATG)4	12	814	825
12581_Transcript_2/2_Confidence_1.000_Length_1123_45	1	p3	(GTT)4	12	386	397
12581_Transcript_2/2_Confidence_1.000_Length_1123_45	2	p3	(ATG)4	12	814	825
1258_Transcript_1/2_Confidence_1.000_Length_1722_45	1	p6	(ATGATC)3	18	1426	1443
1258_Transcript_2/2_Confidence_1.000_Length_1653_45	1	p6	(ATGATC)3	18	1357	1374
12593_Transcript_1/1_Confidence_1.000_Length_1421_45	1	p4	(CCTC)3	12	14	25
1259_Transcript_1/3_Confidence_0.667_Length_1578_45	1	p3	(TCC)4	12	991	1002
1259_Transcript_2/3_Confidence_0.667_Length_1579_45	1	p3	(TCC)4	12	992	1003
1259_Transcript_3/3_Confidence_0.667_Length_1579_45	1	p3	(TCC)4	12	992	1003
12618_Transcript_1/1_Confidence_1.000_Length_617_45	1	p4	(GATG)3	12	449	460
12624_Transcript_1/2_Confidence_1.000_Length_1136_45	1	p3	(AGA)4	12	189	200
12628_Transcript_1/1_Confidence_1.000_Length_320_45	1	p3	(CTC)4	12	48	59
12633_Transcript_1/1_Confidence_1.000_Length_327_45	1	p3	(GGA)5	15	246	260
12640_Transcript_1/1_Confidence_1.000_Length_269_45	1	p3	(GAA)4	12	33	44
12649_Transcript_2/3_Confidence_0.500_Length_929_45	1	c	(AG)6gaggaatccgacgac(GGA)4	39	754	792
12649_Transcript_3/3_Confidence_0.750_Length_852_45	1	c	(AG)6gaggaatccgacgac(GGA)4	39	677	715
1265_Transcript_1/2_Confidence_1.000_Length_1593_45	1	p3	(CGT)4	12	323	334
1265_Transcript_2/2_Confidence_1.000_Length_1566_45	1	p3	(CGT)4	12	323	334
12663_Transcript_1/1_Confidence_1.000_Length_870_45	1	p3	(TTG)4	12	811	822
12673_Transcript_1/1_Confidence_1.000_Length_268_45	1	p6	(GCCAAG)3	18	33	50
12674_Transcript_1/4_Confidence_0.667_Length_2938_45	1	p6	(GATGAA)3	18	1525	1542
12674_Transcript_2/4_Confidence_0.667_Length_2845_45	1	p6	(GATGAA)3	18	1432	1449
12674_Transcript_3/4_Confidence_0.667_Length_2948_45	1	p6	(GATGAA)3	18	1537	1554
12674_Transcript_4/4_Confidence_0.667_Length_2950_45	1	p6	(GATGAA)3	18	1537	1554
1267_Transcript_1/2_Confidence_1.000_Length_1839_45	1	p3	(CCA)4	12	1467	1478
1267_Transcript_2/2_Confidence_1.000_Length_638_45	1	p3	(CCA)4	12	266	277
12683_Transcript_1/1_Confidence_1.000_Length_407_45	1	c	(AAC)5gcctcttttctccccccaaacccaccaaaaccaacagagcaagcagaagaggaagcaaagctcaccagatccagccaactacaatggaaaaa(AG)6	119	160	278
12683_Transcript_1/1_Confidence_1.000_Length_407_45	2	p4	(GGAG)3	12	394	405
1269_Transcript_1/2_Confidence_1.000_Length_8494_45	1	p3	(TGA)6	18	3807	3824
1269_Transcript_2/2_Confidence_1.000_Length_8507_45	1	p3	(TGA)6	18	3807	3824
12700_Transcript_1/3_Confidence_0.750_Length_1076_45	1	p4	(ATCA)4	16	131	146
12700_Transcript_2/3_Confidence_0.750_Length_1020_45	1	p4	(ATCA)4	16	131	146
12700_Transcript_3/3_Confidence_0.750_Length_1162_45	1	p4	(ATCA)4	16	131	146
1272_Transcript_1/4_Confidence_0.727_Length_3589_45	1	p6	(GAAGCA)3	18	479	496
1272_Transcript_2/4_Confidence_0.727_Length_3601_45	1	p6	(GAAGCA)3	18	479	496
1272_Transcript_3/4_Confidence_0.727_Length_3580_45	1	p6	(GAAGCA)3	18	479	496
1272_Transcript_4/4_Confidence_0.727_Length_3592_45	1	p6	(GAAGCA)3	18	479	496
12740_Transcript_1/1_Confidence_1.000_Length_452_45	1	p3	(AGA)4	12	371	382
1274_Transcript_1/1_Confidence_1.000_Length_396_45	1	p4	(CAAT)3	12	359	370
12750_Transcript_1/1_Confidence_1.000_Length_340_45	1	p5	(AAACG)3	15	44	58
1275_Transcript_1/4_Confidence_0.444_Length_1248_45	1	p3	(CAA)6	18	489	506
1275_Transcript_2/4_Confidence_0.667_Length_1375_45	1	p3	(CAA)6	18	616	633
1275_Transcript_3/4_Confidence_0.556_Length_1375_45	1	p3	(CAA)6	18	616	633
1275_Transcript_4/4_Confidence_0.556_Length_1375_45	1	p3	(CAA)6	18	616	633
12776_Transcript_1/1_Confidence_1.000_Length_2459_45	1	p3	(TCA)4	12	1583	1594
1277_Transcript_1/2_Confidence_1.000_Length_1584_45	1	p3	(CAT)4	12	522	533
1277_Transcript_2/2_Confidence_1.000_Length_1578_45	1	p3	(CAT)4	12	522	533
1278_Transcript_13/14_Confidence_0.308_Length_2652_45	1	p3	(TCG)4	12	208	219
1278_Transcript_6/14_Confidence_0.333_Length_2982_45	1	p4	(AAAT)3	12	2941	2952
1278_Transcript_9/14_Confidence_0.231_Length_2460_45	1	p3	(GCT)4	12	2422	2433
12791_Transcript_1/1_Confidence_1.000_Length_299_45	1	p4	(CTTT)3	12	133	144
12809_Transcript_1/1_Confidence_1.000_Length_267_45	1	p4	(TTTG)3	12	187	198
12810_Transcript_1/1_Confidence_1.000_Length_871_45	1	c	(CCT)5ccgaccccctcggagtcctccagatcctgtgggaagctctccaactcccggctaaggccggcgctttcttcctccct(CTC)4	104	104	207
1281_Transcript_1/3_Confidence_0.600_Length_972_45	1	p3	(AGG)4	12	113	124
1281_Transcript_2/3_Confidence_0.600_Length_864_45	1	p3	(TCA)4	12	720	731
1282_Transcript_1/3_Confidence_0.778_Length_1184_45	1	p3	(GCT)4	12	671	682
1282_Transcript_2/3_Confidence_0.778_Length_1200_45	1	p3	(GCT)4	12	675	686
1282_Transcript_3/3_Confidence_0.778_Length_1188_45	1	p3	(GCT)4	12	675	686
12846_Transcript_1/1_Confidence_1.000_Length_274_45	1	p3	(CTC)4	12	56	67
12847_Transcript_1/1_Confidence_1.000_Length_921_45	1	c	(TCT)4tgcttgttgccgaaccaagattccacacctgatccgatcaaaaatctaattgatcttacagattcggt(TTC)6	98	665	762
12868_Transcript_1/1_Confidence_1.000_Length_1018_45	1	p3	(GAG)6	18	187	204
1286_Transcript_1/2_Confidence_1.000_Length_1369_45	1	c	(GCG)4gcagactctcccagagtggatctcagaagacgaagtggtgagaagcgactcgtagaggagggga(GGC)4	88	1253	1340
1286_Transcript_2/2_Confidence_1.000_Length_1357_45	1	c	(GCG)4gcagactctcccagagtggatctcagaagacgaagtggtgagaagcgactcgtagaggagggga(GGC)4	88	1241	1328
1287_Transcript_1/2_Confidence_1.000_Length_381_45	1	p4	(GATC)3	12	370	381
1287_Transcript_2/2_Confidence_1.000_Length_358_45	1	p4	(GATC)3	12	347	358
12887_Transcript_2/3_Confidence_0.400_Length_1695_45	1	p4	(ATCG)4	16	2	17
12889_Transcript_1/5_Confidence_0.615_Length_1657_45	1	p3	(CCG)4	12	36	47
12889_Transcript_2/5_Confidence_0.615_Length_1680_45	1	p3	(CCG)4	12	36	47
12889_Transcript_3/5_Confidence_0.692_Length_1680_45	1	p3	(CCG)4	12	36	47
12889_Transcript_4/5_Confidence_0.385_Length_1631_45	1	p3	(CCG)4	12	36	47
12889_Transcript_5/5_Confidence_0.692_Length_1680_45	1	p3	(CCG)4	12	36	47
12897_Transcript_1/1_Confidence_1.000_Length_1864_45	1	p3	(AAG)4	12	733	744
12902_Transcript_1/1_Confidence_1.000_Length_469_45	1	p2	(CT)7	14	28	41
12906_Transcript_1/2_Confidence_1.000_Length_434_45	1	p2	(CT)6	12	1	12
12906_Transcript_2/2_Confidence_1.000_Length_435_45	1	c	(CT)6ccagggaaaagagagaaagaaaaggaaatcgtgagcttcgcaaaaactatgcagatggtaaagaagagcatgaagt(AGG)4	100	1	100
1290_Transcript_1/10_Confidence_0.676_Length_2783_45	1	p4	(ATTA)3	12	2767	2778
1290_Transcript_10/10_Confidence_0.618_Length_2783_45	1	p4	(ATTA)3	12	2767	2778
1290_Transcript_2/10_Confidence_0.618_Length_2740_45	1	p4	(ATTA)3	12	2724	2735
1290_Transcript_3/10_Confidence_0.618_Length_2782_45	1	p4	(ATTA)3	12	2766	2777
1290_Transcript_4/10_Confidence_0.618_Length_2774_45	1	p4	(ATTA)3	12	2758	2769
1290_Transcript_5/10_Confidence_0.618_Length_2713_45	1	p4	(ATTA)3	12	2697	2708
1290_Transcript_6/10_Confidence_0.618_Length_2783_45	1	p4	(ATTA)3	12	2767	2778
1290_Transcript_7/10_Confidence_0.529_Length_2378_45	1	p4	(ATTA)3	12	2362	2373
1290_Transcript_8/10_Confidence_0.618_Length_2782_45	1	p4	(ATTA)3	12	2766	2777
1290_Transcript_9/10_Confidence_0.618_Length_2787_45	1	p4	(ATTA)3	12	2771	2782
1291_Transcript_1/1_Confidence_1.000_Length_228_45	1	p3	(TTG)4	12	192	203
1292_Transcript_1/5_Confidence_0.765_Length_1414_45	1	p3	(GGA)4	12	845	856
1292_Transcript_2/5_Confidence_0.647_Length_1414_45	1	p3	(GGA)4	12	845	856
1292_Transcript_3/5_Confidence_0.765_Length_1414_45	1	p3	(GGA)4	12	845	856
1292_Transcript_4/5_Confidence_0.765_Length_1414_45	1	p3	(GGA)4	12	845	856
1292_Transcript_5/5_Confidence_0.765_Length_1414_45	1	p3	(GGA)4	12	845	856
12944_Transcript_1/1_Confidence_1.000_Length_666_45	1	p3	(TCC)5	15	498	512
12954_Transcript_1/1_Confidence_1.000_Length_673_45	1	p4	(GTTT)3	12	601	612
1296_Transcript_2/5_Confidence_0.692_Length_1081_45	1	p3	(CTA)4	12	930	941
1296_Transcript_3/5_Confidence_0.692_Length_946_45	1	p3	(CTA)4	12	796	807
1296_Transcript_4/5_Confidence_0.538_Length_947_45	1	p3	(CTA)4	12	796	807
1296_Transcript_5/5_Confidence_0.692_Length_947_45	1	p3	(CTA)4	12	796	807
12973_Transcript_1/1_Confidence_1.000_Length_835_45	1	p3	(GAG)6	18	765	782
12982_Transcript_1/2_Confidence_1.000_Length_1592_45	1	p3	(GTC)4	12	293	304
12982_Transcript_2/2_Confidence_1.000_Length_1592_45	1	p3	(GTC)4	12	293	304
1298_Transcript_1/2_Confidence_1.000_Length_2973_45	1	p3	(TGC)4	12	2082	2093
1298_Transcript_2/2_Confidence_1.000_Length_2195_45	1	p3	(TGC)4	12	1304	1315
129_Transcript_2/2_Confidence_1.000_Length_4986_45	1	p2	(CT)10	20	4041	4060
13025_Transcript_1/3_Confidence_0.714_Length_681_45	1	p2	(TA)12	24	535	558
13025_Transcript_2/3_Confidence_0.714_Length_812_45	1	p2	(TA)12	24	666	689
13025_Transcript_3/3_Confidence_0.714_Length_812_45	1	p2	(TA)12	24	666	689
1302_Transcript_2/5_Confidence_0.500_Length_544_45	1	p2	(AT)6	12	421	432
1302_Transcript_5/5_Confidence_0.357_Length_544_45	1	p2	(AT)6	12	421	432
13034_Transcript_2/3_Confidence_0.600_Length_571_45	1	p3	(CAT)5	15	528	542
13049_Transcript_1/1_Confidence_1.000_Length_246_45	1	p3	(GAA)4	12	53	64
13050_Transcript_1/2_Confidence_1.000_Length_526_45	1	p3	(GCC)4	12	329	340
13050_Transcript_2/2_Confidence_1.000_Length_370_45	1	p3	(GCC)4	12	329	340
13051_Transcript_1/1_Confidence_1.000_Length_1476_45	1	p4	(AAAG)3	12	227	238
13054_Transcript_1/1_Confidence_1.000_Length_631_45	1	p3	(CAG)7	21	362	382
1305_Transcript_1/2_Confidence_1.000_Length_2459_45	1	p2	(TC)9	18	2390	2407
1305_Transcript_2/2_Confidence_1.000_Length_2451_45	1	p2	(TC)9	18	2382	2399
13064_Transcript_3/4_Confidence_0.500_Length_1039_45	1	p2	(TA)9	18	395	412
13074_Transcript_1/2_Confidence_1.000_Length_1591_45	1	p4	(TTTG)3	12	1563	1574
13074_Transcript_2/2_Confidence_1.000_Length_1588_45	1	p4	(TTTG)3	12	1560	1571
13079_Transcript_1/2_Confidence_1.000_Length_852_45	1	p3	(GAG)4	12	841	852
13079_Transcript_2/2_Confidence_1.000_Length_848_45	1	p3	(GAG)4	12	837	848
13116_Transcript_2/5_Confidence_0.600_Length_459_45	1	p2	(GA)6	12	349	360
1311_Transcript_1/2_Confidence_1.000_Length_3585_45	1	p4	(ATAG)3	12	78	89
1311_Transcript_1/2_Confidence_1.000_Length_3585_45	2	p3	(GCA)4	12	1690	1701
1311_Transcript_2/2_Confidence_1.000_Length_3585_45	1	p3	(GCA)4	12	1690	1701
13129_Transcript_1/2_Confidence_1.000_Length_1665_45	1	c	(TCT)5tcctgcttcgcctccccgtcccactccgatcgctatagaaacgctatccgccctcacgcgctcctccgctca(CGCTTC)3	105	18	122
13135_Transcript_1/3_Confidence_0.750_Length_1885_45	1	p4	(AAAT)4	16	7	22
13135_Transcript_2/3_Confidence_0.833_Length_1888_45	1	p4	(AAAT)4	16	7	22
13135_Transcript_3/3_Confidence_0.750_Length_1886_45	1	p4	(AAAT)4	16	7	22
13137_Transcript_1/1_Confidence_1.000_Length_223_45	1	p4	(CAAA)3	12	177	188
1313_Transcript_2/3_Confidence_0.667_Length_1226_45	1	p4	(TTTA)3	12	21	32
1313_Transcript_3/3_Confidence_0.667_Length_1226_45	1	p4	(TTTA)3	12	21	32
13146_Transcript_1/1_Confidence_1.000_Length_690_45	1	p4	(TAAT)3	12	42	53
13146_Transcript_1/1_Confidence_1.000_Length_690_45	2	p3	(ACT)4	12	169	180
1314_Transcript_1/1_Confidence_1.000_Length_754_45	1	p3	(GGA)4	12	652	663
13155_Transcript_1/2_Confidence_1.000_Length_950_45	1	p4	(AAGA)3	12	786	797
13155_Transcript_2/2_Confidence_1.000_Length_950_45	1	p4	(AAGA)3	12	786	797
13162_Transcript_1/1_Confidence_1.000_Length_335_45	1	p3	(GCA)5	15	193	207
13167_Transcript_3/3_Confidence_0.667_Length_1362_45	1	p4	(TTTC)3	12	567	578
13177_Transcript_1/2_Confidence_1.000_Length_286_45	1	p4	(ATTT)3	12	39	50
13177_Transcript_2/2_Confidence_1.000_Length_390_45	1	p4	(ATTT)3	12	39	50
1319_Transcript_1/2_Confidence_1.000_Length_621_45	1	p2	(CT)6	12	594	605
1319_Transcript_2/2_Confidence_1.000_Length_555_45	1	p2	(CT)6	12	528	539
13212_Transcript_1/1_Confidence_1.000_Length_210_45	1	p6	(TGCTCT)3	18	186	203
13217_Transcript_1/3_Confidence_0.600_Length_1362_45	1	p4	(AATA)5	20	1224	1243
13217_Transcript_2/3_Confidence_0.600_Length_1343_45	1	p4	(AATA)3	12	1224	1235
13224_Transcript_1/1_Confidence_1.000_Length_305_45	1	p4	(GAAG)3	12	45	56
13228_Transcript_1/9_Confidence_0.381_Length_1083_45	1	p3	(TTG)4	12	258	269
13228_Transcript_3/9_Confidence_0.619_Length_1461_45	1	p3	(TTG)4	12	548	559
13228_Transcript_4/9_Confidence_0.571_Length_1470_45	1	p3	(TTG)4	12	548	559
13228_Transcript_5/9_Confidence_0.571_Length_1623_45	1	p3	(TTG)4	12	798	809
13228_Transcript_6/9_Confidence_0.571_Length_1627_45	1	p3	(TTG)4	12	802	813
13228_Transcript_7/9_Confidence_0.571_Length_1578_45	1	p3	(TTG)4	12	753	764
13228_Transcript_8/9_Confidence_0.571_Length_1499_45	1	p3	(TTG)4	12	674	685
13228_Transcript_9/9_Confidence_0.571_Length_1373_45	1	p3	(TTG)4	12	548	559
13230_Transcript_1/1_Confidence_1.000_Length_856_45	1	p2	(AG)7	14	820	833
13234_Transcript_1/1_Confidence_1.000_Length_2369_45	1	p4	(TTTC)3	12	1426	1437
13234_Transcript_1/1_Confidence_1.000_Length_2369_45	2	p4	(AACA)3	12	1644	1655
13241_Transcript_1/1_Confidence_1.000_Length_672_45	1	p6	(CAGCAA)3	18	212	229
13268_Transcript_1/1_Confidence_1.000_Length_508_45	1	p3	(TCC)4	12	31	42
1326_Transcript_1/7_Confidence_0.611_Length_4322_45	1	p4	(CAAG)3	12	154	165
1326_Transcript_2/7_Confidence_0.556_Length_3421_45	1	p4	(CAAG)3	12	154	165
1326_Transcript_3/7_Confidence_0.556_Length_3415_45	1	p4	(CAAG)3	12	154	165
1326_Transcript_4/7_Confidence_0.611_Length_4220_45	1	p4	(CAAG)3	12	154	165
1326_Transcript_4/7_Confidence_0.611_Length_4220_45	2	p3	(TGC)4	12	2000	2011
1326_Transcript_5/7_Confidence_0.611_Length_4217_45	1	p4	(CAAG)3	12	154	165
1326_Transcript_7/7_Confidence_0.611_Length_4220_45	1	p4	(CAAG)3	12	154	165
13270_Transcript_1/1_Confidence_1.000_Length_224_45	1	p3	(TTA)4	12	106	117
1328_Transcript_4/10_Confidence_0.071_Length_1942_45	1	p4	(AAAT)3	12	30	41
1328_Transcript_9/10_Confidence_0.214_Length_2066_45	1	p4	(AAAT)3	12	30	41
13296_Transcript_1/2_Confidence_1.000_Length_562_45	1	p2	(AG)7	14	287	300
13296_Transcript_2/2_Confidence_1.000_Length_558_45	1	p2	(AG)7	14	283	296
13297_Transcript_1/1_Confidence_1.000_Length_925_45	1	p2	(CT)12	24	901	924
13298_Transcript_3/4_Confidence_0.500_Length_1672_45	1	p3	(AGT)4	12	1013	1024
13298_Transcript_4/4_Confidence_0.500_Length_1672_45	1	p3	(AGT)4	12	1013	1024
1329_Transcript_1/2_Confidence_1.000_Length_1165_45	1	p3	(AGC)4	12	823	834
1329_Transcript_2/2_Confidence_1.000_Length_1162_45	1	p3	(AGC)4	12	820	831
132_Transcript_2/8_Confidence_0.412_Length_1305_45	1	p3	(TCT)4	12	42	53
132_Transcript_3/8_Confidence_0.471_Length_1816_45	1	p3	(TCT)4	12	42	53
132_Transcript_5/8_Confidence_0.412_Length_1752_45	1	p3	(TCT)4	12	42	53
132_Transcript_6/8_Confidence_0.412_Length_1247_45	1	p3	(TCT)4	12	42	53
132_Transcript_8/8_Confidence_0.412_Length_1752_45	1	p3	(TCT)4	12	42	53
13326_Transcript_1/1_Confidence_1.000_Length_281_45	1	p3	(AAT)5	15	217	231
13335_Transcript_1/1_Confidence_1.000_Length_400_45	1	p3	(GGA)8	24	112	135
1333_Transcript_1/4_Confidence_0.625_Length_2855_45	1	p3	(CCT)4	12	262	273
1333_Transcript_2/4_Confidence_0.625_Length_2837_45	1	p3	(CCT)4	12	262	273
1333_Transcript_3/4_Confidence_0.500_Length_2835_45	1	p3	(CCT)4	12	262	273
1333_Transcript_4/4_Confidence_0.625_Length_2855_45	1	p3	(CCT)4	12	262	273
13343_Transcript_1/1_Confidence_1.000_Length_591_45	1	p3	(GAC)6	18	25	42
1336_Transcript_1/3_Confidence_0.429_Length_354_45	1	p3	(CGG)4	12	302	313
1336_Transcript_2/3_Confidence_0.571_Length_577_45	1	p3	(CGG)4	12	525	536
1336_Transcript_3/3_Confidence_0.714_Length_577_45	1	p3	(CGG)4	12	525	536
13370_Transcript_3/4_Confidence_0.500_Length_1817_45	1	p4	(AAAG)4	16	279	294
13379_Transcript_1/1_Confidence_1.000_Length_272_45	1	p3	(CGT)6	18	22	39
133_Transcript_1/2_Confidence_1.000_Length_2704_45	1	p4	(TGTT)3	12	2416	2427
133_Transcript_2/2_Confidence_1.000_Length_2704_45	1	p4	(TGTT)3	12	2416	2427
13401_Transcript_1/3_Confidence_0.714_Length_6843_45	1	p3	(TGA)4	12	6772	6783
13401_Transcript_2/3_Confidence_0.714_Length_6843_45	1	p3	(TGA)4	12	6772	6783
13401_Transcript_3/3_Confidence_0.714_Length_6843_45	1	p3	(TGA)4	12	6772	6783
13404_Transcript_1/1_Confidence_1.000_Length_492_45	1	p3	(AGA)4	12	354	365
1340_Transcript_1/2_Confidence_1.000_Length_929_45	1	p2	(GA)8	16	44	59
1340_Transcript_2/2_Confidence_1.000_Length_996_45	1	p2	(GA)8	16	44	59
13417_Transcript_1/1_Confidence_1.000_Length_926_45	1	p3	(TTA)4	12	813	824
13430_Transcript_6/7_Confidence_0.200_Length_1597_45	1	p4	(GAAT)3	12	1256	1267
13430_Transcript_7/7_Confidence_0.233_Length_1359_45	1	p4	(GAAT)3	12	1018	1029
13431_Transcript_1/1_Confidence_1.000_Length_306_45	1	p4	(TACG)4	16	178	193
13433_Transcript_1/1_Confidence_1.000_Length_919_45	1	p5	(GCCTC)3	15	355	369
13434_Transcript_1/1_Confidence_1.000_Length_858_45	1	p3	(GTA)4	12	28	39
13446_Transcript_1/1_Confidence_1.000_Length_223_45	1	p3	(CGC)5	15	116	130
13451_Transcript_1/2_Confidence_1.000_Length_1447_45	1	p5	(TGCAT)3	15	340	354
13451_Transcript_2/2_Confidence_1.000_Length_1403_45	1	p5	(TGCAT)3	15	296	310
1345_Transcript_2/6_Confidence_0.600_Length_2361_45	1	p3	(TGA)4	12	343	354
1345_Transcript_3/6_Confidence_0.667_Length_2259_45	1	p3	(TGA)4	12	343	354
1345_Transcript_5/6_Confidence_0.667_Length_2259_45	1	p3	(TGA)4	12	343	354
1345_Transcript_6/6_Confidence_0.667_Length_2259_45	1	p3	(TGA)4	12	343	354
13460_Transcript_1/1_Confidence_1.000_Length_306_45	1	c	(AAG)5(AGG)4	27	240	266
13471_Transcript_1/1_Confidence_1.000_Length_267_45	1	p2	(AG)10	20	210	229
13479_Transcript_1/2_Confidence_1.000_Length_613_45	1	p3	(GAG)4	12	122	133
13488_Transcript_1/1_Confidence_1.000_Length_269_45	1	p4	(CATC)3	12	5	16
1349_Transcript_1/2_Confidence_1.000_Length_3233_45	1	p3	(TGA)4	12	1163	1174
1349_Transcript_1/2_Confidence_1.000_Length_3233_45	2	p4	(CTTG)3	12	1620	1631
1349_Transcript_1/2_Confidence_1.000_Length_3233_45	3	p3	(CTG)4	12	2395	2406
1349_Transcript_1/2_Confidence_1.000_Length_3233_45	4	p4	(TATG)3	12	3183	3194
1349_Transcript_2/2_Confidence_1.000_Length_3233_45	1	p3	(TGA)4	12	1163	1174
1349_Transcript_2/2_Confidence_1.000_Length_3233_45	2	p4	(CTTG)3	12	1620	1631
1349_Transcript_2/2_Confidence_1.000_Length_3233_45	3	p3	(CTG)4	12	2395	2406
1349_Transcript_2/2_Confidence_1.000_Length_3233_45	4	p4	(TATG)3	12	3183	3194
13505_Transcript_1/1_Confidence_1.000_Length_1746_45	1	p2	(GA)11	22	1712	1733
13515_Transcript_1/1_Confidence_1.000_Length_210_45	1	p3	(TTC)4	12	1	12
13520_Transcript_1/2_Confidence_1.000_Length_482_45	1	p2	(GA)6	12	349	360
13520_Transcript_2/2_Confidence_1.000_Length_412_45	1	p2	(GA)7	14	365	378
1352_Transcript_1/1_Confidence_1.000_Length_5081_45	1	p3	(CAT)4	12	2949	2960
13532_Transcript_1/1_Confidence_1.000_Length_482_45	1	p3	(GTC)6	18	120	137
13534_Transcript_1/2_Confidence_1.000_Length_1000_45	1	p4	(TTTG)3	12	957	968
13540_Transcript_1/1_Confidence_1.000_Length_286_45	1	p2	(TG)7	14	269	282
13541_Transcript_1/2_Confidence_1.000_Length_306_45	1	c	(GAAA)5catctgcttgctgttatttttctgaaggtgacttttgatggtttggtgctcaaagcgtgatgaga(GATC)3	97	29	125
13541_Transcript_2/2_Confidence_1.000_Length_302_45	1	c	(GAAA)4catctgcttgctgttatttttctgaaggtgacttttgatggtttggtgctcaaagcgtgatgaga(GATC)3	93	29	121
1354_Transcript_1/2_Confidence_1.000_Length_4300_45	1	p6	(TGGTGA)3	18	4152	4169
1354_Transcript_2/2_Confidence_1.000_Length_267_45	1	p6	(TGGTGA)3	18	119	136
13552_Transcript_1/1_Confidence_1.000_Length_309_45	1	p3	(ATC)4	12	195	206
13557_Transcript_1/3_Confidence_0.600_Length_711_45	1	p3	(TGA)4	12	56	67
13557_Transcript_2/3_Confidence_0.400_Length_251_45	1	p3	(TGA)4	12	56	67
13557_Transcript_3/3_Confidence_0.600_Length_926_45	1	p3	(TGA)4	12	56	67
13566_Transcript_1/2_Confidence_1.000_Length_337_45	1	p3	(GAA)4	12	223	234
13566_Transcript_2/2_Confidence_1.000_Length_289_45	1	p3	(GAA)4	12	223	234
13578_Transcript_1/2_Confidence_1.000_Length_3115_45	1	p3	(TCT)4	12	239	250
13578_Transcript_2/2_Confidence_1.000_Length_3144_45	1	p3	(TCT)4	12	239	250
13591_Transcript_2/5_Confidence_0.583_Length_944_45	1	p6	(CAAAAA)3	18	820	837
13611_Transcript_1/2_Confidence_1.000_Length_1570_45	1	p4	(TATG)3	12	1516	1527
13611_Transcript_2/2_Confidence_1.000_Length_1570_45	1	p4	(TATG)3	12	1516	1527
13641_Transcript_1/1_Confidence_1.000_Length_2065_45	1	p2	(AT)11	22	1811	1832
13646_Transcript_1/1_Confidence_1.000_Length_1788_45	1	p5	(ATAGG)3	15	85	99
13653_Transcript_1/1_Confidence_1.000_Length_444_45	1	p3	(ATT)5	15	159	173
1365_Transcript_1/2_Confidence_1.000_Length_2082_45	1	p3	(CCA)4	12	1800	1811
1365_Transcript_2/2_Confidence_1.000_Length_2082_45	1	p3	(CCA)4	12	1800	1811
13661_Transcript_1/7_Confidence_0.625_Length_2787_45	1	p3	(GAG)4	12	454	465
13673_Transcript_1/1_Confidence_1.000_Length_622_45	1	p3	(TCG)4	12	4	15
13677_Transcript_2/3_Confidence_0.600_Length_612_45	1	p4	(AAAT)3	12	67	78
13681_Transcript_1/2_Confidence_1.000_Length_254_45	1	p4	(TATT)3	12	23	34
13681_Transcript_2/2_Confidence_1.000_Length_262_45	1	p4	(TATT)3	12	23	34
13701_Transcript_2/6_Confidence_0.643_Length_3053_45	1	p2	(GA)7	14	2987	3000
13701_Transcript_3/6_Confidence_0.643_Length_3053_45	1	p2	(GA)7	14	2987	3000
13701_Transcript_4/6_Confidence_0.643_Length_3053_45	1	p2	(GA)7	14	2987	3000
13701_Transcript_5/6_Confidence_0.286_Length_1261_45	1	p2	(GA)7	14	1195	1208
13701_Transcript_6/6_Confidence_0.643_Length_3053_45	1	p2	(GA)7	14	2987	3000
13707_Transcript_1/2_Confidence_1.000_Length_1722_45	1	p3	(CAT)4	12	985	996
13707_Transcript_2/2_Confidence_1.000_Length_1722_45	1	p3	(CAT)4	12	985	996
13709_Transcript_1/2_Confidence_1.000_Length_811_45	1	p3	(CAG)5	15	411	425
13709_Transcript_2/2_Confidence_1.000_Length_811_45	1	p3	(CAG)5	15	411	425
1371_Transcript_1/3_Confidence_0.750_Length_2987_45	1	p3	(TGA)4	12	1074	1085
1371_Transcript_2/3_Confidence_0.750_Length_2987_45	1	p3	(TGA)4	12	1074	1085
1371_Transcript_3/3_Confidence_0.833_Length_2987_45	1	p3	(TGA)4	12	1074	1085
1372_Transcript_1/2_Confidence_1.000_Length_385_45	1	c	(GTA)4acactagtactcgtac(TAG)4	40	282	321
13764_Transcript_1/1_Confidence_1.000_Length_265_45	1	p5	(TTGGA)4	20	241	260
13765_Transcript_1/1_Confidence_1.000_Length_1150_45	1	p3	(CTT)4	12	562	573
13765_Transcript_1/1_Confidence_1.000_Length_1150_45	2	p3	(CTT)5	15	1120	1134
1376_Transcript_1/2_Confidence_1.000_Length_1655_45	1	p5	(GCAGA)3	15	1629	1643
13786_Transcript_1/1_Confidence_1.000_Length_1456_45	1	p3	(TTC)4	12	782	793
13800_Transcript_1/1_Confidence_1.000_Length_406_45	1	p2	(AT)6	12	91	102
13811_Transcript_1/1_Confidence_1.000_Length_255_45	1	p4	(ACCA)3	12	234	245
13829_Transcript_1/2_Confidence_1.000_Length_2241_45	1	p2	(AG)7	14	2140	2153
13842_Transcript_1/1_Confidence_1.000_Length_308_45	1	p4	(CTTC)3	12	81	92
13852_Transcript_1/1_Confidence_1.000_Length_372_45	1	c*	(GGAA)3(AGGAAG)3*	25	301	325
13854_Transcript_1/3_Confidence_0.400_Length_270_45	1	p2	(TC)6	12	8	19
13854_Transcript_2/3_Confidence_0.600_Length_328_45	1	p2	(TC)6	12	8	19
13854_Transcript_3/3_Confidence_0.600_Length_274_45	1	p2	(TC)6	12	8	19
13868_Transcript_1/1_Confidence_1.000_Length_1087_45	1	p4	(CTTG)3	12	166	177
13872_Transcript_1/2_Confidence_1.000_Length_323_45	1	p3	(TCC)4	12	52	63
13872_Transcript_2/2_Confidence_1.000_Length_435_45	1	p3	(TCC)4	12	52	63
1387_Transcript_1/7_Confidence_0.647_Length_1727_45	1	p3	(TTG)4	12	1587	1598
1387_Transcript_2/7_Confidence_0.588_Length_1736_45	1	p3	(TTG)4	12	1587	1598
1387_Transcript_3/7_Confidence_0.588_Length_1727_45	1	p3	(TTG)4	12	1587	1598
1387_Transcript_4/7_Confidence_0.588_Length_1727_45	1	p3	(TTG)4	12	1587	1598
1387_Transcript_5/7_Confidence_0.588_Length_1727_45	1	p3	(TTG)4	12	1587	1598
1387_Transcript_6/7_Confidence_0.471_Length_1807_45	1	p3	(TTG)4	12	1667	1678
1387_Transcript_7/7_Confidence_0.588_Length_1727_45	1	p3	(TTG)4	12	1587	1598
13922_Transcript_1/3_Confidence_0.286_Length_610_45	1	p3	(TCG)4	12	552	563
13922_Transcript_2/3_Confidence_0.714_Length_2118_45	1	p3	(TCG)4	12	2060	2071
13922_Transcript_3/3_Confidence_0.714_Length_2118_45	1	p3	(TCG)4	12	2060	2071
13938_Transcript_1/2_Confidence_1.000_Length_496_45	1	p3	(CCT)4	12	41	52
13938_Transcript_2/2_Confidence_1.000_Length_496_45	1	p3	(CCT)4	12	41	52
13963_Transcript_1/2_Confidence_1.000_Length_2825_45	1	p4	(GATG)3	12	974	985
13963_Transcript_2/2_Confidence_1.000_Length_2915_45	1	p4	(GATG)3	12	974	985
13967_Transcript_1/2_Confidence_1.000_Length_1018_45	1	p3	(GCT)4	12	5	16
13967_Transcript_2/2_Confidence_1.000_Length_1018_45	1	p3	(GCT)4	12	5	16
13972_Transcript_1/3_Confidence_0.600_Length_482_45	1	p3	(CTT)5	15	13	27
13972_Transcript_2/3_Confidence_0.600_Length_586_45	1	p3	(CTT)5	15	129	143
13972_Transcript_3/3_Confidence_0.600_Length_598_45	1	p3	(CTT)5	15	129	143
13974_Transcript_1/2_Confidence_1.000_Length_474_45	1	p4	(TCGT)4	16	4	19
13974_Transcript_2/2_Confidence_1.000_Length_421_45	1	p4	(TCGT)4	16	4	19
1397_Transcript_1/3_Confidence_0.714_Length_2483_45	1	p3	(CGG)4	12	25	36
1397_Transcript_1/3_Confidence_0.714_Length_2483_45	2	p6	(TGAAGA)3	18	488	505
1397_Transcript_2/3_Confidence_0.714_Length_2509_45	1	p3	(CGG)4	12	25	36
1397_Transcript_2/3_Confidence_0.714_Length_2509_45	2	p6	(TGAAGA)3	18	512	529
1397_Transcript_3/3_Confidence_0.714_Length_2507_45	1	p3	(CGG)4	12	25	36
1397_Transcript_3/3_Confidence_0.714_Length_2507_45	2	p6	(TGAAGA)3	18	512	529
13980_Transcript_10/10_Confidence_0.379_Length_2151_45	1	c	(TGC)4tgtacagcagtcttagcttgttgaagtatatgcatagggcgctgatgtggctgcatatttgatacattagatgatgctacaagtat(TTG)5(CTG)5ttgctgttgctgctgctgt(TGC)4	159	538	696
13980_Transcript_10/10_Confidence_0.379_Length_2151_45	2	p3	(TTG)4	12	1011	1022
13980_Transcript_2/10_Confidence_0.345_Length_2115_45	1	c	(TGC)4tgtacagcagtcttagcttgttgaagtatatgcatagggcgctgatgtggctgcatatttgatacattagatgatgctacaagtat(TTG)5(CTG)5ttgctgttgctgctgctgt(TGC)4	159	538	696
13980_Transcript_2/10_Confidence_0.345_Length_2115_45	2	p3	(TTG)4	12	1011	1022
13980_Transcript_7/10_Confidence_0.483_Length_2151_45	1	c	(TGC)4tgtacagcagtcttagcttgttgaagtatatgcatagggcgctgatgtggctgcatatttgatacattagatgatgctacaagtat(TTG)5(CTG)5ttgctgttgctgctgctgt(TGC)4	159	538	696
13980_Transcript_7/10_Confidence_0.483_Length_2151_45	2	p3	(TTG)4	12	1011	1022
13980_Transcript_8/10_Confidence_0.414_Length_2338_45	1	c	(TGC)4tgtacagcagtcttagcttgttgaagtatatgcatagggcgctgatgtggctgcatatttgatacattagatgatgctacaagtat(TTG)5(CTG)5ttgctgttgctgctgctgt(TGC)4	159	725	883
13980_Transcript_8/10_Confidence_0.414_Length_2338_45	2	p3	(TTG)4	12	1198	1209
13993_Transcript_1/1_Confidence_1.000_Length_1370_45	1	p2	(TG)7	14	50	63
14006_Transcript_1/1_Confidence_1.000_Length_235_45	1	p4	(CCCT)3	12	191	202
14007_Transcript_1/1_Confidence_1.000_Length_912_45	1	p4	(ACTA)4	16	58	73
14025_Transcript_1/1_Confidence_1.000_Length_705_45	1	p3	(TTC)7	21	635	655
14030_Transcript_1/1_Confidence_1.000_Length_287_45	1	c	(GAG)6ctagacgaagacaata(ACG)4	46	240	285
14034_Transcript_1/1_Confidence_1.000_Length_713_45	1	p5	(ATTAG)3	15	629	643
14037_Transcript_1/1_Confidence_1.000_Length_1915_45	1	p4	(TATT)3	12	1735	1746
1403_Transcript_1/1_Confidence_1.000_Length_238_45	1	p3	(CGG)4	12	27	38
1407_Transcript_1/2_Confidence_1.000_Length_2361_45	1	p3	(TCT)4	12	2303	2314
1407_Transcript_2/2_Confidence_1.000_Length_2361_45	1	p3	(TCT)4	12	2303	2314
1409_Transcript_10/12_Confidence_0.258_Length_1802_45	1	p3	(TAT)8	24	1371	1394
1409_Transcript_11/12_Confidence_0.290_Length_2333_45	1	p3	(TAT)8	24	1902	1925
1409_Transcript_12/12_Confidence_0.258_Length_1802_45	1	p3	(TAT)8	24	1371	1394
1409_Transcript_3/12_Confidence_0.290_Length_2333_45	1	p3	(TAT)8	24	1902	1925
1409_Transcript_7/12_Confidence_0.258_Length_1802_45	1	p3	(TAT)8	24	1371	1394
14104_Transcript_1/1_Confidence_1.000_Length_348_45	1	p3	(AGC)4	12	101	112
14105_Transcript_11/12_Confidence_0.231_Length_722_45	1	p3	(GAA)4	12	84	95
14105_Transcript_3/12_Confidence_0.179_Length_722_45	1	p3	(GAA)4	12	84	95
14105_Transcript_9/12_Confidence_0.205_Length_722_45	1	p3	(GAA)4	12	84	95
14111_Transcript_1/3_Confidence_0.333_Length_996_45	1	p4	(AAGA)3	12	477	488
14111_Transcript_2/3_Confidence_0.667_Length_3958_45	1	p2	(CT)10	20	25	44
14111_Transcript_2/3_Confidence_0.667_Length_3958_45	2	p4	(AAGA)3	12	3439	3450
14111_Transcript_3/3_Confidence_0.667_Length_3207_45	1	p2	(CT)10	20	25	44
14111_Transcript_3/3_Confidence_0.667_Length_3207_45	2	p4	(AAGA)3	12	2688	2699
14133_Transcript_1/3_Confidence_0.600_Length_1720_45	1	p3	(TGC)4	12	962	973
14133_Transcript_2/3_Confidence_0.600_Length_1648_45	1	p3	(TGC)4	12	852	863
14133_Transcript_3/3_Confidence_0.600_Length_1758_45	1	p3	(TGC)4	12	962	973
1415_Transcript_1/2_Confidence_1.000_Length_1424_45	1	p4	(TTTC)3	12	72	83
1415_Transcript_1/2_Confidence_1.000_Length_1424_45	2	c	(CTG)4caacatattatggacgtgcaggtgatggtgatga(TGG)4	58	284	341
1415_Transcript_2/2_Confidence_1.000_Length_1411_45	1	p4	(TTTC)3	12	72	83
1415_Transcript_2/2_Confidence_1.000_Length_1411_45	2	c	(CTG)4caacatattatggacgtgcaggtgatggtgatga(TGG)4	58	284	341
14163_Transcript_1/1_Confidence_1.000_Length_222_45	1	p4	(TTGG)3	12	63	74
1417_Transcript_1/8_Confidence_0.519_Length_1640_45	1	p3	(GCT)4	12	258	269
1417_Transcript_2/8_Confidence_0.370_Length_689_45	1	p3	(GCT)4	12	466	477
1417_Transcript_3/8_Confidence_0.556_Length_1654_45	1	p3	(GCT)4	12	272	283
1417_Transcript_4/8_Confidence_0.630_Length_1860_45	1	p3	(GCT)5	15	466	480
1417_Transcript_5/8_Confidence_0.593_Length_1941_45	1	p3	(GCT)4	12	559	570
1417_Transcript_6/8_Confidence_0.630_Length_1848_45	1	p3	(GCT)4	12	466	477
1417_Transcript_7/8_Confidence_0.630_Length_1849_45	1	p3	(GCT)4	12	466	477
1417_Transcript_8/8_Confidence_0.630_Length_1848_45	1	p3	(GCT)4	12	466	477
1419_Transcript_1/3_Confidence_0.500_Length_1133_45	1	p3	(GAG)4	12	506	517
1419_Transcript_2/3_Confidence_0.667_Length_1216_45	1	p3	(GAG)4	12	506	517
1419_Transcript_3/3_Confidence_0.500_Length_1064_45	1	p3	(GAG)4	12	506	517
14209_Transcript_1/2_Confidence_1.000_Length_604_45	1	p3	(CAG)4	12	570	581
14209_Transcript_2/2_Confidence_1.000_Length_605_45	1	p3	(CAA)4	12	579	590
1420_Transcript_1/1_Confidence_1.000_Length_2648_45	1	p4	(TGAA)3	12	2446	2457
14215_Transcript_1/3_Confidence_0.571_Length_702_45	1	p3	(TCG)5	15	144	158
14226_Transcript_3/8_Confidence_0.450_Length_1755_45	1	p6	(GCAATA)4	24	1532	1555
14226_Transcript_4/8_Confidence_0.650_Length_2592_45	1	p6	(GCAATA)4	24	2369	2392
14226_Transcript_5/8_Confidence_0.350_Length_922_45	1	p6	(GCAATA)4	24	699	722
14226_Transcript_7/8_Confidence_0.650_Length_2898_45	1	p6	(GCAATA)4	24	2675	2698
14226_Transcript_8/8_Confidence_0.650_Length_2592_45	1	p6	(GCAATA)4	24	2369	2392
14227_Transcript_1/1_Confidence_1.000_Length_399_45	1	p4	(GTTT)3	12	255	266
1423_Transcript_1/6_Confidence_0.647_Length_1472_45	1	p3	(TTC)5	15	349	363
14242_Transcript_1/1_Confidence_1.000_Length_254_45	1	p3	(TCC)4	12	37	48
14258_Transcript_1/1_Confidence_1.000_Length_237_45	1	p3	(GAC)5	15	189	203
14267_Transcript_2/4_Confidence_0.700_Length_972_45	1	p3	(AAT)4	12	740	751
14274_Transcript_1/2_Confidence_1.000_Length_661_45	1	c	(TTAA)3tgtttaagcttgctatgtgtc(AAT)6	51	431	481
14274_Transcript_2/2_Confidence_1.000_Length_645_45	1	c	(TTAA)3tgtttaagcttgctatgtgtc(AAT)6	51	431	481
14278_Transcript_1/1_Confidence_1.000_Length_320_45	1	p4	(TAAT)3	12	179	190
14291_Transcript_1/1_Confidence_1.000_Length_429_45	1	p3	(CCG)4	12	241	252
14295_Transcript_1/1_Confidence_1.000_Length_798_45	1	p3	(GAT)4	12	528	539
14296_Transcript_1/1_Confidence_1.000_Length_472_45	1	c	(ATC)5accaccctccgcttccaccctaatcaccgacaccttcatcactacgcatacgctttacctattgctagaaatgcgtgaccttcatcg(ATC)5	117	114	230
14303_Transcript_1/2_Confidence_1.000_Length_719_45	1	p3	(GAG)4	12	247	258
14303_Transcript_2/2_Confidence_1.000_Length_719_45	1	p3	(GAG)4	12	247	258
14321_Transcript_1/1_Confidence_1.000_Length_246_45	1	p4	(ATAA)3	12	175	186
1432_Transcript_1/9_Confidence_0.591_Length_2803_45	1	p3	(AAG)4	12	122	133
1432_Transcript_1/9_Confidence_0.591_Length_2803_45	2	p3	(ATC)5	15	2251	2265
1432_Transcript_2/9_Confidence_0.591_Length_2776_45	1	p3	(AAG)4	12	122	133
1432_Transcript_2/9_Confidence_0.591_Length_2776_45	2	p3	(ATC)5	15	2398	2412
1432_Transcript_3/9_Confidence_0.500_Length_2495_45	1	p3	(ATC)5	15	1943	1957
1432_Transcript_4/9_Confidence_0.409_Length_1228_45	1	p3	(AAG)4	12	122	133
1432_Transcript_5/9_Confidence_0.409_Length_2446_45	1	p3	(ATC)5	15	1894	1908
1432_Transcript_6/9_Confidence_0.136_Length_543_45	1	p3	(AAG)4	12	122	133
1432_Transcript_7/9_Confidence_0.591_Length_2947_45	1	p3	(AAG)4	12	122	133
1432_Transcript_7/9_Confidence_0.591_Length_2947_45	2	p3	(ATC)5	15	2395	2409
1432_Transcript_8/9_Confidence_0.591_Length_3052_45	1	p3	(ATC)5	15	2500	2514
1432_Transcript_9/9_Confidence_0.591_Length_2950_45	1	p3	(AAG)4	12	122	133
1432_Transcript_9/9_Confidence_0.591_Length_2950_45	2	p3	(ATC)5	15	2398	2412
14350_Transcript_1/1_Confidence_1.000_Length_226_45	1	p3	(CTT)4	12	29	40
14369_Transcript_1/4_Confidence_0.750_Length_1186_45	1	p4	(CTAT)6	24	127	150
14369_Transcript_2/4_Confidence_0.750_Length_1176_45	1	p4	(CTAT)5	20	127	146
14369_Transcript_3/4_Confidence_0.583_Length_1196_45	1	p3	(CTT)6	18	209	226
14369_Transcript_3/4_Confidence_0.583_Length_1196_45	2	c	(CTC)5cgaatcggagtcgccttccgccgatggcttcttcttcaacttcagca(TCT)5	77	465	541
14369_Transcript_4/4_Confidence_0.750_Length_1182_45	1	p4	(CTAT)5	20	127	146
14375_Transcript_1/1_Confidence_1.000_Length_420_45	1	c	(TTTTCT)3ttttaccttcctcaacctatggttttaataacccacaaaaatccaagaaacccaaccc(TAA)7	97	214	310
14390_Transcript_1/1_Confidence_1.000_Length_296_45	1	p3	(GAA)4	12	156	167
14392_Transcript_1/3_Confidence_0.500_Length_478_45	1	p3	(TGG)5	15	136	150
14392_Transcript_2/3_Confidence_0.667_Length_651_45	1	c	(GAT)4(GGT)6	30	245	274
14392_Transcript_3/3_Confidence_0.667_Length_528_45	1	p3	(TGG)5	15	136	150
14424_Transcript_1/2_Confidence_1.000_Length_656_45	1	p3	(AGA)5	15	161	175
14424_Transcript_1/2_Confidence_1.000_Length_656_45	2	p3	(TCA)4	12	459	470
14424_Transcript_2/2_Confidence_1.000_Length_499_45	1	p3	(TCA)4	12	302	313
1442_Transcript_5/7_Confidence_0.333_Length_1004_45	1	p4	(TTTA)4	16	83	98
14441_Transcript_1/2_Confidence_1.000_Length_1386_45	1	p3	(TGT)4	12	1282	1293
14441_Transcript_2/2_Confidence_1.000_Length_1316_45	1	p3	(TGT)4	12	1212	1223
1444_Transcript_1/1_Confidence_1.000_Length_694_45	1	p3	(CCG)4	12	30	41
14470_Transcript_1/2_Confidence_1.000_Length_1531_45	1	p6	(GCCACA)3	18	629	646
14470_Transcript_2/2_Confidence_1.000_Length_1402_45	1	p6	(GCCACA)3	18	629	646
14473_Transcript_1/1_Confidence_1.000_Length_422_45	1	p4	(TTAT)3	12	393	404
1448_Transcript_1/4_Confidence_0.667_Length_2342_45	1	p3	(TGA)4	12	1936	1947
1448_Transcript_3/4_Confidence_0.667_Length_2312_45	1	p3	(TGA)4	12	1926	1937
1448_Transcript_4/4_Confidence_0.667_Length_2322_45	1	p3	(TGA)4	12	1936	1947
14492_Transcript_1/1_Confidence_1.000_Length_1181_45	1	p4	(TCCC)3	12	10	21
14494_Transcript_1/2_Confidence_1.000_Length_231_45	1	p4	(AAAG)3	12	9	20
14494_Transcript_2/2_Confidence_1.000_Length_238_45	1	p4	(AAAG)3	12	9	20
14497_Transcript_1/1_Confidence_1.000_Length_346_45	1	p3	(GGC)5	15	327	341
14507_Transcript_1/3_Confidence_0.625_Length_536_45	1	p2	(AG)11	22	445	466
14507_Transcript_2/3_Confidence_0.625_Length_546_45	1	p2	(GA)9	18	460	477
14507_Transcript_3/3_Confidence_0.625_Length_549_45	1	p2	(AG)11	22	458	479
1451_Transcript_1/1_Confidence_1.000_Length_778_45	1	c	(GAG)6gatgaggag(GAC)4	39	415	453
14537_Transcript_1/1_Confidence_1.000_Length_322_45	1	p3	(CTT)7	21	66	86
14546_Transcript_1/2_Confidence_1.000_Length_896_45	1	p3	(TCT)4	12	488	499
14570_Transcript_1/2_Confidence_1.000_Length_593_45	1	p4	(ATCA)3	12	329	340
14570_Transcript_2/2_Confidence_1.000_Length_593_45	1	p4	(ATCA)3	12	329	340
14577_Transcript_1/2_Confidence_1.000_Length_1243_45	1	p3	(GAA)4	12	286	297
14577_Transcript_2/2_Confidence_1.000_Length_1224_45	1	p3	(GAA)4	12	286	297
1457_Transcript_1/3_Confidence_0.714_Length_1859_45	1	p4	(GTTC)4	16	1728	1743
1457_Transcript_2/3_Confidence_0.714_Length_1859_45	1	p4	(GTTC)4	16	1728	1743
1457_Transcript_3/3_Confidence_0.714_Length_1773_45	1	p4	(GTTC)4	16	1642	1657
14587_Transcript_1/3_Confidence_0.714_Length_687_45	1	p3	(TTA)4	12	137	148
14612_Transcript_1/1_Confidence_1.000_Length_416_45	1	p3	(CTT)5	15	66	80
14615_Transcript_1/2_Confidence_1.000_Length_660_45	1	p5	(TTCGG)4	20	161	180
14615_Transcript_1/2_Confidence_1.000_Length_660_45	2	p5	(CAATT)3	15	450	464
14615_Transcript_2/2_Confidence_1.000_Length_567_45	1	p5	(TTCGG)4	20	161	180
14615_Transcript_2/2_Confidence_1.000_Length_567_45	2	p5	(CAATT)3	15	450	464
14628_Transcript_1/1_Confidence_1.000_Length_987_45	1	p3	(AAG)4	12	813	824
14639_Transcript_2/4_Confidence_0.727_Length_2641_45	1	p4	(TAGC)5	20	2469	2488
14639_Transcript_3/4_Confidence_0.727_Length_2618_45	1	p4	(TAGC)5	20	2446	2465
14639_Transcript_4/4_Confidence_0.727_Length_2633_45	1	p4	(TAGC)5	20	2461	2480
14648_Transcript_1/2_Confidence_1.000_Length_1923_45	1	p3	(GGT)4	12	1551	1562
14648_Transcript_2/2_Confidence_1.000_Length_1900_45	1	p3	(GGT)4	12	1528	1539
14659_Transcript_1/1_Confidence_1.000_Length_465_45	1	p3	(GTT)4	12	82	93
1465_Transcript_1/3_Confidence_0.714_Length_5372_45	1	p4	(CAGT)3	12	2417	2428
1465_Transcript_2/3_Confidence_0.714_Length_5372_45	1	p4	(CAGT)3	12	2417	2428
1465_Transcript_3/3_Confidence_0.714_Length_5372_45	1	p4	(CAGT)3	12	2417	2428
14677_Transcript_1/1_Confidence_1.000_Length_975_45	1	p4	(ACCG)3	12	75	86
1468_Transcript_10/11_Confidence_0.393_Length_2562_45	1	p2	(CT)9	18	30	47
14695_Transcript_1/1_Confidence_1.000_Length_622_45	1	p3	(AGA)4	12	386	397
14699_Transcript_1/1_Confidence_1.000_Length_341_45	1	p3	(GTA)4	12	326	337
14700_Transcript_2/2_Confidence_1.000_Length_760_45	1	p3	(ATT)4	12	295	306
14707_Transcript_2/3_Confidence_0.600_Length_1135_45	1	p4	(AATT)5	20	887	906
14712_Transcript_1/1_Confidence_1.000_Length_249_45	1	p2	(CT)11	22	2	23
14714_Transcript_2/6_Confidence_0.412_Length_1088_45	1	p3	(CTC)4	12	72	83
1471_Transcript_1/10_Confidence_0.407_Length_3099_45	1	p4	(GAAA)4	16	3084	3099
1471_Transcript_10/10_Confidence_0.444_Length_3275_45	1	p4	(GAAA)4	16	3260	3275
1471_Transcript_2/10_Confidence_0.444_Length_3272_45	1	p4	(GAAA)4	16	3257	3272
1471_Transcript_4/10_Confidence_0.407_Length_3112_45	1	p4	(GAAA)4	16	3097	3112
1471_Transcript_5/10_Confidence_0.444_Length_3103_45	1	p4	(GAAA)4	16	3088	3103
1471_Transcript_6/10_Confidence_0.444_Length_3275_45	1	p4	(GAAA)4	16	3260	3275
1471_Transcript_7/10_Confidence_0.444_Length_3260_45	1	p4	(GAAA)4	16	3245	3260
1471_Transcript_9/10_Confidence_0.444_Length_3112_45	1	p4	(GAAA)4	16	3097	3112
14722_Transcript_1/1_Confidence_1.000_Length_410_45	1	p6	(ACAACG)3	18	192	209
14727_Transcript_1/2_Confidence_1.000_Length_1114_45	1	p3	(TGA)6	18	501	518
1473_Transcript_1/3_Confidence_0.600_Length_921_45	1	p3	(GAC)4	12	743	754
1473_Transcript_2/3_Confidence_0.400_Length_932_45	1	p3	(GAC)4	12	743	754
1473_Transcript_3/3_Confidence_0.600_Length_910_45	1	p3	(GAC)4	12	743	754
14748_Transcript_1/1_Confidence_1.000_Length_406_45	1	c	(CCT)5tctccgccttcatcagctccctcccttctccgaacgtcctcacgatccacaactatcacg(AGGA)3gggagggaaggaagctcgtggaagaacggaatcgcactggcctccttccgtcgtcgtcttcttgacttcctcgacgttcgtttcgga(GAG)6	192	84	275
1476_Transcript_1/3_Confidence_0.714_Length_1074_45	1	p3	(AAG)5	15	514	528
1476_Transcript_2/3_Confidence_0.714_Length_1044_45	1	p3	(AAG)5	15	514	528
1476_Transcript_3/3_Confidence_0.714_Length_1044_45	1	p3	(AAG)5	15	514	528
1478_Transcript_1/2_Confidence_1.000_Length_1381_45	1	p3	(GCA)6	18	101	118
1478_Transcript_2/2_Confidence_1.000_Length_1378_45	1	p3	(GCA)6	18	101	118
14790_Transcript_1/2_Confidence_1.000_Length_5243_45	1	p4	(CTTG)3	12	411	422
14790_Transcript_2/2_Confidence_1.000_Length_5235_45	1	p4	(CTTG)3	12	403	414
14809_Transcript_1/1_Confidence_1.000_Length_564_45	1	p4	(GGAG)3	12	260	271
14811_Transcript_1/1_Confidence_1.000_Length_1404_45	1	p3	(TGA)4	12	249	260
14817_Transcript_1/2_Confidence_1.000_Length_849_45	1	p3	(CTT)5	15	553	567
14849_Transcript_1/1_Confidence_1.000_Length_239_45	1	p4	(AATT)3	12	192	203
14856_Transcript_1/3_Confidence_0.667_Length_1580_45	1	p3	(TCC)5	15	1428	1442
14856_Transcript_2/3_Confidence_0.333_Length_1196_45	1	p3	(TCC)5	15	1044	1058
14856_Transcript_3/3_Confidence_0.667_Length_1587_45	1	p3	(TCC)5	15	1435	1449
14857_Transcript_1/1_Confidence_1.000_Length_2486_45	1	p4	(ATGG)3	12	60	71
14864_Transcript_1/1_Confidence_1.000_Length_227_45	1	p3	(AAG)4	12	77	88
14867_Transcript_1/1_Confidence_1.000_Length_251_45	1	p5	(AATGT)3	15	190	204
14868_Transcript_1/1_Confidence_1.000_Length_936_45	1	p3	(CAT)5	15	126	140
1486_Transcript_1/1_Confidence_1.000_Length_466_45	1	c	(GAG)4gtgtcgccggtgttggcgctcaagcaccgccactccattcagcggaagtcgatgatcaagaaggagaacgctaaggaaatgaaccgcagccacagcagt(AGC)5	126	142	267
14870_Transcript_1/1_Confidence_1.000_Length_1540_45	1	p2	(AG)10	20	73	92
14871_Transcript_1/1_Confidence_1.000_Length_237_45	1	p5	(TTAGG)3	15	74	88
14872_Transcript_1/2_Confidence_1.000_Length_1528_45	1	p3	(CAA)4	12	855	866
14872_Transcript_1/2_Confidence_1.000_Length_1528_45	2	p3	(CAG)5	15	1065	1079
14872_Transcript_2/2_Confidence_1.000_Length_1528_45	1	p3	(CAA)4	12	855	866
14872_Transcript_2/2_Confidence_1.000_Length_1528_45	2	p3	(CAG)5	15	1065	1079
1489_Transcript_1/2_Confidence_1.000_Length_1341_45	1	p4	(GGAA)3	12	771	782
1489_Transcript_2/2_Confidence_1.000_Length_1334_45	1	p4	(GGAA)3	12	764	775
14901_Transcript_1/2_Confidence_1.000_Length_550_45	1	p6	(AAAGGA)3	18	32	49
14907_Transcript_1/7_Confidence_0.625_Length_816_45	1	p5	(AAACA)3	15	1	15
14907_Transcript_1/7_Confidence_0.625_Length_816_45	2	p4	(AAAC)3	12	154	165
14907_Transcript_2/7_Confidence_0.375_Length_496_45	1	p5	(AAACA)3	15	1	15
14907_Transcript_2/7_Confidence_0.375_Length_496_45	2	p4	(AAAC)3	12	154	165
14907_Transcript_3/7_Confidence_0.562_Length_804_45	1	p5	(AAACA)3	15	1	15
14907_Transcript_3/7_Confidence_0.562_Length_804_45	2	p4	(AAAC)3	12	142	153
14907_Transcript_4/7_Confidence_0.500_Length_794_45	1	p5	(AAACA)3	15	1	15
14907_Transcript_4/7_Confidence_0.500_Length_794_45	2	p4	(AAAC)3	12	154	165
14907_Transcript_5/7_Confidence_0.375_Length_557_45	1	p5	(AAACA)3	15	1	15
14907_Transcript_5/7_Confidence_0.375_Length_557_45	2	p4	(AAAC)3	12	154	165
14907_Transcript_6/7_Confidence_0.562_Length_817_45	1	p5	(AAACA)3	15	1	15
14907_Transcript_6/7_Confidence_0.562_Length_817_45	2	p4	(AAAC)3	12	154	165
14907_Transcript_7/7_Confidence_0.562_Length_816_45	1	p5	(AAACA)3	15	1	15
14907_Transcript_7/7_Confidence_0.562_Length_816_45	2	p4	(AAAC)3	12	154	165
14912_Transcript_1/2_Confidence_1.000_Length_643_45	1	p3	(GTC)4	12	87	98
14912_Transcript_2/2_Confidence_1.000_Length_763_45	1	p3	(GTC)4	12	87	98
14912_Transcript_2/2_Confidence_1.000_Length_763_45	2	p4	(TTCG)5	20	619	638
14918_Transcript_1/2_Confidence_1.000_Length_521_45	1	p3	(GTG)5	15	36	50
14918_Transcript_1/2_Confidence_1.000_Length_521_45	2	c*	(CTC)5(TCCT)5*	33	262	294
14918_Transcript_1/2_Confidence_1.000_Length_521_45	3	p4	(GGAA)6	24	467	490
14918_Transcript_2/2_Confidence_1.000_Length_424_45	1	p3	(GTG)5	15	36	50
14918_Transcript_2/2_Confidence_1.000_Length_424_45	2	c	(CCTT)4cttgactctgcttctcgattgtctaatc(GAA)5ggtgatgattggtgagatgtgatgtcacatttataaatgatcggagtaa(AG)6	120	278	397
14919_Transcript_1/2_Confidence_1.000_Length_3424_45	1	p3	(TTC)4	12	2571	2582
14919_Transcript_2/2_Confidence_1.000_Length_3379_45	1	p3	(TTC)4	12	2526	2537
1491_Transcript_2/3_Confidence_0.857_Length_3849_45	1	p4	(AATC)3	12	102	113
1491_Transcript_3/3_Confidence_0.857_Length_3849_45	1	p4	(AATC)3	12	102	113
14925_Transcript_2/4_Confidence_0.571_Length_636_45	1	p3	(TGT)4	12	550	561
14925_Transcript_4/4_Confidence_0.429_Length_424_45	1	p3	(TGT)4	12	338	349
14942_Transcript_1/1_Confidence_1.000_Length_352_45	1	p3	(GAA)4	12	31	42
14949_Transcript_1/1_Confidence_1.000_Length_405_45	1	p3	(ACA)4	12	63	74
14951_Transcript_1/1_Confidence_1.000_Length_1398_45	1	p3	(ATG)4	12	1253	1264
14955_Transcript_1/3_Confidence_0.429_Length_1155_45	1	p4	(TCGA)3	12	400	411
14955_Transcript_2/3_Confidence_0.571_Length_1440_45	1	p4	(TCGA)3	12	685	696
14955_Transcript_3/3_Confidence_0.714_Length_1440_45	1	p4	(TCGA)3	12	685	696
1495_Transcript_1/4_Confidence_0.625_Length_963_45	1	p3	(GAT)4	12	283	294
1495_Transcript_2/4_Confidence_0.500_Length_925_45	1	p3	(GAT)4	12	283	294
1495_Transcript_3/4_Confidence_0.625_Length_942_45	1	p3	(GAT)4	12	289	300
1495_Transcript_4/4_Confidence_0.625_Length_936_45	1	p3	(GAT)4	12	283	294
14965_Transcript_1/1_Confidence_1.000_Length_268_45	1	p3	(CCT)10	30	132	161
14971_Transcript_1/1_Confidence_1.000_Length_329_45	1	p3	(TCC)4	12	282	293
1498_Transcript_2/3_Confidence_0.600_Length_1711_45	1	p3	(CTT)6	18	39	56
1498_Transcript_3/3_Confidence_0.600_Length_1733_45	1	p3	(CTT)6	18	39	56
14_Transcript_7/20_Confidence_1.000_Length_814_45	1	c	(TC)8cttcttctttttcttcactcccctttcgctgcttaatctaccttcccatatttttatacaataccatcaataaatgtttgat(TTA)5	113	670	782
15002_Transcript_1/2_Confidence_1.000_Length_2241_45	1	p4	(GCCT)3	12	1727	1738
15002_Transcript_2/2_Confidence_1.000_Length_2241_45	1	p4	(GCCT)3	12	1727	1738
15003_Transcript_1/2_Confidence_1.000_Length_1089_45	1	p2	(CT)8	16	1074	1089
15003_Transcript_2/2_Confidence_1.000_Length_706_45	1	p2	(CT)8	16	691	706
15042_Transcript_1/1_Confidence_1.000_Length_525_45	1	p2	(TA)6	12	430	441
15049_Transcript_1/1_Confidence_1.000_Length_670_45	1	p3	(AAC)5	15	552	566
1505_Transcript_1/2_Confidence_1.000_Length_1702_45	1	p4	(TGTA)3	12	1659	1670
1505_Transcript_2/2_Confidence_1.000_Length_1703_45	1	p4	(TGTA)4	16	1656	1671
1506_Transcript_1/3_Confidence_0.667_Length_983_45	1	p2	(TG)6	12	791	802
1506_Transcript_2/3_Confidence_0.667_Length_1910_45	1	p2	(TG)6	12	1718	1729
1506_Transcript_3/3_Confidence_0.667_Length_1739_45	1	p2	(TG)6	12	1547	1558
15085_Transcript_1/1_Confidence_1.000_Length_654_45	1	p4	(TAAC)4	16	497	512
15091_Transcript_1/1_Confidence_1.000_Length_564_45	1	p4	(TCCT)3	12	32	43
15094_Transcript_1/1_Confidence_1.000_Length_453_45	1	p3	(GCC)4	12	233	244
15094_Transcript_1/1_Confidence_1.000_Length_453_45	2	p4	(ATCG)3	12	355	366
15095_Transcript_1/1_Confidence_1.000_Length_658_45	1	p2	(TC)11	22	485	506
1509_Transcript_1/2_Confidence_1.000_Length_1579_45	1	p3	(AAT)4	12	37	48
1509_Transcript_1/2_Confidence_1.000_Length_1579_45	2	p5	(GAGGC)3	15	1463	1477
1509_Transcript_2/2_Confidence_1.000_Length_1579_45	1	p5	(GAGGC)3	15	1463	1477
150_Transcript_1/2_Confidence_1.000_Length_1955_45	1	p3	(GAT)4	12	1741	1752
15101_Transcript_1/1_Confidence_1.000_Length_540_45	1	p4	(TAAA)5	20	486	505
15104_Transcript_1/1_Confidence_1.000_Length_419_45	1	p2	(TC)6	12	182	193
15127_Transcript_1/1_Confidence_1.000_Length_473_45	1	p6	(ACAACT)3	18	326	343
15128_Transcript_1/1_Confidence_1.000_Length_954_45	1	p3	(TGA)4	12	731	742
15132_Transcript_1/2_Confidence_1.000_Length_981_45	1	p3	(ATC)4	12	961	972
15132_Transcript_2/2_Confidence_1.000_Length_972_45	1	p3	(ATC)4	12	952	963
1513_Transcript_1/2_Confidence_1.000_Length_1815_45	1	p4	(CTTT)3	12	143	154
1513_Transcript_1/2_Confidence_1.000_Length_1815_45	2	p2	(TC)13	26	1466	1491
1513_Transcript_2/2_Confidence_1.000_Length_538_45	1	p2	(TC)13	26	189	214
15144_Transcript_1/1_Confidence_1.000_Length_611_45	1	c	(CTT)7cctttcctctttttccctgcaattgatctaacgcggtatgctcacgcctcacgccgccatggccgccagca(CCT)5tccctcccccggatccctcctcggacgccgacctcctccg(CCT)4	159	26	184
15153_Transcript_1/1_Confidence_1.000_Length_535_45	1	p3	(GAA)5	15	492	506
15154_Transcript_3/4_Confidence_0.625_Length_1053_45	1	p3	(GGA)5	15	121	135
1517_Transcript_1/1_Confidence_1.000_Length_2882_45	1	p3	(GCA)5	15	461	475
15185_Transcript_1/1_Confidence_1.000_Length_388_45	1	p3	(AAG)5	15	350	364
15193_Transcript_1/1_Confidence_1.000_Length_399_45	1	p2	(TC)7	14	74	87
15193_Transcript_1/1_Confidence_1.000_Length_399_45	2	p6	(CGCCTT)3	18	355	372
15198_Transcript_1/1_Confidence_1.000_Length_302_45	1	p4	(TTCC)3	12	184	195
15246_Transcript_1/2_Confidence_1.000_Length_942_45	1	p5	(TCTAT)3	15	770	784
15250_Transcript_1/1_Confidence_1.000_Length_229_45	1	p3	(GTT)6	18	27	44
15258_Transcript_1/1_Confidence_1.000_Length_655_45	1	p3	(CTT)6	18	628	645
15270_Transcript_1/3_Confidence_0.667_Length_927_45	1	p2	(AT)7	14	221	234
15270_Transcript_3/3_Confidence_0.667_Length_906_45	1	p2	(AT)7	14	221	234
15277_Transcript_1/1_Confidence_1.000_Length_440_45	1	p4	(GTGA)3	12	161	172
1527_Transcript_1/10_Confidence_0.542_Length_1759_45	1	p4	(AGAA)3	12	56	67
1527_Transcript_9/10_Confidence_0.542_Length_1758_45	1	p4	(AGAA)3	12	55	66
15285_Transcript_1/1_Confidence_1.000_Length_797_45	1	p2	(AT)6	12	54	65
15331_Transcript_2/2_Confidence_1.000_Length_222_45	1	p2	(AG)10	20	173	192
15332_Transcript_1/6_Confidence_0.333_Length_445_45	1	p6	(CGAAGG)3	18	427	444
15332_Transcript_2/6_Confidence_0.333_Length_476_45	1	p6	(CGAAGG)3	18	458	475
15332_Transcript_4/6_Confidence_0.467_Length_774_45	1	p6	(CGAAGG)3	18	756	773
15332_Transcript_6/6_Confidence_0.467_Length_774_45	1	p6	(CGAAGG)3	18	756	773
15344_Transcript_1/1_Confidence_1.000_Length_481_45	1	p3	(GTC)4	12	401	412
1535_Transcript_1/2_Confidence_1.000_Length_8454_45	1	p4	(TGGA)3	12	8275	8286
1535_Transcript_2/2_Confidence_1.000_Length_8455_45	1	p4	(TGGA)3	12	8276	8287
15366_Transcript_1/1_Confidence_1.000_Length_387_45	1	p3	(CTC)5	15	234	248
15368_Transcript_1/1_Confidence_1.000_Length_2770_45	1	p3	(GTG)4	12	1024	1035
1536_Transcript_4/6_Confidence_0.154_Length_504_45	1	p4	(TGTT)3	12	374	385
15376_Transcript_1/1_Confidence_1.000_Length_504_45	1	p3	(CAA)4	12	258	269
1537_Transcript_2/2_Confidence_1.000_Length_876_45	1	p4	(TTCT)5	20	736	755
15381_Transcript_1/2_Confidence_1.000_Length_897_45	1	p3	(TGA)4	12	71	82
15381_Transcript_2/2_Confidence_1.000_Length_931_45	1	p3	(TGA)4	12	71	82
15389_Transcript_1/3_Confidence_0.571_Length_648_45	1	p3	(AGG)4	12	447	458
15389_Transcript_1/3_Confidence_0.571_Length_648_45	2	p3	(TCC)4	12	630	641
15389_Transcript_2/3_Confidence_0.714_Length_661_45	1	p3	(AGG)4	12	460	471
15389_Transcript_2/3_Confidence_0.714_Length_661_45	2	p3	(TCC)4	12	643	654
15389_Transcript_3/3_Confidence_0.571_Length_656_45	1	p3	(AGG)4	12	455	466
15389_Transcript_3/3_Confidence_0.571_Length_656_45	2	p3	(TCC)4	12	638	649
15390_Transcript_1/2_Confidence_1.000_Length_541_45	1	p3	(TCA)7	21	25	45
15398_Transcript_1/1_Confidence_1.000_Length_293_45	1	p3	(GAA)4	12	112	123
15411_Transcript_1/1_Confidence_1.000_Length_236_45	1	p4	(ACAT)3	12	163	174
15422_Transcript_1/1_Confidence_1.000_Length_442_45	1	p3	(ATC)4	12	293	304
15428_Transcript_1/1_Confidence_1.000_Length_1127_45	1	p6	(GTCGGA)3	18	456	473
15428_Transcript_1/1_Confidence_1.000_Length_1127_45	2	p5	(TATAG)3	15	1069	1083
15441_Transcript_1/1_Confidence_1.000_Length_293_45	1	c	(GAA)4(GGA)4	24	95	118
15445_Transcript_1/1_Confidence_1.000_Length_704_45	1	p3	(TCA)4	12	374	385
15447_Transcript_1/2_Confidence_1.000_Length_597_45	1	p3	(TCT)4	12	531	542
15452_Transcript_1/2_Confidence_1.000_Length_467_45	1	p3	(AAG)4	12	264	275
15452_Transcript_2/2_Confidence_1.000_Length_467_45	1	p3	(AAG)4	12	264	275
1545_Transcript_1/1_Confidence_1.000_Length_1277_45	1	p3	(CCA)4	12	28	39
15461_Transcript_1/1_Confidence_1.000_Length_305_45	1	p3	(GGC)4	12	293	304
15464_Transcript_2/2_Confidence_1.000_Length_314_45	1	p3	(CTT)4	12	2	13
15483_Transcript_1/1_Confidence_1.000_Length_802_45	1	p3	(GGT)5	15	17	31
15486_Transcript_1/3_Confidence_0.600_Length_1459_45	1	p2	(TA)6	12	1448	1459
1548_Transcript_1/3_Confidence_0.818_Length_2353_45	1	p3	(CCT)6	18	31	48
1548_Transcript_2/3_Confidence_0.818_Length_2335_45	1	p3	(CCT)6	18	31	48
1548_Transcript_3/3_Confidence_0.818_Length_2350_45	1	p3	(CCT)6	18	31	48
1549_Transcript_2/3_Confidence_0.500_Length_672_45	1	p5	(AAAAG)3	15	634	648
1549_Transcript_3/3_Confidence_0.667_Length_1503_45	1	p5	(AAAAG)3	15	1465	1479
15517_Transcript_1/3_Confidence_0.667_Length_2433_45	1	p3	(AGA)5	15	1361	1375
15517_Transcript_3/3_Confidence_0.667_Length_2433_45	1	p3	(AGA)5	15	1361	1375
15525_Transcript_1/1_Confidence_1.000_Length_217_45	1	p2	(GA)9	18	46	63
15527_Transcript_1/1_Confidence_1.000_Length_241_45	1	p4	(CTTT)5	20	29	48
15527_Transcript_1/1_Confidence_1.000_Length_241_45	2	p6	(AGAGCG)4	24	192	215
15534_Transcript_1/1_Confidence_1.000_Length_341_45	1	p3	(ATA)4	12	262	273
15538_Transcript_1/6_Confidence_0.500_Length_1296_45	1	p3	(GCG)5	15	562	576
15538_Transcript_3/6_Confidence_0.688_Length_2063_45	1	p3	(GCG)4	12	556	567
15538_Transcript_4/6_Confidence_0.438_Length_1280_45	1	p3	(GCG)5	15	562	576
15538_Transcript_5/6_Confidence_0.688_Length_2216_45	1	p3	(GCG)5	15	562	576
15538_Transcript_6/6_Confidence_0.688_Length_2072_45	1	p3	(GCG)5	15	562	576
1553_Transcript_1/1_Confidence_1.000_Length_1081_45	1	p3	(TGA)4	12	426	437
15544_Transcript_1/1_Confidence_1.000_Length_302_45	1	p3	(GAA)4	12	187	198
15553_Transcript_1/1_Confidence_1.000_Length_324_45	1	p5	(AGCGA)3	15	1	15
1557_Transcript_1/8_Confidence_0.412_Length_844_45	1	p4	(AGTA)3	12	144	155
1557_Transcript_4/8_Confidence_0.588_Length_1441_45	1	p4	(AGTA)3	12	144	155
1557_Transcript_5/8_Confidence_0.471_Length_1157_45	1	p4	(AGTA)3	12	144	155
1557_Transcript_6/8_Confidence_0.471_Length_1028_45	1	p4	(AGTA)3	12	144	155
1557_Transcript_8/8_Confidence_0.471_Length_1029_45	1	p4	(AGTA)3	12	144	155
15596_Transcript_1/2_Confidence_1.000_Length_259_45	1	p4	(GGAG)3	12	113	124
15596_Transcript_2/2_Confidence_1.000_Length_252_45	1	p4	(GGAG)3	12	106	117
155_Transcript_2/9_Confidence_0.625_Length_2087_45	1	p3	(GAA)5	15	208	222
155_Transcript_3/9_Confidence_0.625_Length_2090_45	1	p3	(GAA)5	15	208	222
155_Transcript_4/9_Confidence_0.625_Length_2088_45	1	p3	(GAA)5	15	208	222
155_Transcript_5/9_Confidence_0.625_Length_2087_45	1	p3	(GAA)5	15	208	222
155_Transcript_6/9_Confidence_0.667_Length_2099_45	1	p3	(GAA)5	15	208	222
155_Transcript_7/9_Confidence_0.625_Length_2087_45	1	p3	(GAA)5	15	208	222
155_Transcript_8/9_Confidence_0.542_Length_2084_45	1	p3	(GAA)5	15	208	222
155_Transcript_9/9_Confidence_0.625_Length_2087_45	1	p3	(GAA)5	15	208	222
15606_Transcript_1/3_Confidence_0.800_Length_662_45	1	p3	(GTA)4	12	93	104
1560_Transcript_1/2_Confidence_1.000_Length_673_45	1	p3	(TGC)6	18	634	651
15620_Transcript_4/6_Confidence_0.286_Length_609_45	1	p3	(TGA)4	12	69	80
15622_Transcript_1/1_Confidence_1.000_Length_1064_45	1	p2	(TA)10	20	355	374
15636_Transcript_1/2_Confidence_1.000_Length_1352_45	1	p4	(GGAG)3	12	1191	1202
15636_Transcript_1/2_Confidence_1.000_Length_1352_45	2	p4	(AAAT)3	12	1324	1335
15636_Transcript_2/2_Confidence_1.000_Length_532_45	1	p4	(GGAG)3	12	371	382
15636_Transcript_2/2_Confidence_1.000_Length_532_45	2	p4	(AAAT)3	12	504	515
15644_Transcript_1/1_Confidence_1.000_Length_274_45	1	p4	(TTGT)3	12	98	109
15655_Transcript_1/3_Confidence_0.400_Length_385_45	1	p2	(TA)8	16	19	34
15655_Transcript_2/3_Confidence_0.600_Length_634_45	1	p2	(TA)8	16	19	34
15655_Transcript_3/3_Confidence_0.600_Length_615_45	1	p2	(TA)8	16	19	34
15658_Transcript_1/1_Confidence_1.000_Length_699_45	1	p3	(CTT)4	12	67	78
15658_Transcript_1/1_Confidence_1.000_Length_699_45	2	p3	(TTC)4	12	274	285
15667_Transcript_1/3_Confidence_0.714_Length_1985_45	1	p3	(GAT)4	12	1318	1329
15667_Transcript_2/3_Confidence_0.714_Length_1826_45	1	p3	(GAT)4	12	1159	1170
15667_Transcript_3/3_Confidence_0.714_Length_1826_45	1	p3	(GAT)4	12	1159	1170
15680_Transcript_1/1_Confidence_1.000_Length_328_45	1	p4	(AGCA)3	12	28	39
15698_Transcript_1/1_Confidence_1.000_Length_227_45	1	p2	(CT)6	12	11	22
15701_Transcript_1/1_Confidence_1.000_Length_287_45	1	p3	(AAG)4	12	266	277
1570_Transcript_1/1_Confidence_1.000_Length_3002_45	1	c*	(CCT)4(CCTCCA)3*	27	17	43
1570_Transcript_1/1_Confidence_1.000_Length_3002_45	2	p3	(CTG)6	18	2052	2069
15748_Transcript_1/1_Confidence_1.000_Length_1954_45	1	p3	(GCA)4	12	1435	1446
15751_Transcript_1/1_Confidence_1.000_Length_1746_45	1	p3	(CAT)4	12	1253	1264
15753_Transcript_1/1_Confidence_1.000_Length_215_45	1	p4	(AAGA)3	12	79	90
15786_Transcript_1/2_Confidence_1.000_Length_738_45	1	p3	(TTC)6	18	716	733
15786_Transcript_2/2_Confidence_1.000_Length_738_45	1	p3	(TTC)6	18	716	733
15792_Transcript_1/1_Confidence_1.000_Length_331_45	1	p3	(ACG)4	12	56	67
15800_Transcript_1/2_Confidence_1.000_Length_330_45	1	p4	(CTAT)6	24	259	282
15800_Transcript_2/2_Confidence_1.000_Length_330_45	1	p4	(CTAT)6	24	259	282
15820_Transcript_1/5_Confidence_0.273_Length_901_45	1	p4	(CTTT)3	12	156	167
15820_Transcript_3/5_Confidence_0.636_Length_2143_45	1	p4	(CTTT)3	12	156	167
15820_Transcript_4/5_Confidence_0.182_Length_363_45	1	p4	(CTTT)3	12	156	167
15820_Transcript_5/5_Confidence_0.636_Length_2142_45	1	p4	(CTTT)3	12	156	167
15834_Transcript_1/1_Confidence_1.000_Length_866_45	1	p3	(GAA)5	15	755	769
15836_Transcript_1/3_Confidence_0.600_Length_243_45	1	c*	(GCTC)4cagattagtaggagatcaacatccactgtctata(TATT)3(TTTAT)6*(TTTA)3*	93	20	112
15836_Transcript_2/3_Confidence_0.600_Length_264_45	1	c*	(GCTC)3gctgcagactagtaggagatcaacatccactgtctata(TATT)4(TTTAT)3*(TTTA)4*	86	48	133
15836_Transcript_3/3_Confidence_0.600_Length_243_45	1	c*	(GCTC)4cagattagtaggagatcaacatccactgtctata(TATT)3(TTTAT)6*(TTTA)3*	93	20	112
15843_Transcript_1/3_Confidence_0.667_Length_596_45	1	p4	(GCCG)3	12	227	238
15843_Transcript_1/3_Confidence_0.667_Length_596_45	2	p4	(GGCA)4	16	457	472
15843_Transcript_2/3_Confidence_0.333_Length_513_45	1	p4	(GCCG)3	12	227	238
15843_Transcript_3/3_Confidence_0.667_Length_604_45	1	p4	(GCCG)3	12	227	238
15843_Transcript_3/3_Confidence_0.667_Length_604_45	2	p4	(GGCA)4	16	465	480
15847_Transcript_1/1_Confidence_1.000_Length_347_45	1	p3	(ACT)6	18	213	230
15858_Transcript_1/1_Confidence_1.000_Length_1439_45	1	p3	(ACC)5	15	235	249
15877_Transcript_1/3_Confidence_0.714_Length_1742_45	1	p3	(AAC)4	12	128	139
15877_Transcript_2/3_Confidence_0.571_Length_1258_45	1	p3	(AAC)4	12	128	139
15877_Transcript_3/3_Confidence_0.714_Length_1716_45	1	p3	(AAC)4	12	128	139
15879_Transcript_1/1_Confidence_1.000_Length_1857_45	1	p4	(CAAC)3	12	58	69
15879_Transcript_1/1_Confidence_1.000_Length_1857_45	2	p3	(CCT)4	12	1329	1340
15884_Transcript_1/1_Confidence_1.000_Length_250_45	1	p4	(AGAT)3	12	54	65
15907_Transcript_1/1_Confidence_1.000_Length_2388_45	1	p4	(TTGG)3	12	2264	2275
15940_Transcript_1/1_Confidence_1.000_Length_442_45	1	p6	(GCAATG)4	24	6	29
15949_Transcript_1/1_Confidence_1.000_Length_360_45	1	p4	(TAAA)3	12	301	312
1594_Transcript_1/2_Confidence_1.000_Length_6157_45	1	p3	(AGA)4	12	4079	4090
1594_Transcript_2/2_Confidence_1.000_Length_6158_45	1	p3	(AGA)4	12	4080	4091
15957_Transcript_1/1_Confidence_1.000_Length_270_45	1	p3	(AAG)6	18	53	70
15968_Transcript_1/1_Confidence_1.000_Length_867_45	1	p3	(TTG)5	15	844	858
1597_Transcript_1/3_Confidence_0.429_Length_948_45	1	p3	(CGG)4	12	822	833
1597_Transcript_3/3_Confidence_0.714_Length_1223_45	1	p3	(CGG)4	12	1097	1108
15990_Transcript_1/2_Confidence_1.000_Length_1244_45	1	p3	(TGG)4	12	357	368
15990_Transcript_2/2_Confidence_1.000_Length_1244_45	1	p3	(TGG)4	12	357	368
15994_Transcript_1/1_Confidence_1.000_Length_447_45	1	p3	(CGG)4	12	429	440
15_Transcript_1/2_Confidence_1.000_Length_2112_45	1	p5	(GTTTT)3	15	2047	2061
15_Transcript_2/2_Confidence_1.000_Length_387_45	1	p5	(GTTTT)3	15	322	336
16006_Transcript_2/2_Confidence_1.000_Length_2060_45	1	p4	(TCTT)3	12	444	455
16049_Transcript_1/2_Confidence_1.000_Length_464_45	1	p3	(AGG)6	18	2	19
16049_Transcript_2/2_Confidence_1.000_Length_472_45	1	p3	(AGG)6	18	2	19
16059_Transcript_1/1_Confidence_1.000_Length_246_45	1	p3	(GGA)4	12	138	149
16062_Transcript_3/6_Confidence_0.615_Length_1302_45	1	p2	(TA)6	12	193	204
16062_Transcript_4/6_Confidence_0.538_Length_1052_45	1	p2	(TA)6	12	193	204
16062_Transcript_5/6_Confidence_0.462_Length_836_45	1	p2	(TA)6	12	193	204
16062_Transcript_6/6_Confidence_0.615_Length_1314_45	1	p2	(TA)6	12	193	204
16067_Transcript_1/1_Confidence_1.000_Length_537_45	1	p2	(CT)13	26	18	43
16070_Transcript_1/5_Confidence_0.364_Length_1300_45	1	p3	(TAA)4	12	396	407
16070_Transcript_3/5_Confidence_0.636_Length_1650_45	1	p3	(TAA)4	12	746	757
16070_Transcript_4/5_Confidence_0.545_Length_1847_45	1	p3	(TAA)4	12	943	954
16070_Transcript_5/5_Confidence_0.455_Length_1650_45	1	p3	(TAA)4	12	746	757
16073_Transcript_1/2_Confidence_1.000_Length_524_45	1	c	(GTC)4(GCC)4	24	1	24
16079_Transcript_1/1_Confidence_1.000_Length_950_45	1	p4	(GCAA)3	12	397	408
1607_Transcript_3/3_Confidence_0.714_Length_698_45	1	p6	(TCGTCA)3	18	199	216
16090_Transcript_1/1_Confidence_1.000_Length_221_45	1	p6	(TCTCGC)3	18	150	167
1609_Transcript_3/4_Confidence_0.625_Length_1339_45	1	p3	(TTG)6	18	1315	1332
16104_Transcript_1/1_Confidence_1.000_Length_352_45	1	p4	(AAAG)3	12	202	213
1610_Transcript_3/6_Confidence_0.571_Length_949_45	1	p4	(TTAT)3	12	507	518
1610_Transcript_5/6_Confidence_0.500_Length_1048_45	1	p4	(TTTA)3	12	390	401
16157_Transcript_1/2_Confidence_1.000_Length_600_45	1	p3	(AGC)4	12	412	423
16157_Transcript_2/2_Confidence_1.000_Length_576_45	1	p3	(AGC)4	12	388	399
1616_Transcript_1/3_Confidence_0.714_Length_1726_45	1	p3	(TCG)4	12	1	12
1616_Transcript_2/3_Confidence_0.714_Length_1728_45	1	p3	(TCG)4	12	1	12
1616_Transcript_3/3_Confidence_0.714_Length_1728_45	1	p3	(TCG)4	12	1	12
16185_Transcript_1/1_Confidence_1.000_Length_570_45	1	c	(TTC)4(CTC)5ttccttctcatcatcattactgccagggtgtttcca(CTG)4	75	61	135
16192_Transcript_1/2_Confidence_1.000_Length_255_45	1	c	(AC)6atgtctctgctcagcactgcctcgcccaaggactgctccgagcaaggcctacgcagcttcttccacttggg(GAA)5	98	27	124
16192_Transcript_2/2_Confidence_1.000_Length_242_45	1	p3	(GAA)5	15	97	111
16193_Transcript_1/3_Confidence_0.714_Length_1086_45	1	p3	(CAT)6	18	99	116
16193_Transcript_2/3_Confidence_0.714_Length_1213_45	1	p3	(CAT)6	18	99	116
16193_Transcript_3/3_Confidence_0.714_Length_1207_45	1	p3	(CAT)6	18	99	116
16194_Transcript_1/2_Confidence_1.000_Length_253_45	1	p3	(CTC)5	15	75	89
16194_Transcript_2/2_Confidence_1.000_Length_258_45	1	p3	(CTC)5	15	75	89
161_Transcript_4/6_Confidence_0.333_Length_1840_45	1	p3	(TAA)4	12	1195	1206
161_Transcript_5/6_Confidence_0.583_Length_2389_45	1	p3	(TAA)4	12	1195	1206
161_Transcript_6/6_Confidence_0.583_Length_1717_45	1	p3	(TAA)4	12	1195	1206
16212_Transcript_1/1_Confidence_1.000_Length_309_45	1	p4	(ATTG)3	12	24	35
16238_Transcript_1/1_Confidence_1.000_Length_369_45	1	p4	(TGAA)3	12	173	184
16240_Transcript_1/1_Confidence_1.000_Length_237_45	1	p4	(GCAT)3	12	149	160
1624_Transcript_1/1_Confidence_1.000_Length_2653_45	1	p4	(GAAG)3	12	1589	1600
16268_Transcript_1/1_Confidence_1.000_Length_436_45	1	p3	(GCG)4	12	425	436
16283_Transcript_1/1_Confidence_1.000_Length_227_45	1	p3	(AGC)5	15	32	46
1628_Transcript_1/6_Confidence_0.625_Length_3956_45	1	p3	(TCA)5	15	1287	1301
1628_Transcript_2/6_Confidence_0.688_Length_4085_45	1	p3	(TCA)5	15	1416	1430
1628_Transcript_3/6_Confidence_0.688_Length_4085_45	1	p3	(TCA)5	15	1416	1430
1628_Transcript_4/6_Confidence_0.688_Length_4085_45	1	p3	(TCA)5	15	1416	1430
1628_Transcript_5/6_Confidence_0.688_Length_4085_45	1	p3	(TCA)5	15	1416	1430
1628_Transcript_6/6_Confidence_0.688_Length_4085_45	1	p3	(TCA)5	15	1416	1430
16294_Transcript_1/1_Confidence_1.000_Length_277_45	1	p3	(TCC)4	12	1	12
1629_Transcript_1/8_Confidence_0.550_Length_2425_45	1	p3	(GTT)4	12	2336	2347
1629_Transcript_3/8_Confidence_0.650_Length_2734_45	1	p3	(GTT)4	12	2645	2656
1629_Transcript_4/8_Confidence_0.650_Length_2590_45	1	p3	(GTT)4	12	2501	2512
1629_Transcript_5/8_Confidence_0.650_Length_2659_45	1	p3	(GTT)4	12	2570	2581
1629_Transcript_6/8_Confidence_0.600_Length_2659_45	1	p3	(GTT)4	12	2570	2581
1629_Transcript_8/8_Confidence_0.650_Length_2659_45	1	p3	(GTT)4	12	2570	2581
16308_Transcript_2/3_Confidence_0.667_Length_1078_45	1	p3	(AGA)4	12	142	153
16315_Transcript_1/1_Confidence_1.000_Length_376_45	1	p4	(ATGA)3	12	362	373
1631_Transcript_1/1_Confidence_1.000_Length_385_45	1	p3	(GAC)4	12	336	347
16332_Transcript_1/1_Confidence_1.000_Length_726_45	1	p3	(AGC)4	12	586	597
16335_Transcript_1/2_Confidence_1.000_Length_444_45	1	p3	(AGA)4	12	45	56
16335_Transcript_1/2_Confidence_1.000_Length_444_45	2	p3	(GAA)6	18	167	184
16335_Transcript_2/2_Confidence_1.000_Length_426_45	1	p3	(AGA)4	12	45	56
16335_Transcript_2/2_Confidence_1.000_Length_426_45	2	p3	(GAA)6	18	167	184
1633_Transcript_3/4_Confidence_0.375_Length_1287_45	1	p3	(ATC)5	15	89	103
16370_Transcript_1/1_Confidence_1.000_Length_1309_45	1	p3	(TCT)7	21	143	163
16371_Transcript_1/3_Confidence_0.714_Length_1508_45	1	p3	(CTC)4	12	1170	1181
16371_Transcript_2/3_Confidence_0.714_Length_1676_45	1	p3	(CTC)4	12	1170	1181
16371_Transcript_3/3_Confidence_0.714_Length_1508_45	1	p3	(CTC)4	12	1170	1181
163_Transcript_1/2_Confidence_1.000_Length_1551_45	1	p4	(AAGA)3	12	57	68
16412_Transcript_1/1_Confidence_1.000_Length_866_45	1	p3	(TTC)4	12	6	17
16416_Transcript_1/1_Confidence_1.000_Length_443_45	1	p2	(AG)6	12	355	366
16421_Transcript_1/2_Confidence_1.000_Length_700_45	1	p3	(GAG)4	12	237	248
16421_Transcript_2/2_Confidence_1.000_Length_1239_45	1	p3	(GAG)4	12	237	248
16439_Transcript_1/2_Confidence_1.000_Length_873_45	1	c	(GAG)4gtgacg(GAGAAC)5	48	808	855
16439_Transcript_2/2_Confidence_1.000_Length_866_45	1	c	(GAG)4gtgacg(GAGAAC)5	48	801	848
16441_Transcript_1/1_Confidence_1.000_Length_500_45	1	p2	(TC)6	12	415	426
16446_Transcript_1/1_Confidence_1.000_Length_1656_45	1	p4	(TGTA)3	12	1609	1620
16448_Transcript_1/1_Confidence_1.000_Length_372_45	1	p3	(AGG)4	12	343	354
16464_Transcript_1/1_Confidence_1.000_Length_1351_45	1	p5	(TAAAA)3	15	1331	1345
16466_Transcript_1/1_Confidence_1.000_Length_255_45	1	p6	(ATCTCT)3	18	152	169
16484_Transcript_1/3_Confidence_0.667_Length_2249_45	1	p4	(ATTT)3	12	1340	1351
16484_Transcript_1/3_Confidence_0.667_Length_2249_45	2	p4	(AGGC)3	12	2207	2218
16484_Transcript_2/3_Confidence_0.667_Length_2246_45	1	p4	(ATTT)3	12	1337	1348
16484_Transcript_2/3_Confidence_0.667_Length_2246_45	2	p4	(AGGC)3	12	2204	2215
16484_Transcript_3/3_Confidence_0.667_Length_2249_45	1	p4	(ATTT)3	12	1340	1351
16484_Transcript_3/3_Confidence_0.667_Length_2249_45	2	p4	(AGGC)3	12	2207	2218
1648_Transcript_1/5_Confidence_0.667_Length_2282_45	1	p6	(AAAAAC)3	18	62	79
1648_Transcript_4/5_Confidence_0.667_Length_2282_45	1	p6	(AAAAAC)3	18	62	79
1648_Transcript_5/5_Confidence_0.667_Length_2195_45	1	p6	(AAAAAC)3	18	62	79
16491_Transcript_1/1_Confidence_1.000_Length_663_45	1	p3	(CTG)4	12	338	349
16530_Transcript_1/1_Confidence_1.000_Length_288_45	1	p3	(GCT)5	15	20	34
16542_Transcript_1/1_Confidence_1.000_Length_241_45	1	p4	(AATC)3	12	52	63
16545_Transcript_1/2_Confidence_1.000_Length_1315_45	1	p2	(TC)6	12	529	540
16545_Transcript_2/2_Confidence_1.000_Length_1311_45	1	p2	(TC)6	12	525	536
1655_Transcript_1/4_Confidence_0.571_Length_285_45	1	p3	(TGA)7	21	28	48
1655_Transcript_4/4_Confidence_0.571_Length_279_45	1	p3	(TGA)6	18	25	42
16585_Transcript_1/1_Confidence_1.000_Length_397_45	1	p3	(CGA)4	12	18	29
1658_Transcript_1/5_Confidence_0.692_Length_787_45	1	p6	(AAGGAA)3	18	355	372
1658_Transcript_2/5_Confidence_0.615_Length_645_45	1	p6	(AAGGAA)3	18	235	252
1658_Transcript_3/5_Confidence_0.615_Length_783_45	1	c	(GACAAG)3(GAAAAG)3	36	349	384
1658_Transcript_5/5_Confidence_0.692_Length_765_45	1	p6	(AAGGAA)3	18	355	372
1659_Transcript_1/2_Confidence_1.000_Length_659_45	1	p3	(AAG)4	12	343	354
1659_Transcript_2/2_Confidence_1.000_Length_659_45	1	p3	(AAG)4	12	343	354
16602_Transcript_1/1_Confidence_1.000_Length_787_45	1	p4	(GAAA)3	12	597	608
16604_Transcript_1/2_Confidence_1.000_Length_1007_45	1	p4	(CTTT)3	12	363	374
16604_Transcript_2/2_Confidence_1.000_Length_945_45	1	p4	(CTTT)3	12	301	312
1662_Transcript_1/2_Confidence_1.000_Length_539_45	1	p2	(AT)6	12	75	86
1662_Transcript_2/2_Confidence_1.000_Length_500_45	1	p2	(AT)6	12	75	86
16643_Transcript_1/1_Confidence_1.000_Length_1278_45	1	p2	(AG)8	16	1243	1258
16653_Transcript_1/1_Confidence_1.000_Length_306_45	1	p6	(TCCCTC)3	18	166	183
1666_Transcript_1/3_Confidence_0.429_Length_1974_45	1	c	(CAG)8(CAA)4	36	1938	1973
1666_Transcript_3/3_Confidence_0.571_Length_2117_45	1	c	(CAG)6caccac(CAA)6cg(ACA)4	56	1935	1990
16676_Transcript_1/1_Confidence_1.000_Length_296_45	1	p3	(GTG)4	12	12	23
16723_Transcript_1/1_Confidence_1.000_Length_650_45	1	p3	(CAT)4	12	1	12
1672_Transcript_1/4_Confidence_0.222_Length_258_45	1	p3	(TCC)5	15	34	48
1672_Transcript_2/4_Confidence_0.556_Length_1077_45	1	p3	(CCT)9	27	839	865
1672_Transcript_3/4_Confidence_0.333_Length_908_45	1	p3	(CCT)9	27	670	696
1672_Transcript_4/4_Confidence_0.667_Length_1076_45	1	p3	(CCT)9	27	838	864
16732_Transcript_1/3_Confidence_0.333_Length_581_45	1	p4	(TGAT)3	12	47	58
16733_Transcript_1/1_Confidence_1.000_Length_1437_45	1	p4	(CCTC)3	12	63	74
16736_Transcript_1/1_Confidence_1.000_Length_1207_45	1	c	(TTG)4ctatatttgg(TGT)4	34	1033	1066
1675_Transcript_1/1_Confidence_1.000_Length_679_45	1	p3	(GAG)5	15	664	678
16766_Transcript_2/3_Confidence_0.600_Length_1325_45	1	c	(AAAAAG)3aaaagcttgaac(AACAA)4	50	27	76
16786_Transcript_1/1_Confidence_1.000_Length_228_45	1	p2	(GA)10	20	181	200
16790_Transcript_1/1_Confidence_1.000_Length_2525_45	1	p4	(AAAC)3	12	797	808
16795_Transcript_2/6_Confidence_0.611_Length_2614_45	1	p4	(TGTT)3	12	2563	2574
16795_Transcript_4/6_Confidence_0.611_Length_2623_45	1	p4	(TGTT)3	12	2572	2583
16795_Transcript_5/6_Confidence_0.611_Length_2620_45	1	p4	(TGTT)3	12	2569	2580
16795_Transcript_6/6_Confidence_0.611_Length_2623_45	1	p4	(TGTT)3	12	2572	2583
16800_Transcript_1/1_Confidence_1.000_Length_589_45	1	p4	(AAAG)3	12	537	548
16807_Transcript_1/9_Confidence_0.667_Length_1958_45	1	p5	(GGACT)4	20	10	29
16807_Transcript_2/9_Confidence_0.667_Length_1953_45	1	p5	(GGACT)4	20	10	29
16807_Transcript_4/9_Confidence_0.625_Length_1805_45	1	p5	(GGACT)4	20	10	29
16807_Transcript_5/9_Confidence_0.583_Length_1950_45	1	p5	(GGACT)4	20	10	29
16807_Transcript_6/9_Confidence_0.667_Length_1950_45	1	p5	(GGACT)4	20	10	29
16807_Transcript_8/9_Confidence_0.542_Length_1950_45	1	p5	(GGACT)4	20	10	29
16807_Transcript_9/9_Confidence_0.667_Length_1950_45	1	p5	(GGACT)4	20	10	29
16812_Transcript_1/1_Confidence_1.000_Length_878_45	1	c	(ATCG)3(CTC)4	24	96	119
16812_Transcript_1/1_Confidence_1.000_Length_878_45	2	c	(GGA)4agtcgtgcggctgccgc(AGA)7	50	513	562
16815_Transcript_1/5_Confidence_0.545_Length_1523_45	1	p4	(AAGA)3	12	1281	1292
16815_Transcript_1/5_Confidence_0.545_Length_1523_45	2	p2	(TA)8	16	1450	1465
16815_Transcript_2/5_Confidence_0.545_Length_1511_45	1	p4	(AAGA)3	12	1275	1286
16815_Transcript_3/5_Confidence_0.545_Length_1518_45	1	p4	(AAGA)3	12	1282	1293
16815_Transcript_4/5_Confidence_0.636_Length_1517_45	1	p4	(AAGA)3	12	1281	1292
16815_Transcript_5/5_Confidence_0.545_Length_1517_45	1	p4	(AAGA)3	12	1281	1292
16816_Transcript_1/5_Confidence_0.308_Length_777_45	1	p2	(CT)7	14	73	86
16816_Transcript_2/5_Confidence_0.615_Length_1710_45	1	p4	(TATC)3	12	1083	1094
16816_Transcript_4/5_Confidence_0.308_Length_1422_45	1	p2	(CT)7	14	73	86
16816_Transcript_5/5_Confidence_0.538_Length_1728_45	1	p2	(CT)7	14	73	86
16816_Transcript_5/5_Confidence_0.538_Length_1728_45	2	p4	(TATC)3	12	1101	1112
16823_Transcript_1/2_Confidence_1.000_Length_840_45	1	p3	(GAC)4	12	242	253
16824_Transcript_1/1_Confidence_1.000_Length_1178_45	1	p3	(TGA)4	12	894	905
16828_Transcript_1/1_Confidence_1.000_Length_377_45	1	p2	(GA)10	20	29	48
16831_Transcript_1/1_Confidence_1.000_Length_1609_45	1	p4	(CTCG)4	16	30	45
16838_Transcript_1/1_Confidence_1.000_Length_402_45	1	p3	(ATC)4	12	53	64
16841_Transcript_1/1_Confidence_1.000_Length_529_45	1	c	(TA)6tggtgtgcctctattatacatgacaatgttttatacatatgtgttgcgcc(TA)7	76	431	506
16843_Transcript_2/3_Confidence_0.600_Length_1096_45	1	p3	(TTC)4	12	18	29
16843_Transcript_3/3_Confidence_0.600_Length_1137_45	1	p3	(TTC)4	12	18	29
16844_Transcript_1/1_Confidence_1.000_Length_1137_45	1	p3	(GAG)5	15	150	164
16845_Transcript_1/1_Confidence_1.000_Length_288_45	1	p4	(ATCG)4	16	154	169
16849_Transcript_1/6_Confidence_0.357_Length_848_45	1	p2	(GA)8	16	673	688
16849_Transcript_4/6_Confidence_0.357_Length_947_45	1	p2	(GA)8	16	370	385
16849_Transcript_6/6_Confidence_0.357_Length_1250_45	1	p2	(GA)8	16	673	688
1684_Transcript_1/2_Confidence_1.000_Length_2213_45	1	p4	(AAAC)3	12	145	156
1684_Transcript_1/2_Confidence_1.000_Length_2213_45	2	p5	(GGATG)3	15	2005	2019
1684_Transcript_2/2_Confidence_1.000_Length_2213_45	1	p4	(AAAC)3	12	145	156
1684_Transcript_2/2_Confidence_1.000_Length_2213_45	2	p5	(GGATG)3	15	2005	2019
16854_Transcript_1/2_Confidence_1.000_Length_567_45	1	p4	(CTTT)3	12	387	398
16854_Transcript_2/2_Confidence_1.000_Length_567_45	1	p4	(CTTT)3	12	387	398
16855_Transcript_2/3_Confidence_0.571_Length_3173_45	1	p4	(ATCG)3	12	3111	3122
16855_Transcript_3/3_Confidence_0.714_Length_3173_45	1	p4	(ATCG)3	12	3111	3122
16860_Transcript_1/3_Confidence_0.714_Length_2911_45	1	p4	(GAAA)3	12	1422	1433
16860_Transcript_2/3_Confidence_0.714_Length_2924_45	1	p4	(GAAA)3	12	1422	1433
16860_Transcript_3/3_Confidence_0.714_Length_2924_45	1	p4	(GAAA)3	12	1422	1433
16863_Transcript_1/1_Confidence_1.000_Length_443_45	1	p3	(GAA)7	21	388	408
16865_Transcript_1/2_Confidence_1.000_Length_1278_45	1	p3	(CCA)4	12	160	171
16865_Transcript_2/2_Confidence_1.000_Length_1278_45	1	p3	(CCA)4	12	160	171
16868_Transcript_1/1_Confidence_1.000_Length_212_45	1	p3	(GAA)4	12	131	142
16871_Transcript_2/2_Confidence_1.000_Length_686_45	1	p3	(GGA)4	12	641	652
16879_Transcript_1/6_Confidence_0.538_Length_935_45	1	p3	(CAT)6	18	320	337
16879_Transcript_3/6_Confidence_0.538_Length_1004_45	1	p3	(CAT)6	18	389	406
16879_Transcript_4/6_Confidence_0.538_Length_1001_45	1	c	(CAT)6ttccatccttatcagcaggatgtgcaaactcg(TCA)4	62	389	450
16879_Transcript_6/6_Confidence_0.538_Length_1004_45	1	p3	(CAT)6	18	389	406
1687_Transcript_1/4_Confidence_0.571_Length_506_45	1	p2	(AT)9	18	478	495
1687_Transcript_3/4_Confidence_0.429_Length_506_45	1	p2	(AT)9	18	478	495
1687_Transcript_4/4_Confidence_0.571_Length_635_45	1	p2	(AT)9	18	607	624
16881_Transcript_1/1_Confidence_1.000_Length_1587_45	1	p3	(TGC)6	18	430	447
16881_Transcript_1/1_Confidence_1.000_Length_1587_45	2	p4	(ACAA)3	12	1351	1362
16884_Transcript_1/3_Confidence_0.667_Length_627_45	1	p3	(CGG)4	12	616	627
16884_Transcript_2/3_Confidence_0.667_Length_513_45	1	p3	(CGG)4	12	502	513
16884_Transcript_3/3_Confidence_0.667_Length_507_45	1	p3	(CGG)4	12	496	507
16885_Transcript_1/4_Confidence_0.625_Length_659_45	1	c	(TA)6(GATA)3	24	33	56
16885_Transcript_2/4_Confidence_0.500_Length_604_45	1	c*	(TA)7(TAGA)4*	28	33	60
16885_Transcript_3/4_Confidence_0.500_Length_571_45	1	c	(TA)6(GATA)3	24	33	56
16885_Transcript_4/4_Confidence_0.625_Length_598_45	1	c	(TA)6(GATA)3	24	33	56
16888_Transcript_1/2_Confidence_1.000_Length_550_45	1	p4	(GCTT)3	12	1	12
16888_Transcript_2/2_Confidence_1.000_Length_262_45	1	p4	(GCTT)3	12	1	12
16892_Transcript_1/1_Confidence_1.000_Length_651_45	1	p4	(CTTC)3	12	165	176
16892_Transcript_1/1_Confidence_1.000_Length_651_45	2	p3	(GGC)4	12	477	488
16892_Transcript_1/1_Confidence_1.000_Length_651_45	3	p3	(GGC)4	12	620	631
16896_Transcript_1/3_Confidence_0.667_Length_581_45	1	p3	(AAG)5	15	565	579
16896_Transcript_2/3_Confidence_0.667_Length_713_45	1	p3	(AAG)5	15	697	711
16896_Transcript_3/3_Confidence_0.778_Length_683_45	1	p3	(AAG)5	15	667	681
16899_Transcript_2/3_Confidence_0.714_Length_612_45	1	p5	(GTGGA)4	20	73	92
16899_Transcript_3/3_Confidence_0.714_Length_612_45	1	p5	(GTGGA)4	20	73	92
16903_Transcript_1/3_Confidence_0.714_Length_455_45	1	p3	(ATG)4	12	363	374
16903_Transcript_2/3_Confidence_0.571_Length_455_45	1	p3	(ATG)4	12	363	374
16903_Transcript_3/3_Confidence_0.714_Length_455_45	1	p3	(ATG)4	12	363	374
16904_Transcript_1/1_Confidence_1.000_Length_807_45	1	p5	(ACCAA)3	15	29	43
16906_Transcript_1/2_Confidence_1.000_Length_1519_45	1	c	(AGA)4atggaacaccggaaagaatctcagattctcacgtatttattgaga(AGAAG)5	82	1218	1299
16906_Transcript_2/2_Confidence_1.000_Length_1519_45	1	c	(AGA)4atggaacaccagaaagaatctcagattctcacgtattaattgaga(AGAAG)5	82	1218	1299
16913_Transcript_1/3_Confidence_0.667_Length_1217_45	1	p4	(GAAA)3	12	434	445
16913_Transcript_2/3_Confidence_0.667_Length_1431_45	1	p4	(GAAA)3	12	434	445
16913_Transcript_3/3_Confidence_0.667_Length_1217_45	1	p4	(GAAA)3	12	434	445
16917_Transcript_1/2_Confidence_1.000_Length_638_45	1	p4	(CCTT)3	12	70	81
16917_Transcript_2/2_Confidence_1.000_Length_638_45	1	p4	(CCTT)3	12	70	81
16922_Transcript_1/4_Confidence_0.222_Length_397_45	1	p3	(GTC)4	12	28	39
16922_Transcript_1/4_Confidence_0.222_Length_397_45	2	p3	(GGC)6	18	347	364
16922_Transcript_2/4_Confidence_0.556_Length_1828_45	1	c	(AAG)5at(GAA)4	29	1563	1591
16922_Transcript_3/4_Confidence_0.444_Length_1882_45	1	p3	(GTC)4	12	28	39
16922_Transcript_3/4_Confidence_0.444_Length_1882_45	2	p5	(TTCCC)4	20	1645	1664
16922_Transcript_3/4_Confidence_0.444_Length_1882_45	3	p4	(TTGA)3	12	1805	1816
16922_Transcript_4/4_Confidence_0.444_Length_1855_45	1	p3	(GTC)4	12	28	39
16922_Transcript_4/4_Confidence_0.444_Length_1855_45	2	c	(AAG)5at(GAA)4	29	1590	1618
16923_Transcript_1/1_Confidence_1.000_Length_1279_45	1	c	(CCT)6cttcttcctcctcactatggaacctaatcccatgcttgcttcggcgagatcgtcgagaggagtgacgaggacttgagtt(GGGC)3	109	15	123
16939_Transcript_2/3_Confidence_0.556_Length_596_45	1	p2	(CT)8	16	563	578
16939_Transcript_3/3_Confidence_0.778_Length_596_45	1	p2	(CT)8	16	563	578
16950_Transcript_2/5_Confidence_0.750_Length_1247_45	1	p4	(TTTA)3	12	593	604
16955_Transcript_2/3_Confidence_0.600_Length_1743_45	1	p4	(AGAA)3	12	469	480
16955_Transcript_3/3_Confidence_0.600_Length_1574_45	1	p4	(AGAA)3	12	300	311
16956_Transcript_1/1_Confidence_1.000_Length_1203_45	1	p3	(AGA)4	12	872	883
16959_Transcript_1/4_Confidence_0.625_Length_1396_45	1	p4	(AGTG)3	12	1162	1173
16959_Transcript_1/4_Confidence_0.625_Length_1396_45	2	p4	(CCTT)4	16	1353	1368
16959_Transcript_2/4_Confidence_0.250_Length_730_45	1	p4	(AGTG)3	12	496	507
16959_Transcript_2/4_Confidence_0.250_Length_730_45	2	p4	(CCTT)4	16	687	702
16959_Transcript_3/4_Confidence_0.625_Length_1285_45	1	p4	(AGTG)3	12	1051	1062
16959_Transcript_3/4_Confidence_0.625_Length_1285_45	2	p4	(CCTT)4	16	1242	1257
16959_Transcript_4/4_Confidence_0.625_Length_1396_45	1	p4	(AGTG)3	12	1162	1173
16959_Transcript_4/4_Confidence_0.625_Length_1396_45	2	p4	(CCTT)4	16	1353	1368
16966_Transcript_1/2_Confidence_1.000_Length_1459_45	1	p4	(TGCC)3	12	1342	1353
16966_Transcript_2/2_Confidence_1.000_Length_1591_45	1	p4	(TGCC)3	12	1347	1358
16981_Transcript_1/1_Confidence_1.000_Length_376_45	1	c	(GGA)4agaag(AAGC)4	33	303	335
16997_Transcript_1/1_Confidence_1.000_Length_878_45	1	p3	(CAG)5	15	253	267
169_Transcript_1/3_Confidence_0.778_Length_1662_45	1	p6	(CGAAGG)3	18	1	18
169_Transcript_2/3_Confidence_0.667_Length_1669_45	1	p6	(CGAAGG)3	18	1	18
169_Transcript_3/3_Confidence_0.778_Length_1669_45	1	p6	(CGAAGG)3	18	1	18
17000_Transcript_1/1_Confidence_1.000_Length_1514_45	1	p6	(TCCTCA)3	18	1348	1365
17001_Transcript_1/2_Confidence_1.000_Length_665_45	1	p2	(TA)8	16	1	16
17001_Transcript_2/2_Confidence_1.000_Length_665_45	1	p2	(TA)8	16	1	16
17002_Transcript_4/5_Confidence_0.667_Length_1872_45	1	p3	(ACC)6	18	1786	1803
17003_Transcript_1/2_Confidence_1.000_Length_933_45	1	p3	(AAG)5	15	278	292
17003_Transcript_2/2_Confidence_1.000_Length_924_45	1	p3	(AAG)5	15	278	292
17017_Transcript_1/3_Confidence_0.714_Length_1282_45	1	p5	(GGAGC)3	15	12	26
17017_Transcript_2/3_Confidence_0.714_Length_1393_45	1	p5	(GGAGC)3	15	12	26
17017_Transcript_3/3_Confidence_0.714_Length_1393_45	1	p5	(GGAGC)3	15	12	26
17022_Transcript_1/1_Confidence_1.000_Length_950_45	1	p6	(CTTCAT)4	24	869	892
17025_Transcript_1/1_Confidence_1.000_Length_249_45	1	p4	(ATGT)3	12	108	119
17029_Transcript_1/2_Confidence_1.000_Length_923_45	1	p3	(AAG)4	12	124	135
17029_Transcript_2/2_Confidence_1.000_Length_847_45	1	p3	(AAG)4	12	124	135
17034_Transcript_1/2_Confidence_1.000_Length_680_45	1	p3	(GAT)5	15	38	52
17037_Transcript_1/2_Confidence_1.000_Length_1587_45	1	p3	(CCG)4	12	32	43
17037_Transcript_2/2_Confidence_1.000_Length_1588_45	1	p3	(CCG)4	12	32	43
1703_Transcript_1/2_Confidence_1.000_Length_2648_45	1	p6	(TCATCT)3	18	126	143
1703_Transcript_1/2_Confidence_1.000_Length_2648_45	2	p3	(GAG)5	15	2091	2105
1703_Transcript_1/2_Confidence_1.000_Length_2648_45	3	p3	(TCT)4	12	2449	2460
1703_Transcript_2/2_Confidence_1.000_Length_1999_45	1	p3	(GAG)5	15	1442	1456
1703_Transcript_2/2_Confidence_1.000_Length_1999_45	2	p3	(TCT)4	12	1800	1811
17052_Transcript_1/2_Confidence_1.000_Length_270_45	1	p3	(AAG)4	12	119	130
17052_Transcript_2/2_Confidence_1.000_Length_256_45	1	p3	(AGA)4	12	103	114
17058_Transcript_1/2_Confidence_1.000_Length_856_45	1	p4	(GCTC)3	12	809	820
17058_Transcript_2/2_Confidence_1.000_Length_781_45	1	p4	(GCTC)3	12	734	745
17061_Transcript_1/2_Confidence_1.000_Length_3069_45	1	p3	(CTT)6	18	25	42
17061_Transcript_2/2_Confidence_1.000_Length_3069_45	1	p3	(CTT)6	18	25	42
17064_Transcript_1/2_Confidence_1.000_Length_247_45	1	p6	(GCTGCA)3	18	29	46
1706_Transcript_3/7_Confidence_0.611_Length_2111_45	1	p4	(AACA)3	12	1423	1434
1706_Transcript_4/7_Confidence_0.556_Length_1975_45	1	p4	(AACA)3	12	1287	1298
1706_Transcript_5/7_Confidence_0.611_Length_2109_45	1	p4	(AACA)3	12	1421	1432
1706_Transcript_6/7_Confidence_0.556_Length_2111_45	1	p4	(AACA)3	12	1423	1434
1706_Transcript_7/7_Confidence_0.556_Length_2111_45	1	p4	(AACA)3	12	1423	1434
17070_Transcript_1/2_Confidence_1.000_Length_743_45	1	p6	(GAGGAA)3	18	523	540
17070_Transcript_2/2_Confidence_1.000_Length_741_45	1	p6	(GAGGAA)3	18	523	540
17086_Transcript_2/3_Confidence_0.600_Length_769_45	1	p5	(TCGCC)3	15	709	723
17086_Transcript_3/3_Confidence_0.600_Length_769_45	1	p5	(TCGCC)3	15	709	723
17089_Transcript_1/2_Confidence_1.000_Length_894_45	1	p3	(CAG)4	12	851	862
17089_Transcript_2/2_Confidence_1.000_Length_900_45	1	p3	(CAG)6	18	851	868
1708_Transcript_3/4_Confidence_0.444_Length_2427_45	1	p6	(TCTTCA)4	24	1733	1756
17099_Transcript_1/1_Confidence_1.000_Length_649_45	1	p3	(CAC)4	12	337	348
17100_Transcript_1/1_Confidence_1.000_Length_3606_45	1	p3	(AGC)5	15	3393	3407
17103_Transcript_1/2_Confidence_1.000_Length_2681_45	1	p3	(TGA)4	12	1081	1092
17103_Transcript_2/2_Confidence_1.000_Length_2690_45	1	p3	(TGA)4	12	1081	1092
17113_Transcript_1/5_Confidence_0.600_Length_912_45	1	p3	(TGG)4	12	321	332
17113_Transcript_2/5_Confidence_0.600_Length_912_45	1	p3	(TGG)4	12	321	332
17113_Transcript_3/5_Confidence_0.600_Length_912_45	1	p3	(TGG)4	12	321	332
17113_Transcript_4/5_Confidence_0.500_Length_1014_45	1	p3	(TGG)4	12	423	434
17113_Transcript_5/5_Confidence_0.600_Length_912_45	1	p3	(TGG)4	12	321	332
17130_Transcript_1/2_Confidence_1.000_Length_581_45	1	p4	(ATCT)3	12	346	357
17130_Transcript_2/2_Confidence_1.000_Length_737_45	1	p4	(CGAT)3	12	340	351
17133_Transcript_1/4_Confidence_0.500_Length_1386_45	1	p5	(TTTCT)3	15	1283	1297
17133_Transcript_2/4_Confidence_0.500_Length_1416_45	1	p5	(TTTCT)3	15	1313	1327
17133_Transcript_4/4_Confidence_0.500_Length_1413_45	1	p5	(TTTCT)3	15	1310	1324
17140_Transcript_1/5_Confidence_0.636_Length_808_45	1	p3	(TGC)4	12	299	310
17140_Transcript_2/5_Confidence_0.636_Length_802_45	1	p3	(TGC)4	12	282	293
17140_Transcript_3/5_Confidence_0.636_Length_819_45	1	p3	(TGC)5	15	296	310
17140_Transcript_4/5_Confidence_0.636_Length_819_45	1	p3	(TGC)4	12	299	310
17140_Transcript_5/5_Confidence_0.636_Length_819_45	1	p3	(TGC)4	12	299	310
1714_Transcript_1/1_Confidence_1.000_Length_1436_45	1	p6	(GTGGCA)3	18	787	804
17158_Transcript_1/3_Confidence_0.625_Length_1019_45	1	p4	(CTAG)3	12	763	774
17158_Transcript_2/3_Confidence_0.625_Length_1009_45	1	p4	(CTAG)3	12	753	764
17158_Transcript_3/3_Confidence_0.500_Length_1009_45	1	p4	(CTAG)3	12	753	764
17163_Transcript_1/3_Confidence_0.833_Length_2289_45	1	p2	(AG)6	12	1259	1270
17163_Transcript_1/3_Confidence_0.833_Length_2289_45	2	p3	(TAA)5	15	2217	2231
17163_Transcript_2/3_Confidence_0.833_Length_2293_45	1	p2	(AG)6	12	1263	1274
17163_Transcript_2/3_Confidence_0.833_Length_2293_45	2	p3	(TAA)5	15	2221	2235
17163_Transcript_3/3_Confidence_0.833_Length_2289_45	1	p2	(AG)6	12	1259	1270
17163_Transcript_3/3_Confidence_0.833_Length_2289_45	2	p3	(TAA)5	15	2217	2231
17168_Transcript_1/2_Confidence_1.000_Length_1666_45	1	p3	(CTT)4	12	1443	1454
17168_Transcript_2/2_Confidence_1.000_Length_1666_45	1	p3	(CTT)4	12	1443	1454
17176_Transcript_1/1_Confidence_1.000_Length_531_45	1	c	(GAA)4caagtagtagcgaagagaagacaaaccccaaatcttgccctcgcttcctctccgctcgatttcg(CTCGC)4	96	430	525
17177_Transcript_1/3_Confidence_0.667_Length_1871_45	1	c	(TGTTGC)4agctgaagctgctgatgctgttgttgt(TGC)4	63	21	83
17177_Transcript_2/3_Confidence_0.667_Length_1868_45	1	c	(TGTTGC)5agctgaagctgctgatgctgttgttgt(TGC)4	69	21	89
17177_Transcript_3/3_Confidence_0.667_Length_1877_45	1	c	(TGTTGC)5agctgaagctgctgatgctgttgttgt(TGC)4	69	21	89
1717_Transcript_2/3_Confidence_0.667_Length_849_45	1	p4	(AAAT)4	16	375	390
17187_Transcript_1/1_Confidence_1.000_Length_1296_45	1	c	(TCT)4aagtctcctccagggagtccaagcctcagttccagtttcatctcttctgaggcatctaaacgcctaaatg(TTC)4	94	813	906
17190_Transcript_1/1_Confidence_1.000_Length_503_45	1	p3	(TGC)7	21	50	70
17200_Transcript_1/1_Confidence_1.000_Length_419_45	1	p3	(TCC)6	18	27	44
17200_Transcript_1/1_Confidence_1.000_Length_419_45	2	p3	(GAA)8	24	303	326
17214_Transcript_3/4_Confidence_0.571_Length_1053_45	1	p5	(TCAGG)3	15	1003	1017
17214_Transcript_4/4_Confidence_0.571_Length_1052_45	1	p5	(TCAGG)3	15	1002	1016
17222_Transcript_1/1_Confidence_1.000_Length_1236_45	1	p3	(GAA)4	12	205	216
17228_Transcript_1/2_Confidence_1.000_Length_766_45	1	p3	(ATA)4	12	727	738
17228_Transcript_2/2_Confidence_1.000_Length_535_45	1	p3	(ATA)4	12	496	507
1722_Transcript_1/2_Confidence_1.000_Length_639_45	1	p3	(TCG)4	12	435	446
1722_Transcript_2/2_Confidence_1.000_Length_635_45	1	p3	(TCG)4	12	431	442
17235_Transcript_1/1_Confidence_1.000_Length_1920_45	1	p2	(TC)9	18	1885	1902
1723_Transcript_1/2_Confidence_1.000_Length_3171_45	1	p3	(AAG)4	12	2936	2947
1723_Transcript_2/2_Confidence_1.000_Length_1123_45	1	p3	(AAG)4	12	888	899
17240_Transcript_1/1_Confidence_1.000_Length_826_45	1	p4	(CATT)3	12	776	787
17251_Transcript_1/1_Confidence_1.000_Length_1227_45	1	p3	(CCA)4	12	710	721
17252_Transcript_1/1_Confidence_1.000_Length_260_45	1	p3	(CGG)4	12	32	43
17260_Transcript_1/1_Confidence_1.000_Length_315_45	1	p5	(GAAGA)3	15	97	111
17279_Transcript_1/2_Confidence_1.000_Length_786_45	1	p4	(CTGC)3	12	46	57
17279_Transcript_2/2_Confidence_1.000_Length_782_45	1	p4	(CTGC)3	12	42	53
17280_Transcript_1/1_Confidence_1.000_Length_1145_45	1	p3	(CAA)4	12	82	93
17284_Transcript_1/1_Confidence_1.000_Length_1444_45	1	p3	(GAA)8	24	1	24
1728_Transcript_7/10_Confidence_0.640_Length_3193_45	1	p2	(TA)8	16	2533	2548
17308_Transcript_1/1_Confidence_1.000_Length_1508_45	1	p3	(CCG)4	12	1417	1428
17315_Transcript_1/3_Confidence_0.571_Length_257_45	1	c	(ATAC)5(AT)9actcatgtttgctccttaatttga(TTC)10	92	12	103
17315_Transcript_2/3_Confidence_0.429_Length_361_45	1	c	(ATAC)4(AT)8actcatgtttgccttaatttga(TTC)10	84	124	207
17315_Transcript_3/3_Confidence_0.571_Length_253_45	1	c	(ATAC)4(AT)10actcatgtgctccttaatttga(TTC)10	88	12	99
17316_Transcript_1/1_Confidence_1.000_Length_212_45	1	p4	(GACA)3	12	189	200
17328_Transcript_1/4_Confidence_0.700_Length_1907_45	1	p3	(CTG)4	12	230	241
17328_Transcript_2/4_Confidence_0.700_Length_2002_45	1	p3	(CTG)4	12	230	241
17328_Transcript_3/4_Confidence_0.700_Length_2003_45	1	p3	(CTG)4	12	230	241
17328_Transcript_4/4_Confidence_0.700_Length_2003_45	1	p3	(CTG)4	12	230	241
17335_Transcript_1/2_Confidence_1.000_Length_1526_45	1	p3	(GTC)6	18	1500	1517
17335_Transcript_2/2_Confidence_1.000_Length_1526_45	1	p3	(GTC)6	18	1500	1517
17339_Transcript_1/1_Confidence_1.000_Length_1621_45	1	p5	(AAAAC)3	15	1344	1358
17341_Transcript_1/3_Confidence_0.667_Length_1983_45	1	p6	(CTCATC)4	24	1934	1957
17341_Transcript_2/3_Confidence_0.667_Length_1977_45	1	p6	(CTCATC)3	18	1934	1951
17341_Transcript_3/3_Confidence_0.667_Length_1977_45	1	p6	(CTCATC)3	18	1934	1951
17347_Transcript_2/4_Confidence_0.667_Length_1221_45	1	p3	(CTC)4	12	47	58
17347_Transcript_3/4_Confidence_0.667_Length_1221_45	1	p3	(CTC)4	12	47	58
17347_Transcript_4/4_Confidence_0.667_Length_1221_45	1	p3	(CTC)4	12	47	58
1734_Transcript_1/2_Confidence_1.000_Length_1095_45	1	p4	(ATCG)3	12	33	44
1734_Transcript_1/2_Confidence_1.000_Length_1095_45	2	p3	(GCG)4	12	167	178
1734_Transcript_2/2_Confidence_1.000_Length_719_45	1	p4	(ATCG)3	12	33	44
1734_Transcript_2/2_Confidence_1.000_Length_719_45	2	p3	(GCG)4	12	167	178
17357_Transcript_1/2_Confidence_1.000_Length_885_45	1	p3	(TCG)4	12	231	242
17374_Transcript_1/2_Confidence_1.000_Length_1291_45	1	p2	(TG)7	14	523	536
17374_Transcript_2/2_Confidence_1.000_Length_1197_45	1	p2	(TG)7	14	523	536
17378_Transcript_1/3_Confidence_0.429_Length_327_45	1	p4	(GCTA)3	12	34	45
17378_Transcript_2/3_Confidence_0.429_Length_435_45	1	p4	(TCGA)3	12	136	147
17394_Transcript_1/2_Confidence_1.000_Length_1095_45	1	p3	(GAA)4	12	1035	1046
17394_Transcript_2/2_Confidence_1.000_Length_951_45	1	p3	(GAA)4	12	891	902
17395_Transcript_1/1_Confidence_1.000_Length_2072_45	1	p3	(CTT)4	12	2060	2071
17403_Transcript_1/2_Confidence_1.000_Length_2098_45	1	c*	(GAGGA)3(AGAGGA)3*	27	35	61
17403_Transcript_1/2_Confidence_1.000_Length_2098_45	2	p3	(TTG)4	12	1941	1952
17403_Transcript_2/2_Confidence_1.000_Length_2090_45	1	p3	(TTG)4	12	1933	1944
17409_Transcript_1/4_Confidence_0.700_Length_3505_45	1	p3	(ATC)4	12	1016	1027
17409_Transcript_2/4_Confidence_0.500_Length_3484_45	1	p3	(ATC)4	12	1016	1027
17409_Transcript_3/4_Confidence_0.700_Length_3514_45	1	p3	(ATC)4	12	1025	1036
17409_Transcript_4/4_Confidence_0.500_Length_3505_45	1	p3	(ATC)4	12	1016	1027
17415_Transcript_1/1_Confidence_1.000_Length_1963_45	1	p3	(CGC)4	12	5	16
17416_Transcript_1/2_Confidence_1.000_Length_652_45	1	p3	(GGC)5	15	20	34
17416_Transcript_2/2_Confidence_1.000_Length_652_45	1	p3	(GGC)5	15	20	34
17420_Transcript_1/1_Confidence_1.000_Length_217_45	1	p3	(GCC)4	12	186	197
17422_Transcript_1/3_Confidence_0.778_Length_3382_45	1	p3	(TCT)4	12	1277	1288
17422_Transcript_2/3_Confidence_0.778_Length_3410_45	1	p3	(TCT)4	12	1305	1316
17422_Transcript_3/3_Confidence_0.778_Length_3410_45	1	p3	(TCT)4	12	1305	1316
17427_Transcript_1/3_Confidence_0.667_Length_1083_45	1	p3	(TGA)6	18	336	353
17447_Transcript_1/3_Confidence_0.500_Length_457_45	1	c	(TTC)4tccatct(TCC)11	52	387	438
17447_Transcript_2/3_Confidence_0.500_Length_813_45	1	p4	(TTTG)3	12	241	252
17447_Transcript_2/3_Confidence_0.500_Length_813_45	2	c	(TTC)4tccatct(TCC)11	52	743	794
17447_Transcript_3/3_Confidence_0.500_Length_857_45	1	p4	(TTTG)3	12	285	296
17447_Transcript_3/3_Confidence_0.500_Length_857_45	2	c	(TTC)4tccatct(TCC)11	52	787	838
17456_Transcript_1/3_Confidence_0.600_Length_1773_45	1	p6	(GCAACA)4	24	21	44
17456_Transcript_2/3_Confidence_0.600_Length_1779_45	1	p6	(GCAACA)5	30	21	50
17456_Transcript_3/3_Confidence_0.600_Length_1779_45	1	p6	(GCAACA)5	30	21	50
17457_Transcript_1/1_Confidence_1.000_Length_2336_45	1	c	(TGG)4aggaagagcaggt(GGA)6	43	636	678
17468_Transcript_1/1_Confidence_1.000_Length_264_45	1	p4	(TACG)3	12	204	215
17470_Transcript_1/1_Confidence_1.000_Length_445_45	1	p3	(CGT)4	12	40	51
17473_Transcript_1/7_Confidence_0.438_Length_1289_45	1	p4	(AGAA)3	12	111	122
17473_Transcript_1/7_Confidence_0.438_Length_1289_45	2	p3	(TCC)6	18	1076	1093
17473_Transcript_2/7_Confidence_0.375_Length_1289_45	1	p4	(AGAA)3	12	111	122
17473_Transcript_2/7_Confidence_0.375_Length_1289_45	2	p3	(TCC)6	18	1076	1093
17473_Transcript_3/7_Confidence_0.375_Length_1227_45	1	p2	(AT)7	14	130	143
17473_Transcript_3/7_Confidence_0.375_Length_1227_45	2	p3	(TCC)6	18	1014	1031
17473_Transcript_4/7_Confidence_0.375_Length_1223_45	1	p3	(TCC)6	18	1010	1027
17473_Transcript_6/7_Confidence_0.375_Length_1289_45	1	p4	(AGAA)3	12	111	122
17473_Transcript_6/7_Confidence_0.375_Length_1289_45	2	p3	(TCC)6	18	1076	1093
17473_Transcript_7/7_Confidence_0.375_Length_1250_45	1	p3	(TCC)6	18	1037	1054
1747_Transcript_1/9_Confidence_0.679_Length_1896_45	1	p3	(CTG)5	15	10	24
1747_Transcript_3/9_Confidence_0.643_Length_1896_45	1	p3	(CTG)5	15	10	24
1747_Transcript_5/9_Confidence_0.679_Length_1896_45	1	p3	(CTG)5	15	10	24
1747_Transcript_6/9_Confidence_0.607_Length_1896_45	1	p3	(CTG)5	15	10	24
1747_Transcript_7/9_Confidence_0.464_Length_1896_45	1	p3	(CTG)5	15	10	24
1747_Transcript_8/9_Confidence_0.571_Length_1896_45	1	p3	(CTG)5	15	10	24
1747_Transcript_9/9_Confidence_0.643_Length_1896_45	1	p3	(CTG)5	15	10	24
17484_Transcript_2/3_Confidence_0.571_Length_711_45	1	p3	(TTA)4	12	634	645
17498_Transcript_1/2_Confidence_0.600_Length_360_45	1	c	(GCC)5tctctcgctctcgctgacccca(TCC)4	49	1	49
17498_Transcript_2/2_Confidence_0.600_Length_383_45	1	p3	(CCG)4	12	31	42
17501_Transcript_1/1_Confidence_1.000_Length_347_45	1	p4	(AAGA)3	12	100	111
17505_Transcript_1/1_Confidence_1.000_Length_1329_45	1	p4	(TCTT)3	12	953	964
17511_Transcript_1/1_Confidence_1.000_Length_639_45	1	p3	(ATC)4	12	250	261
17511_Transcript_1/1_Confidence_1.000_Length_639_45	2	p4	(CCAT)3	12	468	479
17515_Transcript_1/1_Confidence_1.000_Length_859_45	1	p3	(CTA)4	12	242	253
17519_Transcript_1/1_Confidence_1.000_Length_1780_45	1	p2	(GA)6	12	16	27
17522_Transcript_1/2_Confidence_1.000_Length_243_45	1	p4	(CTTT)3	12	37	48
17523_Transcript_1/2_Confidence_1.000_Length_1618_45	1	p3	(GAG)8	24	18	41
17523_Transcript_2/2_Confidence_1.000_Length_1624_45	1	p3	(GAG)8	24	18	41
17526_Transcript_1/2_Confidence_1.000_Length_303_45	1	p6	(AGAGGA)3	18	1	18
17526_Transcript_2/2_Confidence_1.000_Length_303_45	1	p6	(AGAGGA)3	18	1	18
17539_Transcript_1/1_Confidence_1.000_Length_323_45	1	p3	(CAA)4	12	209	220
17543_Transcript_2/7_Confidence_0.611_Length_2848_45	1	p4	(GGGA)3	12	2746	2757
17543_Transcript_3/7_Confidence_0.611_Length_2851_45	1	p4	(GGGA)3	12	2749	2760
17543_Transcript_4/7_Confidence_0.667_Length_2848_45	1	p4	(GGGA)3	12	2746	2757
17543_Transcript_5/7_Confidence_0.667_Length_2830_45	1	p4	(GGGA)3	12	2728	2739
17543_Transcript_6/7_Confidence_0.667_Length_2841_45	1	p4	(GGGA)3	12	2739	2750
17543_Transcript_7/7_Confidence_0.667_Length_2848_45	1	p4	(GGGA)3	12	2746	2757
17547_Transcript_1/1_Confidence_1.000_Length_299_45	1	p5	(GAGCG)3	15	199	213
17555_Transcript_2/5_Confidence_0.444_Length_1415_45	1	p3	(AGT)5	15	424	438
17555_Transcript_4/5_Confidence_0.444_Length_1370_45	1	p3	(AGT)5	15	379	393
[truncated: 7,361 more rows]

## Sheet: Cultivar_A_SSRs_statistics
Definement of microsatellites (unit size / minimum number of repeats):
(2/6) (3/4) (4/3) (5/3) (6/3)
Maximal number of bases interrupting 2 SSRs in a compound microsatellite: 100
RESULTS OF MICROSATELLITE SEARCH
#N/A
Total number of sequences examined: 56770
Total size of examined sequences (bp): 53737515
Total number of identified SSRs: 10108
Number of SSR containing sequences: 8315
Number of sequences containing more than 1 SSR: 1417
Number of SSRs present in compound formation: 748
Distribution to different repeat type classes
---------------------------------------------
Unit size	Number of SSRs
2	1014
3	5646
4	2150
5	550
6	748
Frequency of identified SSR motifs
----------------------------------
Repeats	3	4	5	6	7	8	9	10	11	12	13	14	15	16	17	18	19	20	21	total
AC	0	0	0	16	5	4	2													27
AG	0	0	0	67	32	23	9	8	8	3	3		4	2	2	1	1		1	164
AT	0	0	0	48	30	22	17	6	6	1	1									131
CA	0	0	0	6	8	9	1													24
CG	0	0	0	2																2
CT	0	0	0	48	41	32	8	12	1	7	12	4	9	7		1		1		183
GA	0	0	0	65	31	27	29	13	7	2	3	4	1				2			184
GT	0	0	0	13	4	6	1			3										27
TA	0	0	0	42	17	23	9	2	2	3	2									100
TC	0	0	0	56	18	15	8	6	5	2	2	1	1			3				117
TG	0	0	0	29	14	9	1		1			1								55
AAC	0	29	10	3			5													47
AAG	0	115	34	27	4	5	1				1									187
AAT	0	33	5	10	1	2			1											52
ACA	0	32	3	8	1															44
ACC	0	24	6	2																32
ACG	0	18	5																	23
ACT	0	14		1																15
AGA	0	115	25	14	10	3		6		1			1							175
AGC	0	64	43	8	3		4													122
AGG	0	73	20	10	7															110
AGT	0	24	8																	32
ATA	0	16	6																	22
ATC	0	73	13	4				1												91
ATG	0	72		4																76
ATT	0	18	13	2	4															37
CAA	0	47	5	10			2													64
CAC	0	47	10		4															61
CAG	0	107	35	21	4	1	1	3												172
CAT	0	70	20	15	3		1													109
CCA	0	51	8	4		4														67
CCG	0	74	24	1																99
CCT	0	77	37	16	10	7	9	1												157
CGA	0	36	19	4			4													63
CGC	0	27	17	5	1															50
CGG	0	49	4																	53
CGT	0	31	10	3																44
CTA	0	9	2																	11
CTC	0	96	23	15	18	13	2	2												169
CTG	0	107	25	12	2															146
CTT	0	119	36	17	7	6	2		3			9								199
GAA	0	191	74	34	14	10	6	1	6	1										337
GAC	0	60	15	11	1	1														88
GAG	0	127	37	27	15	6			1											213
GAT	0	91	22	3	3	2														121
GCA	0	64	23	12	2															101
GCC	0	38	15	4	1															58
GCG	0	33	8	1																42
GCT	0	92	24	9																125
GGA	0	100	21	15	6	5		1												148
GGC	0	55	21	6																82
GGT	0	41	14	4	2															61
GTA	0	12			2															14
GTC	0	48	8	6			1													63
GTG	0	22	10	3																35
GTT	0	29	13	6	2		1													51
TAA	0	15	9		1							3								28
TAC	0	5	4	1																10
TAG	0	20	1																	21
TAT	0	11	6		2	5		1				1								26
TCA	0	106	32	2	2	1														143
TCC	0	134	46	20	3		4	1	3											211
TCG	0	53	12	4	1	5														75
TCT	0	126	51	29	27	4	1	6												244
TGA	0	129	23	9	1						1									163
TGC	0	136	19	11	17	1														184
TGG	0	65	11	2	2	5														85
TGT	0	19	11	2	5	10	2		1											50
TTA	0	26	1		1	1														29
TTC	0	139	41	36	7	6	1	3												233
TTG	0	43	22	7	4															76
AAAC	36	1	4																	41
AAAG	46	10	2																	58
AAAT	51	8																		59
AACA	20																			20
AACC	1	1																		2
AACT	3																			3
AAGA	27	7																		34
AAGC	8	1																		9
AAGG	11																			11
AATA	19	4	1																	24
AATC	10																			10
AATG	5																			5
AATT	10	2	1																	13
ACAA	15																			15
ACAG	6																			6
ACAT	5																			5
ACCA	12																			12
ACCC	1																			1
ACCG	5																			5
ACCT	2																			2
ACGA		2																		2
ACGT	3																			3
ACTA	1	1																		2
ACTC	6	2		1																9
AGAA	35	7	1																	43
AGAC	11																			11
AGAT	7	1																		8
AGCA	19																			19
AGCG	1																			1
AGCT	6	3																		9
AGGA	21	3																		24
AGGC	3																			3
AGGG	8																			8
AGTA	8																			8
AGTG	6																			6
AGTT	1																			1
ATAA	19		1																	20
ATAC	5	6	1																	12
ATAG	3	1			6															10
ATCA	4	3																		7
ATCC	7	4																		11
ATCG	23	9																		32
ATCT	6																			6
ATGA	6	2																		8
ATGC	9	2																		11
ATGG	13																			13
ATGT	6	2																		8
ATTA	35																			35
ATTC	17																			17
ATTG	1																			1
ATTT	37	8	1																	46
CAAA	17																			17
CAAC	5																			5
CAAG	19	1																		20
CAAT	3																			3
CACC	1																			1
CACT	2																			2
CAGA	5																			5
CAGC	2																			2
CAGG	1																			1
CAGT	3																			3
CATA	1																			1
CATC	12																			12
CATG	5		3																	8
CATT	16																			16
CCAA	3																			3
CCAG	2																			2
CCAT	13	12																		25
CCCG	6																			6
CCCT	4																			4
CCGT	1																			1
CCTC	18	2	1																	21
CCTG	1																			1
CCTT	15	11	2																	28
CGAC	1	1																		2
CGAG	5	2																		7
CGAT	13	15																		28
CGGA	1																			1
CGGT	1		1																	2
CGTG	5																			5
CGTT	3																			3
CTAG	18																			18
CTAT	7		3	3																13
CTCA	3																			3
CTCC	19	2																		21
CTCG	7	1																		8
CTGC	5																			5
CTGT	2		3																	5
CTTA	1																			1
CTTC	31	4																		35
CTTG	8																			8
CTTT	42	1	1																	44
GAAA	30	13	2	1																46
GAAC	6																			6
GAAG	19																			19
GAAT	18																			18
GACA	1																			1
GACC	2																			2
GAGC	3	2																		5
GAGG	14																			14
GAGT	3	1		1																5
GATA	3	2																		5
GATC	19	1	3	1																24
GATG	18		1																	19
GATT	8																			8
GCAA	11	1																		12
GCAG	5																			5
GCAT	7																			7
GCCA	2																			2
GCCG	10																			10
GCCT	2																			2
GCGA	1																			1
GCGG	2																			2
GCGT	5																			5
GCTA	5	1																		6
GCTC	13	2																		15
GCTG	1																			1
GCTT	21	1																		22
GGAA	24			1																25
GGAC	1																			1
GGAG	31	3																		34
GGAT	9	2																		11
GGCA		2																		2
GGCC	3																			3
GGGA	14																			14
GGGC	6																			6
GGGT	1																			1
GGTC	1		2																	3
GGTG	1																			1
GGTT	1																			1
GTAC	3																			3
GTAG	2																			2
GTCA	3																			3
GTCC	4																			4
GTCT	2																			2
GTGA	1																			1
GTGG	2																			2
GTTC		3																		3
GTTG	5	2																		7
GTTT	9	5																		14
TAAA	12	1	5		1															19
TAAC	1	2																		3
TAAT	18	1	5																	24
TACA	1																			1
TACC	1																			1
TACG	1	1																		2
TAGA	5	1																		6
TAGC	10	2	3																	15
TAGG	1																			1
TAGT	5																			5
TATC	12	1																		13
TATG	12	2																		14
TATT	22	3																		25
TCAA	11																			11
TCAC	1																			1
TCAG	6																			6
TCAT	14	1	1																	16
TCCA	10																			10
TCCC	3																			3
TCCG	2																			2
TCCT	24	5	1																	30
TCGA	24	5																		29
TCGC	3		1																	4
TCGG	3																			3
TCGT		2																		2
TCTG	3																			3
TCTT	20	2																		22
TGAA	8																			8
TGAC	1																			1
TGAT	9																			9
TGCA	10																			10
TGCC	10				1															11
TGCT	11																			11
TGGA	6																			6
TGGC	1																			1
TGGT	3																			3
TGTA	5	1																		6
TGTC	7																			7
TGTT	16																			16
TTAA	14		1																	15
TTAG	1																			1
TTAT	19	14																		33
TTCA	2																			2
TTCC	11	4																		15
TTCG			1																	1
TTCT	19	2	2																	23
TTGA	14																			14
TTGC	13																			13
TTGG	11	1																		12
TTGT	4	3																		7
TTTA	23	3	2																	28
TTTC	54	5																		59
TTTG	31	2	3	1																37
AAAAC	8	1																		9
AAAAG	12																			12
AAAAT	6	3																		9
AAACA	12	1																		13
AAACC	4																			4
AAACG	1																			1
AAAGA	3																			3
AAATA	2	1																		3
AAATG		1																		1
AACAA		2																		2
AAGAA	8																			8
AAGAG			1																	1
AAGCG	1																			1
AAGGA	2	1																		3
AAGGG	1																			1
AATAA	4	1																		5
AATCC	3																			3
AATCT	1																			1
AATGC	3																			3
AATGT	1																			1
AATTC	2																			2
ACAAA	4	1																		5
ACAAC	2																			2
ACACC		1																		1
ACAGA		1																		1
ACAGG	1																			1
ACATT	3																			3
ACCAA	1																			1
ACCGG	1																			1
ACTAA	1																			1
AGAAA	2	1																		3
AGAAC	2																			2
AGAAG	2		2																	4
AGAGA	1																			1
AGAGG		1																		1
AGATG			2																	2
AGCAG	2																			2
AGCCA	1																			1
AGCGA	1																			1
AGGAA	2		1																	3
AGGAG	1	3																		4
AGGGA	1																			1
AGGTG	2	1																		3
AGTCC		2																		2
AGTTT	5																			5
ATAAA	3																			3
ATAGG	1																			1
ATATG	2																			2
ATCCA		3																		3
ATGTA			1																	1
ATGTC	1																			1
ATGTG		3																		3
ATTAG	1																			1
ATTTC	1																			1
ATTTT	3																			3
CAAAA	2																			2
CAAAC	2																			2
CAAGG	1																			1
CAATT	6																			6
CACCT	1	1																		2
CAGAG			1																	1
CAGCT	3	1																		4
CATTC		7																		7
CATTT			1																	1
CCAGT	1																			1
CCGAT	1																			1
CCGGT	5																			5
CCTCC		1																		1
CCTCT	4	1	1																	6
CCTTC	2																			2
CGATC	1																			1
CGCAT	1																			1
CGGTC	1																			1
CTAAG	1																			1
CTAAT	1																			1
CTATC	1																			1
CTCAC		3																		3
CTCCT	9																			9
CTCGC	3	1																		4
CTCTC	4			1																5
CTCTG	2																			2
CTCTT	1																			1
CTGAA	1																			1
CTGAT	5																			5
CTGTT	3																			3
CTTCT	14																			14
CTTGC	1																			1
CTTTC		1																		1
CTTTT	1																			1
GAAAA	2																			2
GAAAG	1	1																		2
GAACA	1																			1
GAAGA	3	2																		5
GAAGC	2																			2
GAAGG		1																		1
GAATC	4	1																		5
GAATT	1																			1
GACAT	3																			3
GAGAA	1		1																	2
GAGCA	1																			1
GAGCG	1																			1
GAGGA	1																			1
GAGGC	5																			5
GAGTT		2																		2
GATTC	1																			1
GCAGA	1																			1
GCATC	6																			6
GCCTC	2																			2
GCTCC	1																			1
GCTGT	2																			2
GCTTT	2																			2
GGAAG	7																			7
GGACT	7	7																		14
GGAGA	1		1																	2
GGAGC	3																			3
GGATC	1																			1
GGATG	4																			4
GGATT				1																1
GGCAT	1																			1
GGCGA		4																		4
GGCTC	1																			1
GGCTT	5																			5
GGGAA	1																			1
GGGAG	1																			1
GGGAT	1																			1
GGGGA	1																			1
GTGCA	1																			1
GTGCT	4																			4
GTGGA		2																		2
GTTTC	2																			2
GTTTG	1																			1
GTTTT	8	3																		11
TAAAA	3																			3
TATAG	1																			1
TATTT	7	1																		8
TCAAA	4																			4
TCAAT			1																	1
TCAGG	2																			2
TCATC	3																			3
TCCAA	5																			5
TCCCT			1																	1
TCCGA	1																			1
TCCGG			1																	1
TCCTC	1																			1
TCCTG	1																			1
TCGAT	1																			1
TCGCC	5																			5
TCGCG	1																			1
TCTAT	1																			1
TCTCC	3	7																		10
TCTGA	1																			1
TCTGC	2																			2
TCTTC	3																			3
TCTTT	2																			2
TGAAC	1																			1
TGAGA	1																			1
TGCAA	2																			2
TGCAT	2																			2
TGCCA	1																			1
TGCCG	5																			5
TGCGT	1																			1
TGCTT	1																			1
TGGAT	1																			1
TGTAA		1																		1
TGTAT		1																		1
TGTCT	1																			1
TGTTC	4																			4
TGTTT	3																			3
TTAGC	1																			1
TTAGG	1																			1
TTATT	2																			2
TTCAC	1																			1
TTCCC		1																		1
TTCCT	1																			1
TTCGG		2																		2
TTCGT	1																			1
TTCTA	1																			1
TTCTC	4	1	2																	7
TTCTT	2																			2
TTGAG	1																			1
TTGAT	1																			1
TTGGA		1																		1
TTGTA	1																			1
TTGTT	3																			3
TTTAT	3			2																5
TTTCC	3																			3
TTTCT	17	1																		18
TTTTA	11																			11
TTTTC	17																			17
TTTTG	12	3																		15
AAAAAC	3	1																		4
AAAAAG	3																			3
AAAAAT	2																			2
AAAAGA	1	1																		2
AAAATA	1																			1
AAAATG	1																			1
AAACAC	1																			1
AAAGAG	1																			1
AAAGCC	2																			2
AAAGGA	1																			1
AAATGG	2																			2
AACAGA	3																			3
AAGATC	3																			3
AAGATG	2																			2
AAGCCA	1																			1
AAGGAA	3																			3
AATAGG	2																			2
AATCAA	1																			1
AATGGC	1																			1
ACAAAT		7																		7
ACAACG	1																			1
ACAACT	1																			1
ACCAGC	2																			2
ACCCTC		5	1																	6
ACCTCT	1																			1
ACGAGG	2																			2
ACTCTA	1																			1
AGAACA	2																			2
AGAAGC		1	1																	2
AGAGCG		1																		1
AGAGGA	4																			4
AGATGG	1																			1
AGCAAC	2																			2
AGCCAG	5																			5
AGCGGA	3																			3
AGCTCA	1																			1
AGCTGA					1															1
AGGAAG	7		1																	8
AGGCGG	2																			2
AGGGAA	4																			4
AGGGGA	1																			1
AGTACC	7																			7
AGTCAG	5																			5
AGTGCC	1																			1
AGTGGC		2																		2
AGTGTG	1																			1
AGTTAG	1																			1
ATCATT		3																		3
ATCTCT	1																			1
ATCTGT	2																			2
ATGATC	2																			2
ATGATT	5																			5
ATGCAA		1	1																	2
ATGCTG	2																			2
ATGGAT			1																	1
ATGGCT		1																		1
ATGGTA	1																			1
ATGGTC	3																			3
ATTACA	1																			1
ATTCAA	4																			4
ATTCCA		1																		1
ATTGGA		1																		1
CAAAAA	7																			7
CAAAAC	1																			1
CAAAGC	2																			2
CAAATC		1																		1
CAACAG	1																			1
CACCAG		2																		2
CACCAT	1																			1
CACCCC	1																			1
CACCGG		4																		4
CACGAC	2																			2
CAGAAG	5																			5
CAGACC	1																			1
CAGACT		1																		1
CAGAGG	2																			2
CAGCAA	2																			2
CAGCAT	1																			1
CAGCGG	1																			1
CAGCTC	1																			1
CAGGAT		3																		3
CAGGTT	1																			1
CATCAA		1																		1
CATCAG	4																			4
CATCTT		1																		1
CATGGG	2																			2
CCACCT	1		2																	3
CCAGGA	2																			2
CCAGTT	1																			1
CCATCA		1																		1
CCATGG	2																			2
CCATTT	2																			2
CCCCTT			2																	2
CCCTCA	2																			2
CCGCCT	2	3																		5
CCGGAT	1																			1
CCGTCG	2																			2
CCTCCA	2	1																		3
CCTCCC	2																			2
CCTCCG	2																			2
CCTCGA	1		11																	12
CCTCGG	8																			8
CCTCGT		2																		2
CCTCTC	5																			5
CCTCTT			1																	1
CCTGTC	1																			1
CCTTCA	1																			1
CCTTCC	2																			2
CCTTCT	3																			3
CCTTTT	1																			1
CGAAGC	1																			1
CGAAGG	7																			7
CGACGC	1																			1
CGACGG		2																		2
CGAGCT	1																			1
CGATCC		1																		1
CGCAGT	2																			2
CGCCCT		1																		1
CGCCGA	1																			1
CGCCGG	5																			5
CGCCGT	3																			3
CGCCTT	3																			3
CGCTTC	1																			1
CGGAAC	2																			2
CGGAGG	7	2																		9
CGGCAT	4																			4
CGGCGA	3																			3
CGGCGT	2																			2
CGTCAA	7																			7
CGTCGC	2	1																		3
CGTCTT	2																			2
CGTGGA	3																			3
CTCAAC	10																			10
CTCAAT	1																			1
CTCATC	2	1																		3
CTCCAC				2																2
CTCCCT	1																			1
CTCCGA	1																			1
CTCCGC	1	1																		2
CTCCTT	3	1																		4
CTCTCC		4																		4
CTCTTC	1																			1
CTCTTT	2																			2
CTGAAG	4																			4
CTGATC	1																			1
CTGCCG	2																			2
CTGCCT	6																			6
CTGCTC	1																			1
CTGCTT	2																			2
CTGGAG	1																			1
CTGGGA	1																			1
CTGTTC	4	1																		5
CTTCAG	1		2																	3
CTTCAT		1																		1
CTTCCT	1																			1
CTTCTC			1																	1
CTTGCA	1																			1
CTTGCC	3																			3
CTTGTT	2																			2
GAAAAA	1																			1
GAAAAG	1																			1
GAACAA			1																	1
GAACCA	1																			1
GAAGAC	3	2																		5
GAAGAG	1	1																		2
GAAGCA	4																			4
GAAGGA	1																			1
GAAGGC	1																			1
GAATAT		1																		1
GACAAG	3																			3
GACGAG	2	1																		3
GACGGC	1																			1
GAGAAC			2																	2
GAGAAG	1																			1
GAGACT	2																			2
GAGATC	1																			1
GAGATG	4																			4
GAGCCA	1																			1
GAGCTT	3																			3
GAGGAA	7																			7
GAGGCG	5																			5
GAGGGA		2																		2
GAGGGC		1	6																	7
GAGGTG	3	6																		9
GATCAA			1																	1
GATGAA	6	2																		8
GATGAC	3	1																		4
GATGAG	1																			1
GATGCA	2																			2
GATGGA	1																			1
GATGTC	2																			2
GCAAAA	1																			1
GCAACA		1	2																	3
GCAATA		5																		5
GCAATG		1																		1
GCACCA	2		8																	10
GCAGAG	1																			1
GCAGCG	1																			1
GCAGGA	4																			4
GCCAAG	1																			1
GCCACA	2																			2
GCCACC	5																			5
GCCACG	1																			1
GCCCTT			1																	1
GCCGAA		2																		2
GCCGAC	1																			1
GCCGCA	2																			2
GCCGGC	7																			7
GCCGTA	1																			1
GCCTCC	1	1																		2
GCGAAG				1																1
GCGGAG		1																		1
GCTAAA	2																			2
GCTACC	1																			1
GCTGCA	2																			2
GCTGTT	1																			1
GCTTCT		1																		1
GCTTTA	4																			4
GGAAAA	2																			2
GGAAGA	2																			2
GGAATC			2																	2
GGACAT	1																			1
GGAGAA	3	1																		4
GGAGAC	1																			1
GGAGAT	1																			1
GGAGCA		2																		2
GGAGGC	1																			1
GGAGGT	3																			3
GGCAAT	1																			1
GGCACC		2																		2
GGCAGG	2																			2
GGCGCA	1																			1
GGGAAC	1																			1
GGGAGC	1																			1
GGGCAA	1																			1
GGGGTT	1																			1
GGGTTA	1																			1
GGTAGA	1																			1
GGTGAC	1																			1
GGTGAG	1																			1
GGTGGA			1																	1
GGTTGT	3																			3
GTCGCC	3																			3
GTCGGA	1																			1
GTCGTT	1																			1
GTCTCG	4	1																		5
GTGATG	4																			4
GTGCTT	1																			1
GTGGAG		1																		1
GTGGCA	1																			1
GTTCCA	2																			2
GTTCGA	3																			3
GTTTTT	1	1																		2
TACCCC	1																			1
TAGGGT	2																			2
TATTTT	1																			1
TCAAAA	1																			1
TCAAGA	1																			1
TCACAT	3																			3
TCATCC	2																			2
TCATCG	1																			1
TCATCT	1																			1
TCCATC	1	1																		2
TCCCTC	1																			1
TCCCTT		3		1																4
TCCGAC	1																			1
TCCTCA	2																			2
TCCTCT	1																			1
TCGAGA	3																			3
TCGCAG	1																			1
TCGCCG	1																			1
TCGGCG	1																			1
TCGTCA	5																			5
TCGTGG			1																	1
TCTCGA	8																			8
TCTCGC	1																			1
TCTCTA	2																			2
TCTTCA		1																		1
TCTTCC	2		2	1																5
TCTTCG	1																			1
TCTTTT	1																			1
TGAAAC	1																			1
TGAACA				2																2
TGAAGA	3																			3
TGAAGC				1																1
TGACGA						1														1
TGAGAA	1																			1
TGAGGA	3																			3
TGATGC	1																			1
TGATTC	2	2																		4
TGCAGC	2																			2
TGCATC	1																			1
TGCCCA		1																		1
TGCCTT	2																			2
TGCTCT	1																			1
TGCTGT	3																			3
TGGAGG				1																1
TGGATT	1																			1
TGGCAA			1																	1
TGGCAC		1																		1
TGGTCC	3			1																4
TGGTGA	2																			2
TGTGCT	2																			2
TGTGGT		2																		2
TGTTGC	1	1	2																	4
TTAGGA	2																			2
TTAGGG	1																			1
TTCAAA	1																			1
TTCCAA			1																	1
TTCCTC	3																			3
TTCTCC	7																			7
TTCTTT	2																			2
TTGCCT		4																		4
TTGCTC	1																			1
TTGGCT	1																			1
TTGTCA	2																			2
TTTATA	2																			2
TTTATT	2																			2
TTTCCT	4																			4
TTTCTT	1																			1
TTTGCT	2																			2
TTTGGA	1																			1
TTTTCT	1																			1
TTTTGT	2		1																	3
TTTTTA	1	3																		4
TTTTTC	1																			1
TTTTTG	2	2																		4
Frequency of classified repeat types (considering sequence complementary)
-------------------------------------------------------------------------
Repeats	3	4	5	6	7	8	9	10	11	12	13	14	15	16	17	18	19	20	21	total
AC/GT	0	0	0	64	31	28	5		1	3		1								133
AG/CT	0	0	0	236	122	97	54	39	21	14	20	9	15	9	2	5	3	1	1	648
AT/AT	0	0	0	90	47	45	26	8	8	4	3									231
CG/CG	0	0	0	2																2
AAC/GTT	0	199	64	36	12	10	10		1											332
AAG/CTT	0	805	261	157	69	34	11	16	9	2	1	9	1							1375
AAT/ATT	0	119	40	12	9	8		1	1			4								194
ACC/GGT	0	250	59	15	8	9														341
ACG/CGT	0	246	69	28	2	6	5													356
ACT/AGT	0	84	15	2	2															103
AGC/CTG	0	570	169	73	28	2	5	3												850
AGG/CCT	0	607	184	103	59	31	15	5	4											1008
ATC/ATG	0	541	110	37	9	3	1	1			1									703
CCG/CGG	0	276	89	17	2															384
AAAC/GTTT	148	11	7	1																167
AAAG/CTTT	273	47	8	1																329
AAAT/ATTT	202	41	10		1															254
AACC/GGTT	41	4																		45
AACG/CGTT	9	7	1																	17
AACT/AGTT	12	3																		15
AAGC/CTTG	110	4																		114
AAGG/CCTT	156	27	3	1																187
AAGT/ACTT	9																			9
AATC/ATTG	60	3																		63
AATG/ATTC	86	3	1																	90
AATT/AATT	77	3	7																	87
ACAG/CTGT	37		3																	40
ACAT/ATGT	35	11	1																	47
ACCC/GGGT	6																			6
ACCG/CGGT	13	1	3																	17
ACCT/AGGT	6																			6
ACGC/CGTG	10																			10
ACGG/CCGT	9																			9
ACGT/ACGT	7	1																		8
ACTC/AGTG	22	3		2																27
ACTG/AGTC	13																			13
AGAT/ATCT	43	6	3	3	6															61
AGCC/CTGG	8																			8
AGCG/CGCT	33	7	1																	41
AGCT/AGCT	39	6	3																	48
AGGC/CCTG	27	2			1															30
AGGG/CCCT	111	7	1																	119
ATCC/ATGG	88	18	1																	107
ATCG/ATCG	79	30	3	1																113
ATGC/ATGC	31	2	3																	36
CCCG/CGGG	14																			14
CCGG/CCGG	13																			13
AAAAC/GTTTT	52	11																		63
AAAAG/CTTTT	66	2																		68
AAAAT/ATTTT	44	6		2																52
AAACC/GGTTT	8																			8
AAACG/CGTTT	4																			4
AAACT/AGTTT	6																			6
AAAGC/CTTTG	3																			3
AAAGG/CCTTT	9	3	1																	13
AAATC/ATTTG	5																			5
AAATG/ATTTC	1	1	1																	3
AACAC/GTGTT	2																			2
AACAG/CTGTT	10	1																		11
AACCG/CGGTT		2																		2
AACCT/AGGTT	1																			1
AACGC/CGTTG	1																			1
AACTC/AGTTG	1	2																		3
AACTG/AGTTC	2																			2
AAGAC/CTTGT	1																			1
AAGAG/CTCTT	29	3	6																	38
AAGCC/CTTGG	6																			6
AAGCG/CGCTT	4																			4
AAGCT/AGCTT	2																			2
AAGGC/CCTTG	2																			2
AAGGG/CCCTT	12	2	1																	15
AAGTG/ACTTC	1																			1
AATAC/ATTGT	1	1																		2
AATAG/ATTCT	2																			2
AATCC/ATTGG	9	4		1																14
AATCG/ATTCG	6	1																		7
AATCT/AGATT	3																			3
AATGC/ATTGC	7																			7
AATGG/ATTCC		7																		7
AATGT/ACATT	4	1	1																	6
AATTC/AATTG	9		1																	10
ACACC/GGTGT		1																		1
ACAGC/CTGTG	6																			6
ACAGG/CCTGT	2																			2
ACATC/ATGTG		3																		3
ACATG/ATGTC	4																			4
ACCGG/CCGGT	7		1																	8
ACCTC/AGGTG	3	5																		8
ACCTG/AGGTC	2																			2
ACGCG/CGCGT	1																			1
ACGGC/CCGTG	5																			5
ACTAT/AGTAT	1																			1
ACTCC/AGTGG		2																		2
ACTGC/AGTGC	1																			1
ACTGG/AGTCC	8	9																		17
AGAGC/CTCTG	8		1																	9
AGAGG/CCTCT	24	12	2	1																39
AGATC/ATCTG	6																			6
AGATG/ATCTC	4		2																	6
AGCCG/CGGCT	1																			1
AGCGG/CCGCT	5																			5
AGCTC/AGCTG	3	1																		4
AGGAT/ATCCT	2																			2
AGGCG/CCTCG	15	5																		20
AGGGG/CCCCT	2	1																		3
ATATC/ATATG	2																			2
ATCCC/ATGGG	5																			5
ATCCG/ATCGG	4																			4
ATCGC/ATGCG	7																			7
ATGCC/ATGGC	2																			2
AAAAAC/GTTTTT	15	4	1																	20
AAAAAG/CTTTTT	11	1																		12
AAAAAT/ATTTTT	7	3																		10
AAAACC/GGTTTT	1																			1
AAAAGC/CTTTTG	3																			3
AAAAGG/CCTTTT	12																			12
AAAATC/ATTTTG	2																			2
AAAATG/ATTTTC	1																			1
AAACAC/GTGTTT	1																			1
AAACAG/CTGTTT	3																			3
AAACTG/AGTTTC	1																			1
AAAGAG/CTCTTT	3																			3
AAAGCC/CTTTGG	6																			6
AAAGCT/AGCTTT	6																			6
AAAGGC/CCTTTG	2	4																		6
AAAGGG/CCCTTT	4	3		1																8
AAATAC/ATTTGT		7																		7
AAATAT/ATATTT	2																			2
AAATCC/ATTTGG	2	1																		3
AAATGC/ATTTGC		1	1																	2
AAATGG/ATTTCC	4																			4
AAATTC/AATTTG	5																			5
AACAAG/CTTGTT	4		1																	5
AACAGC/CTGTTG	10	2	4																	16
AACAGG/CCTGTT	4	1																		5
AACATC/ATGTTG		1																		1
AACATG/ATGTTC				2																2
AACCAC/GGTTGT	3	2																		5
AACCAG/CTGGTT	1																			1
AACCCC/GGGGTT	1																			1
AACCCT/AGGGTT	4																			4
AACCGG/CCGGTT	2																			2
AACCTC/AGGTTG	10																			10
AACCTG/AGGTTC	1																			1
AACGAC/CGTTGT	2																			2
AACGAG/CGTTCT			2																	2
AACGGG/CCCGTT	1																			1
AACGTC/ACGTTG	7																			7
AACTAC/AGTTGT	1																			1
AACTCG/AGTTCG	3																			3
AACTCT/AGAGTT	2																			2
AACTGG/AGTTCC	3																			3
AAGACG/CGTCTT	6	2																		8
AAGAGC/CTCTTG	2																			2
AAGAGG/CCTCTT	29	1	4	1																35
AAGATC/ATCTTG	4		1																	5
AAGATG/ATCTTC	12	5																		17
AAGCAC/CTTGTG	3																			3
AAGCAG/CTGCTT	11	2	1																	14
AAGCCG/CGGCTT	1	2																		3
AAGCGG/CCGCTT	4																			4
AAGCTC/AGCTTG	4																			4
AAGCTG/AGCTTC	5		2	1	1															9
AAGGAC/CCTTGT	3																			3
AAGGAG/CCTTCT	18	2	1																	21
AAGGCC/CCTTGG	1																			1
AAGGCG/CCTTCG	11			1																12
AAGGGC/CCCTTG	4		1																	5
AAGGGG/CCCCTT	3		2																	5
AAGGTG/ACCTTC	1																			1
AAGTGC/ACTTGC	1																			1
AATAGC/ATTGCT		5																		5
AATAGG/ATTCCT	2																			2
AATATG/ATATTC		1																		1
AATCAG/ATTCTG	2	2																		4
AATCAT/ATGATT	5																			5
AATCCT/AGGATT	2																			2
AATCGG/ATTCCG			2																	2
AATCTC/AGATTG	1																			1
AATGAC/ATTGTC	2																			2
AATGAG/ATTCTC	1																			1
AATGAT/ATCATT		3																		3
AATGGC/ATTGCC	2	1	1																	4
AATGGT/ACCATT	1																			1
AATGTG/ACATTC	3																			3
AATTAC/AATTGT	1																			1
AATTCC/AATTGG		2	1																	3
ACACTC/AGTGTG	1																			1
ACAGAT/ATCTGT	2																			2
ACAGCC/CTGTGG	2																			2
ACAGGG/CCCTGT	1																			1
ACATCG/ATGTCG	2																			2
ACATGG/ATGTCC	1																			1
ACCACG/CGTGGT	2		1																	3
ACCAGC/CTGGTG	4	2	8																	14
ACCAGG/CCTGGT	5			1																6
ACCAGT/ACTGGT	7																			7
ACCATC/ATGGTG	7	1																		8
ACCATG/ATGGTC	3																			3
ACCCAG/CTGGGT	1																			1
ACCCCC/GGGGGT	1																			1
ACCCCT/AGGGGT	1																			1
ACCCTC/AGGGTG	3	5	1																	9
ACCGAG/CGGTCT	4	1																		5
ACCGCC/CGGTGG	5																			5
ACCGCT/AGCGGT	1																			1
ACCGGC/CCGGTG		6																		6
ACCGTC/ACGGTG	1																			1
ACCTCC/AGGTGG	9	8	3	3																23
ACCTCG/AGGTCG	1		11																	12
ACCTCT/AGAGGT	2																			2
ACGAGG/CCTCGT	4	3																		7
ACGATG/ATCGTC	9	1				1														11
ACGCCG/CGGCGT	6																			6
ACGGAG/CCGTCT	1																			1
ACGGCC/CCGTGG	1																			1
ACGGCG/CCGTCG	15	3																		18
ACGGCT/AGCCGT	1																			1
ACGTCC/ACGTGG	3																			3
ACTCAG/AGTCTG		1																		1
ACTCCG/AGTCGG	3																			3
ACTCTG/AGAGTC	5																			5
ACTGAG/AGTCTC	2																			2
ACTGCC/AGTGGC	1	2																		3
ACTGCG/AGTCGC	3																			3
ACTGGC/AGTGCC	1	1																		2
ACTGGG/AGTCCC	1																			1
AGAGAT/ATCTCT	3																			3
AGAGCC/CTCTGG	6																			6
AGAGCG/CGCTCT	1	1																		2
AGAGGC/CCTCTG	9																			9
AGAGGG/CCCTCT	7	6																		13
AGATCG/ATCTCG	12																			12
AGATGC/ATCTGC	3																			3
AGATGG/ATCTCC	8	1																		9
AGCAGG/CCTGCT	5	2																		7
AGCATC/ATGCTG	8																			8
AGCCAT/ATGGCT		1																		1
AGCCGC/CGGCTG	2																			2
AGCGGC/CCGCTG	4																			4
AGCGGG/CCCGCT	1																			1
AGCTCC/AGCTGG	2																			2
AGCTCG/AGCTCG	1																			1
AGCTGC/AGCTGC	4																			4
AGGATC/ATCCTG	1	3																		4
AGGATG/ATCCTC	10	1																		11
AGGCCG/CCTCGG	8																			8
AGGCGC/CCTGCG	1																			1
AGGCGG/CCGCCT	21	8																		29
AGGGCG/CCCTCG		2	6																	8
AGGGGC/CCCCTG	2																			2
AGGGGG/CCCCCT	2																			2
ATATCC/ATATGG			1																	1
ATCATG/ATCATG	2																			2
ATCCCG/ATCGGG		1																		1
ATCCGG/ATCCGG	1																			1
ATCGGC/ATGCCG	4																			4
ATGCCC/ATGGGC	2	1																		3
ATGGCC/ATGGCC	2																			2
CCGGCG/CCGGCG	12																			12
