# Supplementary material for: De Novo Transcriptome Assembly (NGS) of Curcuma longa L. Rhizome Reveals Novel Transcripts Related to Anticancer and Antimalarial Terpenoids
Source: PLoS One. 2013 Feb 28;8(2):e56217. doi: 10.1371/journal.pone.0056217 (PMC3585318; doi:10.1371/journal.pone.0056217)
Supplement: File S9 — SSR information Cultivar B. This file provides SSR information for sample B (XLS) [file pone.0056217.s009.xls]

## Sheet: Cultivar_B_SSRs
ID	SSR nr.	SSR type	SSR	size	start	end
Locus_10003_Transcript_1/4_Confidence_0.692_Length_1743	1	p4	(TCTT)3	12	228	239
Locus_10003_Transcript_2/4_Confidence_0.692_Length_1743	1	p4	(TCTT)3	12	228	239
Locus_10003_Transcript_3/4_Confidence_0.769_Length_1743	1	p4	(TCTT)3	12	228	239
Locus_10003_Transcript_4/4_Confidence_0.769_Length_1743	1	p4	(TCTT)3	12	228	239
Locus_10004_Transcript_1/2_Confidence_1.000_Length_1386	1	p3	(AAT)4	12	1322	1333
Locus_10004_Transcript_2/2_Confidence_1.000_Length_1465	1	p2	(AT)8	16	1258	1273
Locus_1000_Transcript_3/7_Confidence_0.450_Length_1676	1	p2	(TC)10	20	28	47
Locus_1000_Transcript_4/7_Confidence_0.650_Length_2141	1	p2	(TC)10	20	28	47
Locus_1000_Transcript_5/7_Confidence_0.650_Length_2134	1	p2	(TC)10	20	28	47
Locus_1000_Transcript_7/7_Confidence_0.650_Length_2134	1	p2	(TC)10	20	28	47
Locus_10016_Transcript_1/2_Confidence_1.000_Length_2473	1	p4	(TTTC)3	12	2263	2274
Locus_10016_Transcript_2/2_Confidence_1.000_Length_2473	1	p4	(TTTC)3	12	2263	2274
Locus_10021_Transcript_2/5_Confidence_0.462_Length_1305	1	p6	(GAGGGC)3	18	1285	1302
Locus_10045_Transcript_1/3_Confidence_0.625_Length_1412	1	p3	(CGA)4	12	1265	1276
Locus_10045_Transcript_2/3_Confidence_0.500_Length_439	1	p3	(CGA)4	12	292	303
Locus_10045_Transcript_3/3_Confidence_0.750_Length_1478	1	p3	(CGA)4	12	1331	1342
Locus_1004_Transcript_2/5_Confidence_0.583_Length_681	1	p2	(CA)6	12	639	650
Locus_10050_Transcript_1/2_Confidence_1.000_Length_363	1	p3	(ACA)4	12	67	78
Locus_10050_Transcript_2/2_Confidence_1.000_Length_363	1	p3	(ACA)4	12	67	78
Locus_1005_Transcript_1/5_Confidence_0.692_Length_2865	1	p2	(TG)6	12	1407	1418
Locus_1005_Transcript_3/5_Confidence_0.692_Length_2839	1	p2	(TG)6	12	1381	1392
Locus_10060_Transcript_1/1_Confidence_1.000_Length_731	1	p4	(CAAA)3	12	547	558
Locus_10063_Transcript_1/8_Confidence_0.560_Length_1124	1	p2	(TA)6	12	55	66
Locus_10063_Transcript_2/8_Confidence_0.160_Length_317	1	p2	(TA)6	12	55	66
Locus_10063_Transcript_3/8_Confidence_0.560_Length_1184	1	p2	(TA)6	12	55	66
Locus_10063_Transcript_4/8_Confidence_0.240_Length_317	1	p2	(TA)6	12	55	66
Locus_10063_Transcript_6/8_Confidence_0.560_Length_1121	1	p2	(TA)6	12	55	66
Locus_10063_Transcript_7/8_Confidence_0.560_Length_1121	1	p2	(TA)6	12	55	66
Locus_10063_Transcript_8/8_Confidence_0.560_Length_1124	1	p2	(TA)6	12	55	66
Locus_10064_Transcript_1/3_Confidence_0.667_Length_748	1	c	(GATC)3gtggtccccgttcggccgttcccttcttccatggtatctcacaacccgcgtcatctcctcttcgacca(CGAT)3	92	1	92
Locus_10064_Transcript_2/3_Confidence_0.667_Length_758	1	c	(GATC)3gtggtccccgttcggccgttcccttcttccatggtatctcacaacccgcgtcatctcctcttcgacca(CGAT)3	92	1	92
Locus_10064_Transcript_3/3_Confidence_0.667_Length_748	1	c	(GATC)3gtggtccccgttcggccgttcccttcttccatggtatctcacaacccgcgtcatctcctcttcgacca(CGAT)3	92	1	92
Locus_1006_Transcript_5/6_Confidence_0.417_Length_3040	1	p5	(AAAAT)3	15	2801	2815
Locus_10075_Transcript_1/3_Confidence_0.667_Length_3180	1	p3	(GGA)4	12	2974	2985
Locus_10075_Transcript_2/3_Confidence_0.667_Length_3125	1	p3	(GGA)4	12	2919	2930
Locus_10075_Transcript_3/3_Confidence_0.667_Length_3122	1	p3	(GGA)4	12	2916	2927
Locus_10079_Transcript_1/3_Confidence_0.667_Length_1493	1	p4	(TTAG)4	16	1300	1315
Locus_10079_Transcript_3/3_Confidence_0.667_Length_1530	1	p4	(TTAG)4	16	1337	1352
Locus_10092_Transcript_1/1_Confidence_1.000_Length_396	1	p2	(TC)9	18	318	335
Locus_10097_Transcript_2/2_Confidence_1.000_Length_966	1	p4	(GCAG)3	12	818	829
Locus_100_Transcript_10/11_Confidence_0.600_Length_4067	1	c	(GTG)4gttgt(TGC)6	35	3509	3543
Locus_10103_Transcript_1/5_Confidence_0.600_Length_1234	1	p3	(AAC)4	12	940	951
Locus_10103_Transcript_2/5_Confidence_0.500_Length_1213	1	p3	(AAC)4	12	912	923
Locus_10103_Transcript_3/5_Confidence_0.400_Length_1321	1	p3	(AAC)4	12	940	951
Locus_10103_Transcript_4/5_Confidence_0.500_Length_1337	1	p3	(AAC)4	12	940	951
Locus_10103_Transcript_5/5_Confidence_0.600_Length_1241	1	p3	(AAC)4	12	940	951
Locus_10106_Transcript_6/7_Confidence_0.333_Length_1530	1	p3	(AAG)5	15	172	186
Locus_10115_Transcript_1/2_Confidence_1.000_Length_935	1	p5	(TTCTT)3	15	787	801
Locus_10115_Transcript_2/2_Confidence_1.000_Length_911	1	p5	(TTCTT)3	15	763	777
Locus_10125_Transcript_1/1_Confidence_1.000_Length_293	1	p5	(GTTTT)3	15	155	169
Locus_1012_Transcript_1/2_Confidence_1.000_Length_1375	1	p4	(AAAG)3	12	20	31
Locus_1012_Transcript_2/2_Confidence_1.000_Length_1494	1	p4	(AAAG)3	12	20	31
Locus_10131_Transcript_2/5_Confidence_0.389_Length_683	1	p3	(CAA)5	15	265	279
Locus_10131_Transcript_3/5_Confidence_0.444_Length_1541	1	p3	(CAA)5	15	1129	1143
Locus_10131_Transcript_4/5_Confidence_0.222_Length_741	1	p3	(TCT)4	12	559	570
Locus_10131_Transcript_5/5_Confidence_0.556_Length_1547	1	p3	(CAA)5	15	1129	1143
Locus_10145_Transcript_1/1_Confidence_1.000_Length_224	1	p3	(GGA)4	12	197	208
Locus_10148_Transcript_1/1_Confidence_1.000_Length_363	1	p4	(AGAT)3	12	336	347
Locus_10151_Transcript_4/5_Confidence_0.364_Length_477	1	p3	(ATA)4	12	115	126
Locus_10153_Transcript_1/1_Confidence_1.000_Length_603	1	p4	(ACTC)3	12	480	491
Locus_10156_Transcript_1/1_Confidence_1.000_Length_2250	1	p3	(CTC)6	18	282	299
Locus_1015_Transcript_1/8_Confidence_0.550_Length_3198	1	p3	(AAG)4	12	38	49
Locus_1015_Transcript_1/8_Confidence_0.550_Length_3198	2	p3	(TCC)4	12	2852	2863
Locus_1015_Transcript_1/8_Confidence_0.550_Length_3198	3	c	(CTC)4gtcttcatcgtagacctcatcatcga(CGT)4	50	3061	3110
Locus_1015_Transcript_2/8_Confidence_0.550_Length_3206	1	p3	(AAG)4	12	38	49
Locus_1015_Transcript_2/8_Confidence_0.550_Length_3206	2	p3	(TCC)4	12	2860	2871
Locus_1015_Transcript_2/8_Confidence_0.550_Length_3206	3	c	(CTC)4gtcttcatcgtagacctcatcatcga(CGT)4	50	3069	3118
Locus_1015_Transcript_3/8_Confidence_0.550_Length_3261	1	p3	(AAG)4	12	38	49
Locus_1015_Transcript_3/8_Confidence_0.550_Length_3261	2	p3	(TCC)4	12	2852	2863
Locus_1015_Transcript_3/8_Confidence_0.550_Length_3261	3	c	(CTC)8ttcatcgtaggcttcatcga(CGT)4	56	3061	3116
Locus_1015_Transcript_4/8_Confidence_0.550_Length_3198	1	p3	(AAG)4	12	38	49
Locus_1015_Transcript_4/8_Confidence_0.550_Length_3198	2	p3	(TCC)4	12	2852	2863
Locus_1015_Transcript_4/8_Confidence_0.550_Length_3198	3	c	(CTC)4gtcttcatcgtagacctcatcatcga(CGT)4	50	3061	3110
Locus_1015_Transcript_5/8_Confidence_0.600_Length_3198	1	p3	(AAG)4	12	38	49
Locus_1015_Transcript_5/8_Confidence_0.600_Length_3198	2	p3	(TCC)4	12	2852	2863
Locus_1015_Transcript_5/8_Confidence_0.600_Length_3198	3	c	(CTC)4gtcttcatcgtagacctcatcatcga(CGT)4	50	3061	3110
Locus_1015_Transcript_6/8_Confidence_0.600_Length_3200	1	p3	(AAG)4	12	38	49
Locus_1015_Transcript_6/8_Confidence_0.600_Length_3200	2	p3	(TCC)4	12	2854	2865
Locus_1015_Transcript_6/8_Confidence_0.600_Length_3200	3	c	(CTC)4gtcttcatcgtagacctcatcatcga(CGT)4	50	3063	3112
Locus_1015_Transcript_7/8_Confidence_0.500_Length_3278	1	p3	(AAG)4	12	38	49
Locus_1015_Transcript_7/8_Confidence_0.500_Length_3278	2	p3	(TCC)4	12	2852	2863
Locus_1015_Transcript_8/8_Confidence_0.550_Length_3198	1	p3	(AAG)4	12	38	49
Locus_1015_Transcript_8/8_Confidence_0.550_Length_3198	2	p3	(TCC)4	12	2852	2863
Locus_1015_Transcript_8/8_Confidence_0.550_Length_3198	3	c	(CTC)4gtcttcatcgtagacctcatcatcga(CGT)4	50	3061	3110
Locus_10164_Transcript_1/2_Confidence_1.000_Length_1428	1	p4	(CGAT)3	12	1388	1399
Locus_10164_Transcript_2/2_Confidence_1.000_Length_1428	1	p4	(CGAT)3	12	1388	1399
Locus_10167_Transcript_1/2_Confidence_1.000_Length_1846	1	p2	(GA)6	12	1681	1692
Locus_10167_Transcript_2/2_Confidence_1.000_Length_1755	1	p2	(GA)6	12	1590	1601
Locus_10176_Transcript_1/1_Confidence_1.000_Length_2583	1	p3	(GGC)4	12	2550	2561
Locus_10181_Transcript_1/1_Confidence_1.000_Length_1978	1	p3	(GAA)4	12	1951	1962
Locus_10182_Transcript_1/2_Confidence_1.000_Length_1023	1	c	(TTC)4ctccaagatagcagcagtagcgtgctccccgtcctcaccctcttcattctt(CTC)4	75	697	771
Locus_10182_Transcript_2/2_Confidence_1.000_Length_877	1	c	(TTC)4ctccaagatagcagcagtagcgtgctccccgtcctcaccctcttcattctt(CTC)4	75	551	625
Locus_10186_Transcript_1/1_Confidence_1.000_Length_320	1	p3	(TTC)4	12	153	164
Locus_10189_Transcript_1/4_Confidence_0.500_Length_604	1	p3	(AGG)4	12	537	548
Locus_10189_Transcript_2/4_Confidence_0.500_Length_446	1	p3	(AGG)4	12	379	390
Locus_10189_Transcript_3/4_Confidence_0.500_Length_530	1	p3	(AGG)4	12	463	474
Locus_10189_Transcript_4/4_Confidence_0.500_Length_607	1	p3	(AGG)4	12	540	551
Locus_10191_Transcript_1/3_Confidence_0.600_Length_781	1	p4	(GAAA)3	12	744	755
Locus_10191_Transcript_2/3_Confidence_0.600_Length_776	1	p4	(GAAA)3	12	739	750
Locus_10191_Transcript_3/3_Confidence_0.600_Length_776	1	p4	(GAAA)3	12	739	750
Locus_10197_Transcript_2/2_Confidence_1.000_Length_2108	1	p3	(GCT)7	21	1724	1744
Locus_1019_Transcript_1/9_Confidence_0.571_Length_5479	1	p4	(AAAG)3	12	3906	3917
Locus_1019_Transcript_2/9_Confidence_0.571_Length_5381	1	p4	(AAAG)3	12	3808	3819
Locus_1019_Transcript_4/9_Confidence_0.524_Length_5298	1	p4	(AAAG)3	12	3725	3736
Locus_1019_Transcript_5/9_Confidence_0.619_Length_5656	1	p4	(AAAG)3	12	3947	3958
Locus_1019_Transcript_6/9_Confidence_0.571_Length_5520	1	p4	(AAAG)3	12	3947	3958
Locus_1019_Transcript_7/9_Confidence_0.571_Length_5520	1	p4	(AAAG)3	12	3947	3958
Locus_1019_Transcript_8/9_Confidence_0.571_Length_5520	1	p4	(AAAG)3	12	3947	3958
Locus_1019_Transcript_9/9_Confidence_0.571_Length_5520	1	p4	(AAAG)3	12	3947	3958
Locus_101_Transcript_1/4_Confidence_0.250_Length_690	1	p3	(CCT)4	12	659	670
Locus_101_Transcript_2/4_Confidence_0.625_Length_2027	1	p3	(CTT)5	15	1822	1836
Locus_101_Transcript_3/4_Confidence_0.625_Length_2033	1	p3	(CTT)4	12	1826	1837
Locus_101_Transcript_4/4_Confidence_0.625_Length_2029	1	p3	(CTT)4	12	1822	1833
Locus_10211_Transcript_1/1_Confidence_1.000_Length_316	1	p3	(GAG)5	15	234	248
Locus_10212_Transcript_1/8_Confidence_0.652_Length_3236	1	c	(TG)6ttctcaaacccccaagcttaatc(AT)7	49	2278	2326
Locus_10212_Transcript_2/8_Confidence_0.652_Length_3237	1	c	(TG)6ttctcaaacccccaagcttaatc(AT)7	49	2279	2327
Locus_10212_Transcript_4/8_Confidence_0.174_Length_827	1	p2	(TG)6	12	44	55
Locus_10212_Transcript_5/8_Confidence_0.652_Length_3237	1	c	(TG)6ttctcaaacccccaagcttaatc(AT)7	49	2279	2327
Locus_10212_Transcript_6/8_Confidence_0.652_Length_3237	1	c	(TG)6ttctcaaacccccaagcttaatc(AT)7	49	2279	2327
Locus_10212_Transcript_7/8_Confidence_0.652_Length_3411	1	c	(TG)6ttctcaaacccccaagcttaatc(AT)7	49	2453	2501
Locus_10212_Transcript_8/8_Confidence_0.652_Length_3237	1	c	(TG)6ttctcaaacccccaagcttaatc(AT)7	49	2279	2327
Locus_10217_Transcript_2/2_Confidence_1.000_Length_246	1	p3	(ACA)6	18	203	220
Locus_1023_Transcript_7/8_Confidence_0.222_Length_1754	1	p4	(ATCT)3	12	934	945
Locus_10242_Transcript_1/4_Confidence_0.286_Length_425	1	p3	(CGT)4	12	59	70
Locus_10242_Transcript_2/4_Confidence_0.571_Length_661	1	p3	(CGT)4	12	295	306
Locus_10242_Transcript_3/4_Confidence_0.429_Length_750	1	p3	(CGT)4	12	295	306
Locus_10242_Transcript_4/4_Confidence_0.571_Length_661	1	p3	(CGT)4	12	295	306
Locus_10243_Transcript_1/2_Confidence_1.000_Length_820	1	c	(CTGCCT)3cggaggaggataccactagctagtcttaaaacctgcgcgatcccacgccgactgcaggcgccgccacatgaaggagctccatttcgggaatc(GAA)4aaaggagt(AGAGA)3	145	624	768
Locus_10243_Transcript_2/2_Confidence_1.000_Length_384	1	c	(CTGCCT)3cggaggaggataccactagctagtcttaaaacctgcgcgatcccacgccgactgcaggcgccgccacatgaaggagctccatttcgggaatc(GAA)4aaaggagt(AGAGA)3	145	188	332
Locus_10244_Transcript_1/3_Confidence_0.400_Length_298	1	p5	(AAATA)3	15	16	30
Locus_10244_Transcript_3/3_Confidence_0.600_Length_1233	1	p5	(AAATA)3	15	16	30
Locus_10249_Transcript_1/2_Confidence_1.000_Length_877	1	p3	(GCG)4	12	56	67
Locus_10249_Transcript_2/2_Confidence_1.000_Length_873	1	p3	(GCG)4	12	56	67
Locus_10257_Transcript_1/1_Confidence_1.000_Length_1516	1	p3	(GAT)5	15	1321	1335
Locus_1025_Transcript_1/2_Confidence_1.000_Length_677	1	p3	(TGC)5	15	477	491
Locus_1025_Transcript_2/2_Confidence_1.000_Length_677	1	p3	(TGC)5	15	477	491
Locus_10264_Transcript_1/1_Confidence_1.000_Length_458	1	p3	(GAG)4	12	399	410
Locus_10276_Transcript_1/1_Confidence_1.000_Length_242	1	p4	(GGTC)3	12	51	62
Locus_10280_Transcript_1/2_Confidence_1.000_Length_363	1	p3	(AAG)4	12	320	331
Locus_10280_Transcript_2/2_Confidence_1.000_Length_375	1	p3	(AAG)8	24	320	343
Locus_1028_Transcript_2/3_Confidence_0.286_Length_1101	1	p4	(AAAC)3	12	392	403
Locus_1028_Transcript_3/3_Confidence_0.714_Length_964	1	p4	(AAAC)3	12	392	403
Locus_10292_Transcript_1/2_Confidence_1.000_Length_586	1	p3	(GTG)5	15	331	345
Locus_10294_Transcript_1/1_Confidence_1.000_Length_781	1	p4	(TCTT)5	20	275	294
Locus_10299_Transcript_1/2_Confidence_1.000_Length_202	1	p5	(AAAAG)3	15	16	30
Locus_10299_Transcript_2/2_Confidence_1.000_Length_333	1	p5	(AAAAG)3	15	16	30
Locus_10305_Transcript_1/1_Confidence_1.000_Length_422	1	p3	(GGA)4	12	358	369
Locus_10311_Transcript_1/2_Confidence_1.000_Length_640	1	p4	(TCGA)3	12	448	459
Locus_10319_Transcript_1/2_Confidence_1.000_Length_1800	1	p3	(GGT)6	18	1027	1044
Locus_10319_Transcript_2/2_Confidence_1.000_Length_1795	1	p3	(GGT)6	18	1027	1044
Locus_10329_Transcript_1/1_Confidence_1.000_Length_1244	1	p3	(AAG)5	15	1229	1243
Locus_10333_Transcript_1/9_Confidence_0.478_Length_1720	1	p4	(AGAA)3	12	168	179
Locus_10333_Transcript_2/9_Confidence_0.609_Length_1784	1	p4	(AGAA)3	12	63	74
Locus_10333_Transcript_3/9_Confidence_0.652_Length_1871	1	p4	(AGAA)3	12	168	179
Locus_10333_Transcript_4/9_Confidence_0.609_Length_1889	1	p4	(AGAA)3	12	168	179
Locus_10333_Transcript_5/9_Confidence_0.391_Length_1864	1	p4	(AGAA)3	12	168	179
Locus_10333_Transcript_6/9_Confidence_0.609_Length_1889	1	p4	(AGAA)3	12	168	179
Locus_10333_Transcript_7/9_Confidence_0.565_Length_1889	1	p4	(AGAA)3	12	168	179
Locus_10333_Transcript_9/9_Confidence_0.609_Length_1889	1	p4	(AGAA)3	12	168	179
Locus_10358_Transcript_1/1_Confidence_1.000_Length_658	1	p3	(CGG)4	12	103	114
Locus_10363_Transcript_1/1_Confidence_1.000_Length_294	1	p4	(CTTC)3	12	1	12
Locus_10372_Transcript_1/2_Confidence_1.000_Length_532	1	p3	(CTT)4	12	337	348
Locus_10372_Transcript_1/2_Confidence_1.000_Length_532	2	p3	(CCG)4	12	501	512
Locus_10372_Transcript_2/2_Confidence_1.000_Length_532	1	p3	(CTT)4	12	337	348
Locus_10372_Transcript_2/2_Confidence_1.000_Length_532	2	p3	(CCG)4	12	501	512
Locus_10373_Transcript_1/2_Confidence_1.000_Length_721	1	c	(GAC)4gaagaagatgaaatcgaagacgaagacga(CGG)4	53	116	168
Locus_10373_Transcript_1/2_Confidence_1.000_Length_721	2	p3	(CTT)4	12	325	336
Locus_10382_Transcript_1/2_Confidence_1.000_Length_553	1	p3	(GGA)6	18	507	524
Locus_10382_Transcript_2/2_Confidence_1.000_Length_521	1	p3	(GGA)6	18	475	492
Locus_10384_Transcript_2/2_Confidence_1.000_Length_253	1	p3	(GAA)4	12	8	19
Locus_10393_Transcript_1/1_Confidence_1.000_Length_1013	1	p4	(TTCT)3	12	426	437
Locus_10404_Transcript_1/1_Confidence_1.000_Length_433	1	p2	(TC)6	12	417	428
Locus_10405_Transcript_1/1_Confidence_1.000_Length_370	1	p3	(CTC)5	15	14	28
Locus_1040_Transcript_1/1_Confidence_1.000_Length_258	1	p3	(GTG)4	12	1	12
Locus_10419_Transcript_1/4_Confidence_0.556_Length_1296	1	c	(AT)8gcatgcatgtagatattgatcatttcag(AATA)3	56	869	924
Locus_10419_Transcript_3/4_Confidence_0.556_Length_1293	1	p4	(AAAT)3	12	906	917
Locus_10419_Transcript_4/4_Confidence_0.556_Length_1299	1	c	(AT)8gcatgcatgtagatattgatcatttcag(AATA)3	56	869	924
Locus_10422_Transcript_1/10_Confidence_0.621_Length_3272	1	p3	(GTA)4	12	2049	2060
Locus_10422_Transcript_10/10_Confidence_0.621_Length_3367	1	p3	(GTA)4	12	2144	2155
Locus_10422_Transcript_2/10_Confidence_0.552_Length_3391	1	p3	(GTA)4	12	2144	2155
Locus_10422_Transcript_3/10_Confidence_0.621_Length_3366	1	p3	(GTA)4	12	2144	2155
Locus_10422_Transcript_5/10_Confidence_0.621_Length_3368	1	p3	(GTA)4	12	2144	2155
Locus_10422_Transcript_6/10_Confidence_0.586_Length_2217	1	p3	(GTA)4	12	994	1005
Locus_10422_Transcript_7/10_Confidence_0.690_Length_3676	1	p3	(GTA)4	12	2453	2464
Locus_10422_Transcript_8/10_Confidence_0.483_Length_1953	1	p3	(GTA)4	12	730	741
Locus_10424_Transcript_1/2_Confidence_1.000_Length_805	1	p4	(CTTG)3	12	136	147
Locus_10431_Transcript_1/2_Confidence_1.000_Length_1183	1	p3	(GAC)6	18	140	157
Locus_10431_Transcript_2/2_Confidence_1.000_Length_1183	1	p3	(GAC)6	18	140	157
Locus_10437_Transcript_1/1_Confidence_1.000_Length_3151	1	p4	(GCAG)3	12	2132	2143
Locus_1043_Transcript_4/7_Confidence_0.190_Length_1406	1	p4	(TTTG)3	12	230	241
Locus_10460_Transcript_1/1_Confidence_1.000_Length_412	1	p4	(TTCT)4	16	34	49
Locus_10464_Transcript_1/1_Confidence_1.000_Length_372	1	p3	(GGA)4	12	70	81
Locus_10464_Transcript_1/1_Confidence_1.000_Length_372	2	p3	(CTC)4	12	226	237
Locus_10467_Transcript_1/1_Confidence_1.000_Length_1942	1	p3	(GAG)4	12	1812	1823
Locus_10468_Transcript_1/2_Confidence_1.000_Length_2177	1	p3	(GGT)4	12	1559	1570
Locus_10468_Transcript_2/2_Confidence_1.000_Length_2171	1	p3	(GGT)4	12	1559	1570
Locus_1046_Transcript_1/1_Confidence_1.000_Length_962	1	c	(GCC)4ttctcctccgccatctctgagactatagtggaattcgctctcaaggtt(AAGGCG)3	78	794	871
Locus_10473_Transcript_1/4_Confidence_0.600_Length_750	1	p2	(TC)6	12	288	299
Locus_10473_Transcript_3/4_Confidence_0.700_Length_732	1	p2	(TC)8	16	288	303
Locus_10478_Transcript_1/1_Confidence_1.000_Length_553	1	p3	(TCT)6	18	402	419
Locus_10495_Transcript_1/1_Confidence_1.000_Length_2264	1	p4	(AAAT)3	12	1692	1703
Locus_10495_Transcript_1/1_Confidence_1.000_Length_2264	2	p2	(TG)6	12	2105	2116
Locus_10497_Transcript_2/3_Confidence_0.800_Length_1188	1	p4	(GCAT)3	12	698	709
Locus_10497_Transcript_3/3_Confidence_0.800_Length_1320	1	p4	(GCAT)3	12	698	709
Locus_1049_Transcript_1/10_Confidence_0.323_Length_1204	1	p3	(TTC)4	12	124	135
Locus_1049_Transcript_10/10_Confidence_0.613_Length_2916	1	p5	(AATGT)3	15	333	347
Locus_1049_Transcript_10/10_Confidence_0.613_Length_2916	2	p3	(TTC)4	12	1836	1847
Locus_1049_Transcript_2/10_Confidence_0.613_Length_2916	1	p5	(AATGT)3	15	333	347
Locus_1049_Transcript_2/10_Confidence_0.613_Length_2916	2	p3	(TTC)4	12	1836	1847
Locus_1049_Transcript_3/10_Confidence_0.516_Length_2799	1	p5	(AATGT)3	15	333	347
Locus_1049_Transcript_3/10_Confidence_0.516_Length_2799	2	p3	(TTC)4	12	1836	1847
Locus_1049_Transcript_4/10_Confidence_0.581_Length_2911	1	p3	(TTC)4	12	1831	1842
Locus_1049_Transcript_5/10_Confidence_0.613_Length_2916	1	p5	(AATGT)3	15	333	347
Locus_1049_Transcript_5/10_Confidence_0.613_Length_2916	2	p3	(TTC)4	12	1836	1847
Locus_1049_Transcript_6/10_Confidence_0.548_Length_3027	1	p5	(AATGT)3	15	333	347
Locus_1049_Transcript_6/10_Confidence_0.548_Length_3027	2	p3	(TTC)4	12	1836	1847
Locus_1049_Transcript_7/10_Confidence_0.645_Length_2916	1	p5	(AATGT)3	15	333	347
Locus_1049_Transcript_7/10_Confidence_0.645_Length_2916	2	p3	(TTC)4	12	1836	1847
Locus_1049_Transcript_8/10_Confidence_0.581_Length_2914	1	p5	(AATGT)3	15	333	347
Locus_1049_Transcript_8/10_Confidence_0.581_Length_2914	2	p3	(TTC)4	12	1834	1845
Locus_1049_Transcript_9/10_Confidence_0.613_Length_2916	1	p5	(AATGT)3	15	333	347
Locus_1049_Transcript_9/10_Confidence_0.613_Length_2916	2	p3	(TTC)4	12	1836	1847
Locus_10505_Transcript_1/1_Confidence_1.000_Length_1451	1	p3	(CGT)4	12	45	56
Locus_10512_Transcript_1/2_Confidence_1.000_Length_581	1	p4	(TCGC)4	16	538	553
Locus_10512_Transcript_2/2_Confidence_1.000_Length_585	1	p4	(TCGC)5	20	538	557
Locus_10519_Transcript_1/2_Confidence_1.000_Length_1470	1	p4	(AATG)3	12	1389	1400
Locus_10519_Transcript_2/2_Confidence_1.000_Length_1443	1	p4	(AATG)3	12	1362	1373
Locus_10523_Transcript_1/1_Confidence_1.000_Length_518	1	p2	(TC)6	12	26	37
Locus_10542_Transcript_1/3_Confidence_0.714_Length_3696	1	p3	(ATG)4	12	1912	1923
Locus_10542_Transcript_2/3_Confidence_0.571_Length_3057	1	p3	(ATG)4	12	1912	1923
Locus_10542_Transcript_2/3_Confidence_0.571_Length_3057	2	p3	(TGC)4	12	2915	2926
Locus_10542_Transcript_3/3_Confidence_0.714_Length_3696	1	p3	(ATG)4	12	1912	1923
Locus_10552_Transcript_1/2_Confidence_1.000_Length_2624	1	p4	(ATCC)3	12	1603	1614
Locus_10552_Transcript_1/2_Confidence_1.000_Length_2624	2	p3	(TCT)6	18	1902	1919
Locus_10552_Transcript_2/2_Confidence_1.000_Length_2599	1	p4	(ATCC)3	12	1578	1589
Locus_10552_Transcript_2/2_Confidence_1.000_Length_2599	2	p3	(TCT)6	18	1877	1894
Locus_10554_Transcript_1/3_Confidence_0.667_Length_1526	1	p3	(AGC)4	12	216	227
Locus_10554_Transcript_3/3_Confidence_0.667_Length_1543	1	p3	(AGC)4	12	216	227
Locus_10557_Transcript_3/5_Confidence_0.636_Length_1525	1	p4	(GAGC)3	12	1475	1486
Locus_10557_Transcript_4/5_Confidence_0.636_Length_2099	1	p4	(GAGC)3	12	2049	2060
Locus_10557_Transcript_5/5_Confidence_0.636_Length_1392	1	p4	(GAGC)3	12	1342	1353
Locus_10563_Transcript_2/3_Confidence_0.667_Length_1108	1	p2	(TC)6	12	1096	1107
Locus_10563_Transcript_3/3_Confidence_0.667_Length_1108	1	p2	(TC)6	12	1096	1107
Locus_10565_Transcript_1/4_Confidence_0.571_Length_719	1	p3	(GGA)4	12	483	494
Locus_10565_Transcript_2/4_Confidence_0.429_Length_535	1	p3	(GGA)4	12	299	310
Locus_10565_Transcript_3/4_Confidence_0.571_Length_653	1	p3	(GGA)4	12	417	428
Locus_10565_Transcript_4/4_Confidence_0.571_Length_653	1	p3	(GGA)4	12	417	428
Locus_10570_Transcript_1/7_Confidence_0.235_Length_725	1	p4	(AAAC)3	12	590	601
Locus_10570_Transcript_2/7_Confidence_0.647_Length_2103	1	p4	(AAAC)3	12	1968	1979
Locus_10570_Transcript_4/7_Confidence_0.647_Length_2099	1	p4	(AAAC)3	12	1964	1975
Locus_10570_Transcript_5/7_Confidence_0.647_Length_2072	1	p4	(AAAC)3	12	1937	1948
Locus_10570_Transcript_7/7_Confidence_0.647_Length_2101	1	p4	(AAAC)3	12	1966	1977
Locus_10581_Transcript_1/1_Confidence_1.000_Length_821	1	p3	(TCC)4	12	282	293
Locus_10594_Transcript_1/1_Confidence_1.000_Length_1247	1	p5	(GGGAT)3	15	686	700
Locus_10602_Transcript_2/3_Confidence_0.400_Length_664	1	p6	(GGAGAA)3	18	254	271
Locus_10605_Transcript_1/2_Confidence_1.000_Length_1029	1	p4	(AGCA)3	12	202	213
Locus_10605_Transcript_2/2_Confidence_1.000_Length_916	1	p4	(AGCA)3	12	202	213
Locus_10609_Transcript_1/1_Confidence_1.000_Length_353	1	p3	(GGA)6	18	127	144
Locus_10613_Transcript_1/2_Confidence_1.000_Length_1576	1	p3	(TCT)4	12	28	39
Locus_10613_Transcript_2/2_Confidence_1.000_Length_1881	1	p3	(TCT)4	12	335	346
Locus_10616_Transcript_1/3_Confidence_0.600_Length_626	1	p3	(TCT)5	15	543	557
Locus_10616_Transcript_2/3_Confidence_0.600_Length_576	1	p3	(TCT)5	15	520	534
Locus_10616_Transcript_3/3_Confidence_0.600_Length_601	1	p3	(TCT)5	15	518	532
Locus_10628_Transcript_1/2_Confidence_1.000_Length_5760	1	p3	(CTG)4	12	1170	1181
Locus_10628_Transcript_2/2_Confidence_1.000_Length_5761	1	p3	(CTG)4	12	1171	1182
Locus_10629_Transcript_1/1_Confidence_1.000_Length_610	1	p3	(CCG)4	12	95	106
Locus_10629_Transcript_1/1_Confidence_1.000_Length_610	2	p3	(CGG)4	12	257	268
Locus_10638_Transcript_1/2_Confidence_1.000_Length_1606	1	c	(CAC)6catcacctgcacgttcatagtatgtcacaacagaagcagcaa(CAG)5	75	1273	1347
Locus_10638_Transcript_2/2_Confidence_1.000_Length_1606	1	c	(CAC)6catcacctgcacgttcatagtatgtcacaacagaagcagcaa(CAG)5	75	1273	1347
Locus_10654_Transcript_1/1_Confidence_1.000_Length_377	1	c	(AGA)5gacatgaagacgacatgttaatatttttgatggttgcttttataggt(GAA)4	74	268	341
Locus_10655_Transcript_1/1_Confidence_1.000_Length_1178	1	p3	(TTA)6	18	56	73
Locus_10655_Transcript_1/1_Confidence_1.000_Length_1178	2	p4	(TTAA)3	12	1058	1069
Locus_10662_Transcript_1/1_Confidence_1.000_Length_549	1	p4	(AATC)3	12	510	521
Locus_1066_Transcript_1/4_Confidence_0.625_Length_1429	1	p3	(ATT)5	15	34	48
Locus_1066_Transcript_2/4_Confidence_0.625_Length_1444	1	p3	(ATT)6	18	23	40
Locus_1066_Transcript_3/4_Confidence_0.625_Length_1434	1	p3	(ATT)5	15	34	48
Locus_1066_Transcript_4/4_Confidence_0.625_Length_1434	1	p3	(ATT)5	15	34	48
Locus_10671_Transcript_1/1_Confidence_1.000_Length_578	1	p6	(AAAATA)3	18	167	184
Locus_10684_Transcript_1/5_Confidence_0.200_Length_471	1	p3	(GGA)5	15	100	114
Locus_10684_Transcript_2/5_Confidence_0.600_Length_2205	1	p3	(TGC)4	12	279	290
Locus_10684_Transcript_2/5_Confidence_0.600_Length_2205	2	c	(AAG)6aaagagaaggagaaagagaagaaggctgcagca(GCT)4	63	1012	1074
Locus_10684_Transcript_2/5_Confidence_0.600_Length_2205	3	p3	(AGG)4	12	1241	1252
Locus_10684_Transcript_3/5_Confidence_0.667_Length_1861	1	p3	(GGA)5	15	100	114
Locus_10684_Transcript_3/5_Confidence_0.667_Length_1861	2	p3	(AAG)6	18	689	706
Locus_10684_Transcript_4/5_Confidence_0.600_Length_2205	1	p3	(CGA)4	12	117	128
Locus_10684_Transcript_4/5_Confidence_0.600_Length_2205	2	p3	(TGC)4	12	279	290
Locus_10684_Transcript_4/5_Confidence_0.600_Length_2205	3	c	(AAG)6aaagagaaggagaaagagaagaaggctgcagca(GCT)4	63	1012	1074
Locus_10684_Transcript_4/5_Confidence_0.600_Length_2205	4	p3	(AGG)4	12	1241	1252
Locus_10684_Transcript_5/5_Confidence_0.667_Length_1882	1	p3	(GGA)5	15	100	114
Locus_10684_Transcript_5/5_Confidence_0.667_Length_1882	2	c	(AAG)6aaagagaaggagaaagagaagaaggctgcagca(GCT)4	63	689	751
Locus_10684_Transcript_5/5_Confidence_0.667_Length_1882	3	p3	(AGG)4	12	918	929
Locus_1069_Transcript_1/2_Confidence_1.000_Length_1477	1	p3	(TCG)4	12	1283	1294
Locus_1069_Transcript_2/2_Confidence_1.000_Length_1815	1	p3	(TCG)4	12	1621	1632
Locus_10704_Transcript_1/1_Confidence_1.000_Length_324	1	p3	(CGA)4	12	30	41
Locus_10711_Transcript_1/1_Confidence_1.000_Length_461	1	p4	(TAAA)3	12	110	121
Locus_10712_Transcript_1/5_Confidence_0.538_Length_2165	1	p4	(CATA)3	12	194	205
Locus_10712_Transcript_3/5_Confidence_0.692_Length_2149	1	p4	(CATA)3	12	194	205
Locus_10712_Transcript_4/5_Confidence_0.692_Length_2200	1	p4	(CATA)3	12	194	205
Locus_10712_Transcript_5/5_Confidence_0.692_Length_2203	1	p4	(CATA)3	12	194	205
Locus_10713_Transcript_1/1_Confidence_1.000_Length_2307	1	p3	(GAC)4	12	2180	2191
Locus_10721_Transcript_1/2_Confidence_1.000_Length_474	1	p3	(TCT)4	12	363	374
Locus_10721_Transcript_2/2_Confidence_1.000_Length_356	1	p3	(TCT)4	12	245	256
Locus_10729_Transcript_1/2_Confidence_1.000_Length_792	1	p3	(CAC)4	12	190	201
Locus_10729_Transcript_2/2_Confidence_1.000_Length_786	1	p3	(CAC)4	12	190	201
Locus_10734_Transcript_1/1_Confidence_1.000_Length_277	1	p2	(TC)9	18	236	253
Locus_1073_Transcript_1/6_Confidence_0.643_Length_1707	1	c	(CATAAT)3catcacaatcatcttcttcataatcatat(TCA)4	59	1289	1347
Locus_1073_Transcript_1/6_Confidence_0.643_Length_1707	2	p3	(ACG)4	12	1694	1705
Locus_1073_Transcript_2/6_Confidence_0.571_Length_1707	1	c	(CATAAT)3catcacaatcatcttcttcataatcatat(TCA)4	59	1289	1347
Locus_1073_Transcript_2/6_Confidence_0.571_Length_1707	2	p3	(ACG)4	12	1694	1705
Locus_1073_Transcript_3/6_Confidence_0.571_Length_1732	1	c	(CATAAT)3catcacaatcatcttcttcataatcatat(TCA)4	59	1314	1372
Locus_1073_Transcript_3/6_Confidence_0.571_Length_1732	2	p3	(ACG)4	12	1719	1730
Locus_1073_Transcript_4/6_Confidence_0.571_Length_1748	1	p3	(TCA)4	12	1342	1353
Locus_1073_Transcript_5/6_Confidence_0.571_Length_1710	1	c	(CATAAT)3catcacaatcatcttcttcataatcatat(TCA)4	59	1292	1350
Locus_1073_Transcript_5/6_Confidence_0.571_Length_1710	2	p3	(ACG)4	12	1697	1708
Locus_1073_Transcript_6/6_Confidence_0.571_Length_1707	1	c	(CATAAT)3catcacaatcatcttcttcataatcatat(TCA)4	59	1289	1347
Locus_1073_Transcript_6/6_Confidence_0.571_Length_1707	2	p3	(ACG)4	12	1694	1705
Locus_10749_Transcript_1/2_Confidence_1.000_Length_1605	1	p4	(GCTC)3	12	892	903
Locus_10749_Transcript_2/2_Confidence_1.000_Length_1604	1	p4	(GCTC)3	12	892	903
Locus_10761_Transcript_1/1_Confidence_1.000_Length_1035	1	p5	(AGAAC)3	15	397	411
Locus_10766_Transcript_2/4_Confidence_0.625_Length_1243	1	p6	(GGAATG)3	18	1194	1211
Locus_10766_Transcript_3/4_Confidence_0.625_Length_1125	1	p6	(GGAATG)3	18	1076	1093
Locus_10766_Transcript_4/4_Confidence_0.625_Length_1125	1	p6	(GGAATG)3	18	1076	1093
Locus_10768_Transcript_1/1_Confidence_1.000_Length_252	1	p2	(AG)7	14	229	242
Locus_10784_Transcript_1/1_Confidence_1.000_Length_818	1	p2	(AT)6	12	33	44
Locus_10785_Transcript_1/1_Confidence_1.000_Length_2228	1	p3	(GAA)4	12	2038	2049
Locus_10786_Transcript_1/3_Confidence_0.400_Length_423	1	p3	(GGC)4	12	311	322
Locus_10786_Transcript_2/3_Confidence_0.600_Length_390	1	p3	(GGC)4	12	278	289
Locus_10786_Transcript_3/3_Confidence_0.600_Length_390	1	p3	(GGC)4	12	278	289
Locus_10793_Transcript_1/1_Confidence_1.000_Length_586	1	p2	(AG)8	16	65	80
Locus_10794_Transcript_2/2_Confidence_1.000_Length_343	1	p3	(AGG)4	12	298	309
Locus_10795_Transcript_1/2_Confidence_1.000_Length_1246	1	p4	(CATT)3	12	96	107
Locus_10795_Transcript_2/2_Confidence_1.000_Length_1246	1	p4	(CATT)3	12	96	107
Locus_10796_Transcript_1/1_Confidence_1.000_Length_922	1	p6	(CATCAG)3	18	17	34
Locus_1079_Transcript_1/4_Confidence_0.700_Length_1603	1	p4	(TATT)3	12	1231	1242
Locus_1079_Transcript_2/4_Confidence_0.700_Length_1443	1	p4	(TATT)3	12	1071	1082
Locus_1079_Transcript_3/4_Confidence_0.700_Length_1904	1	p4	(TATT)3	12	1532	1543
Locus_1079_Transcript_4/4_Confidence_0.700_Length_1522	1	p4	(TATT)3	12	1150	1161
Locus_107_Transcript_1/3_Confidence_0.571_Length_1400	1	p3	(GGC)4	12	1	12
Locus_107_Transcript_2/3_Confidence_0.714_Length_1396	1	p3	(GGC)4	12	1	12
Locus_107_Transcript_3/3_Confidence_0.571_Length_1399	1	p3	(GGC)4	12	1	12
Locus_10804_Transcript_1/1_Confidence_1.000_Length_870	1	p2	(TA)7	14	825	838
Locus_1080_Transcript_10/12_Confidence_0.610_Length_5207	1	p3	(GAG)4	12	59	70
Locus_1080_Transcript_10/12_Confidence_0.610_Length_5207	2	p3	(TTC)4	12	2080	2091
Locus_1080_Transcript_11/12_Confidence_0.561_Length_4491	1	p3	(GAG)4	12	59	70
Locus_1080_Transcript_11/12_Confidence_0.561_Length_4491	2	p3	(TTC)4	12	2080	2091
Locus_1080_Transcript_12/12_Confidence_0.634_Length_5210	1	p3	(GAG)4	12	59	70
Locus_1080_Transcript_12/12_Confidence_0.634_Length_5210	2	p3	(TTC)4	12	2080	2091
Locus_1080_Transcript_3/12_Confidence_0.488_Length_3368	1	p3	(GAG)4	12	59	70
Locus_1080_Transcript_3/12_Confidence_0.488_Length_3368	2	p3	(TTC)4	12	2080	2091
Locus_1080_Transcript_5/12_Confidence_0.634_Length_5210	1	p3	(GAG)4	12	59	70
Locus_1080_Transcript_5/12_Confidence_0.634_Length_5210	2	p3	(TTC)4	12	2080	2091
Locus_1080_Transcript_6/12_Confidence_0.634_Length_5210	1	p3	(GAG)4	12	59	70
Locus_1080_Transcript_6/12_Confidence_0.634_Length_5210	2	p3	(TTC)4	12	2080	2091
Locus_1080_Transcript_7/12_Confidence_0.585_Length_5210	1	p3	(GAG)4	12	59	70
Locus_1080_Transcript_7/12_Confidence_0.585_Length_5210	2	p3	(TCT)5	15	2078	2092
Locus_1080_Transcript_8/12_Confidence_0.634_Length_5210	1	p3	(GAG)4	12	59	70
Locus_1080_Transcript_8/12_Confidence_0.634_Length_5210	2	p3	(TTC)4	12	2080	2091
Locus_1080_Transcript_9/12_Confidence_0.585_Length_5042	1	p3	(GAG)4	12	59	70
Locus_1080_Transcript_9/12_Confidence_0.585_Length_5042	2	p3	(TTC)4	12	2080	2091
Locus_10825_Transcript_1/1_Confidence_1.000_Length_1480	1	c	(AGG)5(AGC)6	33	25	57
Locus_10827_Transcript_1/2_Confidence_1.000_Length_478	1	p4	(ATGA)3	12	449	460
Locus_10827_Transcript_2/2_Confidence_1.000_Length_462	1	p4	(ATGA)3	12	433	444
Locus_10830_Transcript_1/2_Confidence_1.000_Length_1558	1	p3	(AGG)5	15	1485	1499
Locus_10830_Transcript_2/2_Confidence_1.000_Length_1489	1	p3	(AGG)5	15	1416	1430
Locus_10835_Transcript_1/1_Confidence_1.000_Length_1398	1	p2	(AG)10	20	1338	1357
Locus_1083_Transcript_2/3_Confidence_0.600_Length_744	1	p2	(AT)11	22	651	672
Locus_1083_Transcript_3/3_Confidence_0.600_Length_559	1	p2	(AT)11	22	466	487
Locus_10844_Transcript_3/4_Confidence_0.571_Length_1075	1	p3	(AAG)4	12	767	778
Locus_10846_Transcript_1/1_Confidence_1.000_Length_320	1	p2	(TC)11	22	72	93
Locus_1084_Transcript_1/9_Confidence_0.161_Length_1264	1	p2	(TC)6	12	1131	1142
Locus_1084_Transcript_2/9_Confidence_0.452_Length_1251	1	p2	(TC)6	12	1118	1129
Locus_1084_Transcript_4/9_Confidence_0.387_Length_1139	1	p2	(TC)6	12	1006	1017
Locus_1084_Transcript_5/9_Confidence_0.194_Length_1479	1	p2	(TC)6	12	1346	1357
Locus_1084_Transcript_6/9_Confidence_0.516_Length_1246	1	p2	(TC)6	12	1113	1124
Locus_1084_Transcript_7/9_Confidence_0.484_Length_1246	1	p2	(TC)6	12	1113	1124
Locus_1084_Transcript_8/9_Confidence_0.419_Length_1246	1	p2	(TC)6	12	1113	1124
Locus_1084_Transcript_9/9_Confidence_0.452_Length_1246	1	p2	(TC)6	12	1113	1124
Locus_10859_Transcript_1/1_Confidence_1.000_Length_648	1	c	(AAATG)3tgataatatgaacatgtgcaatggaagccatacgcagcagacttacaaat(AC)8	81	485	565
Locus_10862_Transcript_1/1_Confidence_1.000_Length_444	1	p4	(GTTG)3	12	299	310
Locus_1086_Transcript_1/7_Confidence_0.562_Length_3354	1	p4	(CAAG)3	12	38	49
Locus_1086_Transcript_1/7_Confidence_0.562_Length_3354	2	p3	(TGC)4	12	1885	1896
Locus_1086_Transcript_2/7_Confidence_0.125_Length_682	1	p4	(CAAG)3	12	38	49
Locus_1086_Transcript_3/7_Confidence_0.625_Length_4104	1	p4	(CAAG)3	12	38	49
Locus_1086_Transcript_4/7_Confidence_0.562_Length_3862	1	p3	(TGC)4	12	1643	1654
Locus_1086_Transcript_5/7_Confidence_0.625_Length_4107	1	p4	(CAAG)3	12	38	49
Locus_1086_Transcript_5/7_Confidence_0.625_Length_4107	2	p3	(TGC)4	12	1885	1896
Locus_1086_Transcript_6/7_Confidence_0.500_Length_4077	1	p4	(CAAG)3	12	38	49
Locus_1086_Transcript_6/7_Confidence_0.500_Length_4077	2	p3	(TGC)4	12	1885	1896
Locus_1086_Transcript_7/7_Confidence_0.625_Length_4104	1	p4	(CAAG)3	12	38	49
Locus_1086_Transcript_7/7_Confidence_0.625_Length_4104	2	p3	(TGC)4	12	1885	1896
Locus_10872_Transcript_1/1_Confidence_1.000_Length_273	1	p5	(ATTTT)3	15	138	152
Locus_10889_Transcript_1/3_Confidence_0.667_Length_477	1	p2	(AT)6	12	34	45
Locus_10889_Transcript_1/3_Confidence_0.667_Length_477	2	p3	(CTG)4	12	272	283
Locus_10889_Transcript_2/3_Confidence_0.667_Length_635	1	p4	(ATAA)3	12	42	53
Locus_10889_Transcript_2/3_Confidence_0.667_Length_635	2	c	(AAAT)5aaaatttaaaataattatattcagtttcgttctcaccatcctttccagaatccatcgccgcggctgctcgtctcgacgggaac(CTG)4	115	327	441
Locus_10889_Transcript_3/3_Confidence_0.667_Length_474	1	p4	(ATAA)3	12	42	53
Locus_10889_Transcript_3/3_Confidence_0.667_Length_474	2	p3	(CTG)4	12	269	280
Locus_10907_Transcript_1/4_Confidence_0.250_Length_572	1	p4	(ACAT)3	12	68	79
Locus_10907_Transcript_2/4_Confidence_0.625_Length_1687	1	p4	(ACAT)3	12	68	79
Locus_10907_Transcript_3/4_Confidence_0.625_Length_1684	1	p4	(ACAT)3	12	68	79
Locus_10907_Transcript_4/4_Confidence_0.375_Length_572	1	p4	(ACAT)3	12	68	79
Locus_10912_Transcript_1/1_Confidence_1.000_Length_2236	1	p3	(ATG)4	12	1444	1455
Locus_10924_Transcript_1/2_Confidence_1.000_Length_798	1	p5	(ATAGG)3	15	54	68
Locus_10924_Transcript_2/2_Confidence_1.000_Length_895	1	p5	(ATAGG)3	15	54	68
Locus_10942_Transcript_1/4_Confidence_0.700_Length_1812	1	p3	(CTC)7	21	237	257
Locus_10942_Transcript_2/4_Confidence_0.700_Length_1812	1	p3	(CTC)6	18	237	254
Locus_10942_Transcript_3/4_Confidence_0.700_Length_1812	1	p3	(CTC)6	18	237	254
Locus_10942_Transcript_4/4_Confidence_0.700_Length_1812	1	p3	(CTC)6	18	237	254
Locus_10948_Transcript_1/1_Confidence_1.000_Length_301	1	p6	(GAAGTG)3	18	252	269
Locus_10952_Transcript_1/4_Confidence_0.667_Length_2098	1	p3	(CCT)4	12	157	168
Locus_10952_Transcript_2/4_Confidence_0.667_Length_2096	1	p3	(CCT)4	12	157	168
Locus_10952_Transcript_3/4_Confidence_0.667_Length_2189	1	p3	(CCT)4	12	157	168
Locus_10952_Transcript_4/4_Confidence_0.667_Length_2095	1	p3	(CCT)4	12	157	168
Locus_10955_Transcript_1/1_Confidence_1.000_Length_434	1	p4	(ATCG)3	12	16	27
Locus_10956_Transcript_2/3_Confidence_0.600_Length_1029	1	p3	(CAT)4	12	759	770
Locus_10956_Transcript_3/3_Confidence_0.600_Length_820	1	p3	(CAT)4	12	759	770
Locus_10957_Transcript_1/2_Confidence_1.000_Length_1144	1	p4	(CAAC)3	12	873	884
Locus_10957_Transcript_2/2_Confidence_1.000_Length_1144	1	p4	(CAAC)3	12	873	884
Locus_10977_Transcript_1/1_Confidence_1.000_Length_475	1	p3	(GCA)4	12	33	44
Locus_1098_Transcript_1/2_Confidence_1.000_Length_2227	1	p3	(CAA)4	12	311	322
Locus_1098_Transcript_1/2_Confidence_1.000_Length_2227	2	p3	(CAG)5	15	986	1000
Locus_1098_Transcript_2/2_Confidence_1.000_Length_2236	1	p3	(CAA)4	12	311	322
Locus_1098_Transcript_2/2_Confidence_1.000_Length_2236	2	p3	(CAG)5	15	986	1000
Locus_1098_Transcript_2/2_Confidence_1.000_Length_2236	3	p3	(AGC)6	18	2184	2201
Locus_10993_Transcript_1/2_Confidence_1.000_Length_2064	1	p3	(GAA)5	15	14	28
Locus_10993_Transcript_2/2_Confidence_1.000_Length_2065	1	p3	(GAA)5	15	14	28
Locus_10994_Transcript_1/1_Confidence_1.000_Length_1076	1	p4	(CCCT)3	12	2	13
Locus_10998_Transcript_1/3_Confidence_0.500_Length_515	1	p3	(GAA)5	15	121	135
Locus_10998_Transcript_1/3_Confidence_0.500_Length_515	2	p3	(CGA)5	15	282	296
Locus_10998_Transcript_1/3_Confidence_0.500_Length_515	3	c	(GAA)4gc(AGA)10	44	463	506
Locus_10998_Transcript_2/3_Confidence_0.500_Length_541	1	p3	(GAA)5	15	121	135
Locus_10998_Transcript_2/3_Confidence_0.500_Length_541	2	p3	(CGA)5	15	282	296
Locus_10998_Transcript_2/3_Confidence_0.500_Length_541	3	c	(GAA)4c(ATG)4	25	463	487
Locus_10998_Transcript_3/3_Confidence_0.500_Length_556	1	p3	(GAA)5	15	121	135
Locus_10998_Transcript_3/3_Confidence_0.500_Length_556	2	p3	(CGA)5	15	282	296
Locus_10998_Transcript_3/3_Confidence_0.500_Length_556	3	c	(GAA)5gag(GAA)4	30	463	492
Locus_1099_Transcript_1/2_Confidence_1.000_Length_3643	1	p3	(GCA)4	12	1748	1759
Locus_1099_Transcript_2/2_Confidence_1.000_Length_3643	1	p3	(GCA)4	12	1748	1759
Locus_11002_Transcript_1/6_Confidence_0.615_Length_2254	1	p3	(CAT)6	18	2119	2136
Locus_11002_Transcript_2/6_Confidence_0.615_Length_2254	1	p3	(CAT)6	18	2124	2141
Locus_11002_Transcript_4/6_Confidence_0.231_Length_712	1	p3	(CAT)6	18	582	599
Locus_11002_Transcript_6/6_Confidence_0.615_Length_2249	1	p3	(CAT)6	18	2119	2136
Locus_11008_Transcript_1/1_Confidence_1.000_Length_430	1	p4	(AAGA)3	12	113	124
Locus_11022_Transcript_1/1_Confidence_1.000_Length_368	1	p4	(GAAT)3	12	193	204
Locus_11025_Transcript_1/2_Confidence_1.000_Length_235	1	c	(CCTCTC)3cgcgccttttacagcgacgcagggatcggcaatgagatagcgaggagaagaaacgcgcgccacc(AGG)5	97	1	97
Locus_11025_Transcript_2/2_Confidence_1.000_Length_237	1	c	(CCTCTC)3cgcgccttttacagcgacgcagggatcggcaatgagatagcgaggagaagaaacgcgcgccacc(AGG)5	97	1	97
Locus_11037_Transcript_1/1_Confidence_1.000_Length_395	1	p4	(AAAT)3	12	123	134
Locus_11038_Transcript_1/1_Confidence_1.000_Length_1413	1	p6	(GAAGGT)3	18	1099	1116
Locus_11039_Transcript_1/1_Confidence_1.000_Length_1289	1	p6	(CGGCAT)3	18	644	661
Locus_11042_Transcript_1/1_Confidence_1.000_Length_751	1	p3	(GAT)4	12	670	681
Locus_11055_Transcript_1/2_Confidence_1.000_Length_1529	1	p3	(CGC)5	15	8	22
Locus_11055_Transcript_2/2_Confidence_1.000_Length_1529	1	p3	(CGC)5	15	8	22
Locus_11061_Transcript_1/1_Confidence_1.000_Length_1273	1	p3	(TCT)4	12	165	176
Locus_11062_Transcript_3/6_Confidence_0.538_Length_2062	1	p6	(AAAATT)4	24	1332	1355
Locus_11064_Transcript_1/1_Confidence_1.000_Length_444	1	p3	(TCC)6	18	70	87
Locus_11065_Transcript_1/3_Confidence_0.571_Length_1123	1	p3	(CGC)4	12	29	40
Locus_11065_Transcript_2/3_Confidence_0.571_Length_1118	1	p3	(CGC)4	12	29	40
Locus_11065_Transcript_3/3_Confidence_0.714_Length_1119	1	p3	(CGC)4	12	29	40
Locus_11074_Transcript_1/1_Confidence_1.000_Length_606	1	p4	(ATGT)5	20	515	534
Locus_11079_Transcript_1/2_Confidence_1.000_Length_784	1	p5	(AATAA)3	15	163	177
Locus_11079_Transcript_1/2_Confidence_1.000_Length_784	2	p4	(ATAA)3	12	455	466
Locus_11079_Transcript_2/2_Confidence_1.000_Length_536	1	p4	(ATAA)3	12	207	218
Locus_11080_Transcript_1/1_Confidence_1.000_Length_415	1	p4	(TGGT)3	12	208	219
Locus_11111_Transcript_1/3_Confidence_0.714_Length_516	1	p3	(CCT)4	12	12	23
Locus_11111_Transcript_2/3_Confidence_0.286_Length_386	1	p3	(CCT)4	12	12	23
Locus_11111_Transcript_3/3_Confidence_0.714_Length_515	1	p3	(CCT)4	12	12	23
Locus_11113_Transcript_1/1_Confidence_1.000_Length_701	1	p3	(GCG)4	12	690	701
Locus_11123_Transcript_1/2_Confidence_1.000_Length_1105	1	p4	(GCAC)3	12	846	857
Locus_11123_Transcript_2/2_Confidence_1.000_Length_993	1	p4	(GCAC)3	12	734	745
Locus_11135_Transcript_1/1_Confidence_1.000_Length_692	1	p3	(AGG)5	15	543	557
Locus_11141_Transcript_1/5_Confidence_0.538_Length_813	1	p4	(AGAA)3	12	655	666
Locus_11141_Transcript_2/5_Confidence_0.538_Length_1103	1	p6	(GTTCCA)3	18	345	362
Locus_11141_Transcript_2/5_Confidence_0.538_Length_1103	2	p4	(AGAA)3	12	945	956
Locus_11141_Transcript_3/5_Confidence_0.692_Length_1245	1	p6	(GTTCCA)3	18	345	362
Locus_11141_Transcript_3/5_Confidence_0.692_Length_1245	2	p4	(AGAA)3	12	1087	1098
Locus_11141_Transcript_4/5_Confidence_0.692_Length_1063	1	p6	(GTTCCA)3	18	345	362
Locus_11141_Transcript_4/5_Confidence_0.692_Length_1063	2	p4	(AGAA)3	12	905	916
Locus_11141_Transcript_5/5_Confidence_0.692_Length_1103	1	p6	(GTTCCA)3	18	345	362
Locus_11141_Transcript_5/5_Confidence_0.692_Length_1103	2	p4	(AGAA)3	12	945	956
Locus_11169_Transcript_1/5_Confidence_0.692_Length_925	1	c	(AGC)5aggaatccatcatcacctgccatgccatccaccacatcactcaatcatggttttgcagcatcatcaggattcccacaagtagtggcagcagcagaac(AAG)5	127	599	725
Locus_11169_Transcript_2/5_Confidence_0.692_Length_907	1	c	(CAA)4gagacccatttgggtaagcga(AGC)5aggaatccatcatcacctgccatgccatccaccacatcactcaatcatggttttgcagcatcatcaggattcccacaagtagtggcagcagcagaac(AAG)5	160	548	707
Locus_11169_Transcript_3/5_Confidence_0.692_Length_905	1	c	(AGC)5aggaatccatcatcacctgccatgccatccaccacatcactcaatcatggttttgcagcatcatcaggattcccacaagtagtggcagcagcagaac(AAG)5	127	579	705
Locus_11169_Transcript_5/5_Confidence_0.692_Length_904	1	c	(AGC)5aggaatccatcatcacctgccatgccatccaccacatcactcaatcatggttttgcagcatcatcaggattcccacaagtagtggcagcagcagaac(AAG)5	127	578	704
Locus_1116_Transcript_2/2_Confidence_1.000_Length_407	1	p5	(AGTTC)3	15	309	323
Locus_11187_Transcript_1/2_Confidence_1.000_Length_1961	1	p4	(TTTG)3	12	1793	1804
Locus_11187_Transcript_2/2_Confidence_1.000_Length_1961	1	p4	(TTTG)3	12	1793	1804
Locus_1118_Transcript_2/2_Confidence_1.000_Length_939	1	p3	(GAA)4	12	458	469
Locus_11192_Transcript_1/2_Confidence_1.000_Length_1841	1	p6	(GGGGTG)3	18	669	686
Locus_11192_Transcript_2/2_Confidence_1.000_Length_1598	1	p6	(GGGGTG)3	18	426	443
Locus_11193_Transcript_1/2_Confidence_1.000_Length_345	1	p3	(CGA)4	12	168	179
Locus_11193_Transcript_2/2_Confidence_1.000_Length_346	1	p3	(CGA)4	12	168	179
Locus_11212_Transcript_1/3_Confidence_0.714_Length_451	1	p3	(GAC)4	12	416	427
Locus_11212_Transcript_2/3_Confidence_0.714_Length_450	1	p3	(GAC)4	12	416	427
Locus_11212_Transcript_3/3_Confidence_0.571_Length_450	1	p3	(GAC)4	12	416	427
Locus_1121_Transcript_2/4_Confidence_0.700_Length_4522	1	p3	(GAG)5	15	4475	4489
Locus_1121_Transcript_3/4_Confidence_0.700_Length_4627	1	p3	(GAG)5	15	4580	4594
Locus_1121_Transcript_4/4_Confidence_0.700_Length_4623	1	p3	(GAG)5	15	4576	4590
Locus_11227_Transcript_1/1_Confidence_1.000_Length_1743	1	p6	(GAAAGA)3	18	249	266
Locus_11227_Transcript_1/1_Confidence_1.000_Length_1743	2	p3	(CTG)4	12	1222	1233
Locus_11229_Transcript_1/2_Confidence_1.000_Length_1073	1	p6	(CTCTTC)3	18	39	56
Locus_11229_Transcript_2/2_Confidence_1.000_Length_1037	1	p6	(CTCTTC)3	18	39	56
Locus_11234_Transcript_1/4_Confidence_0.333_Length_464	1	p3	(CTC)6	18	71	88
Locus_11234_Transcript_2/4_Confidence_0.667_Length_1074	1	p3	(CTC)6	18	71	88
Locus_11234_Transcript_3/4_Confidence_0.556_Length_769	1	p3	(CTC)6	18	71	88
Locus_11234_Transcript_4/4_Confidence_0.556_Length_772	1	p3	(CTC)6	18	71	88
Locus_11274_Transcript_10/10_Confidence_0.458_Length_1643	1	p3	(GCA)5	15	125	139
Locus_11274_Transcript_10/10_Confidence_0.458_Length_1643	2	p4	(AGAA)3	12	583	594
Locus_11274_Transcript_2/10_Confidence_0.458_Length_1647	1	p3	(GCA)5	15	125	139
Locus_11274_Transcript_2/10_Confidence_0.458_Length_1647	2	p4	(AGAA)3	12	583	594
Locus_11274_Transcript_4/10_Confidence_0.250_Length_501	1	p3	(GCA)5	15	125	139
Locus_11274_Transcript_5/10_Confidence_0.333_Length_1580	1	p4	(AGAA)3	12	520	531
Locus_11274_Transcript_6/10_Confidence_0.375_Length_1659	1	p4	(AGAA)3	12	599	610
Locus_11274_Transcript_8/10_Confidence_0.458_Length_1652	1	p3	(GCA)5	15	125	139
Locus_11274_Transcript_8/10_Confidence_0.458_Length_1652	2	p4	(AGAA)3	12	587	598
Locus_11274_Transcript_9/10_Confidence_0.375_Length_2097	1	p3	(GCA)5	15	125	139
Locus_11274_Transcript_9/10_Confidence_0.375_Length_2097	2	p4	(AGAA)3	12	583	594
Locus_11274_Transcript_9/10_Confidence_0.375_Length_2097	3	c	(CAAGTT)3gtagggtttaacttagatatatttatggacatggaaaaatctggtttaatgctagatgctttgtaacgacccg(GTCC)3	103	1831	1933
Locus_1128_Transcript_1/2_Confidence_1.000_Length_841	1	p3	(CGA)4	12	144	155
Locus_1128_Transcript_2/2_Confidence_1.000_Length_852	1	p3	(CGA)4	12	144	155
Locus_1129_Transcript_1/1_Confidence_1.000_Length_2390	1	p4	(AACA)3	12	1370	1381
Locus_11300_Transcript_2/3_Confidence_0.750_Length_849	1	p5	(AATCA)3	15	724	738
Locus_11300_Transcript_3/3_Confidence_0.750_Length_849	1	p5	(AATCA)3	15	724	738
Locus_11305_Transcript_1/2_Confidence_1.000_Length_586	1	p3	(TGA)4	12	268	279
Locus_11305_Transcript_2/2_Confidence_1.000_Length_729	1	p3	(TGA)4	12	268	279
Locus_11306_Transcript_1/3_Confidence_0.600_Length_991	1	p3	(CTG)4	12	578	589
Locus_11306_Transcript_2/3_Confidence_0.800_Length_991	1	p3	(CTG)4	12	578	589
Locus_11306_Transcript_3/3_Confidence_0.800_Length_991	1	p3	(CTG)4	12	578	589
Locus_1130_Transcript_3/8_Confidence_0.542_Length_2069	1	p3	(CAA)7	21	2004	2024
Locus_1130_Transcript_4/8_Confidence_0.542_Length_2157	1	p3	(CAA)7	21	2092	2112
Locus_1130_Transcript_5/8_Confidence_0.625_Length_2729	1	p3	(CAA)7	21	2664	2684
Locus_1130_Transcript_7/8_Confidence_0.542_Length_3397	1	p3	(CAA)7	21	2345	2365
Locus_1130_Transcript_8/8_Confidence_0.542_Length_2410	1	p3	(CAA)7	21	2345	2365
Locus_11318_Transcript_1/1_Confidence_1.000_Length_725	1	p3	(CTT)4	12	520	531
Locus_1132_Transcript_2/3_Confidence_0.857_Length_1263	1	p3	(GTT)8	24	45	68
Locus_1132_Transcript_3/3_Confidence_0.857_Length_766	1	p3	(GTT)8	24	45	68
Locus_11330_Transcript_1/1_Confidence_1.000_Length_1657	1	p4	(ATGG)3	12	746	757
Locus_11331_Transcript_2/2_Confidence_1.000_Length_554	1	p3	(GAT)4	12	344	355
Locus_11338_Transcript_1/2_Confidence_1.000_Length_888	1	p3	(TTC)4	12	707	718
Locus_11338_Transcript_2/2_Confidence_1.000_Length_358	1	p3	(TTC)4	12	177	188
Locus_11354_Transcript_1/5_Confidence_0.545_Length_1164	1	p3	(ATG)4	12	392	403
Locus_11354_Transcript_2/5_Confidence_0.545_Length_1176	1	p3	(ATG)4	12	392	403
Locus_11354_Transcript_4/5_Confidence_0.636_Length_1174	1	p3	(ATG)4	12	392	403
Locus_11354_Transcript_5/5_Confidence_0.545_Length_1176	1	p3	(ATG)4	12	392	403
Locus_11355_Transcript_1/5_Confidence_0.667_Length_1513	1	p4	(TATT)3	12	848	859
Locus_11355_Transcript_2/5_Confidence_0.667_Length_1494	1	p4	(TATT)3	12	829	840
Locus_11355_Transcript_3/5_Confidence_0.583_Length_1262	1	p4	(TATT)3	12	829	840
Locus_11355_Transcript_4/5_Confidence_0.667_Length_1495	1	c	(CTAA)3cccccttaccaataatttttaga(TATT)3	47	795	841
Locus_11355_Transcript_5/5_Confidence_0.667_Length_1494	1	p4	(TATT)3	12	829	840
Locus_11360_Transcript_1/2_Confidence_1.000_Length_342	1	p3	(CTT)4	12	299	310
Locus_11360_Transcript_2/2_Confidence_1.000_Length_354	1	p3	(CTT)8	24	299	322
Locus_11366_Transcript_4/5_Confidence_0.500_Length_1423	1	p4	(ATAG)4	16	177	192
Locus_11368_Transcript_1/1_Confidence_1.000_Length_227	1	p3	(TCC)5	15	184	198
Locus_11378_Transcript_1/7_Confidence_0.438_Length_1441	1	p4	(TATT)3	12	61	72
Locus_11378_Transcript_3/7_Confidence_0.438_Length_1437	1	p4	(TATT)3	12	61	72
Locus_11378_Transcript_4/7_Confidence_0.312_Length_826	1	p4	(TATT)3	12	61	72
Locus_11378_Transcript_5/7_Confidence_0.312_Length_1163	1	p3	(TTC)5	15	26	40
Locus_11378_Transcript_6/7_Confidence_0.375_Length_1119	1	p3	(TTC)5	15	26	40
Locus_11378_Transcript_7/7_Confidence_0.375_Length_1163	1	p3	(TTC)5	15	26	40
Locus_1137_Transcript_1/1_Confidence_1.000_Length_2805	1	p3	(ATA)4	12	41	52
Locus_11381_Transcript_1/1_Confidence_1.000_Length_447	1	p3	(AGG)5	15	49	63
Locus_11391_Transcript_2/4_Confidence_0.556_Length_1498	1	p4	(TTCC)3	12	1164	1175
Locus_11391_Transcript_3/4_Confidence_0.667_Length_1472	1	p4	(TTCC)3	12	1140	1151
Locus_11391_Transcript_4/4_Confidence_0.667_Length_1474	1	p4	(TTCC)3	12	1140	1151
Locus_11393_Transcript_1/1_Confidence_1.000_Length_200	1	p4	(GTTG)4	16	71	86
Locus_11399_Transcript_1/1_Confidence_1.000_Length_674	1	p5	(CTTCG)5	25	14	38
Locus_1139_Transcript_1/2_Confidence_1.000_Length_3308	1	p3	(CAC)5	15	2765	2779
Locus_1139_Transcript_2/2_Confidence_1.000_Length_2007	1	p3	(CAC)5	15	1464	1478
Locus_11409_Transcript_1/1_Confidence_1.000_Length_549	1	p2	(AC)7	14	28	41
Locus_11414_Transcript_1/1_Confidence_1.000_Length_200	1	p3	(GCA)4	12	189	200
Locus_1141_Transcript_1/1_Confidence_1.000_Length_2373	1	p4	(TTAT)3	12	2272	2283
Locus_11420_Transcript_1/1_Confidence_1.000_Length_1269	1	p3	(CTT)5	15	1162	1176
Locus_11422_Transcript_1/1_Confidence_1.000_Length_479	1	p3	(TGA)4	12	123	134
Locus_1144_Transcript_1/7_Confidence_0.700_Length_2488	1	p3	(TGA)4	12	1247	1258
Locus_1144_Transcript_1/7_Confidence_0.700_Length_2488	2	p3	(GCT)4	12	1836	1847
Locus_1144_Transcript_2/7_Confidence_0.700_Length_2475	1	p3	(TGA)4	12	1234	1245
Locus_1144_Transcript_2/7_Confidence_0.700_Length_2475	2	p3	(GCT)4	12	1823	1834
Locus_1144_Transcript_3/7_Confidence_0.550_Length_2031	1	p3	(TGA)4	12	790	801
Locus_1144_Transcript_3/7_Confidence_0.550_Length_2031	2	p3	(GCT)4	12	1379	1390
Locus_1144_Transcript_4/7_Confidence_0.700_Length_2475	1	p3	(TGA)4	12	1234	1245
Locus_1144_Transcript_4/7_Confidence_0.700_Length_2475	2	p3	(GCT)4	12	1823	1834
Locus_1144_Transcript_5/7_Confidence_0.600_Length_2487	1	p6	(AGGGAA)3	18	1064	1081
Locus_1144_Transcript_5/7_Confidence_0.600_Length_2487	2	p3	(TGA)4	12	1246	1257
Locus_1144_Transcript_5/7_Confidence_0.600_Length_2487	3	p3	(GCT)4	12	1835	1846
Locus_1144_Transcript_6/7_Confidence_0.700_Length_2475	1	p3	(TGA)5	15	1231	1245
Locus_1144_Transcript_7/7_Confidence_0.700_Length_2475	1	p3	(TGA)4	12	1234	1245
Locus_1144_Transcript_7/7_Confidence_0.700_Length_2475	2	p3	(GCT)4	12	1823	1834
Locus_11454_Transcript_1/2_Confidence_1.000_Length_1853	1	c	(GAT)4gaagacgacaatgacgatgatgatactgaagaaggtagcagcagtgatagtgatgagacagaagatgatgaca(ATG)4	97	1291	1387
Locus_11454_Transcript_2/2_Confidence_1.000_Length_1853	1	c	(GAT)4gaagacgacaatgacgatgatgatactgaagaaggtagcagcagtgatagtgatgagacagaagatgatgaca(ATG)4	97	1291	1387
Locus_11461_Transcript_3/5_Confidence_0.500_Length_1125	1	p4	(AAAG)3	12	633	644
Locus_11461_Transcript_5/5_Confidence_0.600_Length_1391	1	p4	(AAAG)3	12	899	910
Locus_11465_Transcript_1/1_Confidence_1.000_Length_578	1	p4	(ATGG)3	12	440	451
Locus_11467_Transcript_1/1_Confidence_1.000_Length_2591	1	p3	(CCT)7	21	2555	2575
Locus_11481_Transcript_1/3_Confidence_0.750_Length_760	1	p3	(GTT)6	18	45	62
Locus_11481_Transcript_3/3_Confidence_0.750_Length_668	1	p3	(GTT)6	18	45	62
Locus_11510_Transcript_1/4_Confidence_0.667_Length_515	1	c	(TCCT)5ct(TC)6	34	52	85
Locus_11510_Transcript_2/4_Confidence_0.667_Length_517	1	c	(TCCT)5ct(TC)6	34	52	85
Locus_11510_Transcript_3/4_Confidence_0.667_Length_455	1	p4	(TCCT)4	16	5	20
Locus_11510_Transcript_4/4_Confidence_0.667_Length_508	1	c	(TCCT)5ct(TC)6	34	52	85
Locus_11517_Transcript_1/2_Confidence_1.000_Length_2303	1	p3	(CAC)4	12	1472	1483
Locus_11517_Transcript_1/2_Confidence_1.000_Length_2303	2	c	(GCT)5gacctgcttcatcgcctccaatttcaatactttgctgctgctggtcttctgaatttcctcctgtctctacttgt(TGC)4	101	1628	1728
Locus_11517_Transcript_2/2_Confidence_1.000_Length_2303	1	p3	(CAC)4	12	1472	1483
Locus_11517_Transcript_2/2_Confidence_1.000_Length_2303	2	c	(GCT)5gacctgcttcatcgcctccaatttcaatactttgctgctgctggtcttctgaatttcctcctgtctctacttgt(TGC)4	101	1628	1728
Locus_11520_Transcript_1/1_Confidence_1.000_Length_779	1	p5	(AATTA)3	15	388	402
Locus_11524_Transcript_2/3_Confidence_0.400_Length_772	1	p5	(GTTTA)4	20	600	619
Locus_11529_Transcript_1/1_Confidence_1.000_Length_342	1	p3	(AGA)4	12	244	255
Locus_11547_Transcript_2/2_Confidence_1.000_Length_1424	1	p3	(GCG)4	12	1385	1396
Locus_11558_Transcript_1/1_Confidence_1.000_Length_508	1	p3	(AAG)5	15	64	78
Locus_11570_Transcript_1/2_Confidence_1.000_Length_1008	1	p3	(AGG)4	12	965	976
Locus_11570_Transcript_2/2_Confidence_1.000_Length_1008	1	p3	(AGG)4	12	965	976
Locus_11572_Transcript_1/2_Confidence_1.000_Length_952	1	p6	(AAATAA)3	18	861	878
Locus_11572_Transcript_2/2_Confidence_1.000_Length_553	1	p2	(CT)11	22	5	26
Locus_11572_Transcript_2/2_Confidence_1.000_Length_553	2	p6	(AAATAA)3	18	462	479
Locus_11578_Transcript_1/2_Confidence_1.000_Length_2058	1	p3	(TTC)5	15	112	126
Locus_11578_Transcript_2/2_Confidence_1.000_Length_1969	1	p3	(TTC)5	15	112	126
Locus_1157_Transcript_1/4_Confidence_0.625_Length_475	1	p4	(CTTT)3	12	267	278
Locus_1157_Transcript_3/4_Confidence_0.625_Length_746	1	p4	(CTTT)3	12	266	277
Locus_1157_Transcript_4/4_Confidence_0.625_Length_474	1	p4	(CTTT)3	12	266	277
Locus_11604_Transcript_1/4_Confidence_0.700_Length_1218	1	p6	(ACCGGC)4	24	37	60
Locus_11604_Transcript_2/4_Confidence_0.700_Length_1218	1	p6	(ACCGGC)4	24	37	60
Locus_11604_Transcript_3/4_Confidence_0.700_Length_1218	1	p6	(ACCGGC)4	24	37	60
Locus_11604_Transcript_4/4_Confidence_0.700_Length_1218	1	p6	(ACCGGC)4	24	37	60
Locus_11624_Transcript_1/2_Confidence_1.000_Length_1140	1	p6	(CCCCTT)3	18	935	952
Locus_11624_Transcript_2/2_Confidence_1.000_Length_1042	1	p6	(CCCCTT)3	18	837	854
Locus_11633_Transcript_1/2_Confidence_1.000_Length_1510	1	p3	(TCC)4	12	1341	1352
Locus_11633_Transcript_1/2_Confidence_1.000_Length_1510	2	p3	(GGA)4	12	1498	1509
Locus_11633_Transcript_2/2_Confidence_1.000_Length_1382	1	p3	(TCC)4	12	1213	1224
Locus_11633_Transcript_2/2_Confidence_1.000_Length_1382	2	p3	(GGA)4	12	1370	1381
Locus_11638_Transcript_2/5_Confidence_0.583_Length_1480	1	p3	(TCC)5	15	1456	1470
Locus_11638_Transcript_3/5_Confidence_0.583_Length_1938	1	p3	(TCC)5	15	1914	1928
Locus_11638_Transcript_4/5_Confidence_0.333_Length_989	1	p3	(TCC)5	15	965	979
Locus_11638_Transcript_5/5_Confidence_0.667_Length_2689	1	p3	(TCC)5	15	2665	2679
Locus_11653_Transcript_1/3_Confidence_0.600_Length_585	1	p3	(TCG)5	15	376	390
Locus_11653_Transcript_2/3_Confidence_0.400_Length_638	1	p3	(TCG)5	15	429	443
Locus_11653_Transcript_3/3_Confidence_0.600_Length_622	1	p3	(TCG)5	15	413	427
Locus_11662_Transcript_2/2_Confidence_1.000_Length_654	1	p3	(CAA)4	12	64	75
Locus_11686_Transcript_1/1_Confidence_1.000_Length_265	1	p3	(GAA)4	12	156	167
Locus_1168_Transcript_1/1_Confidence_1.000_Length_1347	1	p6	(CAAGCA)3	18	1103	1120
Locus_11691_Transcript_1/1_Confidence_1.000_Length_621	1	p3	(GAG)4	12	566	577
Locus_11692_Transcript_1/3_Confidence_0.562_Length_2018	1	p4	(TAAT)3	12	55	66
Locus_11692_Transcript_2/3_Confidence_0.750_Length_2358	1	p4	(TAAT)3	12	55	66
Locus_11692_Transcript_3/3_Confidence_0.875_Length_2890	1	p4	(TAAT)3	12	55	66
Locus_11699_Transcript_3/4_Confidence_0.700_Length_1533	1	p3	(GAC)4	12	987	998
Locus_11699_Transcript_4/4_Confidence_0.700_Length_1533	1	p3	(GAC)4	12	987	998
Locus_116_Transcript_4/8_Confidence_0.500_Length_972	1	p5	(TCCTG)3	15	924	938
Locus_11709_Transcript_1/1_Confidence_1.000_Length_1316	1	p3	(ACA)4	12	912	923
Locus_11718_Transcript_1/3_Confidence_0.667_Length_1342	1	p4	(CAAA)3	12	330	341
Locus_11718_Transcript_2/3_Confidence_0.667_Length_992	1	p4	(CAAA)4	16	330	345
Locus_11718_Transcript_3/3_Confidence_0.667_Length_1360	1	p4	(CAAA)4	16	330	345
Locus_11719_Transcript_1/1_Confidence_1.000_Length_2017	1	p2	(CT)7	14	61	74
Locus_11721_Transcript_1/1_Confidence_1.000_Length_564	1	p3	(TTG)4	12	410	421
Locus_11722_Transcript_1/1_Confidence_1.000_Length_236	1	p4	(CGAT)3	12	148	159
Locus_11723_Transcript_1/4_Confidence_0.444_Length_741	1	p3	(AGC)5	15	404	418
Locus_11723_Transcript_2/4_Confidence_0.444_Length_874	1	p3	(AGC)5	15	567	581
Locus_11723_Transcript_3/4_Confidence_0.667_Length_2296	1	p3	(AGC)5	15	1959	1973
Locus_11723_Transcript_4/4_Confidence_0.444_Length_904	1	p3	(AGC)5	15	567	581
Locus_11728_Transcript_1/1_Confidence_1.000_Length_986	1	p2	(TA)8	16	606	621
Locus_1172_Transcript_8/10_Confidence_0.412_Length_3407	1	c	(GGAT)3(GAAGA)5	37	628	664
Locus_11733_Transcript_1/1_Confidence_1.000_Length_348	1	p2	(GT)10	20	226	245
Locus_11739_Transcript_1/2_Confidence_1.000_Length_973	1	p3	(AAG)4	12	801	812
Locus_11739_Transcript_2/2_Confidence_1.000_Length_555	1	p3	(AAG)4	12	383	394
Locus_11746_Transcript_1/1_Confidence_1.000_Length_301	1	c	(TC)6gatcaaaggaacacggatcgagatcgacgggaggagtattgcaatcctccactggctattatgttcaactgcggcggcgtttgtttcgtcg(TC)9	121	181	301
Locus_11757_Transcript_1/2_Confidence_1.000_Length_1608	1	c	(GCA)5atcgcttcctcttgctccgtttgaagaacatcggcatcgaatattccagct(TC)7	80	99	178
Locus_11757_Transcript_2/2_Confidence_1.000_Length_1608	1	c	(GCA)5atcgcttcctcttgctccgtttgaagaacatcggcatcgaatattccagct(TC)7	80	99	178
Locus_11760_Transcript_1/2_Confidence_1.000_Length_739	1	p3	(GAC)4	12	469	480
Locus_11760_Transcript_2/2_Confidence_1.000_Length_968	1	p3	(GAC)4	12	469	480
Locus_11765_Transcript_1/2_Confidence_1.000_Length_1387	1	p3	(GAA)4	12	1213	1224
Locus_11765_Transcript_2/2_Confidence_1.000_Length_1189	1	p3	(GAA)4	12	1015	1026
Locus_1176_Transcript_1/10_Confidence_0.643_Length_2165	1	p4	(TTCT)3	12	313	324
Locus_1176_Transcript_10/10_Confidence_0.643_Length_2084	1	p4	(TTCT)3	12	232	243
Locus_1176_Transcript_2/10_Confidence_0.393_Length_1151	1	p4	(TTCT)3	12	232	243
Locus_1176_Transcript_3/10_Confidence_0.643_Length_2070	1	p4	(TTCT)3	12	232	243
Locus_1176_Transcript_5/10_Confidence_0.679_Length_2094	1	p4	(TTCT)3	12	232	243
Locus_1176_Transcript_7/10_Confidence_0.643_Length_1941	1	p4	(TTCT)3	12	232	243
Locus_1176_Transcript_8/10_Confidence_0.643_Length_2084	1	p4	(TTCT)3	12	232	243
Locus_1176_Transcript_9/10_Confidence_0.643_Length_2093	1	p4	(TTCT)3	12	232	243
Locus_11777_Transcript_1/1_Confidence_1.000_Length_590	1	c	(TA)7gtt(TA)6	29	459	487
Locus_11784_Transcript_1/1_Confidence_1.000_Length_945	1	p3	(CAA)4	12	74	85
Locus_11794_Transcript_1/2_Confidence_1.000_Length_2705	1	p3	(GAG)6	18	679	696
Locus_11794_Transcript_2/2_Confidence_1.000_Length_2705	1	p3	(GAG)6	18	679	696
Locus_11797_Transcript_1/5_Confidence_0.600_Length_1153	1	p4	(AGCA)3	12	895	906
Locus_11797_Transcript_2/5_Confidence_0.600_Length_1266	1	p4	(AGCA)3	12	1008	1019
Locus_11797_Transcript_3/5_Confidence_0.200_Length_361	1	p4	(AGCA)3	12	103	114
Locus_11797_Transcript_5/5_Confidence_0.600_Length_1367	1	p4	(AGCA)3	12	1109	1120
Locus_11811_Transcript_1/1_Confidence_1.000_Length_210	1	p2	(CT)12	24	27	50
Locus_11832_Transcript_1/5_Confidence_0.300_Length_1407	1	p3	(TGA)4	12	1003	1014
Locus_11832_Transcript_2/5_Confidence_0.600_Length_1482	1	p3	(TGA)4	12	1078	1089
Locus_11832_Transcript_3/5_Confidence_0.500_Length_1411	1	p3	(TGA)4	12	1007	1018
Locus_11832_Transcript_5/5_Confidence_0.600_Length_2236	1	p3	(TGA)4	12	1832	1843
Locus_11849_Transcript_1/1_Confidence_1.000_Length_387	1	p3	(CGA)4	12	143	154
Locus_11851_Transcript_2/3_Confidence_0.667_Length_755	1	p3	(CTG)5	15	32	46
Locus_11851_Transcript_3/3_Confidence_0.667_Length_755	1	p3	(CTG)5	15	32	46
Locus_11862_Transcript_1/2_Confidence_1.000_Length_538	1	p4	(TTTA)3	12	112	123
Locus_11862_Transcript_2/2_Confidence_1.000_Length_632	1	p4	(TTTA)3	12	112	123
Locus_11868_Transcript_1/1_Confidence_1.000_Length_559	1	p3	(TCA)5	15	272	286
Locus_11877_Transcript_1/2_Confidence_1.000_Length_1505	1	p3	(CTC)4	12	1380	1391
Locus_11877_Transcript_2/2_Confidence_1.000_Length_1481	1	p3	(CTC)4	12	1356	1367
Locus_1188_Transcript_1/4_Confidence_0.429_Length_862	1	p3	(AGA)4	12	107	118
Locus_1188_Transcript_1/4_Confidence_0.429_Length_862	2	p6	(TCATAA)3	18	813	830
Locus_1188_Transcript_2/4_Confidence_0.571_Length_998	1	p3	(AGA)4	12	107	118
Locus_1188_Transcript_3/4_Confidence_0.571_Length_835	1	p3	(AGA)4	12	86	97
Locus_1188_Transcript_4/4_Confidence_0.571_Length_856	1	p3	(AGA)4	12	107	118
Locus_11894_Transcript_2/6_Confidence_0.267_Length_1208	1	p4	(TTCT)4	16	84	99
Locus_11894_Transcript_3/6_Confidence_0.533_Length_2109	1	p4	(TTCT)4	16	985	1000
Locus_11894_Transcript_4/6_Confidence_0.533_Length_1475	1	p4	(TTCT)4	16	351	366
Locus_11894_Transcript_5/6_Confidence_0.667_Length_2109	1	p4	(TTCT)4	16	985	1000
Locus_11894_Transcript_6/6_Confidence_0.533_Length_2109	1	p4	(TTCT)4	16	985	1000
Locus_11898_Transcript_1/2_Confidence_1.000_Length_1191	1	p3	(GAA)4	12	31	42
Locus_11898_Transcript_1/2_Confidence_1.000_Length_1191	2	p4	(TCAT)3	12	150	161
Locus_11898_Transcript_2/2_Confidence_1.000_Length_1191	1	p3	(GAA)4	12	31	42
Locus_11898_Transcript_2/2_Confidence_1.000_Length_1191	2	p4	(TCAT)3	12	150	161
Locus_1189_Transcript_1/1_Confidence_1.000_Length_210	1	p3	(CGG)4	12	1	12
Locus_11911_Transcript_1/4_Confidence_0.700_Length_679	1	p3	(GAT)4	12	169	180
Locus_11911_Transcript_2/4_Confidence_0.400_Length_679	1	p3	(GAT)4	12	169	180
Locus_11911_Transcript_3/4_Confidence_0.600_Length_675	1	p3	(GAT)4	12	169	180
Locus_11911_Transcript_4/4_Confidence_0.700_Length_675	1	p3	(GAT)4	12	169	180
Locus_11918_Transcript_1/1_Confidence_1.000_Length_498	1	p4	(GCAA)3	12	256	267
Locus_11925_Transcript_1/1_Confidence_1.000_Length_693	1	p3	(CCT)7	21	558	578
Locus_11928_Transcript_1/5_Confidence_0.500_Length_1904	1	p3	(GAC)4	12	365	376
Locus_11928_Transcript_1/5_Confidence_0.500_Length_1904	2	p4	(TTGT)3	12	1735	1746
Locus_11928_Transcript_2/5_Confidence_0.667_Length_2009	1	p3	(GAC)4	12	470	481
Locus_11928_Transcript_2/5_Confidence_0.667_Length_2009	2	p4	(TTGT)3	12	1840	1851
Locus_11928_Transcript_3/5_Confidence_0.583_Length_2033	1	p3	(GAC)4	12	494	505
Locus_11928_Transcript_3/5_Confidence_0.583_Length_2033	2	p4	(TTGT)3	12	1864	1875
Locus_11928_Transcript_4/5_Confidence_0.667_Length_2028	1	p3	(GAC)4	12	494	505
Locus_11928_Transcript_5/5_Confidence_0.667_Length_2033	1	p3	(GAC)4	12	494	505
Locus_11928_Transcript_5/5_Confidence_0.667_Length_2033	2	p4	(TTGT)3	12	1864	1875
Locus_11934_Transcript_1/4_Confidence_0.700_Length_2392	1	p3	(AGC)5	15	1780	1794
Locus_11934_Transcript_2/4_Confidence_0.700_Length_2392	1	p3	(AGC)5	15	1780	1794
Locus_11934_Transcript_3/4_Confidence_0.700_Length_2392	1	p3	(AGC)5	15	1780	1794
Locus_11934_Transcript_4/4_Confidence_0.700_Length_2392	1	p3	(AGC)5	15	1780	1794
Locus_11935_Transcript_1/1_Confidence_1.000_Length_987	1	p4	(GTCG)5	20	8	27
Locus_11960_Transcript_1/1_Confidence_1.000_Length_953	1	p3	(GAG)5	15	48	62
Locus_11968_Transcript_1/3_Confidence_0.667_Length_1656	1	p3	(GGA)11	33	1	33
Locus_11968_Transcript_2/3_Confidence_0.667_Length_1598	1	p3	(GGA)11	33	1	33
Locus_11968_Transcript_3/3_Confidence_0.667_Length_1656	1	p3	(GGA)11	33	1	33
Locus_1196_Transcript_3/4_Confidence_0.625_Length_1778	1	p4	(ATTT)3	12	28	39
Locus_11972_Transcript_1/2_Confidence_1.000_Length_1691	1	p4	(TTGT)4	16	1601	1616
Locus_11972_Transcript_2/2_Confidence_1.000_Length_1739	1	p4	(TTGT)4	16	1602	1617
Locus_11980_Transcript_3/3_Confidence_0.400_Length_923	1	c	(AAG)4tagaagaagtagt(AGA)4	37	701	737
Locus_11985_Transcript_1/1_Confidence_1.000_Length_593	1	p2	(CT)8	16	292	307
Locus_11987_Transcript_1/1_Confidence_1.000_Length_409	1	p2	(AT)6	12	64	75
Locus_11995_Transcript_2/5_Confidence_0.667_Length_2782	1	p6	(GATTTC)4	24	154	177
Locus_11995_Transcript_3/5_Confidence_0.667_Length_2831	1	p6	(GATTTC)4	24	154	177
Locus_11995_Transcript_4/5_Confidence_0.667_Length_2841	1	p6	(GATTTC)4	24	154	177
Locus_11995_Transcript_5/5_Confidence_0.667_Length_2841	1	p6	(GATTTC)4	24	154	177
Locus_11998_Transcript_2/4_Confidence_0.500_Length_836	1	p3	(TCT)4	12	96	107
Locus_11998_Transcript_4/4_Confidence_0.500_Length_977	1	p3	(TCT)4	12	96	107
Locus_1199_Transcript_1/1_Confidence_1.000_Length_356	1	p4	(TGTT)3	12	50	61
Locus_11_Transcript_1/2_Confidence_1.000_Length_1551	1	p4	(CGAG)4	16	26	41
Locus_11_Transcript_2/2_Confidence_1.000_Length_1551	1	p4	(CGAG)4	16	26	41
Locus_12008_Transcript_1/1_Confidence_1.000_Length_1636	1	p3	(GAG)4	12	1551	1562
Locus_12013_Transcript_1/1_Confidence_1.000_Length_248	1	c	(GGA)4(AGA)4	24	9	32
Locus_12020_Transcript_1/10_Confidence_0.577_Length_2588	1	p4	(GCAA)3	12	618	629
Locus_12020_Transcript_1/10_Confidence_0.577_Length_2588	2	c	(GCA)4acagcagcagcaccaccatcaccagcaa(CAG)4	52	1948	1999
Locus_12020_Transcript_10/10_Confidence_0.577_Length_2343	1	p4	(GCAA)3	12	373	384
Locus_12020_Transcript_10/10_Confidence_0.577_Length_2343	2	c	(GCA)4acagcagcagcaccaccatcaccagcaa(CAG)4	52	1703	1754
Locus_12020_Transcript_2/10_Confidence_0.615_Length_2262	1	p4	(GCAA)3	12	373	384
Locus_12020_Transcript_2/10_Confidence_0.615_Length_2262	2	c	(GCA)4acagcagcagcaccaccatcaccagcaa(CAG)4	52	1622	1673
Locus_12020_Transcript_3/10_Confidence_0.577_Length_2262	1	p4	(GCAA)3	12	373	384
Locus_12020_Transcript_3/10_Confidence_0.577_Length_2262	2	c	(GCA)4acagcagcagcaccaccatcaccagcaa(CAG)4	52	1622	1673
Locus_12020_Transcript_4/10_Confidence_0.577_Length_2343	1	p4	(GCAA)3	12	373	384
Locus_12020_Transcript_4/10_Confidence_0.577_Length_2343	2	c	(GCA)4acagcagcagcaccaccatcaccagcaa(CAG)4	52	1703	1754
Locus_12020_Transcript_5/10_Confidence_0.500_Length_2307	1	p4	(GCAA)3	12	373	384
Locus_12020_Transcript_5/10_Confidence_0.500_Length_2307	2	c	(GCA)4acagcagcagcaccaccatcaccagcaa(CAG)4	52	1703	1754
Locus_12020_Transcript_8/10_Confidence_0.423_Length_1761	1	p4	(GCAA)3	12	373	384
Locus_12020_Transcript_8/10_Confidence_0.423_Length_1761	2	c	(AGC)6aacaacaacagcaacaacaacagaagttgcttttgctgcagcagcaacagcaa(CAG)5	86	1669	1754
Locus_12020_Transcript_9/10_Confidence_0.385_Length_2361	1	c	(GCA)4acagcagcagcaccaccatcaccagcaa(CAG)4	52	1721	1772
Locus_12025_Transcript_1/1_Confidence_1.000_Length_291	1	c	(CTC)4gtcggccc(CCT)4	32	2	33
Locus_12025_Transcript_1/1_Confidence_1.000_Length_291	2	p3	(TCT)5	15	248	262
Locus_1202_Transcript_1/5_Confidence_0.692_Length_1563	1	p5	(AAAAT)3	15	92	106
Locus_1202_Transcript_2/5_Confidence_0.538_Length_1477	1	p5	(AAAAT)3	15	92	106
Locus_1202_Transcript_3/5_Confidence_0.692_Length_1477	1	p5	(AAAAT)3	15	92	106
Locus_1202_Transcript_5/5_Confidence_0.692_Length_1477	1	p5	(AAAAT)3	15	92	106
Locus_12045_Transcript_1/2_Confidence_1.000_Length_643	1	p3	(TGC)4	12	234	245
Locus_12049_Transcript_1/3_Confidence_0.286_Length_642	1	p4	(CATC)3	12	355	366
Locus_12049_Transcript_2/3_Confidence_0.714_Length_2320	1	p4	(CATC)3	12	2033	2044
Locus_12049_Transcript_3/3_Confidence_0.714_Length_2335	1	p4	(CATC)3	12	2048	2059
Locus_12073_Transcript_1/2_Confidence_1.000_Length_867	1	p3	(GCT)5	15	498	512
Locus_12073_Transcript_1/2_Confidence_1.000_Length_867	2	p3	(GCC)4	12	833	844
Locus_12073_Transcript_2/2_Confidence_1.000_Length_867	1	p3	(GCT)4	12	501	512
Locus_12073_Transcript_2/2_Confidence_1.000_Length_867	2	p3	(GCC)4	12	833	844
Locus_12079_Transcript_1/1_Confidence_1.000_Length_444	1	p4	(TCAA)3	12	124	135
Locus_12081_Transcript_1/1_Confidence_1.000_Length_645	1	p3	(TCT)4	12	47	58
Locus_12090_Transcript_2/3_Confidence_0.600_Length_1045	1	p2	(GA)6	12	197	208
Locus_12096_Transcript_1/3_Confidence_0.600_Length_1328	1	p3	(GAA)6	18	149	166
Locus_12096_Transcript_3/3_Confidence_0.400_Length_407	1	p3	(GAA)6	18	149	166
Locus_12097_Transcript_1/2_Confidence_1.000_Length_861	1	p3	(GTT)4	12	448	459
Locus_12097_Transcript_1/2_Confidence_1.000_Length_861	2	p5	(AAGGG)3	15	831	845
Locus_12097_Transcript_2/2_Confidence_1.000_Length_727	1	p3	(GTT)4	12	314	325
Locus_12097_Transcript_2/2_Confidence_1.000_Length_727	2	p5	(AAGGG)3	15	697	711
Locus_12105_Transcript_2/2_Confidence_1.000_Length_1003	1	p2	(AC)7	14	689	702
Locus_12118_Transcript_1/1_Confidence_1.000_Length_774	1	p3	(GAC)4	12	659	670
Locus_12123_Transcript_1/3_Confidence_0.750_Length_732	1	p4	(TCGA)3	12	45	56
Locus_12123_Transcript_2/3_Confidence_0.500_Length_896	1	p4	(TCGA)3	12	45	56
Locus_12123_Transcript_3/3_Confidence_0.750_Length_825	1	p4	(TCGA)3	12	45	56
Locus_1212_Transcript_2/3_Confidence_0.667_Length_2194	1	p3	(CTT)5	15	2003	2017
Locus_1212_Transcript_3/3_Confidence_0.667_Length_2194	1	p3	(CTT)5	15	2003	2017
Locus_12133_Transcript_1/1_Confidence_1.000_Length_382	1	p3	(GGA)6	18	325	342
Locus_1213_Transcript_1/3_Confidence_0.400_Length_360	1	p3	(CTC)4	12	55	66
Locus_1213_Transcript_2/3_Confidence_0.600_Length_374	1	p3	(CTC)4	12	55	66
Locus_1213_Transcript_3/3_Confidence_0.400_Length_360	1	p3	(CTC)4	12	55	66
Locus_12140_Transcript_4/5_Confidence_0.600_Length_1149	1	p3	(GGA)4	12	1090	1101
Locus_12166_Transcript_1/2_Confidence_1.000_Length_256	1	p3	(TCT)12	36	1	36
Locus_12166_Transcript_2/2_Confidence_1.000_Length_403	1	p3	(TCT)12	36	1	36
Locus_12169_Transcript_1/2_Confidence_1.000_Length_399	1	p3	(GAA)4	12	252	263
Locus_12169_Transcript_2/2_Confidence_1.000_Length_402	1	p3	(GAA)4	12	252	263
Locus_12170_Transcript_1/1_Confidence_1.000_Length_282	1	p4	(CTTC)3	12	156	167
Locus_12171_Transcript_1/3_Confidence_0.778_Length_3650	1	p6	(CTGAAG)3	18	1543	1560
Locus_12171_Transcript_2/3_Confidence_0.667_Length_3444	1	p6	(CTGAAG)3	18	1337	1354
Locus_12171_Transcript_3/3_Confidence_0.778_Length_3650	1	p6	(CTGAAG)3	18	1543	1560
Locus_12177_Transcript_1/1_Confidence_1.000_Length_542	1	p3	(AAG)4	12	141	152
Locus_12177_Transcript_1/1_Confidence_1.000_Length_542	2	p5	(GAGGA)5	25	398	422
Locus_1217_Transcript_1/6_Confidence_0.600_Length_1480	1	p4	(AATA)3	12	76	87
Locus_1217_Transcript_2/6_Confidence_0.400_Length_839	1	p4	(AATA)3	12	76	87
Locus_1217_Transcript_3/6_Confidence_0.600_Length_1596	1	p4	(AATA)3	12	76	87
Locus_1217_Transcript_4/6_Confidence_0.267_Length_496	1	p4	(ATTT)3	12	175	186
Locus_1217_Transcript_6/6_Confidence_0.600_Length_1487	1	p4	(AATA)3	12	76	87
Locus_12186_Transcript_2/4_Confidence_0.429_Length_780	1	p4	(CATC)3	12	239	250
Locus_12186_Transcript_3/4_Confidence_0.571_Length_1035	1	p4	(CATC)3	12	263	274
Locus_12186_Transcript_4/4_Confidence_0.429_Length_804	1	p4	(CATC)3	12	263	274
Locus_12189_Transcript_1/2_Confidence_1.000_Length_1810	1	p4	(ATGG)3	12	445	456
Locus_12209_Transcript_1/2_Confidence_1.000_Length_1104	1	p6	(ACCAGC)3	18	32	49
Locus_12212_Transcript_1/1_Confidence_1.000_Length_841	1	p3	(TCC)4	12	163	174
Locus_12217_Transcript_1/5_Confidence_0.750_Length_1133	1	p4	(AAAT)4	16	438	453
Locus_12217_Transcript_2/5_Confidence_0.750_Length_1185	1	p4	(AAAT)4	16	438	453
Locus_12217_Transcript_3/5_Confidence_0.750_Length_1185	1	p4	(AAAT)4	16	438	453
Locus_12217_Transcript_4/5_Confidence_0.750_Length_1185	1	p4	(AAAT)4	16	438	453
Locus_12217_Transcript_5/5_Confidence_0.750_Length_1185	1	p4	(AAAT)4	16	438	453
Locus_12219_Transcript_1/3_Confidence_0.667_Length_831	1	p3	(TTC)4	12	406	417
Locus_12219_Transcript_2/3_Confidence_0.667_Length_919	1	p3	(TTC)4	12	494	505
Locus_12219_Transcript_3/3_Confidence_0.667_Length_831	1	p3	(TTC)4	12	406	417
Locus_1221_Transcript_1/10_Confidence_0.593_Length_4464	1	p4	(TATT)3	12	2635	2646
Locus_1221_Transcript_10/10_Confidence_0.630_Length_4485	1	p4	(TATT)3	12	2656	2667
Locus_1221_Transcript_3/10_Confidence_0.593_Length_4486	1	p4	(TATT)3	12	2657	2668
Locus_1221_Transcript_4/10_Confidence_0.630_Length_4489	1	p4	(TATT)3	12	2660	2671
Locus_1221_Transcript_5/10_Confidence_0.630_Length_4484	1	p4	(TATT)3	12	2656	2667
Locus_1221_Transcript_6/10_Confidence_0.630_Length_4487	1	p4	(TATT)3	12	2658	2669
Locus_1221_Transcript_8/10_Confidence_0.630_Length_4480	1	p4	(TATT)3	12	2651	2662
Locus_1221_Transcript_9/10_Confidence_0.630_Length_4485	1	p4	(TATT)3	12	2656	2667
Locus_1222_Transcript_2/2_Confidence_1.000_Length_4278	1	c	(TGTTGC)4agctgaagctgctgatgctgttgttgt(TGC)4	63	2088	2150
Locus_1222_Transcript_2/2_Confidence_1.000_Length_4278	2	p3	(AGA)5	15	4199	4213
Locus_12237_Transcript_1/2_Confidence_1.000_Length_376	1	p4	(ACCA)3	12	244	255
Locus_12237_Transcript_2/2_Confidence_1.000_Length_313	1	p4	(ACCA)3	12	181	192
Locus_12270_Transcript_3/4_Confidence_0.667_Length_2552	1	p3	(TTG)4	12	1134	1145
Locus_12277_Transcript_1/1_Confidence_1.000_Length_537	1	c*	(AGG)4(GA)6*cctgagttgcactcgtgcgggtgaatgacctttagattcttgttcttgttcttctg(CTT)4	91	7	97
Locus_12277_Transcript_1/1_Confidence_1.000_Length_537	2	p3	(GAG)4	12	421	432
Locus_12293_Transcript_1/1_Confidence_1.000_Length_1850	1	p3	(AGC)4	12	296	307
Locus_12293_Transcript_1/1_Confidence_1.000_Length_1850	2	p2	(TC)6	12	576	587
Locus_12294_Transcript_1/1_Confidence_1.000_Length_862	1	p3	(GAA)4	12	771	782
Locus_12299_Transcript_1/2_Confidence_1.000_Length_1757	1	p2	(GA)6	12	36	47
Locus_12299_Transcript_2/2_Confidence_1.000_Length_1763	1	p2	(GA)6	12	36	47
Locus_12312_Transcript_1/4_Confidence_0.583_Length_782	1	p4	(TCAA)3	12	320	331
Locus_12312_Transcript_2/4_Confidence_0.750_Length_1304	1	p4	(TCAA)3	12	397	408
Locus_12312_Transcript_3/4_Confidence_0.750_Length_1227	1	p4	(TCAA)3	12	320	331
Locus_12312_Transcript_4/4_Confidence_0.750_Length_1227	1	p4	(TCAA)3	12	320	331
Locus_12323_Transcript_1/1_Confidence_1.000_Length_990	1	p3	(GAT)7	21	430	450
Locus_12329_Transcript_1/1_Confidence_1.000_Length_785	1	c	(TTC)4tcggccgaaacaagcagccagccccgatcggatcaaaattcaattgatctaatagttccgatttctc(CTT)4	91	439	529
Locus_1232_Transcript_10/10_Confidence_0.419_Length_1567	1	p3	(GAA)6	18	924	941
Locus_1232_Transcript_2/10_Confidence_0.387_Length_1567	1	p3	(GAA)6	18	924	941
Locus_1232_Transcript_3/10_Confidence_0.516_Length_1893	1	p3	(GAA)6	18	924	941
Locus_1232_Transcript_4/10_Confidence_0.419_Length_1697	1	p3	(GAA)6	18	1054	1071
Locus_1232_Transcript_5/10_Confidence_0.484_Length_1893	1	p3	(GAA)6	18	924	941
Locus_1232_Transcript_6/10_Confidence_0.484_Length_1722	1	p3	(GAA)6	18	1079	1096
Locus_1232_Transcript_7/10_Confidence_0.419_Length_1567	1	p3	(GAA)6	18	924	941
Locus_1232_Transcript_8/10_Confidence_0.290_Length_1574	1	p3	(GAA)6	18	931	948
Locus_1232_Transcript_9/10_Confidence_0.452_Length_1893	1	p3	(GAA)6	18	924	941
Locus_12334_Transcript_1/8_Confidence_0.280_Length_1049	1	p2	(GA)8	16	353	368
Locus_12334_Transcript_1/8_Confidence_0.280_Length_1049	2	p4	(GAGC)3	12	534	545
Locus_12334_Transcript_3/8_Confidence_0.400_Length_2230	1	p2	(GA)8	16	1514	1529
Locus_12334_Transcript_3/8_Confidence_0.400_Length_2230	2	p4	(GAGC)3	12	1695	1706
Locus_12334_Transcript_5/8_Confidence_0.480_Length_2154	1	p2	(GA)8	16	1438	1453
Locus_12334_Transcript_5/8_Confidence_0.480_Length_2154	2	p4	(GAGC)3	12	1619	1630
Locus_12334_Transcript_6/8_Confidence_0.240_Length_1644	1	p4	(AGAA)3	12	1595	1606
Locus_12334_Transcript_7/8_Confidence_0.280_Length_1675	1	p2	(GA)8	16	353	368
Locus_12334_Transcript_7/8_Confidence_0.280_Length_1675	2	p4	(GAGC)3	12	534	545
Locus_12334_Transcript_8/8_Confidence_0.440_Length_1069	1	p2	(GA)8	16	353	368
Locus_12334_Transcript_8/8_Confidence_0.440_Length_1069	2	p4	(GAGC)3	12	534	545
Locus_12337_Transcript_1/1_Confidence_1.000_Length_2944	1	p3	(TGA)4	12	1531	1542
Locus_12338_Transcript_1/2_Confidence_1.000_Length_1457	1	p3	(AAG)4	12	693	704
Locus_12338_Transcript_2/2_Confidence_1.000_Length_1424	1	p3	(AAG)4	12	693	704
Locus_12340_Transcript_1/2_Confidence_1.000_Length_1279	1	p3	(AGG)5	15	171	185
Locus_12340_Transcript_2/2_Confidence_1.000_Length_1274	1	p3	(AGG)5	15	171	185
Locus_12349_Transcript_1/1_Confidence_1.000_Length_1463	1	p3	(TCT)4	12	718	729
Locus_12353_Transcript_1/2_Confidence_1.000_Length_2288	1	p2	(AT)6	12	2205	2216
Locus_12353_Transcript_2/2_Confidence_1.000_Length_2286	1	p2	(AT)6	12	2203	2214
Locus_12355_Transcript_2/3_Confidence_0.667_Length_1107	1	p3	(AGG)7	21	789	809
Locus_12355_Transcript_3/3_Confidence_0.667_Length_1107	1	p3	(AGG)5	15	795	809
Locus_12358_Transcript_1/1_Confidence_1.000_Length_858	1	p3	(AGC)4	12	698	709
Locus_1235_Transcript_1/2_Confidence_1.000_Length_1452	1	p4	(TATT)3	12	313	324
Locus_1235_Transcript_2/2_Confidence_1.000_Length_1452	1	p4	(TATT)3	12	313	324
Locus_12364_Transcript_1/4_Confidence_0.625_Length_956	1	p6	(GCCACA)3	18	340	357
Locus_12364_Transcript_2/4_Confidence_0.500_Length_852	1	p6	(GCCACA)3	18	340	357
Locus_12364_Transcript_3/4_Confidence_0.500_Length_1240	1	p6	(GCCACA)3	18	599	616
Locus_12364_Transcript_4/4_Confidence_0.500_Length_981	1	p6	(GCCACA)3	18	340	357
Locus_12369_Transcript_1/1_Confidence_1.000_Length_1204	1	p5	(ATAAA)3	15	1186	1200
Locus_1236_Transcript_1/3_Confidence_0.600_Length_901	1	p4	(CAAG)3	12	770	781
Locus_1236_Transcript_2/3_Confidence_0.600_Length_2254	1	p3	(TCT)4	12	2110	2121
Locus_1236_Transcript_3/3_Confidence_0.600_Length_2216	1	p4	(CAAG)3	12	2085	2096
Locus_12374_Transcript_1/1_Confidence_1.000_Length_932	1	p3	(CTG)4	12	252	263
Locus_12377_Transcript_1/3_Confidence_0.333_Length_547	1	p3	(AGG)7	21	10	30
Locus_12377_Transcript_2/3_Confidence_0.667_Length_966	1	p3	(AGG)7	21	10	30
Locus_12377_Transcript_3/3_Confidence_0.667_Length_966	1	p3	(AGG)7	21	10	30
Locus_12386_Transcript_1/1_Confidence_1.000_Length_1405	1	p3	(GCC)4	12	23	34
Locus_12398_Transcript_1/1_Confidence_1.000_Length_353	1	p4	(TCCA)3	12	293	304
Locus_1240_Transcript_1/2_Confidence_1.000_Length_1690	1	p3	(AGA)4	12	794	805
Locus_1240_Transcript_1/2_Confidence_1.000_Length_1690	2	p2	(TC)11	22	1635	1656
Locus_1240_Transcript_2/2_Confidence_1.000_Length_1704	1	p3	(AGA)4	12	794	805
Locus_1240_Transcript_2/2_Confidence_1.000_Length_1704	2	c	(CT)6c(CT)15	43	1634	1676
Locus_12416_Transcript_1/1_Confidence_1.000_Length_220	1	p3	(CTG)4	12	32	43
Locus_12423_Transcript_1/2_Confidence_1.000_Length_886	1	p3	(AAC)6	18	53	70
Locus_12423_Transcript_2/2_Confidence_1.000_Length_886	1	p3	(AAC)6	18	53	70
Locus_12424_Transcript_1/2_Confidence_1.000_Length_773	1	p5	(GTTTT)3	15	316	330
Locus_12424_Transcript_1/2_Confidence_1.000_Length_773	2	p3	(TCG)4	12	613	624
Locus_12424_Transcript_2/2_Confidence_1.000_Length_578	1	p5	(GTTTT)3	15	115	129
Locus_12424_Transcript_2/2_Confidence_1.000_Length_578	2	p3	(TCG)4	12	418	429
Locus_12436_Transcript_3/3_Confidence_0.600_Length_751	1	p4	(ATGG)3	12	699	710
Locus_1243_Transcript_1/3_Confidence_0.400_Length_688	1	p4	(CTGT)3	12	627	638
Locus_1243_Transcript_2/3_Confidence_0.400_Length_772	1	p4	(CTGT)3	12	627	638
Locus_1243_Transcript_3/3_Confidence_0.600_Length_676	1	p4	(CTGT)3	12	627	638
Locus_12444_Transcript_2/5_Confidence_0.300_Length_1146	1	p3	(AGC)4	12	37	48
Locus_12444_Transcript_3/5_Confidence_0.400_Length_1045	1	p3	(AGC)4	12	37	48
Locus_12444_Transcript_4/5_Confidence_0.400_Length_1606	1	p3	(AGC)4	12	37	48
Locus_12444_Transcript_5/5_Confidence_0.400_Length_1045	1	p3	(AGC)4	12	37	48
Locus_12474_Transcript_1/1_Confidence_1.000_Length_231	1	p3	(CGG)5	15	201	215
Locus_12477_Transcript_1/2_Confidence_1.000_Length_867	1	p2	(CT)7	14	636	649
Locus_12477_Transcript_1/2_Confidence_1.000_Length_867	2	p3	(ATT)5	15	824	838
Locus_12477_Transcript_2/2_Confidence_1.000_Length_882	1	p2	(CT)7	14	636	649
Locus_12477_Transcript_2/2_Confidence_1.000_Length_882	2	p3	(TAT)6	18	835	852
Locus_12478_Transcript_1/1_Confidence_1.000_Length_547	1	p3	(CTG)4	12	332	343
Locus_12491_Transcript_1/1_Confidence_1.000_Length_751	1	p2	(CT)7	14	30	43
Locus_124_Transcript_1/1_Confidence_1.000_Length_1718	1	p2	(TA)6	12	68	79
Locus_12506_Transcript_2/3_Confidence_0.400_Length_988	1	p5	(AAAAT)3	15	92	106
Locus_12506_Transcript_3/3_Confidence_0.600_Length_1568	1	p5	(AAAAT)3	15	92	106
Locus_12527_Transcript_1/1_Confidence_1.000_Length_699	1	p3	(TGC)4	12	372	383
Locus_12528_Transcript_1/10_Confidence_0.697_Length_3956	1	p3	(TCT)5	15	1643	1657
Locus_12528_Transcript_1/10_Confidence_0.697_Length_3956	2	p4	(CTCC)3	12	3776	3787
Locus_12528_Transcript_10/10_Confidence_0.697_Length_3957	1	p3	(TCT)5	15	1644	1658
Locus_12528_Transcript_10/10_Confidence_0.697_Length_3957	2	p4	(CTCC)3	12	3777	3788
Locus_12528_Transcript_2/10_Confidence_0.697_Length_3957	1	p3	(TCT)5	15	1644	1658
Locus_12528_Transcript_2/10_Confidence_0.697_Length_3957	2	p4	(CTCC)3	12	3777	3788
Locus_12528_Transcript_3/10_Confidence_0.667_Length_3930	1	p3	(TCT)5	15	1617	1631
Locus_12528_Transcript_3/10_Confidence_0.667_Length_3930	2	p4	(CTCC)3	12	3750	3761
Locus_12528_Transcript_4/10_Confidence_0.697_Length_3957	1	p3	(TCT)5	15	1644	1658
Locus_12528_Transcript_4/10_Confidence_0.697_Length_3957	2	p4	(CTCC)3	12	3777	3788
Locus_12528_Transcript_5/10_Confidence_0.636_Length_3601	1	p3	(TCT)5	15	1288	1302
Locus_12528_Transcript_5/10_Confidence_0.636_Length_3601	2	p4	(CTCC)3	12	3421	3432
Locus_12528_Transcript_6/10_Confidence_0.667_Length_3957	1	p3	(TCT)5	15	1644	1658
Locus_12528_Transcript_6/10_Confidence_0.667_Length_3957	2	p4	(CTCC)3	12	3777	3788
Locus_12528_Transcript_8/10_Confidence_0.667_Length_4035	1	p3	(TCT)5	15	1722	1736
Locus_12528_Transcript_8/10_Confidence_0.667_Length_4035	2	p4	(CTCC)3	12	3855	3866
Locus_12528_Transcript_9/10_Confidence_0.697_Length_3737	1	p3	(TCT)5	15	1644	1658
Locus_12529_Transcript_1/4_Confidence_0.625_Length_2541	1	p4	(GGAC)3	12	2348	2359
Locus_12529_Transcript_2/4_Confidence_0.625_Length_2546	1	p4	(GGAC)3	12	2348	2359
Locus_12529_Transcript_2/4_Confidence_0.625_Length_2546	2	p5	(TTCAC)3	15	2485	2499
Locus_12529_Transcript_4/4_Confidence_0.500_Length_2394	1	c	(TTTTTG)3ttttt(TGC)4	35	2293	2327
Locus_12533_Transcript_1/1_Confidence_1.000_Length_479	1	c	(TCC)4g(TCT)5	28	233	260
Locus_12540_Transcript_1/3_Confidence_0.600_Length_1062	1	p3	(CTT)4	12	234	245
Locus_12540_Transcript_3/3_Confidence_0.600_Length_1484	1	p3	(CTT)4	12	656	667
Locus_12545_Transcript_1/1_Confidence_1.000_Length_238	1	p3	(GAG)4	12	208	219
Locus_1254_Transcript_1/2_Confidence_1.000_Length_6342	1	p4	(AAGG)3	12	1718	1729
Locus_1254_Transcript_1/2_Confidence_1.000_Length_6342	2	p3	(TGA)4	12	5481	5492
Locus_1254_Transcript_2/2_Confidence_1.000_Length_6328	1	p4	(AAGG)3	12	1704	1715
Locus_1254_Transcript_2/2_Confidence_1.000_Length_6328	2	p3	(TGA)4	12	5467	5478
Locus_12557_Transcript_3/5_Confidence_0.600_Length_1408	1	p3	(AGA)5	15	1244	1258
Locus_12557_Transcript_4/5_Confidence_0.400_Length_916	1	p3	(AGA)5	15	752	766
Locus_12557_Transcript_5/5_Confidence_0.600_Length_1408	1	p3	(AGA)5	15	1244	1258
Locus_12567_Transcript_1/1_Confidence_1.000_Length_884	1	p3	(TCC)10	30	8	37
Locus_12579_Transcript_1/5_Confidence_0.571_Length_854	1	p4	(ACAT)3	12	517	528
Locus_12579_Transcript_2/5_Confidence_0.714_Length_1019	1	p4	(ACAT)3	12	708	719
Locus_12579_Transcript_4/5_Confidence_0.714_Length_1045	1	p4	(ACAT)3	12	708	719
Locus_12579_Transcript_5/5_Confidence_0.714_Length_1045	1	p4	(ACAT)3	12	708	719
Locus_12583_Transcript_1/1_Confidence_1.000_Length_1139	1	p3	(CTC)4	12	32	43
Locus_12595_Transcript_1/7_Confidence_0.611_Length_1473	1	p4	(GAAA)3	12	54	65
Locus_12595_Transcript_1/7_Confidence_0.611_Length_1473	2	p3	(AGA)4	12	531	542
Locus_12595_Transcript_2/7_Confidence_0.611_Length_1468	1	p4	(GAAA)3	12	49	60
Locus_12595_Transcript_2/7_Confidence_0.611_Length_1468	2	p3	(AGA)4	12	526	537
Locus_12595_Transcript_3/7_Confidence_0.611_Length_1468	1	p4	(GAAA)3	12	49	60
Locus_12595_Transcript_4/7_Confidence_0.667_Length_1468	1	p4	(GAAA)3	12	49	60
Locus_12595_Transcript_4/7_Confidence_0.667_Length_1468	2	p3	(AGA)4	12	526	537
Locus_12595_Transcript_5/7_Confidence_0.500_Length_1406	1	p4	(GAAA)3	12	49	60
Locus_12595_Transcript_5/7_Confidence_0.500_Length_1406	2	p3	(AGA)4	12	526	537
Locus_12595_Transcript_6/7_Confidence_0.611_Length_1468	1	p4	(GAAA)3	12	49	60
Locus_12595_Transcript_6/7_Confidence_0.611_Length_1468	2	p3	(AGA)4	12	526	537
Locus_12595_Transcript_7/7_Confidence_0.611_Length_1468	1	p4	(GAAA)3	12	49	60
Locus_12595_Transcript_7/7_Confidence_0.611_Length_1468	2	p3	(AGA)4	12	526	537
Locus_1259_Transcript_7/10_Confidence_0.188_Length_1092	1	p4	(TAAA)3	12	65	76
Locus_125_Transcript_1/3_Confidence_0.429_Length_367	1	p6	(TGGCGG)3	18	33	50
Locus_125_Transcript_3/3_Confidence_0.571_Length_512	1	p3	(GGC)4	12	125	136
Locus_12604_Transcript_1/1_Confidence_1.000_Length_576	1	p5	(TTTAT)3	15	75	89
Locus_12608_Transcript_1/3_Confidence_0.429_Length_298	1	p4	(GTTG)3	12	116	127
Locus_12608_Transcript_2/3_Confidence_0.571_Length_319	1	p4	(GTTG)3	12	116	127
Locus_12608_Transcript_3/3_Confidence_0.429_Length_327	1	p4	(GTTG)3	12	116	127
Locus_12609_Transcript_1/1_Confidence_1.000_Length_451	1	p5	(CAAAT)3	15	8	22
Locus_12617_Transcript_1/1_Confidence_1.000_Length_268	1	p4	(CTTT)3	12	75	86
Locus_12619_Transcript_1/4_Confidence_0.600_Length_3336	1	p2	(TC)7	14	15	28
Locus_12619_Transcript_2/4_Confidence_0.700_Length_3328	1	p2	(TC)7	14	15	28
Locus_12619_Transcript_3/4_Confidence_0.600_Length_3345	1	p2	(TC)7	14	15	28
Locus_12619_Transcript_4/4_Confidence_0.700_Length_3328	1	p2	(TC)7	14	15	28
Locus_12623_Transcript_1/1_Confidence_1.000_Length_2476	1	p4	(GAAA)3	12	1426	1437
Locus_12626_Transcript_1/1_Confidence_1.000_Length_216	1	p4	(TTAT)4	16	185	200
Locus_1263_Transcript_1/1_Confidence_1.000_Length_1214	1	p6	(TCGCCT)3	18	80	97
Locus_12655_Transcript_1/1_Confidence_1.000_Length_308	1	p3	(GAG)5	15	161	175
Locus_12659_Transcript_2/3_Confidence_0.600_Length_734	1	p3	(CCT)4	12	644	655
Locus_12661_Transcript_1/3_Confidence_0.636_Length_1068	1	p4	(AGCA)3	12	248	259
Locus_12661_Transcript_2/3_Confidence_0.636_Length_1068	1	p4	(AGCA)3	12	248	259
Locus_12661_Transcript_3/3_Confidence_0.636_Length_1068	1	p4	(AGCA)3	12	248	259
Locus_12663_Transcript_1/1_Confidence_1.000_Length_592	1	p3	(ATT)6	18	570	587
Locus_12665_Transcript_1/1_Confidence_1.000_Length_588	1	p3	(AGA)5	15	33	47
Locus_12666_Transcript_3/3_Confidence_0.600_Length_1062	1	p2	(TC)8	16	1039	1054
Locus_12670_Transcript_1/3_Confidence_0.714_Length_1346	1	p4	(CTCC)3	12	140	151
Locus_12670_Transcript_2/3_Confidence_0.286_Length_379	1	p4	(CTCC)3	12	140	151
Locus_12670_Transcript_3/3_Confidence_0.714_Length_1346	1	p4	(CTCC)3	12	140	151
Locus_12671_Transcript_1/1_Confidence_1.000_Length_552	1	p5	(TTCTT)3	15	532	546
Locus_12683_Transcript_1/1_Confidence_1.000_Length_283	1	c	(CGA)6cgtgctcgggctggcgcaggagccg(CTT)4	55	54	108
Locus_12689_Transcript_1/1_Confidence_1.000_Length_420	1	p3	(GCA)6	18	325	342
Locus_126_Transcript_1/2_Confidence_1.000_Length_518	1	p3	(TCA)4	12	489	500
Locus_126_Transcript_2/2_Confidence_1.000_Length_521	1	p3	(TCA)4	12	492	503
Locus_12705_Transcript_1/1_Confidence_1.000_Length_399	1	p3	(AGG)5	15	359	373
Locus_12716_Transcript_1/2_Confidence_1.000_Length_878	1	p2	(GA)6	12	204	215
Locus_12716_Transcript_2/2_Confidence_1.000_Length_878	1	p2	(GA)6	12	204	215
Locus_12727_Transcript_1/1_Confidence_1.000_Length_302	1	p3	(GGT)5	15	129	143
Locus_12729_Transcript_1/2_Confidence_1.000_Length_1296	1	p6	(CCTTCC)3	18	6	23
Locus_1272_Transcript_3/6_Confidence_0.737_Length_5174	1	p3	(TCA)5	15	3429	3443
Locus_1272_Transcript_4/6_Confidence_0.368_Length_4053	1	p3	(AGC)5	15	89	103
Locus_1272_Transcript_4/6_Confidence_0.368_Length_4053	2	p3	(TCA)5	15	2292	2306
Locus_1272_Transcript_5/6_Confidence_0.737_Length_5188	1	p3	(TCA)5	15	3427	3441
Locus_1272_Transcript_6/6_Confidence_0.737_Length_5190	1	p3	(TCA)5	15	3429	3443
Locus_12730_Transcript_1/1_Confidence_1.000_Length_508	1	p4	(ACTA)3	12	461	472
Locus_12731_Transcript_1/1_Confidence_1.000_Length_472	1	p4	(TAGT)3	12	425	436
Locus_12736_Transcript_1/1_Confidence_1.000_Length_993	1	p3	(GCA)5	15	947	961
Locus_12738_Transcript_2/3_Confidence_0.667_Length_991	1	p3	(ATG)4	12	130	141
Locus_12738_Transcript_2/3_Confidence_0.667_Length_991	2	p3	(ATG)4	12	430	441
Locus_12738_Transcript_3/3_Confidence_0.667_Length_991	1	p3	(ATG)4	12	130	141
Locus_12738_Transcript_3/3_Confidence_0.667_Length_991	2	p3	(ATG)4	12	430	441
Locus_12743_Transcript_1/1_Confidence_1.000_Length_392	1	p3	(GGT)5	15	269	283
Locus_12760_Transcript_1/3_Confidence_0.333_Length_319	1	p5	(ACTAA)3	15	11	25
Locus_12760_Transcript_2/3_Confidence_0.667_Length_617	1	p5	(ACTAA)3	15	11	25
Locus_12760_Transcript_2/3_Confidence_0.667_Length_617	2	p5	(TCTTT)3	15	443	457
Locus_12760_Transcript_3/3_Confidence_0.667_Length_521	1	p5	(ACTAA)3	15	11	25
Locus_12760_Transcript_3/3_Confidence_0.667_Length_521	2	p5	(TCTTT)3	15	347	361
Locus_12762_Transcript_1/1_Confidence_1.000_Length_397	1	p3	(TGT)4	12	121	132
Locus_12763_Transcript_1/1_Confidence_1.000_Length_680	1	p3	(GAG)4	12	361	372
Locus_12783_Transcript_1/1_Confidence_1.000_Length_1068	1	p3	(GTT)4	12	31	42
Locus_12786_Transcript_1/1_Confidence_1.000_Length_372	1	p2	(AT)6	12	32	43
Locus_12792_Transcript_1/4_Confidence_0.700_Length_1005	1	p3	(ATC)4	12	335	346
Locus_12792_Transcript_1/4_Confidence_0.700_Length_1005	2	p6	(TCGTTC)4	24	638	661
Locus_12792_Transcript_2/4_Confidence_0.600_Length_623	1	p6	(TCGTTC)4	24	163	186
Locus_12792_Transcript_3/4_Confidence_0.700_Length_1122	1	p3	(ATC)4	12	452	463
Locus_12792_Transcript_3/4_Confidence_0.700_Length_1122	2	p6	(TCGTTC)4	24	755	778
Locus_12792_Transcript_4/4_Confidence_0.600_Length_530	1	p6	(TCGTTC)4	24	163	186
Locus_12799_Transcript_1/6_Confidence_0.455_Length_687	1	c	(GGA)6gccgaggaggaagaagaagtgaaaggattaagagacaggcgagaagtgttcgttttctcctgcctggtctccc(CT)6	103	35	137
Locus_12799_Transcript_2/6_Confidence_0.455_Length_848	1	c	(GGA)6gccgaggaggaagaagaagtgaaaggattaagagacaggcgagaagtgttcgttttctcctgcctggtctccc(CT)6	103	35	137
Locus_12799_Transcript_5/6_Confidence_0.455_Length_603	1	c	(GGA)6gccgaggaggaagaagaagtgaaaggattaagagacaggcgagaagtgttcgttttctcctgcctggtctccc(CT)6	103	35	137
Locus_12799_Transcript_6/6_Confidence_0.455_Length_688	1	c	(GGA)6gccgaggaggaagaagaagtgaaaggattaagagacaggcgagaagtgttcgttttctcctgcctggtctccc(CT)6	103	35	137
Locus_12815_Transcript_1/2_Confidence_1.000_Length_1611	1	p3	(GAT)4	12	970	981
Locus_12815_Transcript_2/2_Confidence_1.000_Length_1685	1	p3	(GAT)4	12	970	981
Locus_1281_Transcript_2/6_Confidence_0.455_Length_1542	1	p3	(CTA)5	15	1042	1056
Locus_1281_Transcript_3/6_Confidence_0.273_Length_1482	1	p3	(CTA)5	15	872	886
Locus_1281_Transcript_5/6_Confidence_0.455_Length_1652	1	p3	(CTA)5	15	1042	1056
Locus_12825_Transcript_1/1_Confidence_1.000_Length_228	1	p3	(AAC)6	18	144	161
Locus_12828_Transcript_1/1_Confidence_1.000_Length_882	1	p6	(CATCAG)3	18	822	839
Locus_12843_Transcript_1/1_Confidence_1.000_Length_864	1	p3	(TCG)4	12	630	641
Locus_1284_Transcript_1/4_Confidence_0.500_Length_514	1	p3	(CTT)4	12	503	514
Locus_1284_Transcript_2/4_Confidence_0.500_Length_510	1	p3	(CTT)4	12	499	510
Locus_1284_Transcript_3/4_Confidence_0.700_Length_513	1	p3	(CTT)4	12	502	513
Locus_1284_Transcript_4/4_Confidence_0.600_Length_513	1	p3	(CTT)4	12	502	513
Locus_12860_Transcript_1/1_Confidence_1.000_Length_249	1	p3	(TTC)5	15	161	175
Locus_12869_Transcript_1/1_Confidence_1.000_Length_1143	1	p4	(CTTC)3	12	646	657
Locus_1287_Transcript_1/2_Confidence_1.000_Length_674	1	p2	(TC)7	14	20	33
Locus_1287_Transcript_2/2_Confidence_1.000_Length_763	1	p2	(TC)7	14	20	33
Locus_12893_Transcript_2/4_Confidence_0.444_Length_636	1	p4	(TTTG)4	16	193	208
Locus_12893_Transcript_4/4_Confidence_0.556_Length_901	1	p4	(TTTG)4	16	193	208
Locus_1289_Transcript_2/3_Confidence_0.714_Length_938	1	p4	(AGAA)3	12	197	208
Locus_1289_Transcript_2/3_Confidence_0.714_Length_938	2	p6	(CTGGAG)3	18	419	436
Locus_1289_Transcript_3/3_Confidence_0.714_Length_935	1	p6	(CTGGAG)3	18	416	433
Locus_12911_Transcript_1/3_Confidence_0.500_Length_2050	1	p3	(TGG)4	12	875	886
Locus_12911_Transcript_2/3_Confidence_0.667_Length_2026	1	p3	(TGG)4	12	696	707
Locus_12911_Transcript_3/3_Confidence_0.667_Length_2205	1	p3	(TGG)4	12	875	886
Locus_12919_Transcript_1/4_Confidence_0.545_Length_806	1	c	(AGA)4(AGC)5	27	53	79
Locus_12919_Transcript_1/4_Confidence_0.545_Length_806	2	p4	(TTCT)3	12	231	242
Locus_12919_Transcript_2/4_Confidence_0.545_Length_672	1	c	(AGA)4(AGC)5	27	53	79
Locus_12919_Transcript_3/4_Confidence_0.545_Length_672	1	c	(AGA)4(AGC)5	27	53	79
Locus_12919_Transcript_4/4_Confidence_0.545_Length_709	1	c	(AGA)4(AGC)5	27	53	79
Locus_12924_Transcript_1/2_Confidence_1.000_Length_2130	1	p4	(ATGT)4	16	12	27
Locus_12924_Transcript_2/2_Confidence_1.000_Length_2125	1	p4	(ATGT)4	16	12	27
Locus_12927_Transcript_1/1_Confidence_1.000_Length_470	1	p3	(CAA)5	15	302	316
Locus_12934_Transcript_1/2_Confidence_1.000_Length_441	1	p3	(GCC)5	15	1	15
Locus_12943_Transcript_3/4_Confidence_0.625_Length_1173	1	p3	(CTT)5	15	28	42
Locus_12954_Transcript_1/2_Confidence_1.000_Length_294	1	p3	(CTT)4	12	282	293
Locus_12954_Transcript_2/2_Confidence_1.000_Length_267	1	p3	(CTT)4	12	255	266
Locus_12957_Transcript_2/3_Confidence_0.667_Length_2545	1	p3	(ATC)4	12	2344	2355
Locus_12957_Transcript_3/3_Confidence_0.667_Length_2545	1	p3	(ATC)4	12	2344	2355
Locus_1295_Transcript_1/2_Confidence_1.000_Length_899	1	c	(TCG)4aaggggatcgatgaactcctcgccgccacctcgtcgccgtccacagatccgaaagaggacgacatgattcctcctctctc(GCGA)4	108	763	870
Locus_1295_Transcript_2/2_Confidence_1.000_Length_899	1	c	(TCG)4aaggggatcgatgaactcctcgccgccacctcgtcgccgtccacagatccgaaagaggacgacatgattcctcctctctc(GCGA)4	108	763	870
Locus_12960_Transcript_3/3_Confidence_0.571_Length_3736	1	c	(TC)6tatctatatctatctagagagatctgctgcgtgagcaacccgactgtgcgttacatgtgctctacaggccgcactcatcttcccaacgagccatttt(TTTC)3	121	1635	1755
Locus_1296_Transcript_1/6_Confidence_0.571_Length_3177	1	p6	(GATGGA)5	30	3128	3157
Locus_1296_Transcript_2/6_Confidence_0.643_Length_3480	1	p2	(CT)9	18	31	48
Locus_1296_Transcript_2/6_Confidence_0.643_Length_3480	2	p6	(GATGGA)4	24	3437	3460
Locus_1296_Transcript_3/6_Confidence_0.643_Length_3486	1	p2	(CT)9	18	31	48
Locus_1296_Transcript_3/6_Confidence_0.643_Length_3486	2	p6	(GATGGA)5	30	3437	3466
Locus_1296_Transcript_4/6_Confidence_0.571_Length_3502	1	p2	(CT)9	18	31	48
Locus_1296_Transcript_5/6_Confidence_0.643_Length_3486	1	p2	(CT)9	18	31	48
Locus_1296_Transcript_5/6_Confidence_0.643_Length_3486	2	p6	(GATGGA)5	30	3437	3466
Locus_1296_Transcript_6/6_Confidence_0.643_Length_3486	1	p2	(CT)9	18	31	48
Locus_1296_Transcript_6/6_Confidence_0.643_Length_3486	2	p6	(GATGGA)5	30	3437	3466
Locus_12974_Transcript_1/2_Confidence_1.000_Length_498	1	p2	(CA)6	12	13	24
Locus_12976_Transcript_5/6_Confidence_0.400_Length_817	1	p3	(TGA)4	12	450	461
Locus_12979_Transcript_1/1_Confidence_1.000_Length_294	1	p3	(TTC)4	12	9	20
Locus_12985_Transcript_1/2_Confidence_1.000_Length_782	1	p3	(GAG)4	12	646	657
Locus_12985_Transcript_2/2_Confidence_1.000_Length_667	1	p3	(GAG)4	12	531	542
Locus_12993_Transcript_1/1_Confidence_1.000_Length_748	1	p4	(CAAA)3	12	291	302
Locus_12993_Transcript_1/1_Confidence_1.000_Length_748	2	p3	(GAT)4	12	514	525
Locus_12997_Transcript_1/2_Confidence_1.000_Length_1221	1	p3	(CTT)4	12	35	46
Locus_12997_Transcript_2/2_Confidence_1.000_Length_1221	1	p3	(CTT)4	12	35	46
Locus_129_Transcript_1/2_Confidence_1.000_Length_737	1	p3	(AGC)4	12	312	323
Locus_129_Transcript_2/2_Confidence_1.000_Length_739	1	p3	(AGC)4	12	312	323
Locus_13004_Transcript_1/1_Confidence_1.000_Length_701	1	p2	(GT)7	14	489	502
Locus_1300_Transcript_1/3_Confidence_0.667_Length_1523	1	p4	(TAGC)3	12	108	119
Locus_1300_Transcript_3/3_Confidence_0.667_Length_1523	1	p4	(TAGC)3	12	108	119
Locus_13022_Transcript_3/4_Confidence_0.571_Length_2414	1	p3	(TCG)4	12	2222	2233
Locus_13058_Transcript_1/1_Confidence_1.000_Length_283	1	p3	(TGC)4	12	263	274
Locus_13063_Transcript_1/2_Confidence_1.000_Length_710	1	c*	(GA)9(GAG)9*agaaaccaatcctcgatccatttccttgag(CT)6	85	22	106
Locus_13063_Transcript_2/2_Confidence_1.000_Length_1093	1	c*	(GA)9(GAG)9*agaaaccaatcctcgatccatttccttgag(CT)6	85	22	106
Locus_13068_Transcript_1/1_Confidence_1.000_Length_671	1	p3	(AAG)9	27	323	349
Locus_13072_Transcript_1/1_Confidence_1.000_Length_399	1	p3	(ACA)4	12	196	207
Locus_1307_Transcript_3/3_Confidence_0.600_Length_825	1	p4	(CAAC)3	12	481	492
Locus_13082_Transcript_2/2_Confidence_1.000_Length_1033	1	p4	(GATC)3	12	449	460
Locus_13085_Transcript_1/1_Confidence_1.000_Length_580	1	p3	(AAG)4	12	287	298
Locus_13089_Transcript_1/1_Confidence_1.000_Length_1019	1	p6	(TGGCCC)4	24	269	292
Locus_13089_Transcript_1/1_Confidence_1.000_Length_1019	2	p3	(TCT)4	12	647	658
Locus_1308_Transcript_1/1_Confidence_1.000_Length_655	1	p3	(GCT)5	15	54	68
Locus_13096_Transcript_1/1_Confidence_1.000_Length_2383	1	p4	(AATC)3	12	886	897
Locus_13099_Transcript_2/3_Confidence_0.750_Length_1931	1	p4	(ATGG)3	12	1374	1385
Locus_130_Transcript_1/3_Confidence_0.625_Length_2374	1	p2	(GT)6	12	1808	1819
Locus_130_Transcript_2/3_Confidence_0.625_Length_2364	1	p2	(GT)6	12	1808	1819
Locus_130_Transcript_3/3_Confidence_0.750_Length_2374	1	p2	(GT)6	12	1808	1819
Locus_13113_Transcript_2/6_Confidence_0.625_Length_1799	1	p3	(AAT)6	18	1747	1764
Locus_1311_Transcript_1/2_Confidence_1.000_Length_1892	1	p4	(TCTT)3	12	1327	1338
Locus_1311_Transcript_1/2_Confidence_1.000_Length_1892	2	p6	(GAATCA)6	36	1504	1539
Locus_1311_Transcript_2/2_Confidence_1.000_Length_1880	1	p4	(TCTT)3	12	1327	1338
Locus_1311_Transcript_2/2_Confidence_1.000_Length_1880	2	p6	(GAATCA)4	24	1504	1527
Locus_13134_Transcript_1/1_Confidence_1.000_Length_1898	1	p3	(TTC)4	12	1737	1748
Locus_1313_Transcript_1/3_Confidence_0.778_Length_1094	1	p3	(AGC)4	12	205	216
Locus_1313_Transcript_2/3_Confidence_0.778_Length_1106	1	p3	(CAA)4	12	231	242
Locus_1313_Transcript_3/3_Confidence_0.778_Length_1106	1	p3	(CAA)4	12	231	242
Locus_13149_Transcript_1/5_Confidence_0.643_Length_1694	1	c	(TCC)4tcagatccgcgtttcctcctccccctct(TCTTC)3	55	18	72
Locus_13149_Transcript_2/5_Confidence_0.500_Length_1629	1	c	(TCC)4tcagatccgcgtttcctcctccccctct(TCTTC)3	55	18	72
Locus_13149_Transcript_4/5_Confidence_0.429_Length_1943	1	c	(TCC)4tcagatccgcgtttcctcctccccctct(TCTTC)3	55	18	72
Locus_13149_Transcript_5/5_Confidence_0.643_Length_1691	1	c	(TCC)4tcagatccgcgtttcctcctccccctct(TCTTC)3	55	18	72
Locus_1314_Transcript_10/12_Confidence_0.667_Length_2244	1	p3	(ATC)4	12	481	492
Locus_1314_Transcript_11/12_Confidence_0.385_Length_1666	1	p3	(ATC)4	12	481	492
Locus_1314_Transcript_12/12_Confidence_0.667_Length_2267	1	p3	(ATC)4	12	481	492
Locus_1314_Transcript_3/12_Confidence_0.667_Length_2267	1	p3	(ATC)4	12	481	492
Locus_1314_Transcript_4/12_Confidence_0.615_Length_2282	1	p3	(ATC)4	12	496	507
Locus_1314_Transcript_5/12_Confidence_0.667_Length_2267	1	p3	(ATC)4	12	481	492
Locus_1314_Transcript_6/12_Confidence_0.641_Length_2104	1	p3	(ATC)4	12	481	492
Locus_1314_Transcript_7/12_Confidence_0.667_Length_2267	1	p3	(ATC)4	12	481	492
Locus_1314_Transcript_8/12_Confidence_0.667_Length_2267	1	p3	(ATC)4	12	481	492
Locus_1314_Transcript_9/12_Confidence_0.615_Length_2249	1	p3	(ATC)4	12	481	492
Locus_13151_Transcript_1/3_Confidence_0.600_Length_1060	1	p3	(GGA)4	12	959	970
Locus_13151_Transcript_3/3_Confidence_0.600_Length_1218	1	p3	(GGA)4	12	1117	1128
Locus_13159_Transcript_1/3_Confidence_0.667_Length_655	1	p3	(GAC)4	12	401	412
Locus_13159_Transcript_2/3_Confidence_0.667_Length_723	1	p3	(GAC)4	12	401	412
Locus_13159_Transcript_3/3_Confidence_0.667_Length_723	1	p3	(GAC)4	12	401	412
Locus_13178_Transcript_1/4_Confidence_0.500_Length_2471	1	p3	(GTA)4	12	574	585
Locus_13178_Transcript_2/4_Confidence_0.600_Length_2212	1	p3	(GTA)4	12	293	304
Locus_13178_Transcript_3/4_Confidence_0.600_Length_2492	1	p3	(GTA)4	12	574	585
Locus_13178_Transcript_4/4_Confidence_0.700_Length_2493	1	p3	(GTA)4	12	574	585
Locus_13180_Transcript_1/4_Confidence_0.500_Length_1046	1	p5	(TTTTC)3	15	925	939
Locus_13180_Transcript_2/4_Confidence_0.250_Length_787	1	p5	(TTTTC)3	15	666	680
Locus_13180_Transcript_3/4_Confidence_0.375_Length_731	1	p5	(TTTTC)3	15	610	624
Locus_13180_Transcript_4/4_Confidence_0.625_Length_1165	1	p5	(TTTTC)3	15	1044	1058
Locus_13183_Transcript_1/1_Confidence_1.000_Length_837	1	p4	(TTCT)3	12	98	109
Locus_13183_Transcript_1/1_Confidence_1.000_Length_837	2	p3	(TGC)6	18	341	358
Locus_13207_Transcript_1/2_Confidence_1.000_Length_916	1	p2	(GA)7	14	811	824
Locus_13207_Transcript_2/2_Confidence_1.000_Length_916	1	p2	(GA)7	14	811	824
Locus_13240_Transcript_1/1_Confidence_1.000_Length_204	1	p3	(TAA)4	12	8	19
Locus_13248_Transcript_1/2_Confidence_1.000_Length_3289	1	p3	(GAA)4	12	1567	1578
Locus_13251_Transcript_1/1_Confidence_1.000_Length_1158	1	p4	(GAAA)3	12	1137	1148
Locus_13263_Transcript_1/1_Confidence_1.000_Length_726	1	p3	(TGA)4	12	305	316
Locus_13286_Transcript_1/2_Confidence_1.000_Length_2152	1	c	(CTT)4ttcttcatctttaagccggttctcctcttc(CTT)5	57	2052	2108
Locus_13286_Transcript_2/2_Confidence_1.000_Length_1983	1	c	(CTT)4ttcttcatctttaagccggttctcctcttc(CTT)5	57	1883	1939
Locus_13288_Transcript_1/5_Confidence_0.636_Length_2156	1	p2	(TA)7	14	847	860
Locus_13288_Transcript_2/5_Confidence_0.227_Length_822	1	p3	(ACA)10	30	778	807
Locus_13288_Transcript_3/5_Confidence_0.591_Length_1942	1	p2	(TA)7	14	628	641
Locus_13288_Transcript_3/5_Confidence_0.591_Length_1942	2	p3	(ACA)10	30	1898	1927
Locus_13288_Transcript_4/5_Confidence_0.591_Length_2162	1	p2	(TA)7	14	848	861
Locus_13288_Transcript_4/5_Confidence_0.591_Length_2162	2	p3	(ACA)10	30	2118	2147
Locus_13288_Transcript_5/5_Confidence_0.636_Length_2161	1	p2	(TA)7	14	847	860
Locus_13288_Transcript_5/5_Confidence_0.636_Length_2161	2	p3	(ACA)10	30	2117	2146
Locus_13289_Transcript_1/1_Confidence_1.000_Length_884	1	p6	(GGAGAA)3	18	133	150
Locus_13289_Transcript_1/1_Confidence_1.000_Length_884	2	p4	(GCTT)3	12	392	403
Locus_13291_Transcript_1/2_Confidence_1.000_Length_511	1	p3	(CGC)4	12	324	335
Locus_13291_Transcript_2/2_Confidence_1.000_Length_489	1	p3	(CGC)4	12	302	313
Locus_13293_Transcript_1/2_Confidence_1.000_Length_1487	1	p2	(AC)7	14	755	768
Locus_13293_Transcript_2/2_Confidence_1.000_Length_1356	1	p2	(AC)7	14	624	637
Locus_132_Transcript_1/1_Confidence_1.000_Length_2017	1	p4	(TCCT)3	12	1139	1150
Locus_13312_Transcript_1/1_Confidence_1.000_Length_1015	1	p3	(CTC)5	15	189	203
Locus_13314_Transcript_3/4_Confidence_0.333_Length_1619	1	p3	(AGG)5	15	62	76
Locus_1331_Transcript_1/1_Confidence_1.000_Length_2288	1	p5	(GCATT)3	15	707	721
Locus_1332_Transcript_2/4_Confidence_0.667_Length_3913	1	p4	(TTTA)3	12	22	33
Locus_1332_Transcript_3/4_Confidence_0.667_Length_3764	1	p4	(TTTA)3	12	22	33
Locus_1332_Transcript_4/4_Confidence_0.667_Length_3764	1	p4	(TTTA)3	12	22	33
Locus_13332_Transcript_1/1_Confidence_1.000_Length_292	1	p3	(ATT)4	12	222	233
Locus_13334_Transcript_1/2_Confidence_1.000_Length_1121	1	p4	(GATG)3	12	1069	1080
Locus_13334_Transcript_2/2_Confidence_1.000_Length_1100	1	p4	(GATG)3	12	1048	1059
Locus_13336_Transcript_1/1_Confidence_1.000_Length_1807	1	p4	(ATCC)3	12	862	873
Locus_1335_Transcript_1/1_Confidence_1.000_Length_2667	1	p4	(TTTC)3	12	1582	1593
Locus_1335_Transcript_1/1_Confidence_1.000_Length_2667	2	p4	(AACA)3	12	1800	1811
Locus_1336_Transcript_3/4_Confidence_0.588_Length_1120	1	p6	(AGAGGA)3	18	1074	1091
Locus_13378_Transcript_1/1_Confidence_1.000_Length_216	1	p4	(ATTG)3	12	81	92
Locus_13382_Transcript_1/1_Confidence_1.000_Length_1312	1	p3	(AAG)4	12	874	885
Locus_13401_Transcript_1/1_Confidence_1.000_Length_1197	1	p3	(GAA)4	12	532	543
Locus_13411_Transcript_1/1_Confidence_1.000_Length_438	1	p3	(GAA)4	12	270	281
Locus_13415_Transcript_1/1_Confidence_1.000_Length_483	1	p3	(CCG)4	12	50	61
Locus_13417_Transcript_1/1_Confidence_1.000_Length_577	1	p3	(CTC)4	12	427	438
Locus_13423_Transcript_1/1_Confidence_1.000_Length_378	1	p3	(TCC)4	12	273	284
Locus_13424_Transcript_1/1_Confidence_1.000_Length_495	1	p6	(GGAGAT)3	18	466	483
Locus_1342_Transcript_1/1_Confidence_1.000_Length_3927	1	p4	(AAAG)3	12	9	20
Locus_13436_Transcript_1/1_Confidence_1.000_Length_266	1	p3	(TCA)4	12	65	76
Locus_13440_Transcript_2/4_Confidence_0.812_Length_5760	1	p3	(TTC)4	12	5498	5509
Locus_13440_Transcript_3/4_Confidence_0.812_Length_5434	1	p3	(TTC)4	12	5172	5183
Locus_13440_Transcript_4/4_Confidence_0.812_Length_5760	1	p3	(TTC)4	12	5498	5509
Locus_13445_Transcript_1/1_Confidence_1.000_Length_332	1	p3	(GCA)4	12	178	189
Locus_1345_Transcript_1/4_Confidence_0.500_Length_969	1	c	(AAGA)3tgtatcgtcttctctgt(TTC)4	41	843	883
Locus_1345_Transcript_2/4_Confidence_0.625_Length_606	1	p2	(TG)6	12	38	49
Locus_1345_Transcript_2/4_Confidence_0.625_Length_606	2	c	(AAGA)3tgtatcgtcttctctatgactactgt(TTC)5	53	396	448
Locus_1345_Transcript_3/4_Confidence_0.500_Length_1053	1	p3	(TTC)4	12	881	892
Locus_1345_Transcript_4/4_Confidence_0.625_Length_1053	1	c	(AAGA)3tgtatcgtcttctctatgactactgt(TTC)5	53	843	895
Locus_13470_Transcript_1/1_Confidence_1.000_Length_407	1	p3	(CCG)4	12	317	328
Locus_13472_Transcript_1/1_Confidence_1.000_Length_261	1	c	(ACA)4actcatcaaaatcgttcaagagcttgttcttgttttctgttcttgaatcgcgattagaattcttcagaagaagga(GATC)3agatggggaacagtttgggagg(GAA)4	133	4	136
Locus_13483_Transcript_1/2_Confidence_1.000_Length_803	1	p3	(GTT)5	15	174	188
Locus_13483_Transcript_2/2_Confidence_1.000_Length_800	1	p3	(TCG)6	18	92	109
Locus_13484_Transcript_1/2_Confidence_1.000_Length_740	1	p3	(GAA)4	12	139	150
Locus_13484_Transcript_1/2_Confidence_1.000_Length_740	2	c	(ATG)11aagatgatgttgttgaggatcatgacattggagacaat(GAG)4gatggggttgaagagggggaagaagagttagatgaagaggacaaggttgatgaggatggtgatgtagaggaagaccaggatgttccagat(GAC)4	185	353	537
Locus_13484_Transcript_2/2_Confidence_1.000_Length_722	1	p3	(GAA)4	12	139	150
Locus_13484_Transcript_2/2_Confidence_1.000_Length_722	2	c	(GAT)5gaagatgatgttgttgaggatcatgacattggagacaat(GAG)4gatggggttgaagagggggaagaagagttagatgaagaggacaaggttgatgaggatggtgatgtagaggaagaccaggatgttccagat(GAC)4	168	352	519
Locus_13489_Transcript_1/2_Confidence_1.000_Length_295	1	p3	(TCT)7	21	273	293
Locus_13489_Transcript_2/2_Confidence_1.000_Length_295	1	p3	(TCT)7	21	273	293
Locus_1348_Transcript_1/2_Confidence_1.000_Length_1190	1	p2	(AG)14	28	803	830
Locus_13494_Transcript_1/2_Confidence_1.000_Length_413	1	p2	(AT)12	24	35	58
Locus_13494_Transcript_1/2_Confidence_1.000_Length_413	2	p2	(TA)10	20	213	232
Locus_13494_Transcript_2/2_Confidence_1.000_Length_399	1	p2	(TA)10	20	199	218
Locus_13505_Transcript_1/1_Confidence_1.000_Length_239	1	p4	(ACTA)3	12	174	185
Locus_13506_Transcript_1/2_Confidence_1.000_Length_218	1	p4	(ACTA)3	12	158	169
Locus_13519_Transcript_3/4_Confidence_0.733_Length_2704	1	p4	(TCTT)3	12	2576	2587
Locus_13522_Transcript_1/2_Confidence_1.000_Length_1265	1	p3	(TTC)4	12	761	772
Locus_13522_Transcript_2/2_Confidence_1.000_Length_1265	1	p3	(TTC)4	12	761	772
Locus_13525_Transcript_1/2_Confidence_1.000_Length_503	1	p6	(CGAAGA)3	18	53	70
Locus_13525_Transcript_2/2_Confidence_1.000_Length_420	1	p6	(CGAAGA)3	18	53	70
Locus_13536_Transcript_1/2_Confidence_1.000_Length_1165	1	p3	(AGA)4	12	489	500
Locus_13536_Transcript_2/2_Confidence_1.000_Length_1165	1	p3	(AGA)4	12	489	500
Locus_13537_Transcript_1/1_Confidence_1.000_Length_233	1	p3	(AGC)4	12	153	164
Locus_13538_Transcript_1/2_Confidence_1.000_Length_3165	1	p3	(GAA)4	12	687	698
Locus_13538_Transcript_2/2_Confidence_1.000_Length_3141	1	p3	(GAA)4	12	687	698
Locus_1353_Transcript_5/8_Confidence_0.588_Length_1509	1	p4	(GACA)3	12	252	263
Locus_13541_Transcript_1/2_Confidence_1.000_Length_1286	1	p2	(TG)6	12	72	83
Locus_13542_Transcript_1/1_Confidence_1.000_Length_471	1	p3	(TTC)4	12	142	153
Locus_1355_Transcript_1/5_Confidence_0.538_Length_1880	1	p3	(AAC)4	12	1182	1193
Locus_1355_Transcript_1/5_Confidence_0.538_Length_1880	2	p3	(CGA)4	12	1706	1717
Locus_1355_Transcript_2/5_Confidence_0.692_Length_2067	1	p3	(AAC)4	12	1182	1193
Locus_1355_Transcript_2/5_Confidence_0.692_Length_2067	2	p3	(CGA)4	12	1893	1904
Locus_1355_Transcript_3/5_Confidence_0.692_Length_2081	1	p3	(AAC)4	12	1182	1193
Locus_1355_Transcript_3/5_Confidence_0.692_Length_2081	2	p3	(CGA)4	12	1907	1918
Locus_1355_Transcript_4/5_Confidence_0.692_Length_2081	1	p3	(AAC)4	12	1182	1193
Locus_1355_Transcript_4/5_Confidence_0.692_Length_2081	2	p3	(CGA)4	12	1907	1918
Locus_1355_Transcript_5/5_Confidence_0.692_Length_2081	1	p3	(AAC)4	12	1182	1193
Locus_1355_Transcript_5/5_Confidence_0.692_Length_2081	2	p3	(CGA)4	12	1907	1918
Locus_13578_Transcript_1/1_Confidence_1.000_Length_309	1	p2	(AG)6	12	53	64
Locus_13597_Transcript_2/5_Confidence_0.455_Length_744	1	p4	(CAAG)3	12	100	111
Locus_13597_Transcript_3/5_Confidence_0.545_Length_785	1	p4	(CAAG)3	12	141	152
Locus_1360_Transcript_1/2_Confidence_1.000_Length_471	1	p4	(TTAA)3	12	387	398
Locus_1360_Transcript_2/2_Confidence_1.000_Length_226	1	p4	(TTAA)3	12	142	153
Locus_13616_Transcript_1/1_Confidence_1.000_Length_272	1	p4	(CAAG)3	12	154	165
Locus_1363_Transcript_1/1_Confidence_1.000_Length_806	1	p3	(GGA)4	12	791	802
Locus_13640_Transcript_1/1_Confidence_1.000_Length_345	1	p3	(TTC)4	12	46	57
Locus_13663_Transcript_1/2_Confidence_1.000_Length_974	1	p3	(CTT)4	12	231	242
Locus_13663_Transcript_2/2_Confidence_1.000_Length_574	1	p3	(CTT)4	12	231	242
Locus_13668_Transcript_1/1_Confidence_1.000_Length_259	1	c	(TCC)4gcctggcgggtggccaattggaggacgcgagatggattagattcgacaagttgggagcttccggagacgaaaggatgaccatggagggacc(GAG)8	127	83	209
Locus_1368_Transcript_1/1_Confidence_1.000_Length_1103	1	p3	(TTA)4	12	1065	1076
Locus_13691_Transcript_1/1_Confidence_1.000_Length_733	1	p3	(AGA)4	12	534	545
Locus_13700_Transcript_1/2_Confidence_1.000_Length_345	1	p3	(CCG)4	12	30	41
Locus_13700_Transcript_2/2_Confidence_1.000_Length_339	1	p3	(CCG)4	12	30	41
Locus_13723_Transcript_2/2_Confidence_1.000_Length_4978	1	p3	(CTC)7	21	4841	4861
Locus_13745_Transcript_1/3_Confidence_0.429_Length_841	1	p2	(GA)10	20	1	20
Locus_13745_Transcript_2/3_Confidence_0.286_Length_1277	1	p2	(GA)10	20	1	20
Locus_13745_Transcript_3/3_Confidence_0.714_Length_814	1	p2	(GA)10	20	1	20
Locus_13749_Transcript_1/2_Confidence_1.000_Length_530	1	p5	(GTAGA)3	15	165	179
Locus_13757_Transcript_1/2_Confidence_1.000_Length_634	1	p3	(GAG)5	15	351	365
Locus_13757_Transcript_2/2_Confidence_1.000_Length_631	1	p3	(GAG)5	15	348	362
Locus_1376_Transcript_1/1_Confidence_1.000_Length_1160	1	p2	(AT)6	12	1025	1036
Locus_13783_Transcript_1/1_Confidence_1.000_Length_631	1	p6	(GGCGAT)3	18	37	54
Locus_13791_Transcript_2/2_Confidence_1.000_Length_824	1	p3	(CTG)4	12	598	609
Locus_1379_Transcript_1/2_Confidence_1.000_Length_1729	1	p3	(CAG)5	15	1617	1631
Locus_1379_Transcript_2/2_Confidence_1.000_Length_1721	1	p3	(CAG)5	15	1609	1623
Locus_1380_Transcript_2/4_Confidence_0.714_Length_1644	1	p3	(AAG)4	12	160	171
Locus_1380_Transcript_3/4_Confidence_0.571_Length_2372	1	p3	(AAG)4	12	160	171
Locus_1380_Transcript_4/4_Confidence_0.571_Length_2367	1	p3	(AAG)4	12	160	171
Locus_13825_Transcript_1/6_Confidence_0.444_Length_821	1	c	(CTC)4ttcccgacggcagttacgactgcactacgagagcgactgttggggcagtgcc(GAGG)3	76	716	791
Locus_1382_Transcript_1/3_Confidence_0.600_Length_851	1	c	(ACAA)3tcttcatgctgtttagataggcaacgtgggcagaact(ATG)6	67	103	169
Locus_1382_Transcript_1/3_Confidence_0.600_Length_851	2	p3	(GAA)6	18	343	360
Locus_1382_Transcript_2/3_Confidence_0.600_Length_1089	1	p3	(GAT)8	24	407	430
Locus_1382_Transcript_2/3_Confidence_0.600_Length_1089	2	p3	(GAA)6	18	602	619
Locus_1382_Transcript_3/3_Confidence_0.600_Length_830	1	c	(ACAA)3tcttcatgctgtttagataggcaacgtgggcagaact(ATG)6	67	103	169
Locus_1382_Transcript_3/3_Confidence_0.600_Length_830	2	p3	(GAA)6	18	343	360
Locus_13839_Transcript_1/1_Confidence_1.000_Length_876	1	p5	(AAAAT)3	15	203	217
Locus_1383_Transcript_3/6_Confidence_0.500_Length_2442	1	p3	(CCA)5	15	1231	1245
Locus_1383_Transcript_4/6_Confidence_0.375_Length_2438	1	p3	(CCA)5	15	1225	1239
Locus_1383_Transcript_6/6_Confidence_0.500_Length_2436	1	p3	(CCA)5	15	1225	1239
Locus_13858_Transcript_1/5_Confidence_0.417_Length_1672	1	p3	(TCC)5	15	1543	1557
Locus_13858_Transcript_2/5_Confidence_0.667_Length_2036	1	p3	(TCC)5	15	1907	1921
Locus_13858_Transcript_3/5_Confidence_0.583_Length_2025	1	p3	(TCC)5	15	1896	1910
Locus_13858_Transcript_4/5_Confidence_0.667_Length_2050	1	p3	(TCC)5	15	1921	1935
Locus_13858_Transcript_5/5_Confidence_0.667_Length_2036	1	p3	(TCC)5	15	1907	1921
Locus_1385_Transcript_1/3_Confidence_0.714_Length_2139	1	p3	(AGA)7	21	2107	2127
Locus_1385_Transcript_2/3_Confidence_0.714_Length_2148	1	p3	(AGA)7	21	2116	2136
Locus_1385_Transcript_3/3_Confidence_0.714_Length_2139	1	p3	(AGA)7	21	2107	2127
Locus_13860_Transcript_1/2_Confidence_1.000_Length_831	1	p3	(GCA)4	12	64	75
Locus_13860_Transcript_2/2_Confidence_1.000_Length_729	1	p3	(GCA)4	12	64	75
Locus_13881_Transcript_1/2_Confidence_1.000_Length_1139	1	p3	(CGC)6	18	59	76
Locus_13881_Transcript_2/2_Confidence_1.000_Length_1089	1	p3	(CGC)6	18	59	76
Locus_13896_Transcript_1/1_Confidence_1.000_Length_532	1	p6	(AATCAA)3	18	303	320
Locus_1389_Transcript_2/4_Confidence_0.700_Length_3203	1	p3	(TGC)4	12	37	48
Locus_1389_Transcript_4/4_Confidence_0.700_Length_3203	1	p3	(TGC)4	12	37	48
Locus_1392_Transcript_3/5_Confidence_0.636_Length_1716	1	p2	(AT)6	12	1584	1595
Locus_13930_Transcript_1/1_Confidence_1.000_Length_550	1	p5	(TTGAT)3	15	210	224
Locus_13930_Transcript_1/1_Confidence_1.000_Length_550	2	p4	(ATTG)3	12	357	368
Locus_13937_Transcript_1/1_Confidence_1.000_Length_219	1	p3	(TTC)5	15	67	81
Locus_13944_Transcript_1/2_Confidence_1.000_Length_1253	1	p6	(CCCTTC)3	18	27	44
Locus_13944_Transcript_2/2_Confidence_1.000_Length_1253	1	p6	(CCCTTC)3	18	27	44
Locus_13946_Transcript_1/1_Confidence_1.000_Length_1234	1	p6	(CCTTTT)3	18	1153	1170
Locus_13947_Transcript_1/2_Confidence_1.000_Length_415	1	p3	(AGG)6	18	299	316
Locus_13947_Transcript_2/2_Confidence_1.000_Length_415	1	p3	(AGG)6	18	299	316
Locus_13955_Transcript_1/2_Confidence_1.000_Length_324	1	p3	(TTC)4	12	175	186
Locus_13955_Transcript_2/2_Confidence_1.000_Length_328	1	p3	(TTC)4	12	175	186
Locus_13968_Transcript_1/1_Confidence_1.000_Length_272	1	p2	(CT)10	20	16	35
Locus_1396_Transcript_1/2_Confidence_1.000_Length_3074	1	p3	(ATC)4	12	2379	2390
Locus_1396_Transcript_2/2_Confidence_1.000_Length_2930	1	p3	(ATC)4	12	2235	2246
Locus_1397_Transcript_1/1_Confidence_1.000_Length_1996	1	c	(TTC)5ttttttccacttattcttcacatcgacctccgcgagtcgaaccctagaaataacaggtcactccgcggcgaggag(GGA)4atagacattggccggactccccttgctgatccgcatcgctgct(TCC)5	160	6	165
Locus_13992_Transcript_2/2_Confidence_1.000_Length_1321	1	p4	(TTTG)3	12	1007	1018
Locus_13999_Transcript_1/1_Confidence_1.000_Length_357	1	p4	(AAGG)4	16	14	29
Locus_139_Transcript_1/2_Confidence_1.000_Length_1277	1	p5	(AAAGA)3	15	964	978
Locus_139_Transcript_2/2_Confidence_1.000_Length_1221	1	p5	(AAAGA)3	15	908	922
Locus_14000_Transcript_1/2_Confidence_1.000_Length_790	1	p3	(CCT)4	12	67	78
Locus_14000_Transcript_2/2_Confidence_1.000_Length_833	1	p3	(CCT)4	12	67	78
Locus_14003_Transcript_1/2_Confidence_1.000_Length_1290	1	p4	(TTTC)4	16	199	214
Locus_14003_Transcript_2/2_Confidence_1.000_Length_1276	1	p4	(TTTC)4	16	185	200
Locus_14017_Transcript_1/1_Confidence_1.000_Length_1451	1	p2	(AG)6	12	333	344
Locus_14023_Transcript_1/1_Confidence_1.000_Length_382	1	c	(TGTT)3tttttt(TTTC)3	30	275	304
Locus_14028_Transcript_1/1_Confidence_1.000_Length_671	1	p3	(TCT)5	15	27	41
Locus_14030_Transcript_1/1_Confidence_1.000_Length_237	1	p4	(AATT)3	12	103	114
Locus_14045_Transcript_1/2_Confidence_1.000_Length_284	1	p4	(CTTC)3	12	26	37
Locus_14045_Transcript_2/2_Confidence_1.000_Length_288	1	p4	(CTTC)3	12	26	37
Locus_14049_Transcript_1/1_Confidence_1.000_Length_333	1	p2	(TA)10	20	5	24
Locus_1404_Transcript_1/8_Confidence_0.474_Length_1249	1	p3	(CTG)4	12	59	70
Locus_1404_Transcript_2/8_Confidence_0.526_Length_1173	1	p3	(CTG)4	12	59	70
Locus_1404_Transcript_3/8_Confidence_0.526_Length_1173	1	p3	(CTG)4	12	59	70
Locus_1404_Transcript_4/8_Confidence_0.474_Length_1173	1	p3	(CTG)4	12	59	70
Locus_1404_Transcript_5/8_Confidence_0.474_Length_1203	1	p3	(CTG)4	12	59	70
Locus_1404_Transcript_6/8_Confidence_0.526_Length_1215	1	p3	(CTG)4	12	101	112
Locus_1404_Transcript_7/8_Confidence_0.474_Length_1173	1	p3	(CTG)4	12	59	70
Locus_1404_Transcript_8/8_Confidence_0.526_Length_1173	1	p3	(CTG)4	12	59	70
Locus_14050_Transcript_1/4_Confidence_0.600_Length_2113	1	p4	(AGGA)3	12	1261	1272
Locus_14050_Transcript_1/4_Confidence_0.600_Length_2113	2	p6	(TTGTCG)3	18	1917	1934
Locus_14050_Transcript_2/4_Confidence_0.600_Length_2114	1	p4	(AGGA)3	12	1262	1273
Locus_14050_Transcript_2/4_Confidence_0.600_Length_2114	2	p6	(TTGTCG)3	18	1918	1935
Locus_14050_Transcript_3/4_Confidence_0.700_Length_2125	1	p4	(AGGA)3	12	1273	1284
Locus_14050_Transcript_4/4_Confidence_0.700_Length_2125	1	p4	(AGGA)3	12	1273	1284
Locus_14050_Transcript_4/4_Confidence_0.700_Length_2125	2	p6	(TTGTCG)3	18	1929	1946
Locus_14066_Transcript_1/1_Confidence_1.000_Length_378	1	c	(CCT)6cgccgc(CCT)6	42	60	101
Locus_14067_Transcript_1/1_Confidence_1.000_Length_783	1	p4	(TCGA)3	12	730	741
Locus_14070_Transcript_1/7_Confidence_0.529_Length_1302	1	p3	(ATG)4	12	1180	1191
Locus_14070_Transcript_2/7_Confidence_0.588_Length_1765	1	p3	(ATG)4	12	1180	1191
Locus_14070_Transcript_2/7_Confidence_0.588_Length_1765	2	p4	(ATTT)4	16	1702	1717
Locus_14070_Transcript_3/7_Confidence_0.647_Length_1765	1	p3	(ATG)4	12	1180	1191
Locus_14070_Transcript_3/7_Confidence_0.647_Length_1765	2	p4	(ATTT)4	16	1702	1717
Locus_14070_Transcript_4/7_Confidence_0.588_Length_1765	1	p3	(ATG)4	12	1180	1191
Locus_14070_Transcript_4/7_Confidence_0.588_Length_1765	2	p4	(ATTT)4	16	1702	1717
Locus_14070_Transcript_5/7_Confidence_0.647_Length_1716	1	p3	(ATG)4	12	1180	1191
Locus_14070_Transcript_6/7_Confidence_0.588_Length_1762	1	p3	(ATG)4	12	1177	1188
Locus_14070_Transcript_6/7_Confidence_0.588_Length_1762	2	p4	(ATTT)4	16	1699	1714
Locus_14070_Transcript_7/7_Confidence_0.647_Length_1765	1	p3	(ATG)4	12	1180	1191
Locus_14070_Transcript_7/7_Confidence_0.647_Length_1765	2	p4	(ATTT)4	16	1702	1717
Locus_14071_Transcript_1/3_Confidence_0.600_Length_1297	1	p3	(AAC)4	12	975	986
Locus_14071_Transcript_2/3_Confidence_0.400_Length_1345	1	p3	(AAC)4	12	975	986
Locus_14071_Transcript_3/3_Confidence_0.600_Length_1345	1	p3	(AAC)4	12	975	986
Locus_14077_Transcript_1/9_Confidence_0.524_Length_2523	1	p3	(TGG)4	12	307	318
Locus_14077_Transcript_2/9_Confidence_0.143_Length_458	1	p3	(TGG)4	12	307	318
Locus_14077_Transcript_3/9_Confidence_0.238_Length_1220	1	p3	(TGG)4	12	307	318
Locus_14077_Transcript_5/9_Confidence_0.619_Length_2852	1	p3	(TGG)4	12	307	318
Locus_14077_Transcript_6/9_Confidence_0.190_Length_904	1	p3	(TGG)4	12	307	318
Locus_14077_Transcript_6/9_Confidence_0.190_Length_904	2	c	(CT)6cagccacgtcagttttt(TC)6	41	797	837
Locus_14077_Transcript_7/9_Confidence_0.571_Length_2854	1	p3	(TGG)4	12	307	318
Locus_14077_Transcript_8/9_Confidence_0.619_Length_2850	1	p3	(TGG)4	12	306	317
Locus_14077_Transcript_9/9_Confidence_0.619_Length_2851	1	p3	(TGG)4	12	307	318
Locus_14079_Transcript_1/1_Confidence_1.000_Length_829	1	p3	(GAC)4	12	545	556
Locus_1407_Transcript_1/1_Confidence_1.000_Length_3190	1	p6	(TGCATC)3	18	2729	2746
Locus_1407_Transcript_1/1_Confidence_1.000_Length_3190	2	p4	(TTTC)3	12	2881	2892
Locus_1407_Transcript_1/1_Confidence_1.000_Length_3190	3	p4	(ATCC)3	12	3091	3102
Locus_1409_Transcript_1/5_Confidence_0.375_Length_1568	1	p3	(GAA)4	12	57	68
Locus_1410_Transcript_10/10_Confidence_0.630_Length_4811	1	p3	(ATC)4	12	3160	3171
Locus_1410_Transcript_3/10_Confidence_0.630_Length_4811	1	p3	(ATC)4	12	3160	3171
Locus_1410_Transcript_4/10_Confidence_0.630_Length_4811	1	p3	(ATC)4	12	3160	3171
Locus_1410_Transcript_6/10_Confidence_0.630_Length_4811	1	p3	(ATC)4	12	3160	3171
Locus_1410_Transcript_7/10_Confidence_0.630_Length_4811	1	p3	(ATC)4	12	3160	3171
Locus_1410_Transcript_8/10_Confidence_0.630_Length_4811	1	p3	(ATC)4	12	3160	3171
Locus_14113_Transcript_1/3_Confidence_0.400_Length_306	1	c	(GCT)5gtgcccgtcatgctctccctccccgtgcttcttctc(CTT)4ttc(CTT)4	78	116	193
Locus_14113_Transcript_2/3_Confidence_0.600_Length_478	1	c	(GCT)5gtgcccgtcatgctctccctccccgtgcttcttctc(CTT)4ttc(CTT)4	78	288	365
Locus_14113_Transcript_3/3_Confidence_0.600_Length_506	1	c	(GCT)5gtgcccgtcatgctctccctccccgtgcttcttctc(CTT)4ttc(CTT)4	78	316	393
Locus_14114_Transcript_1/1_Confidence_1.000_Length_1187	1	p4	(AGCA)3	12	47	58
Locus_14118_Transcript_1/5_Confidence_0.600_Length_946	1	p4	(ATTT)4	16	184	199
Locus_14118_Transcript_1/5_Confidence_0.600_Length_946	2	p5	(CAATT)3	15	471	485
Locus_14118_Transcript_2/5_Confidence_0.533_Length_539	1	p5	(CAATT)3	15	64	78
Locus_14118_Transcript_3/5_Confidence_0.533_Length_1318	1	p4	(ATTT)4	16	556	571
Locus_14118_Transcript_3/5_Confidence_0.533_Length_1318	2	p5	(CAATT)3	15	843	857
Locus_14118_Transcript_4/5_Confidence_0.667_Length_1597	1	p4	(ATTT)4	16	556	571
Locus_14118_Transcript_4/5_Confidence_0.667_Length_1597	2	p5	(CAATT)3	15	843	857
Locus_14118_Transcript_4/5_Confidence_0.667_Length_1597	3	p5	(CAATT)3	15	1580	1594
Locus_14118_Transcript_5/5_Confidence_0.667_Length_1318	1	p4	(ATTT)4	16	556	571
Locus_14118_Transcript_5/5_Confidence_0.667_Length_1318	2	p5	(CAATT)3	15	843	857
Locus_1411_Transcript_1/6_Confidence_0.500_Length_1126	1	p3	(AAG)8	24	553	576
Locus_1411_Transcript_5/6_Confidence_0.500_Length_1124	1	p3	(AAG)8	24	553	576
Locus_14132_Transcript_1/1_Confidence_1.000_Length_205	1	p2	(AT)13	26	178	203
Locus_14133_Transcript_1/1_Confidence_1.000_Length_693	1	p6	(GATTCC)3	18	396	413
Locus_14139_Transcript_1/1_Confidence_1.000_Length_1459	1	p4	(CCTT)3	12	301	312
Locus_1414_Transcript_1/7_Confidence_0.739_Length_2415	1	c	(CT)6(TC)6	24	536	559
Locus_1414_Transcript_1/7_Confidence_0.739_Length_2415	2	p3	(AAG)4	12	1945	1956
Locus_1414_Transcript_2/7_Confidence_0.739_Length_2421	1	c	(CT)6(TC)6	24	534	557
Locus_1414_Transcript_2/7_Confidence_0.739_Length_2421	2	p3	(AAG)4	12	1951	1962
Locus_1414_Transcript_3/7_Confidence_0.739_Length_2423	1	c	(CT)6(TC)6	24	536	559
Locus_1414_Transcript_3/7_Confidence_0.739_Length_2423	2	p3	(AAG)4	12	1953	1964
Locus_1414_Transcript_4/7_Confidence_0.261_Length_670	1	p3	(AAG)4	12	200	211
Locus_1414_Transcript_5/7_Confidence_0.739_Length_2517	1	c	(CT)6(TC)6	24	536	559
Locus_1414_Transcript_5/7_Confidence_0.739_Length_2517	2	p3	(AAG)4	12	2047	2058
Locus_1414_Transcript_6/7_Confidence_0.696_Length_2889	1	c	(CT)6(TC)6	24	536	559
Locus_1414_Transcript_6/7_Confidence_0.696_Length_2889	2	p3	(AAG)4	12	1953	1964
Locus_1414_Transcript_7/7_Confidence_0.739_Length_2423	1	c	(CT)6(TC)6	24	536	559
Locus_1414_Transcript_7/7_Confidence_0.739_Length_2423	2	p3	(AAG)4	12	1953	1964
Locus_14150_Transcript_1/1_Confidence_1.000_Length_761	1	p4	(TTTG)3	12	702	713
Locus_14154_Transcript_1/3_Confidence_0.571_Length_1081	1	p4	(TTTC)4	16	627	642
Locus_14154_Transcript_2/3_Confidence_0.714_Length_1170	1	p4	(TTTC)4	16	716	731
Locus_14154_Transcript_3/3_Confidence_0.714_Length_1171	1	p4	(TTTC)4	16	717	732
Locus_14165_Transcript_1/3_Confidence_0.417_Length_618	1	c	(TCC)4ttcgcgccgtctct(TCC)4ttcgccagaagccgtctcttcctcctccttcgccagaggccgtctct(TCC)5	100	153	252
Locus_14165_Transcript_2/3_Confidence_0.583_Length_656	1	c	(TCC)4ttcgcgccgtctct(TCC)4ttcgccagaagccgtctcttcctcctccttcgccagaggccgtctct(TCC)5	100	153	252
Locus_14165_Transcript_3/3_Confidence_0.417_Length_309	1	c	(TCC)4ttcgcgccgtctct(TCC)4	38	153	190
Locus_14195_Transcript_1/3_Confidence_0.625_Length_956	1	p2	(TG)6	12	793	804
Locus_14195_Transcript_2/3_Confidence_0.750_Length_1094	1	p2	(TG)8	16	924	939
Locus_14195_Transcript_3/3_Confidence_0.625_Length_1087	1	p2	(TG)6	12	924	935
Locus_1419_Transcript_1/1_Confidence_1.000_Length_558	1	p3	(GAA)4	12	214	225
Locus_1420_Transcript_1/1_Confidence_1.000_Length_1108	1	p3	(AGC)7	21	1088	1108
Locus_14211_Transcript_2/2_Confidence_1.000_Length_553	1	p3	(AAT)5	15	444	458
Locus_14217_Transcript_1/2_Confidence_1.000_Length_388	1	p4	(TAAA)3	12	349	360
Locus_14218_Transcript_1/1_Confidence_1.000_Length_577	1	p2	(AT)8	16	360	375
Locus_14220_Transcript_1/1_Confidence_1.000_Length_335	1	p4	(ATTC)3	12	12	23
Locus_14221_Transcript_1/1_Confidence_1.000_Length_965	1	p3	(TGA)4	12	875	886
Locus_14226_Transcript_1/1_Confidence_1.000_Length_503	1	p6	(AGGAAA)3	18	439	456
Locus_14235_Transcript_1/1_Confidence_1.000_Length_402	1	p3	(GTC)4	12	373	384
Locus_14237_Transcript_1/1_Confidence_1.000_Length_209	1	p3	(GTC)4	12	50	61
Locus_14245_Transcript_1/1_Confidence_1.000_Length_258	1	p3	(CGG)4	12	110	121
Locus_1424_Transcript_1/6_Confidence_0.722_Length_2253	1	p4	(ATCT)4	16	2060	2075
Locus_1424_Transcript_2/6_Confidence_0.722_Length_2216	1	p4	(ATCT)3	12	2031	2042
Locus_1424_Transcript_3/6_Confidence_0.722_Length_2226	1	p4	(ATCT)3	12	2041	2052
Locus_1424_Transcript_4/6_Confidence_0.722_Length_2229	1	p4	(ATCT)3	12	2044	2055
Locus_1424_Transcript_5/6_Confidence_0.722_Length_2226	1	p4	(ATCT)3	12	2041	2052
Locus_1424_Transcript_6/6_Confidence_0.722_Length_2226	1	p4	(ATCT)3	12	2041	2052
Locus_14254_Transcript_1/2_Confidence_1.000_Length_755	1	p3	(AGG)4	12	273	284
Locus_14254_Transcript_2/2_Confidence_1.000_Length_727	1	p3	(AGG)4	12	273	284
Locus_14277_Transcript_1/1_Confidence_1.000_Length_663	1	p3	(TTA)4	12	147	158
Locus_14281_Transcript_1/3_Confidence_0.667_Length_1120	1	p3	(TCA)4	12	711	722
Locus_14281_Transcript_2/3_Confidence_0.667_Length_1123	1	p3	(TCA)4	12	714	725
Locus_14281_Transcript_3/3_Confidence_0.778_Length_1118	1	p3	(TCA)4	12	709	720
Locus_14290_Transcript_1/4_Confidence_0.500_Length_2136	1	p4	(ATTT)3	12	818	829
Locus_14290_Transcript_2/4_Confidence_0.625_Length_2065	1	p4	(ATTT)3	12	747	758
Locus_14290_Transcript_3/4_Confidence_0.625_Length_2065	1	p4	(ATTT)3	12	747	758
Locus_14290_Transcript_4/4_Confidence_0.500_Length_2070	1	p4	(ATTT)3	12	752	763
Locus_14291_Transcript_1/1_Confidence_1.000_Length_369	1	p3	(GGC)4	12	357	368
Locus_14297_Transcript_1/1_Confidence_1.000_Length_631	1	p3	(CTC)5	15	4	18
Locus_1429_Transcript_1/5_Confidence_0.692_Length_1880	1	p5	(GTTCA)3	15	1838	1852
Locus_1429_Transcript_2/5_Confidence_0.692_Length_1729	1	p5	(GTTCA)3	15	1687	1701
Locus_1429_Transcript_3/5_Confidence_0.692_Length_1810	1	p5	(GTTCA)3	15	1768	1782
Locus_1429_Transcript_4/5_Confidence_0.692_Length_1897	1	p5	(GTTCA)3	15	1855	1869
Locus_1429_Transcript_5/5_Confidence_0.692_Length_1897	1	p5	(GTTCA)3	15	1855	1869
Locus_142_Transcript_1/3_Confidence_0.800_Length_685	1	p3	(CAC)4	12	83	94
Locus_142_Transcript_1/3_Confidence_0.800_Length_685	2	p4	(ATTA)3	12	259	270
Locus_142_Transcript_2/3_Confidence_0.600_Length_664	1	p3	(CAC)4	12	83	94
Locus_142_Transcript_3/3_Confidence_0.600_Length_545	1	p3	(CAC)4	12	83	94
Locus_14300_Transcript_1/1_Confidence_1.000_Length_553	1	p4	(AAAG)3	12	208	219
Locus_14304_Transcript_1/1_Confidence_1.000_Length_427	1	p4	(GAAA)3	12	187	198
Locus_14309_Transcript_2/6_Confidence_0.591_Length_1821	1	p2	(AG)7	14	450	463
Locus_14314_Transcript_1/2_Confidence_1.000_Length_494	1	p4	(TTTC)3	12	435	446
Locus_14314_Transcript_2/2_Confidence_1.000_Length_490	1	p4	(TTTC)3	12	431	442
Locus_14333_Transcript_1/4_Confidence_0.556_Length_679	1	p4	(ACAA)3	12	478	489
Locus_14333_Transcript_2/4_Confidence_0.556_Length_792	1	p4	(ACAA)3	12	591	602
Locus_14333_Transcript_4/4_Confidence_0.556_Length_800	1	p4	(ACAA)3	12	599	610
Locus_14342_Transcript_1/1_Confidence_1.000_Length_379	1	p2	(GA)13	26	2	27
Locus_14342_Transcript_1/1_Confidence_1.000_Length_379	2	p6	(TCAGCT)3	18	194	211
Locus_14342_Transcript_1/1_Confidence_1.000_Length_379	3	p6	(CGCTTG)3	18	322	339
Locus_14351_Transcript_1/8_Confidence_0.636_Length_2220	1	c	(AT)6aattataatctagtctatgtagtatagtataatactgtgtattatatac(ACT)4	73	32	104
Locus_14351_Transcript_1/8_Confidence_0.636_Length_2220	2	p3	(TGC)7	21	1799	1819
Locus_14351_Transcript_2/8_Confidence_0.591_Length_2420	1	c	(AT)6aattataatctagtctatgtagtatagtataatactgtgtattatatac(ACT)4	73	32	104
Locus_14351_Transcript_2/8_Confidence_0.591_Length_2420	2	p3	(TGC)7	21	1873	1893
Locus_14351_Transcript_3/8_Confidence_0.091_Length_206	1	p2	(AT)6	12	194	205
Locus_14351_Transcript_4/8_Confidence_0.591_Length_2354	1	c	(AT)10aattataatctagtctatgtagtatagtataatactgtgtattatatac(ACT)4	81	32	112
Locus_14351_Transcript_4/8_Confidence_0.591_Length_2354	2	p3	(TGC)7	21	1807	1827
Locus_14351_Transcript_5/8_Confidence_0.636_Length_2216	1	c	(AT)6aattataatctagtctatgtagtatagtataatactgtgtattatatac(ACT)4	73	32	104
Locus_14351_Transcript_5/8_Confidence_0.636_Length_2216	2	p3	(TGC)7	21	1799	1819
Locus_14351_Transcript_6/8_Confidence_0.591_Length_2506	1	p3	(ACT)4	12	253	264
Locus_14351_Transcript_6/8_Confidence_0.591_Length_2506	2	p3	(TGC)7	21	1959	1979
Locus_14351_Transcript_8/8_Confidence_0.591_Length_2346	1	c	(AT)6aattataatctagtctatgtagtatagtataatactgtgtattatatac(ACT)4	73	32	104
Locus_14351_Transcript_8/8_Confidence_0.591_Length_2346	2	p3	(TGC)7	21	1799	1819
Locus_14361_Transcript_1/1_Confidence_1.000_Length_402	1	p6	(CCCATC)3	18	355	372
Locus_14368_Transcript_1/1_Confidence_1.000_Length_568	1	p3	(GAA)4	12	160	171
Locus_14368_Transcript_1/1_Confidence_1.000_Length_568	2	p2	(AG)6	12	365	376
Locus_14372_Transcript_3/5_Confidence_0.417_Length_1551	1	c	(TTGG)3tgtatagaagatatctctgtct(TCG)7	55	117	171
Locus_14372_Transcript_4/5_Confidence_0.667_Length_2105	1	p6	(ATCTGT)3	18	31	48
Locus_14372_Transcript_4/5_Confidence_0.667_Length_2105	2	c	(TTGG)3tgtatagaagatatc(TCG)8	51	675	725
Locus_14372_Transcript_5/5_Confidence_0.500_Length_1915	1	p6	(ATCTGT)3	18	31	48
Locus_1437_Transcript_5/8_Confidence_0.304_Length_2063	1	p6	(GAGAAG)3	18	1836	1853
Locus_14395_Transcript_2/2_Confidence_1.000_Length_1226	1	p3	(TTA)4	12	1173	1184
Locus_14411_Transcript_3/6_Confidence_0.500_Length_788	1	p4	(TAAA)3	12	733	744
Locus_14419_Transcript_1/1_Confidence_1.000_Length_380	1	p3	(GGC)4	12	352	363
Locus_14421_Transcript_1/1_Confidence_1.000_Length_838	1	p3	(GGT)6	18	617	634
Locus_14429_Transcript_2/2_Confidence_1.000_Length_465	1	p3	(ACA)4	12	237	248
Locus_14435_Transcript_2/6_Confidence_0.611_Length_1298	1	p4	(AAAT)3	12	909	920
Locus_14435_Transcript_3/6_Confidence_0.611_Length_1208	1	p5	(AAAAT)4	20	821	840
Locus_14435_Transcript_5/6_Confidence_0.611_Length_1259	1	p4	(AAAT)3	12	870	881
Locus_14456_Transcript_2/4_Confidence_0.733_Length_666	1	p5	(CCTTC)3	15	130	144
Locus_14458_Transcript_2/5_Confidence_0.667_Length_2118	1	p4	(AAAT)4	16	1690	1705
Locus_14458_Transcript_4/5_Confidence_0.667_Length_2138	1	p4	(AAAT)4	16	1710	1725
Locus_14465_Transcript_1/2_Confidence_1.000_Length_1479	1	p5	(CTCTC)4	20	62	81
Locus_1447_Transcript_1/5_Confidence_0.636_Length_2543	1	p4	(TGAC)3	12	1348	1359
Locus_1447_Transcript_2/5_Confidence_0.636_Length_2547	1	p3	(GAC)4	12	132	143
Locus_1447_Transcript_2/5_Confidence_0.636_Length_2547	2	p4	(TGAC)3	12	1352	1363
Locus_1447_Transcript_3/5_Confidence_0.545_Length_2530	1	p3	(GAC)4	12	132	143
Locus_1447_Transcript_3/5_Confidence_0.545_Length_2530	2	p4	(TGAC)3	12	1365	1376
Locus_1447_Transcript_4/5_Confidence_0.455_Length_908	1	p3	(GAC)4	12	132	143
Locus_1447_Transcript_5/5_Confidence_0.636_Length_2560	1	p3	(GAC)4	12	132	143
Locus_1447_Transcript_5/5_Confidence_0.636_Length_2560	2	p4	(TGAC)3	12	1365	1376
Locus_14490_Transcript_1/1_Confidence_1.000_Length_713	1	c	(CTC)4caactaatcagcgaggtg(CTC)6	48	1	48
Locus_14490_Transcript_1/1_Confidence_1.000_Length_713	2	c	(CCA)4ggcacacgtgcacctcctccgccccctccaggaccacgtggcgg(TCC)7	77	174	250
Locus_14491_Transcript_1/1_Confidence_1.000_Length_351	1	p3	(GCA)4	12	12	23
Locus_14497_Transcript_1/2_Confidence_1.000_Length_972	1	p3	(TCC)5	15	796	810
Locus_14497_Transcript_2/2_Confidence_1.000_Length_972	1	p3	(TCC)5	15	796	810
Locus_14510_Transcript_4/5_Confidence_0.500_Length_1037	1	p6	(CCATTT)3	18	14	31
Locus_14510_Transcript_5/5_Confidence_0.400_Length_659	1	p6	(CCATTT)3	18	14	31
Locus_14524_Transcript_1/4_Confidence_0.556_Length_902	1	p3	(GCT)4	12	643	654
Locus_14524_Transcript_2/4_Confidence_0.667_Length_905	1	p3	(GCT)4	12	646	657
Locus_14524_Transcript_3/4_Confidence_0.556_Length_905	1	p3	(GCT)4	12	646	657
Locus_14524_Transcript_4/4_Confidence_0.556_Length_905	1	p3	(GCT)4	12	646	657
Locus_14538_Transcript_1/1_Confidence_1.000_Length_266	1	p6	(GACGCC)3	18	19	36
Locus_14541_Transcript_2/3_Confidence_0.429_Length_553	1	p6	(GAACCA)5	30	204	233
Locus_14547_Transcript_1/1_Confidence_1.000_Length_520	1	p3	(GGA)4	12	168	179
Locus_1454_Transcript_11/12_Confidence_0.359_Length_3216	1	p6	(GCACCA)3	18	231	248
Locus_1454_Transcript_8/12_Confidence_0.410_Length_3216	1	p6	(GCACCA)3	18	231	248
Locus_1454_Transcript_9/12_Confidence_0.410_Length_3216	1	p6	(GCACCA)3	18	231	248
Locus_14550_Transcript_1/2_Confidence_1.000_Length_708	1	p3	(CTG)5	15	509	523
Locus_14550_Transcript_2/2_Confidence_1.000_Length_708	1	p3	(CTG)5	15	509	523
Locus_14556_Transcript_1/2_Confidence_1.000_Length_541	1	p3	(ACC)6	18	380	397
Locus_14556_Transcript_2/2_Confidence_1.000_Length_535	1	p3	(ACC)4	12	380	391
Locus_14557_Transcript_1/2_Confidence_1.000_Length_445	1	p4	(TCGA)3	12	408	419
Locus_14557_Transcript_2/2_Confidence_1.000_Length_450	1	p4	(TCGA)3	12	413	424
Locus_14558_Transcript_2/2_Confidence_1.000_Length_222	1	p4	(AGAA)3	12	21	32
Locus_14569_Transcript_1/1_Confidence_1.000_Length_326	1	p3	(GAT)4	12	115	126
Locus_14574_Transcript_1/3_Confidence_0.500_Length_341	1	p4	(AGCT)3	12	200	211
Locus_14574_Transcript_3/3_Confidence_0.625_Length_699	1	p4	(AGCT)3	12	558	569
Locus_14591_Transcript_1/1_Confidence_1.000_Length_510	1	p3	(AAC)4	12	94	105
Locus_14598_Transcript_1/2_Confidence_1.000_Length_1352	1	c	(CAAGG)3agctaaagccgga(CCCTCC)3	46	657	702
Locus_14598_Transcript_2/2_Confidence_1.000_Length_1352	1	c	(CAAGG)3agctaaagccgga(CCCTCC)3	46	657	702
Locus_14608_Transcript_2/4_Confidence_0.556_Length_552	1	p3	(TTC)4	12	384	395
Locus_1461_Transcript_1/3_Confidence_0.667_Length_2239	1	p4	(CAAG)3	12	701	712
Locus_1461_Transcript_2/3_Confidence_0.667_Length_2562	1	p4	(CAAG)3	12	1024	1035
Locus_1461_Transcript_3/3_Confidence_0.667_Length_2562	1	p4	(CAAG)3	12	1024	1035
Locus_14647_Transcript_1/1_Confidence_1.000_Length_589	1	p6	(TGAAAC)3	18	17	34
Locus_1464_Transcript_1/4_Confidence_0.667_Length_3596	1	p3	(AAG)4	12	221	232
Locus_1464_Transcript_1/4_Confidence_0.667_Length_3596	2	p3	(ATC)6	18	2350	2367
Locus_1464_Transcript_2/4_Confidence_0.667_Length_3696	1	p3	(AAG)4	12	174	185
Locus_1464_Transcript_2/4_Confidence_0.667_Length_3696	2	p3	(ATC)6	18	2450	2467
Locus_1464_Transcript_3/4_Confidence_0.667_Length_3743	1	p3	(AAG)4	12	221	232
Locus_1464_Transcript_3/4_Confidence_0.667_Length_3743	2	p3	(ATC)6	18	2497	2514
Locus_1464_Transcript_4/4_Confidence_0.667_Length_3743	1	p3	(AAG)4	12	221	232
Locus_1464_Transcript_4/4_Confidence_0.667_Length_3743	2	p3	(ATC)6	18	2497	2514
Locus_14663_Transcript_1/1_Confidence_1.000_Length_310	1	p2	(TC)6	12	30	41
Locus_14674_Transcript_1/5_Confidence_0.750_Length_2449	1	p6	(CTCTCC)3	18	21	38
Locus_14674_Transcript_2/5_Confidence_0.800_Length_2622	1	p6	(CTCTCC)3	18	21	38
Locus_14674_Transcript_3/5_Confidence_0.750_Length_2455	1	p6	(CTCTCC)3	18	21	38
Locus_14674_Transcript_4/5_Confidence_0.750_Length_2707	1	p6	(CTCTCC)3	18	21	38
Locus_14674_Transcript_5/5_Confidence_0.800_Length_2547	1	p6	(CTCTCC)3	18	21	38
Locus_14678_Transcript_1/1_Confidence_1.000_Length_774	1	p3	(AAT)4	12	661	672
Locus_1468_Transcript_1/1_Confidence_1.000_Length_597	1	c	(TTC)4ctc(CTG)4	27	207	233
Locus_14696_Transcript_1/1_Confidence_1.000_Length_860	1	p3	(GTC)4	12	577	588
Locus_14699_Transcript_2/5_Confidence_0.600_Length_1977	1	p6	(CCAAGG)4	24	1922	1945
Locus_1469_Transcript_2/2_Confidence_1.000_Length_579	1	p4	(GAGG)3	12	15	26
Locus_14724_Transcript_2/6_Confidence_0.533_Length_1521	1	p3	(GAG)5	15	787	801
Locus_14724_Transcript_3/6_Confidence_0.467_Length_2019	1	p3	(GAG)5	15	1282	1296
Locus_14724_Transcript_4/6_Confidence_0.467_Length_2025	1	p3	(GAG)5	15	1288	1302
Locus_14724_Transcript_6/6_Confidence_0.533_Length_1524	1	p3	(GAG)5	15	787	801
Locus_14730_Transcript_1/2_Confidence_1.000_Length_939	1	p3	(AGA)4	12	883	894
Locus_14730_Transcript_2/2_Confidence_1.000_Length_939	1	p3	(AGA)4	12	883	894
Locus_14732_Transcript_1/2_Confidence_1.000_Length_838	1	p3	(GAC)4	12	609	620
Locus_14732_Transcript_2/2_Confidence_1.000_Length_835	1	p3	(GAC)4	12	609	620
Locus_1473_Transcript_1/3_Confidence_0.667_Length_1361	1	p4	(GGAA)4	16	31	46
Locus_1473_Transcript_1/3_Confidence_0.667_Length_1361	2	p4	(TCAC)3	12	227	238
Locus_1473_Transcript_2/3_Confidence_0.667_Length_1401	1	p4	(GGAA)4	16	71	86
Locus_1473_Transcript_2/3_Confidence_0.667_Length_1401	2	p4	(TCAC)3	12	267	278
Locus_1473_Transcript_3/3_Confidence_0.667_Length_1401	1	p4	(GGAA)4	16	71	86
Locus_1473_Transcript_3/3_Confidence_0.667_Length_1401	2	p4	(TCAC)3	12	267	278
Locus_14740_Transcript_1/1_Confidence_1.000_Length_454	1	c	(CGA)5acgacggcgaccgcgagaaacaaacaagtggaagaagaagg(AGA)4	68	33	100
Locus_14743_Transcript_2/4_Confidence_0.375_Length_684	1	p3	(CTG)4	12	70	81
Locus_14743_Transcript_4/4_Confidence_0.625_Length_690	1	p3	(CTG)9	27	70	96
Locus_14749_Transcript_3/6_Confidence_0.500_Length_1502	1	p2	(AG)6	12	1257	1268
Locus_14749_Transcript_4/6_Confidence_0.583_Length_1972	1	p2	(AG)6	12	1727	1738
Locus_14749_Transcript_6/6_Confidence_0.583_Length_1972	1	p2	(AG)6	12	1727	1738
Locus_14753_Transcript_1/1_Confidence_1.000_Length_595	1	p4	(AATA)3	12	571	582
Locus_14770_Transcript_1/1_Confidence_1.000_Length_1013	1	p2	(TC)10	20	968	987
Locus_14776_Transcript_1/1_Confidence_1.000_Length_222	1	p3	(TGC)4	12	199	210
Locus_14779_Transcript_2/4_Confidence_0.375_Length_893	1	p2	(CT)6	12	169	180
Locus_14779_Transcript_4/4_Confidence_0.500_Length_893	1	p2	(CT)6	12	169	180
Locus_14780_Transcript_1/2_Confidence_1.000_Length_548	1	c	(TG)6ggag(AT)12agtgtgtggtatgcgtgcactgaataaaaggaatgatggcagctaaattctcatcactgagga(TGC)4	115	340	454
Locus_14780_Transcript_2/2_Confidence_1.000_Length_562	1	p2	(AT)12	24	356	379
Locus_14781_Transcript_1/5_Confidence_0.667_Length_2513	1	p4	(GAAA)3	12	830	841
Locus_14781_Transcript_2/5_Confidence_0.417_Length_1607	1	p4	(GAAA)3	12	4	15
Locus_14781_Transcript_4/5_Confidence_0.667_Length_2874	1	p4	(GAAA)3	12	1204	1215
Locus_14781_Transcript_5/5_Confidence_0.667_Length_2500	1	p4	(GAAA)3	12	830	841
Locus_14786_Transcript_1/2_Confidence_1.000_Length_1815	1	p4	(GCCG)3	12	1750	1761
Locus_14786_Transcript_2/2_Confidence_1.000_Length_1815	1	p4	(GCCG)3	12	1750	1761
Locus_14797_Transcript_1/3_Confidence_0.600_Length_2028	1	p3	(ATG)4	12	954	965
Locus_14797_Transcript_3/3_Confidence_0.600_Length_2267	1	p3	(ATG)4	12	1193	1204
Locus_14826_Transcript_1/1_Confidence_1.000_Length_1002	1	p3	(CAT)4	12	560	571
Locus_14828_Transcript_1/1_Confidence_1.000_Length_630	1	p3	(AAG)4	12	111	122
Locus_14829_Transcript_2/3_Confidence_0.500_Length_270	1	p4	(ATTT)3	12	235	246
Locus_1482_Transcript_1/1_Confidence_1.000_Length_882	1	p4	(TTTA)4	16	2	17
Locus_14834_Transcript_1/2_Confidence_1.000_Length_303	1	p3	(CTC)5	15	208	222
Locus_14834_Transcript_2/2_Confidence_1.000_Length_1211	1	p3	(CTC)5	15	208	222
Locus_14841_Transcript_1/1_Confidence_1.000_Length_614	1	p4	(CGAT)4	16	598	613
Locus_14864_Transcript_1/1_Confidence_1.000_Length_626	1	p4	(CTTT)3	12	81	92
Locus_14866_Transcript_2/3_Confidence_0.667_Length_479	1	p6	(GATGGA)4	24	1	24
Locus_14866_Transcript_3/3_Confidence_0.667_Length_479	1	p6	(GATGGA)4	24	1	24
Locus_14867_Transcript_1/2_Confidence_1.000_Length_929	1	p3	(CAA)4	12	655	666
Locus_14867_Transcript_2/2_Confidence_1.000_Length_661	1	p3	(CAA)4	12	387	398
Locus_14871_Transcript_1/3_Confidence_0.667_Length_434	1	p3	(TGT)4	12	167	178
Locus_14875_Transcript_1/2_Confidence_1.000_Length_2399	1	p2	(TA)8	16	2317	2332
Locus_14875_Transcript_2/2_Confidence_1.000_Length_2399	1	p2	(TA)8	16	2317	2332
Locus_14882_Transcript_1/1_Confidence_1.000_Length_573	1	p3	(GAA)4	12	227	238
Locus_14887_Transcript_1/1_Confidence_1.000_Length_453	1	p3	(TGA)4	12	54	65
Locus_14894_Transcript_1/1_Confidence_1.000_Length_556	1	c	(AGC)4tccactccccatttgatgtgcc(TTTGCT)3	52	10	61
Locus_148_Transcript_10/15_Confidence_0.590_Length_4311	1	p3	(AAT)7	21	96	116
Locus_148_Transcript_11/15_Confidence_0.538_Length_4760	1	p3	(AAT)7	21	96	116
Locus_148_Transcript_12/15_Confidence_0.590_Length_4418	1	p3	(AAT)7	21	96	116
Locus_148_Transcript_13/15_Confidence_0.333_Length_2833	1	p3	(AAT)7	21	96	116
Locus_148_Transcript_15/15_Confidence_0.590_Length_4311	1	p3	(AAT)7	21	96	116
Locus_148_Transcript_6/15_Confidence_0.282_Length_1489	1	p3	(AAT)7	21	96	116
Locus_148_Transcript_7/15_Confidence_0.385_Length_2830	1	p3	(AAT)7	21	96	116
Locus_148_Transcript_8/15_Confidence_0.205_Length_1447	1	p3	(AAT)7	21	96	116
Locus_148_Transcript_9/15_Confidence_0.564_Length_4311	1	p3	(AAT)7	21	96	116
Locus_1490_Transcript_1/1_Confidence_1.000_Length_3497	1	p4	(ACTG)3	12	1899	1910
Locus_14930_Transcript_1/1_Confidence_1.000_Length_401	1	p4	(TAAA)4	16	34	49
Locus_14944_Transcript_1/1_Confidence_1.000_Length_974	1	p3	(TCC)6	18	944	961
Locus_14960_Transcript_2/3_Confidence_0.600_Length_1220	1	p3	(TCT)11	33	46	78
Locus_14960_Transcript_2/3_Confidence_0.600_Length_1220	2	p3	(CAG)4	12	255	266
Locus_14960_Transcript_3/3_Confidence_0.600_Length_1222	1	p3	(TCT)11	33	46	78
Locus_14960_Transcript_3/3_Confidence_0.600_Length_1222	2	p3	(CAG)4	12	255	266
Locus_14961_Transcript_2/3_Confidence_0.286_Length_1136	1	p3	(CCT)4	12	41	52
Locus_14963_Transcript_1/1_Confidence_1.000_Length_404	1	p3	(TGC)4	12	375	386
Locus_14966_Transcript_1/1_Confidence_1.000_Length_1204	1	p3	(CGC)5	15	404	418
Locus_14968_Transcript_1/1_Confidence_1.000_Length_358	1	p3	(GTG)4	12	90	101
Locus_14976_Transcript_1/1_Confidence_1.000_Length_2050	1	c	(GCT)4gt(TGC)4	26	1581	1606
Locus_14990_Transcript_1/4_Confidence_0.667_Length_2165	1	p5	(AGGAG)4	20	135	154
Locus_14990_Transcript_2/4_Confidence_0.667_Length_2119	1	p5	(AGGAG)4	20	135	154
Locus_14990_Transcript_3/4_Confidence_0.667_Length_2137	1	p5	(AGGAG)4	20	135	154
Locus_14990_Transcript_4/4_Confidence_0.750_Length_2181	1	p5	(AGGAG)4	20	135	154
Locus_14999_Transcript_1/2_Confidence_1.000_Length_1708	1	p3	(TTC)4	12	856	867
Locus_14999_Transcript_1/2_Confidence_1.000_Length_1708	2	p3	(GGA)4	12	1688	1699
Locus_14999_Transcript_2/2_Confidence_1.000_Length_400	1	p3	(GGA)4	12	380	391
Locus_15005_Transcript_1/1_Confidence_1.000_Length_930	1	p2	(AG)7	14	653	666
Locus_15012_Transcript_1/1_Confidence_1.000_Length_562	1	c	(ATTT)3acatttcccttatttaatgtcactaacatccatcaaaattaa(TTAT)3	66	83	148
Locus_15017_Transcript_1/1_Confidence_1.000_Length_383	1	p4	(CTTC)3	12	53	64
Locus_15020_Transcript_1/1_Confidence_1.000_Length_434	1	p2	(CT)10	20	27	46
Locus_15034_Transcript_1/2_Confidence_1.000_Length_612	1	p3	(CAG)4	12	536	547
Locus_15034_Transcript_2/2_Confidence_1.000_Length_603	1	p3	(CAG)4	12	527	538
Locus_15039_Transcript_1/2_Confidence_1.000_Length_524	1	p3	(TGA)4	12	53	64
Locus_15039_Transcript_2/2_Confidence_1.000_Length_537	1	p3	(TGA)4	12	53	64
Locus_15049_Transcript_1/1_Confidence_1.000_Length_1323	1	p3	(GAG)4	12	1187	1198
Locus_15057_Transcript_1/1_Confidence_1.000_Length_745	1	p6	(CGGCGA)3	18	705	722
Locus_15070_Transcript_1/2_Confidence_1.000_Length_556	1	p2	(AC)8	16	497	512
Locus_15070_Transcript_2/2_Confidence_1.000_Length_538	1	p2	(AC)8	16	479	494
Locus_15101_Transcript_1/1_Confidence_1.000_Length_484	1	p3	(TAG)4	12	24	35
Locus_15109_Transcript_1/5_Confidence_0.400_Length_1349	1	p4	(AATG)3	12	828	839
Locus_15109_Transcript_2/5_Confidence_0.667_Length_1736	1	p4	(AATG)3	12	828	839
Locus_15109_Transcript_4/5_Confidence_0.667_Length_1656	1	p4	(AATG)3	12	725	736
Locus_15109_Transcript_5/5_Confidence_0.733_Length_1759	1	p4	(AATG)3	12	828	839
Locus_15110_Transcript_1/1_Confidence_1.000_Length_224	1	p2	(GA)7	14	20	33
Locus_15123_Transcript_1/1_Confidence_1.000_Length_500	1	p3	(AGA)7	21	241	261
Locus_1512_Transcript_10/10_Confidence_0.481_Length_2200	1	p3	(AAC)6	18	1915	1932
Locus_1512_Transcript_2/10_Confidence_0.185_Length_362	1	p3	(ACA)5	15	78	92
Locus_1512_Transcript_4/10_Confidence_0.370_Length_334	1	p3	(AAC)7	21	46	66
Locus_1512_Transcript_5/10_Confidence_0.481_Length_2188	1	p3	(AAC)6	18	1903	1920
Locus_1512_Transcript_6/10_Confidence_0.481_Length_2200	1	p3	(AAC)6	18	1915	1932
Locus_1512_Transcript_7/10_Confidence_0.444_Length_2175	1	p3	(AAC)6	18	1915	1932
Locus_1512_Transcript_9/10_Confidence_0.185_Length_1133	1	p3	(ACA)7	21	843	863
Locus_15135_Transcript_1/6_Confidence_0.538_Length_1358	1	p4	(GTTT)3	12	397	408
Locus_15135_Transcript_1/6_Confidence_0.538_Length_1358	2	p3	(GAG)6	18	1224	1241
Locus_15135_Transcript_2/6_Confidence_0.154_Length_265	1	p3	(GAG)6	18	131	148
Locus_15135_Transcript_3/6_Confidence_0.538_Length_1387	1	p4	(GTTT)3	12	426	437
Locus_15135_Transcript_3/6_Confidence_0.538_Length_1387	2	p3	(GAG)6	18	1253	1270
Locus_15135_Transcript_4/6_Confidence_0.231_Length_1077	1	p3	(GAG)6	18	943	960
Locus_15135_Transcript_5/6_Confidence_0.615_Length_1387	1	p4	(GTTT)3	12	426	437
Locus_15135_Transcript_5/6_Confidence_0.615_Length_1387	2	p3	(GAG)6	18	1253	1270
Locus_15135_Transcript_6/6_Confidence_0.538_Length_1387	1	p4	(GTTT)3	12	426	437
Locus_15135_Transcript_6/6_Confidence_0.538_Length_1387	2	p3	(GAG)6	18	1253	1270
Locus_15165_Transcript_1/3_Confidence_0.600_Length_626	1	p3	(TGA)4	12	197	208
Locus_15165_Transcript_2/3_Confidence_0.600_Length_1171	1	p3	(TGA)4	12	364	375
Locus_15165_Transcript_3/3_Confidence_0.600_Length_1004	1	p3	(TGA)4	12	197	208
Locus_1517_Transcript_6/9_Confidence_0.250_Length_1207	1	p4	(TTCT)3	12	164	175
Locus_15185_Transcript_1/2_Confidence_1.000_Length_1818	1	p3	(AAG)4	12	36	47
Locus_15185_Transcript_2/2_Confidence_1.000_Length_1818	1	p3	(AAG)4	12	36	47
Locus_15189_Transcript_1/1_Confidence_1.000_Length_322	1	p2	(AT)8	16	210	225
Locus_15193_Transcript_1/1_Confidence_1.000_Length_742	1	p4	(TCGC)3	12	703	714
Locus_15201_Transcript_1/2_Confidence_1.000_Length_1611	1	p3	(AGA)4	12	255	266
Locus_15201_Transcript_2/2_Confidence_1.000_Length_1298	1	p3	(AGA)4	12	255	266
Locus_15205_Transcript_1/1_Confidence_1.000_Length_235	1	p3	(AAG)4	12	51	62
Locus_15213_Transcript_2/4_Confidence_0.667_Length_1924	1	p4	(TGAA)3	12	1886	1897
Locus_15213_Transcript_3/4_Confidence_0.444_Length_3068	1	p4	(TGAA)3	12	3030	3041
Locus_15213_Transcript_4/4_Confidence_0.444_Length_2493	1	p4	(TGAA)3	12	2455	2466
Locus_15216_Transcript_1/1_Confidence_1.000_Length_1123	1	p3	(GAC)4	12	929	940
Locus_15218_Transcript_1/1_Confidence_1.000_Length_564	1	p3	(TGC)5	15	55	69
Locus_15225_Transcript_1/4_Confidence_0.667_Length_4099	1	p4	(CCAT)4	16	1368	1383
Locus_15225_Transcript_2/4_Confidence_0.750_Length_3972	1	p4	(CCAT)4	16	1368	1383
Locus_15225_Transcript_4/4_Confidence_0.750_Length_4099	1	p4	(CCAT)4	16	1368	1383
Locus_15231_Transcript_1/2_Confidence_1.000_Length_541	1	p3	(AAG)5	15	298	312
Locus_15231_Transcript_2/2_Confidence_1.000_Length_538	1	p3	(AAG)5	15	295	309
Locus_1523_Transcript_1/4_Confidence_0.625_Length_2555	1	p3	(ATG)4	12	1535	1546
Locus_1523_Transcript_2/4_Confidence_0.625_Length_2809	1	p6	(GGGACC)3	18	32	49
Locus_1523_Transcript_2/4_Confidence_0.625_Length_2809	2	p3	(ATG)4	12	1817	1828
Locus_1523_Transcript_3/4_Confidence_0.375_Length_2556	1	p3	(ATG)4	12	1511	1522
Locus_1523_Transcript_4/4_Confidence_0.625_Length_2527	1	p3	(ATG)4	12	1535	1546
Locus_15296_Transcript_1/2_Confidence_1.000_Length_1091	1	p3	(GAG)4	12	91	102
Locus_15296_Transcript_2/2_Confidence_1.000_Length_1091	1	p3	(GAG)4	12	91	102
Locus_15309_Transcript_1/2_Confidence_1.000_Length_503	1	p3	(CAA)4	12	78	89
Locus_15309_Transcript_2/2_Confidence_1.000_Length_729	1	p3	(CAA)4	12	78	89
Locus_15328_Transcript_1/5_Confidence_0.300_Length_1252	1	p2	(TC)6	12	1228	1239
Locus_15328_Transcript_2/5_Confidence_0.600_Length_2336	1	p2	(TC)6	12	2312	2323
Locus_15328_Transcript_3/5_Confidence_0.400_Length_1450	1	p2	(TC)6	12	1426	1437
Locus_15328_Transcript_4/5_Confidence_0.200_Length_958	1	p2	(TC)6	12	934	945
Locus_15328_Transcript_5/5_Confidence_0.600_Length_2336	1	p2	(TC)6	12	2312	2323
Locus_15329_Transcript_1/1_Confidence_1.000_Length_1104	1	p3	(TCC)4	12	106	117
Locus_15336_Transcript_1/1_Confidence_1.000_Length_230	1	p4	(ATGA)3	12	211	222
Locus_15350_Transcript_1/1_Confidence_1.000_Length_229	1	p3	(TCG)4	12	5	16
Locus_15350_Transcript_1/1_Confidence_1.000_Length_229	2	p3	(GAA)4	12	213	224
Locus_1535_Transcript_1/1_Confidence_1.000_Length_2791	1	p3	(AGA)5	15	975	989
Locus_1535_Transcript_1/1_Confidence_1.000_Length_2791	2	p3	(ACA)4	12	1268	1279
Locus_15374_Transcript_1/2_Confidence_1.000_Length_621	1	p3	(ATC)4	12	426	437
Locus_15374_Transcript_2/2_Confidence_1.000_Length_624	1	p3	(ATC)4	12	426	437
Locus_15377_Transcript_1/1_Confidence_1.000_Length_661	1	p3	(TGC)5	15	352	366
Locus_15382_Transcript_1/1_Confidence_1.000_Length_290	1	p3	(TTC)8	24	247	270
Locus_15386_Transcript_1/1_Confidence_1.000_Length_486	1	p3	(ATC)4	12	27	38
Locus_15397_Transcript_2/3_Confidence_0.600_Length_2118	1	p5	(ATAAT)3	15	4	18
Locus_1542_Transcript_2/3_Confidence_0.667_Length_1128	1	p3	(CGC)4	12	1105	1116
Locus_1542_Transcript_3/3_Confidence_0.667_Length_1127	1	p3	(CGC)4	12	1104	1115
Locus_1543_Transcript_1/2_Confidence_1.000_Length_1485	1	p3	(CAT)4	12	333	344
Locus_1543_Transcript_2/2_Confidence_1.000_Length_1485	1	p3	(CAT)4	12	333	344
Locus_15446_Transcript_1/1_Confidence_1.000_Length_805	1	p4	(TTTA)3	12	572	583
Locus_15450_Transcript_1/1_Confidence_1.000_Length_351	1	p4	(CCTT)3	12	162	173
Locus_15459_Transcript_1/1_Confidence_1.000_Length_447	1	p3	(GTC)4	12	1	12
Locus_15459_Transcript_1/1_Confidence_1.000_Length_447	2	p3	(TTC)4	12	286	297
Locus_15491_Transcript_1/1_Confidence_1.000_Length_1530	1	p4	(GCAA)3	12	334	345
Locus_15509_Transcript_1/1_Confidence_1.000_Length_1142	1	c	(TCT)6tcgttcttc(CTT)4ccttctcactgctttttcctgcccaa(TCT)4tcgttcttc(CTT)4ccttctcacagttttttcctccccaatcttctcactgcttttcccaaa(CTT)4cgttcttcctc(CTT)4ccttctcactgctttttcctccccaa(TCT)4	219	194	412
Locus_15509_Transcript_1/1_Confidence_1.000_Length_1142	2	p4	(ATGA)3	12	1107	1118
Locus_1550_Transcript_1/2_Confidence_1.000_Length_849	1	p3	(GGA)6	18	707	724
Locus_1550_Transcript_2/2_Confidence_1.000_Length_717	1	p3	(GGA)6	18	575	592
Locus_15512_Transcript_1/1_Confidence_1.000_Length_1286	1	p3	(TTA)6	18	1198	1215
Locus_15526_Transcript_1/1_Confidence_1.000_Length_447	1	c	(CTC)4cacttccattccgtcgccggaactcttcttccc(TCCT)3	57	270	326
Locus_15527_Transcript_1/1_Confidence_1.000_Length_547	1	p6	(TCGCCG)3	18	217	234
Locus_1553_Transcript_2/8_Confidence_0.550_Length_2990	1	p3	(CGT)4	12	2598	2609
Locus_1553_Transcript_3/8_Confidence_0.650_Length_3530	1	p3	(CGT)4	12	3138	3149
Locus_1553_Transcript_4/8_Confidence_0.600_Length_3530	1	p3	(CGT)4	12	3138	3149
Locus_1553_Transcript_5/8_Confidence_0.650_Length_3530	1	p3	(CGT)4	12	3138	3149
Locus_1553_Transcript_6/8_Confidence_0.650_Length_3805	1	p5	(AAGAA)3	15	278	292
Locus_1553_Transcript_6/8_Confidence_0.650_Length_3805	2	p3	(CGT)4	12	3413	3424
Locus_1553_Transcript_7/8_Confidence_0.550_Length_3530	1	p3	(CGT)4	12	3138	3149
Locus_1553_Transcript_8/8_Confidence_0.650_Length_3530	1	p3	(CGT)4	12	3138	3149
Locus_15547_Transcript_1/6_Confidence_0.571_Length_1199	1	p4	(AAAT)4	16	136	151
Locus_15547_Transcript_2/6_Confidence_0.571_Length_1068	1	p4	(GGAA)3	12	993	1004
Locus_15547_Transcript_3/6_Confidence_0.571_Length_1359	1	p4	(AAAT)4	16	136	151
Locus_15547_Transcript_3/6_Confidence_0.571_Length_1359	2	p4	(GGAA)3	12	1284	1295
Locus_15547_Transcript_4/6_Confidence_0.571_Length_1373	1	p4	(AAAT)4	16	136	151
Locus_15547_Transcript_4/6_Confidence_0.571_Length_1373	2	p4	(GGAA)3	12	1298	1309
Locus_15547_Transcript_5/6_Confidence_0.571_Length_1242	1	p4	(AAAT)4	16	136	151
Locus_15547_Transcript_6/6_Confidence_0.571_Length_1373	1	p4	(AAAT)4	16	136	151
Locus_15547_Transcript_6/6_Confidence_0.571_Length_1373	2	p4	(GGAA)3	12	1298	1309
Locus_15560_Transcript_1/1_Confidence_1.000_Length_743	1	p3	(CAG)6	18	413	430
Locus_15581_Transcript_1/1_Confidence_1.000_Length_1704	1	p2	(AT)9	18	1406	1423
Locus_15583_Transcript_1/1_Confidence_1.000_Length_817	1	p3	(CAT)4	12	476	487
Locus_15591_Transcript_1/3_Confidence_0.714_Length_587	1	p3	(CTC)4	12	55	66
Locus_15591_Transcript_2/3_Confidence_0.714_Length_590	1	p3	(CTC)4	12	58	69
Locus_15598_Transcript_1/2_Confidence_1.000_Length_799	1	p3	(TGA)4	12	616	627
Locus_15598_Transcript_2/2_Confidence_1.000_Length_837	1	p3	(TGA)4	12	616	627
Locus_155_Transcript_10/10_Confidence_0.533_Length_5836	1	p4	(AAAG)3	12	5257	5268
Locus_155_Transcript_2/10_Confidence_0.533_Length_4840	1	p4	(AAAG)3	12	4261	4272
Locus_155_Transcript_3/10_Confidence_0.200_Length_2224	1	p4	(AAAG)3	12	1645	1656
Locus_155_Transcript_5/10_Confidence_0.533_Length_5837	1	p4	(AAAG)3	12	5258	5269
Locus_155_Transcript_6/10_Confidence_0.367_Length_3815	1	p4	(AAAG)3	12	3236	3247
Locus_155_Transcript_7/10_Confidence_0.533_Length_5836	1	p4	(AAAG)3	12	5257	5268
Locus_155_Transcript_8/10_Confidence_0.533_Length_6647	1	p4	(AAAG)3	12	6068	6079
Locus_15629_Transcript_1/1_Confidence_1.000_Length_593	1	p3	(TTG)4	12	576	587
Locus_1563_Transcript_1/1_Confidence_1.000_Length_240	1	p6	(TAAAAA)3	18	176	193
Locus_15649_Transcript_1/1_Confidence_1.000_Length_1175	1	p3	(CTT)5	15	439	453
Locus_1565_Transcript_1/4_Confidence_0.500_Length_1718	1	p3	(TGA)4	12	693	704
Locus_1565_Transcript_2/4_Confidence_0.625_Length_1717	1	p3	(TGA)4	12	692	703
Locus_1565_Transcript_3/4_Confidence_0.625_Length_2155	1	p4	(TTTC)3	12	95	106
Locus_1565_Transcript_3/4_Confidence_0.625_Length_2155	2	p3	(TGA)4	12	1130	1141
Locus_1565_Transcript_4/4_Confidence_0.625_Length_1717	1	p3	(TGA)4	12	692	703
Locus_15682_Transcript_1/1_Confidence_1.000_Length_482	1	p5	(AAAAT)3	15	107	121
Locus_1568_Transcript_1/6_Confidence_0.500_Length_1115	1	p3	(CCA)5	15	447	461
Locus_1568_Transcript_2/6_Confidence_0.500_Length_1155	1	p3	(CCA)5	15	487	501
Locus_1568_Transcript_5/6_Confidence_0.500_Length_1149	1	p3	(CCA)5	15	487	501
Locus_1568_Transcript_6/6_Confidence_0.500_Length_1155	1	p3	(CCA)5	15	487	501
Locus_15694_Transcript_1/1_Confidence_1.000_Length_260	1	p5	(TGGAA)3	15	137	151
Locus_15699_Transcript_1/3_Confidence_0.714_Length_1645	1	p5	(ATATA)3	15	1308	1322
Locus_15699_Transcript_2/3_Confidence_0.714_Length_1646	1	p5	(ATATA)3	15	1309	1323
Locus_15699_Transcript_3/3_Confidence_0.714_Length_1646	1	p5	(ATATA)3	15	1309	1323
Locus_15709_Transcript_1/1_Confidence_1.000_Length_397	1	p3	(ATC)4	12	123	134
Locus_15712_Transcript_1/7_Confidence_0.533_Length_893	1	p3	(ACA)6	18	465	482
Locus_15712_Transcript_5/7_Confidence_0.533_Length_882	1	p3	(ACA)6	18	430	447
Locus_15712_Transcript_7/7_Confidence_0.533_Length_858	1	p3	(ACA)6	18	430	447
Locus_15717_Transcript_1/1_Confidence_1.000_Length_333	1	p3	(GTG)4	12	204	215
Locus_15722_Transcript_1/1_Confidence_1.000_Length_246	1	p3	(TCT)4	12	173	184
Locus_1572_Transcript_1/6_Confidence_0.154_Length_238	1	c	(TTTC)3ttttttctgaatctgttggaggaaaagagaaagaggagctttgagaggggtgttaattaattgggatggatgcaca(TGCAC)5	113	72	184
Locus_1572_Transcript_2/6_Confidence_0.231_Length_679	1	p4	(CGAT)3	12	33	44
Locus_1572_Transcript_2/6_Confidence_0.231_Length_679	2	p3	(GGC)4	12	155	166
Locus_1572_Transcript_2/6_Confidence_0.231_Length_679	3	c	(CTTTT)3aatatctagtttcctctcatccgtgttcattaaagctgtgcttggcgatcgaggatctagcctt(TTTC)3ttttttctgaatctgttggaggaaaagagaaagaggagctttgagaggggtgttaattaattgggatggatgcaca(TGCAC)5	192	434	625
Locus_1572_Transcript_3/6_Confidence_0.154_Length_381	1	c	(TTTC)3ttttttctgaatctgttggaggaaaagagaaagaggagctttgagaggggtgttaattaattgggatggatgcaca(TGCAC)5	113	215	327
Locus_1572_Transcript_4/6_Confidence_0.231_Length_248	1	p2	(TA)6	12	29	40
Locus_1572_Transcript_4/6_Confidence_0.231_Length_248	2	p4	(TTTC)3	12	235	246
Locus_1572_Transcript_5/6_Confidence_0.615_Length_981	1	p4	(CGAT)3	12	33	44
Locus_1572_Transcript_5/6_Confidence_0.615_Length_981	2	p3	(GGC)4	12	155	166
Locus_1572_Transcript_5/6_Confidence_0.615_Length_981	3	p5	(CTTTT)3	15	434	448
Locus_1572_Transcript_5/6_Confidence_0.615_Length_981	4	c	(TTTC)3ttttttctgaatctgttggaggaaaagagaaagaggagctttgagaggggtgttaattaattgggatggatgcaca(TGCAC)5	113	815	927
Locus_1572_Transcript_6/6_Confidence_0.385_Length_657	1	p4	(CGAT)3	12	33	44
Locus_1572_Transcript_6/6_Confidence_0.385_Length_657	2	p3	(GGC)4	12	155	166
Locus_1572_Transcript_6/6_Confidence_0.385_Length_657	3	c	(CTTTT)3aatatctagtttcctgtgcttggcgatcgaggatctagcctt(TTTC)3ttttttctgaatctgttggaggaaaagagaaagaggagctttgagaggggtgttaattaattgggatggatgcaca(TGCAC)5	170	434	603
Locus_15740_Transcript_2/5_Confidence_0.600_Length_1399	1	p5	(TTAAA)3	15	1346	1360
Locus_15740_Transcript_3/5_Confidence_0.600_Length_1276	1	p5	(TTAAA)3	15	1223	1237
Locus_15740_Transcript_5/5_Confidence_0.600_Length_1399	1	p5	(TTAAA)3	15	1346	1360
Locus_1574_Transcript_5/8_Confidence_0.444_Length_1024	1	p3	(GAA)7	21	43	63
Locus_15773_Transcript_1/1_Confidence_1.000_Length_416	1	c	(GGATCC)3ggtaggggtgggcgcaattaatcttaattagatggagttaattattttagtgaggtgtctattcaaataagtggctatcccataa(AT)9	121	240	360
Locus_15779_Transcript_1/3_Confidence_0.600_Length_278	1	p4	(TTTG)3	12	31	42
Locus_15782_Transcript_1/3_Confidence_0.714_Length_592	1	p3	(CCG)4	12	291	302
Locus_15782_Transcript_3/3_Confidence_0.714_Length_591	1	p3	(CCG)4	12	290	301
Locus_15788_Transcript_1/1_Confidence_1.000_Length_230	1	p3	(GAG)6	18	95	112
Locus_15790_Transcript_1/3_Confidence_0.429_Length_612	1	p3	(GGC)4	12	385	396
Locus_15790_Transcript_3/3_Confidence_0.714_Length_612	1	p3	(GGC)4	12	385	396
Locus_15801_Transcript_1/1_Confidence_1.000_Length_343	1	p2	(TC)8	16	258	273
Locus_15813_Transcript_2/4_Confidence_0.571_Length_1018	1	p3	(CTC)5	15	101	115
Locus_15813_Transcript_3/4_Confidence_0.571_Length_893	1	p3	(CTC)7	21	95	115
Locus_15813_Transcript_4/4_Confidence_0.571_Length_1018	1	p3	(CTC)7	21	95	115
Locus_15815_Transcript_2/3_Confidence_0.714_Length_2051	1	p4	(GAAA)3	12	1829	1840
Locus_15815_Transcript_3/3_Confidence_0.714_Length_2051	1	p4	(GAAA)3	12	1829	1840
Locus_1583_Transcript_2/5_Confidence_0.636_Length_3467	1	p3	(GAA)4	12	2315	2326
Locus_1583_Transcript_2/5_Confidence_0.636_Length_3467	2	p4	(TATT)3	12	3441	3452
Locus_1583_Transcript_3/5_Confidence_0.636_Length_3452	1	p3	(GAA)4	12	2300	2311
Locus_1583_Transcript_3/5_Confidence_0.636_Length_3452	2	p4	(TATT)3	12	3426	3437
Locus_1583_Transcript_4/5_Confidence_0.636_Length_3215	1	p3	(GAA)4	12	2342	2353
Locus_1583_Transcript_5/5_Confidence_0.636_Length_3494	1	p3	(GAA)4	12	2342	2353
Locus_1583_Transcript_5/5_Confidence_0.636_Length_3494	2	p4	(TATT)3	12	3468	3479
Locus_15850_Transcript_1/1_Confidence_1.000_Length_356	1	p2	(TC)7	14	321	334
Locus_15857_Transcript_1/2_Confidence_1.000_Length_1090	1	p3	(CTC)4	12	133	144
Locus_15857_Transcript_2/2_Confidence_1.000_Length_2185	1	p3	(CTC)4	12	133	144
Locus_1585_Transcript_7/12_Confidence_0.537_Length_3419	1	p5	(TCTCC)3	15	107	121
Locus_15881_Transcript_1/1_Confidence_1.000_Length_674	1	c	(ACA)6atttgatcgcttcgccggttgtgaatttgcctcgagatgaagcttgctgctttcaggcattgcagtgtttaga(AGG)5	106	424	529
Locus_15891_Transcript_2/2_Confidence_1.000_Length_448	1	p6	(TGCTGT)3	18	399	416
Locus_15917_Transcript_1/1_Confidence_1.000_Length_632	1	p5	(AAAAG)3	15	87	101
Locus_15924_Transcript_3/7_Confidence_0.611_Length_1755	1	p3	(ACT)4	12	624	635
Locus_15936_Transcript_1/2_Confidence_1.000_Length_1618	1	p3	(CTC)4	12	43	54
Locus_15936_Transcript_2/2_Confidence_1.000_Length_1614	1	p3	(CTC)4	12	43	54
Locus_15938_Transcript_1/1_Confidence_1.000_Length_229	1	p3	(TCA)4	12	203	214
Locus_1594_Transcript_2/4_Confidence_0.600_Length_1923	1	p3	(TAC)4	12	148	159
Locus_1594_Transcript_4/4_Confidence_0.600_Length_1929	1	p3	(TAC)4	12	148	159
Locus_1594_Transcript_4/4_Confidence_0.600_Length_1929	2	p3	(CTG)4	12	1307	1318
Locus_15959_Transcript_1/2_Confidence_1.000_Length_441	1	p3	(TGA)4	12	381	392
Locus_15959_Transcript_2/2_Confidence_1.000_Length_442	1	p3	(TGA)4	12	382	393
Locus_15988_Transcript_1/1_Confidence_1.000_Length_217	1	p6	(TTGTTC)3	18	197	214
Locus_15997_Transcript_1/1_Confidence_1.000_Length_1085	1	p5	(ATAGC)3	15	841	855
Locus_159_Transcript_1/1_Confidence_1.000_Length_787	1	p2	(GA)6	12	389	400
Locus_16000_Transcript_1/1_Confidence_1.000_Length_224	1	p3	(GAT)4	12	113	124
Locus_16002_Transcript_1/3_Confidence_0.778_Length_3790	1	p3	(TCC)5	15	28	42
Locus_16002_Transcript_2/3_Confidence_0.778_Length_3822	1	p3	(TCC)5	15	28	42
Locus_16002_Transcript_3/3_Confidence_0.778_Length_3790	1	p3	(TCC)5	15	28	42
Locus_16009_Transcript_1/1_Confidence_1.000_Length_229	1	p5	(TTCAG)3	15	110	124
Locus_1601_Transcript_1/3_Confidence_0.600_Length_702	1	p4	(TCCG)3	12	100	111
Locus_1601_Transcript_2/3_Confidence_0.400_Length_796	1	p4	(TCCG)3	12	100	111
Locus_1601_Transcript_3/3_Confidence_0.600_Length_712	1	p4	(TCCG)3	12	100	111
Locus_16033_Transcript_1/2_Confidence_1.000_Length_1851	1	p5	(AACAA)3	15	192	206
Locus_16033_Transcript_2/2_Confidence_1.000_Length_1851	1	p5	(AACAA)3	15	192	206
Locus_16038_Transcript_1/2_Confidence_1.000_Length_594	1	p3	(TTG)4	12	86	97
Locus_16038_Transcript_1/2_Confidence_1.000_Length_594	2	p3	(GGC)4	12	341	352
Locus_16038_Transcript_2/2_Confidence_1.000_Length_591	1	p3	(TTG)7	21	86	106
Locus_16038_Transcript_2/2_Confidence_1.000_Length_591	2	p3	(GGC)4	12	338	349
Locus_1604_Transcript_1/3_Confidence_0.667_Length_849	1	p3	(TAT)4	12	509	520
Locus_1604_Transcript_2/3_Confidence_0.667_Length_1207	1	p3	(TAT)4	12	875	886
Locus_1604_Transcript_3/3_Confidence_0.667_Length_1215	1	p3	(TAT)4	12	875	886
Locus_16058_Transcript_1/3_Confidence_0.333_Length_391	1	p3	(TTC)4	12	182	193
Locus_16058_Transcript_2/3_Confidence_0.667_Length_868	1	p3	(TTC)4	12	182	193
Locus_16058_Transcript_2/3_Confidence_0.667_Length_868	2	p5	(GAAGA)4	20	562	581
Locus_16058_Transcript_3/3_Confidence_0.667_Length_855	1	p3	(TTC)4	12	182	193
Locus_16058_Transcript_3/3_Confidence_0.667_Length_855	2	p5	(GAAGA)4	20	549	568
Locus_16060_Transcript_1/1_Confidence_1.000_Length_1799	1	p4	(ATTG)3	12	1752	1763
Locus_16063_Transcript_1/1_Confidence_1.000_Length_525	1	p3	(TCT)5	15	368	382
Locus_16097_Transcript_1/1_Confidence_1.000_Length_408	1	p4	(TAAT)4	16	273	288
Locus_1609_Transcript_1/5_Confidence_0.600_Length_1823	1	p3	(GTA)5	15	1660	1674
Locus_1609_Transcript_2/5_Confidence_0.500_Length_1062	1	p3	(GTA)5	15	899	913
Locus_1609_Transcript_5/5_Confidence_0.600_Length_1845	1	p3	(GTA)5	15	1682	1696
Locus_16124_Transcript_1/1_Confidence_1.000_Length_3808	1	p3	(GAA)5	15	3077	3091
Locus_16142_Transcript_1/2_Confidence_1.000_Length_296	1	p4	(CATA)3	12	181	192
Locus_16142_Transcript_2/2_Confidence_1.000_Length_280	1	p4	(CATA)3	12	165	176
Locus_16147_Transcript_1/1_Confidence_1.000_Length_316	1	p4	(AATA)3	12	65	76
Locus_16150_Transcript_1/2_Confidence_1.000_Length_975	1	p5	(CCTCT)3	15	91	105
Locus_16150_Transcript_2/2_Confidence_1.000_Length_975	1	p5	(CCTCT)3	15	91	105
Locus_16154_Transcript_1/1_Confidence_1.000_Length_246	1	p6	(AAAAAT)3	18	58	75
Locus_16160_Transcript_1/3_Confidence_0.667_Length_2119	1	p6	(TCTGCT)3	18	31	48
Locus_16193_Transcript_1/1_Confidence_1.000_Length_361	1	p4	(AGAT)4	16	11	26
Locus_16210_Transcript_1/1_Confidence_1.000_Length_271	1	p5	(TTTTC)3	15	45	59
Locus_16220_Transcript_1/1_Confidence_1.000_Length_278	1	p3	(GAT)5	15	189	203
Locus_16246_Transcript_1/1_Confidence_1.000_Length_466	1	p3	(CTT)4	12	341	352
Locus_16257_Transcript_1/1_Confidence_1.000_Length_853	1	p6	(TCGGTA)3	18	312	329
Locus_16259_Transcript_1/1_Confidence_1.000_Length_652	1	p3	(AGG)5	15	279	293
Locus_16260_Transcript_1/3_Confidence_0.667_Length_1059	1	p4	(GTTT)4	16	44	59
Locus_16260_Transcript_2/3_Confidence_0.667_Length_1144	1	p4	(GTTT)4	16	44	59
Locus_16260_Transcript_3/3_Confidence_0.667_Length_1059	1	p4	(GTTT)4	16	44	59
Locus_1626_Transcript_1/5_Confidence_0.385_Length_2955	1	p3	(TAG)5	15	30	44
Locus_1626_Transcript_3/5_Confidence_0.615_Length_3236	1	p3	(TAG)6	18	304	321
Locus_16276_Transcript_1/1_Confidence_1.000_Length_665	1	p3	(CAG)4	12	439	450
Locus_16296_Transcript_1/2_Confidence_1.000_Length_1516	1	p3	(CCT)6	18	1133	1150
Locus_16296_Transcript_2/2_Confidence_1.000_Length_1392	1	p3	(CCT)6	18	1009	1026
Locus_16298_Transcript_1/4_Confidence_0.556_Length_1264	1	p3	(TTC)4	12	914	925
Locus_16298_Transcript_2/4_Confidence_0.556_Length_1434	1	p3	(TTC)4	12	1084	1095
Locus_16298_Transcript_3/4_Confidence_0.556_Length_2331	1	p3	(TTC)4	12	1981	1992
Locus_16298_Transcript_4/4_Confidence_0.556_Length_2215	1	p3	(TTC)4	12	1865	1876
Locus_1629_Transcript_1/1_Confidence_1.000_Length_1949	1	p3	(GGT)4	12	665	676
Locus_1629_Transcript_1/1_Confidence_1.000_Length_1949	2	p3	(GGT)4	12	1124	1135
Locus_1629_Transcript_1/1_Confidence_1.000_Length_1949	3	p3	(GGT)4	12	1256	1267
Locus_16309_Transcript_1/5_Confidence_0.500_Length_843	1	p6	(CATGGG)4	24	794	817
Locus_16309_Transcript_2/5_Confidence_0.375_Length_544	1	p6	(CATGGG)3	18	501	518
Locus_16309_Transcript_3/5_Confidence_0.500_Length_819	1	p4	(AGAA)5	20	53	72
Locus_16309_Transcript_3/5_Confidence_0.500_Length_819	2	p6	(CATGGG)3	18	776	793
Locus_16309_Transcript_4/5_Confidence_0.375_Length_754	1	p6	(CATGGG)3	18	711	728
Locus_16309_Transcript_5/5_Confidence_0.500_Length_837	1	p6	(CATGGG)3	18	794	811
Locus_1630_Transcript_1/4_Confidence_0.769_Length_1940	1	p4	(TTGC)3	12	1307	1318
Locus_1630_Transcript_1/4_Confidence_0.769_Length_1940	2	p6	(GGAGAA)4	24	1869	1892
Locus_1630_Transcript_2/4_Confidence_0.769_Length_1937	1	p6	(GGAGAA)4	24	1866	1889
Locus_1630_Transcript_3/4_Confidence_0.692_Length_1936	1	p4	(TTGC)3	12	1303	1314
Locus_1630_Transcript_3/4_Confidence_0.692_Length_1936	2	p6	(GGAGAA)4	24	1865	1888
Locus_1630_Transcript_4/4_Confidence_0.769_Length_1937	1	p4	(TTGC)3	12	1304	1315
Locus_1630_Transcript_4/4_Confidence_0.769_Length_1937	2	p6	(GGAGAA)4	24	1866	1889
Locus_16316_Transcript_1/1_Confidence_1.000_Length_507	1	p3	(TTC)4	12	299	310
Locus_16317_Transcript_1/2_Confidence_1.000_Length_398	1	p2	(CT)8	16	10	25
Locus_16317_Transcript_2/2_Confidence_1.000_Length_397	1	p2	(CT)8	16	10	25
Locus_16322_Transcript_1/2_Confidence_1.000_Length_890	1	p5	(CTTCG)3	15	1	15
Locus_16328_Transcript_1/3_Confidence_0.667_Length_5552	1	p3	(GAA)4	12	339	350
Locus_16328_Transcript_1/3_Confidence_0.667_Length_5552	2	p3	(GAA)5	15	637	651
Locus_16328_Transcript_1/3_Confidence_0.667_Length_5552	3	p3	(GTG)4	12	4859	4870
Locus_16328_Transcript_2/3_Confidence_0.500_Length_4956	1	p3	(GAA)4	12	342	353
Locus_16328_Transcript_2/3_Confidence_0.500_Length_4956	2	p3	(GAA)5	15	640	654
Locus_16328_Transcript_2/3_Confidence_0.500_Length_4956	3	p3	(GTG)4	12	4862	4873
Locus_16328_Transcript_3/3_Confidence_0.667_Length_5555	1	p3	(GAA)4	12	342	353
Locus_16328_Transcript_3/3_Confidence_0.667_Length_5555	2	p3	(GAA)5	15	640	654
Locus_16328_Transcript_3/3_Confidence_0.667_Length_5555	3	p3	(GTG)4	12	4862	4873
Locus_16335_Transcript_1/1_Confidence_1.000_Length_302	1	p3	(GAG)5	15	1	15
Locus_16340_Transcript_1/3_Confidence_0.625_Length_750	1	p6	(TCATCG)4	24	695	718
Locus_16340_Transcript_2/3_Confidence_0.750_Length_856	1	p6	(TCATCG)4	24	801	824
Locus_16340_Transcript_3/3_Confidence_0.750_Length_856	1	p6	(TCATCG)4	24	801	824
Locus_16348_Transcript_1/1_Confidence_1.000_Length_979	1	p4	(TTTC)3	12	171	182
Locus_1634_Transcript_1/3_Confidence_0.895_Length_4714	1	p3	(ACC)5	15	16	30
Locus_1634_Transcript_2/3_Confidence_0.895_Length_4713	1	p3	(ACC)5	15	16	30
Locus_1634_Transcript_3/3_Confidence_0.895_Length_4714	1	p3	(ACC)5	15	16	30
Locus_1635_Transcript_1/1_Confidence_1.000_Length_939	1	p3	(TCT)5	15	583	597
Locus_16362_Transcript_1/1_Confidence_1.000_Length_545	1	p6	(TTTTTG)3	18	373	390
Locus_1636_Transcript_9/10_Confidence_0.417_Length_2225	1	p4	(AGCA)3	12	1998	2009
Locus_16382_Transcript_1/1_Confidence_1.000_Length_1168	1	p5	(TTAGA)3	15	952	966
Locus_163_Transcript_1/3_Confidence_0.667_Length_1699	1	p6	(CTGCTT)3	18	1460	1477
Locus_163_Transcript_1/3_Confidence_0.667_Length_1699	2	p2	(AC)7	14	1656	1669
Locus_163_Transcript_2/3_Confidence_0.667_Length_1697	1	p2	(AC)9	18	1650	1667
Locus_163_Transcript_3/3_Confidence_0.667_Length_1703	1	p6	(CTGCTT)3	18	1460	1477
Locus_163_Transcript_3/3_Confidence_0.667_Length_1703	2	p2	(AC)9	18	1656	1673
Locus_16402_Transcript_1/1_Confidence_1.000_Length_412	1	p4	(ATCG)3	12	378	389
Locus_16408_Transcript_1/2_Confidence_1.000_Length_427	1	p4	(TGCA)3	12	36	47
Locus_16413_Transcript_3/3_Confidence_0.400_Length_580	1	p4	(CTTT)3	12	406	417
Locus_16418_Transcript_1/1_Confidence_1.000_Length_1490	1	p3	(GAA)4	12	538	549
Locus_16418_Transcript_1/1_Confidence_1.000_Length_1490	2	p4	(ATAA)3	12	1320	1331
Locus_16421_Transcript_1/1_Confidence_1.000_Length_228	1	p3	(TTA)8	24	115	138
Locus_16425_Transcript_1/3_Confidence_0.667_Length_1156	1	p3	(TTC)4	12	1026	1037
Locus_16425_Transcript_2/3_Confidence_0.667_Length_1143	1	p3	(TTC)4	12	1013	1024
Locus_16425_Transcript_3/3_Confidence_0.667_Length_1143	1	p3	(TTC)4	12	1013	1024
Locus_16430_Transcript_1/1_Confidence_1.000_Length_383	1	c	(CTC)5gttcttgtcg(TTC)5	40	340	379
Locus_16438_Transcript_1/1_Confidence_1.000_Length_280	1	p4	(ATTC)3	12	61	72
Locus_1643_Transcript_1/1_Confidence_1.000_Length_1557	1	p4	(ATCG)3	12	1480	1491
Locus_1644_Transcript_1/4_Confidence_0.600_Length_616	1	p3	(AAG)5	15	307	321
Locus_1644_Transcript_2/4_Confidence_0.700_Length_727	1	p3	(AAG)5	15	307	321
Locus_1644_Transcript_3/4_Confidence_0.700_Length_727	1	p3	(AAG)5	15	307	321
Locus_1644_Transcript_4/4_Confidence_0.700_Length_727	1	p3	(AAG)5	15	307	321
[truncated: 9,078 more rows]

## Sheet: Cultivar_B_SSR_statistics
Definement of microsatellites (unit size / minimum number of repeats):
(2/6) (3/4) (4/3) (5/3) (6/3)
Maximal number of bases interrupting 2 SSRs in a compound microsatellite: 100
RESULTS OF MICROSATELLITE SEARCH
#N/A
Total number of sequences examined: 65924
Total size of examined sequences (bp): 62377756
Total number of identified SSRs: 11957
Number of SSR containing sequences: 9851
Number of sequences containing more than 1 SSR: 1647
Number of SSRs present in compound formation: 880
Distribution to different repeat type classes
---------------------------------------------
Unit size	Number of SSRs
2	1364
3	6421
4	2707
5	683
6	782
Frequency of identified SSR motifs
----------------------------------
Repeats	3	4	5	6	7	8	9	10	11	12	13	14	15	16	17	18	19	20	21	22	total
AC	0	0	0	21	9	8	7	2	1		5		7							1	61
AG	0	0	0	69	67	20	18	7	5	6	3	2	1	2				1			201
AT	0	0	0	77	42	16	20	12	4	10	5	4	2								192
CA	0	0	0	18		2				3	1										24
CT	0	0	0	75	33	38	20	18	17	14	5	5	3	2		1		1	7	1	240
GA	0	0	0	54	35	30	32	15	2	2	3	5	2	1					4		185
GT	0	0	0	7	9	2	3	2	1												24
TA	0	0	0	67	27	12	21	10	3	1	4			1							146
TC	0	0	0	110	41	30	10	18	7	6	1	3	1	4	1			1	7		240
TG	0	0	0	30	1	10	7	1		1	1										51
AAC	0	42	9	9	4	2	8	4													78
AAG	0	119	43	32	13	7	8	3		1	9										235
AAT	0	37	13	10	10	1		2													73
ACA	0	28	10	7	5			4													54
ACC	0	28	6	1	2																37
ACG	0	16	5		4																25
ACT	0	25	1		1																27
AGA	0	137	27	14	19	3	2	2													204
AGC	0	73	34	11	4																122
AGG	0	73	30	7	7	1															118
AGT	0	15																			15
ATA	0	14			1	1															16
ATC	0	73	17	12	2	1	1														106
ATG	0	92	16	14	2	2			1												127
ATT	0	32	15	2	7			1	1												58
CAA	0	68	9	5	9	2		1													94
CAC	0	37	2	3	2																44
CAG	0	113	63	26	7	2	5														216
CAT	0	70	9	4	2																85
CCA	0	42	15	4		2															63
CCG	0	88	17	1	1																107
CCT	0	76	23	25	10		1														135
CGA	0	76	15	4	1																96
CGC	0	55	13	5																	73
CGG	0	59	11																		70
CGT	0	40	1	1																	42
CTA	0	12	3																		15
CTC	0	140	38	20	10	3	2	4	3												220
CTG	0	106	23	15	6	2	1														153
CTT	0	128	49	21	3	5	1	1													208
GAA	0	236	62	46	22	5	1	2	1	1	1										377
GAC	0	80	19	14		3															116
GAG	0	166	62	24	1	6	2		1												262
GAT	0	105	15	3	6	9			1												139
GCA	0	99	39	6	6	3															153
GCC	0	65	7		1																73
GCG	0	41	5	2																	48
GCT	0	90	26	16	2																134
GGA	0	100	26	20	9	5	1		3												164
GGC	0	66	16	1																	83
GGT	0	58	16	7		2															83
GTA	0	24	4		2		4														34
GTC	0	24	5	2		1															32
GTG	0	33	4	3																	40
GTT	0	23	6	10	2	2	3														46
TAA	0	6	2		2	1															11
TAC	0	7	5																		12
TAG	0	20	1	4																	25
TAT	0	19	5	9	1	6	1														41
TCA	0	111	23	17	5		5														161
TCC	0	118	63	15	8		1	1													206
TCG	0	49	22	4	2	1															78
TCT	0	137	58	32	17	2	3	2	2	2											255
TGA	0	149	30	2	2	5															188
TGC	0	101	31	4	9	3															148
TGG	0	63	18	3	1	2															87
TGT	0	22	4	4	3	2	1														36
TTA	0	19	10	13	3	1	5	2													53
TTC	0	181	68	27	19	7		1													303
TTG	0	87	22	6	2																117
AAAC	41	6																			47
AAAG	69	7																			76
AAAT	61	23	2																		86
AACA	29	1	1																		31
AACC		2																			2
AACG	1																				1
AAGA	25	1	2																		28
AAGC	17	1																			18
AAGG	11	1																			12
AATA	37	9																			46
AATC	13	1																			14
AATG	15																				15
AATT	14	2																			16
ACAA	24	1																			25
ACAG	4	4	2																		10
ACAT	10			1			1														12
ACCA	7																				7
ACCT	4																				4
ACGA		3																			3
ACGC	2																				2
ACGT	3																				3
ACTA	7																				7
ACTC	5	1																			6
ACTG	2																				2
AGAA	53		1	1																	55
AGAT	13	2																			15
AGCA	24																				24
AGCG	4																				4
AGCT	15	1	2																		18
AGGA	37	4		1																	42
AGGC		2																			2
AGGG	2																				2
AGTC	5																				5
AGTG	5																				5
ATAA	12																				12
ATAC	13	1	2																		16
ATAG	3	1																			4
ATCA	18	1																			19
ATCC	19																				19
ATCG	27	1																			28
ATCT	8	2																			10
ATGA	11	3																			14
ATGC	12	6																			18
ATGG	10	2																			12
ATGT	6	2	1																		9
ATTA	25																				25
ATTC	11	5																			16
ATTG	19																				19
ATTT	47	11																			58
CAAA	14	2	1																		17
CAAC	13																				13
CAAG	26	6																			32
CAAT	6																				6
CACT	5																				5
CAGA	4																				4
CAGG	4																				4
CAGT	2																				2
CATA	10																				10
CATC	14																				14
CATG	20		1																		21
CATT	8	1																			9
CCAA	5																				5
CCAC	3																				3
CCAT	11	5																			16
CCCG	9																				9
CCCT	13																				13
CCGT	10																				10
CCTC	26	3	2																		31
CCTT	19	1	1																		21
CGAG	9	4																			13
CGAT	20	10	4																		34
CGCC	10																				10
CGCT		1																			1
CGGA	5																				5
CGGC	2																				2
CGGT	1	2																			3
CGTA	1																				1
CTAA	1																				1
CTAC	2																				2
CTAG	23																				23
CTAT	4		2	2																	8
CTCA	3	1																			4
CTCC	23		2																		25
CTCG	5		1																		6
CTGC	2																				2
CTGT	4																				4
CTTA	1																				1
CTTC	37																				37
CTTG	10	1																			11
CTTT	33	7																			40
GAAA	38	20	1																		59
GAAC	5																				5
GAAG	13	1																			14
GAAT	5																				5
GACA	3																				3
GACC	1																				1
GAGC	10	1	3																		14
GAGG	9	1																			10
GAGT	2																				2
GATA	12	7																			19
GATC	21	4																			25
GATG	19																				19
GATT	14																				14
GCAA	15																				15
GCAC	4																				4
GCAG	7	3			1																11
GCAT	4	1	1																		6
GCCA	1																				1
GCCG	8	2																			10
GCCT	3																				3
GCGA	2	2			1																5
GCGG	3																				3
GCGT	3																				3
GCTA	8	1																			9
GCTC	8	1																			9
GCTG	3																				3
GCTT	9																				9
GGAA	32	7																			39
GGAC	2																				2
GGAG	15	2																			17
GGAT	8																				8
GGCA	5																				5
GGCC	7																				7
GGGA	9																				9
GGGC	1																				1
GGTC	1		7																		8
GGTG	3																				3
GGTT	3	2																			5
GTAG	3																				3
GTAT	1																				1
GTCA	3																				3
GTCC	1																				1
GTCG	2		1																		3
GTCT	7																				7
GTGA	3																				3
GTGG	2																				2
GTTA		1																			1
GTTC	2																				2
GTTG	9	1																			10
GTTT	34	5																			39
TAAA	21	5																			26
TAAC	4																				4
TAAG	4																				4
TAAT	16	1	2																		19
TACA	5																				5
TACC	1																				1
TACG	1	1																			2
TACT	2																				2
TAGA	12	4																			16
TAGC	4	2																			6
TAGT	5																				5
TATC	4	4	1		5																14
TATG	15																				15
TATT	57	2	1																		60
TCAA	12																				12
TCAC	4																				4
TCAG	2																				2
TCAT	15																				15
TCCA	12	1																			13
TCCC	4																				4
TCCG	4																				4
TCCT	15	1	3	1																	20
TCGA	21	16	2																		39
TCGC	5	5	1																		11
TCGG	3																				3
TCGT		3																			3
TCTA	1	1																			2
TCTG	3																				3
TCTT	32	2	1		1																36
TGAA	16																				16
TGAC	6																				6
TGAG	5																				5
TGAT	13			6																	19
TGCA	8																				8
TGCC	2	8			1																11
TGCT	8																				8
TGGA	6	2																			8
TGGC	4																				4
TGGT	12																				12
TGTA	6		1																		7
TGTC	1																				1
TGTT	18	1	2																		21
TTAA	20																				20
TTAG	6	4																			10
TTAT	30	3																			33
TTCA	4																				4
TTCC	17																				17
TTCT	37	6	2																		45
TTGA	3																				3
TTGC	23																				23
TTGG	15																				15
TTGT	19	2																			21
TTTA	32	9	9																		50
TTTC	63	16		1																	80
TTTG	38	8	2																		48
AAAAC	13																				13
AAAAG	7	4	4																		15
AAAAT	17	2																			19
AAACA	1																				1
AAAGA	2																				2
AAATA	5																				5
AAATG	3																				3
AACAA	3																				3
AAGAA	3																				3
AAGAG	1	2																			3
AAGCT	2																				2
AAGGG	2																				2
AAGTG	3																				3
AATAA	4																				4
AATCA	2																				2
AATCC		1																			1
AATGC	3																				3
AATGT	8																				8
AATTA	1	1																			2
AATTC	1																				1
ACAAA	1																				1
ACCAA	1																				1
ACCCA	1																				1
ACCGG	3																				3
ACTAA	3																				3
ACTCA					2																2
AGAAA	6																				6
AGAAC	2																				2
AGAAG				1																	1
AGAGA	2																				2
AGAGC	2																				2
AGAGG	3																				3
AGATC	2																				2
AGCAA	2	1																			3
AGCGG	2																				2
AGCTA	1																				1
AGGAA	4																				4
AGGAG		5																			5
AGGCT	3																				3
AGGGA		1																			1
AGGTC	5																				5
AGGTG	2																				2
AGGTT	5	1																			6
AGTCC		6																			6
AGTTC	2																				2
AGTTT	1																				1
ATAAA	1																				1
ATAAT	1																				1
ATACA	1	1																			2
ATAGA	2																				2
ATAGC	1																				1
ATAGG	2																				2
ATATA	3																				3
ATCAA	1																				1
ATGTG		3																			3
ATTCA	1		1																		2
ATTGG		1																			1
ATTTC	1																				1
ATTTG	1																				1
ATTTT	17	4	1																		22
CAAAA	4																				4
CAAAC	1																				1
CAAAG	6																				6
CAAAT	2																				2
CAACT	3																				3
CAAGC		1																			1
CAAGG	2																				2
CAATC	1																				1
CAATT	6																				6
CAGCA	1																				1
CAGCT	5																				5
CAGGG	1																				1
CATCC	1																				1
CATCT	1																				1
CATTA		1																			1
CATTC	1	1																			2
CATTG	1																				1
CATTT	2																				2
CCAAG	3																				3
CCCCG	3																				3
CCGAT	1																				1
CCTAA	1																				1
CCTCT	6	2		2																	10
CCTGT		1																			1
CCTTC	2																				2
CGAGC		1																			1
CGATA	3																				3
CGATC	5																				5
CGATG		1																			1
CGCAG	2																				2
CGCTC	1																				1
CGTTT	5																				5
CTAAG	1																				1
CTACT	2			1																	3
CTCAC		1																			1
CTCCT	3																				3
CTCGC	1																				1
CTCTC	2	1																			3
CTCTG	3																				3
CTCTT	4																				4
CTGAT	4																				4
CTGCT	2																				2
CTGTA	1																				1
CTGTT	1																				1
CTTCC	2																				2
CTTCG	1		1																		2
CTTCT	2																				2
CTTTC		1																			1
CTTTG	2																				2
CTTTT	9	2		1																	12
GAAAA	2																				2
GAAAC	3																				3
GAAAG	2																				2
GAACA	1																				1
GAAGA	1	2	1																		4
GAAGG	2		1																		3
GAATC		4																			4
GAATG		1																			1
GAATT	1																				1
GACAT	4																				4
GAGAA	1	2																			3
GAGAG	1	2																			3
GAGCT	2	7																			9
GAGGA	11		1																		12
GAGGG	1																				1
GAGTT	2																				2
GATGC	3																				3
GATTG	2																				2
GATTT	1																				1
GCAGA	1																				1
GCATT	1																				1
GCCTC	2																				2
GCGTT		1																			1
GCTCC	1																				1
GCTGA		7																			7
GGACT	3																				3
GGAGA	8		2																		10
GGAGC	1																				1
GGAGG	2																				2
GGCAA	3																				3
GGCGA				3																	3
GGGAA		1																			1
GGGAT	1																				1
GGGGA	2																				2
GGTTT	5																				5
GTAGA	2																				2
GTATT	2																				2
GTGCT	1																				1
GTTCA	5																				5
GTTTA		1																			1
GTTTG		2																			2
GTTTT	11																				11
TAAAA	1																				1
TAAGC	1																				1
TACAA		1																			1
TACAT	4																				4
TAGAA	3																				3
TATCT	1																				1
TATTA	1																				1
TATTT	3																				3
TCAAA	3																				3
TCACT		4																			4
TCATC	5																				5
TCATT	1																				1
TCCAA	4	2																			6
TCCGG	1																				1
TCCTC	4																				4
TCCTG	1																				1
TCCTT	3																				3
TCGCC		1																			1
TCGGT	2																				2
TCGTC	2																				2
TCGTT	3																				3
TCTAT	2																				2
TCTCC	7																				7
TCTCT	3																				3
TCTGC	1	1																			2
TCTTC	4																				4
TCTTG	2																				2
TCTTT	2																				2
TGAAC	1																				1
TGAAG	1																				1
TGCAA	1																				1
TGCAC			5																		5
TGCAG	1																				1
TGCCG	6																				6
TGCTT	1																				1
TGGAA	1	2																			3
TGGAG	1																				1
TGGCC	1																				1
TGTAT		2																			2
TGTCT	4																				4
TGTTC	6																				6
TGTTT	2	1																			3
TTAAA	4																				4
TTAGA	1																				1
TTATT	2																				2
TTCAA	4																				4
TTCAC	1																				1
TTCAG	1																				1
TTCCT	3																				3
TTCGC	5																				5
TTCGT	1																				1
TTCTC	4																				4
TTCTT	7																				7
TTGAG	1																				1
TTGAT	2																				2
TTGCA	1																				1
TTGCC	1																				1
TTGGA	1																				1
TTGTC	1																				1
TTGTT	5																				5
TTTAA	2																				2
TTTAT	3	2																			5
TTTCA				1																	1
TTTCC	1																				1
TTTCT	7	1																			8
TTTGT	2	1																			3
TTTTA	5	4																			9
TTTTC	23	5																			28
TTTTG	6		1																		7
AAAAAC	1	3																			4
AAAAAG	4		1																		5
AAAAAT	3																				3
AAAATA	1																				1
AAAATT		1																			1
AAACAA	1	1																			2
AAAGAA	4																				4
AAAGAG	1																				1
AAAGGA	2	1																			3
AAAGGG		1																			1
AAATAA	3																				3
AACAGA	2	1																			3
AACCCT	2																				2
AAGAAA	2																				2
AAGAGA	1																				1
AAGAGG	3																				3
AAGCCA	3																				3
AAGGAA	1	2																			3
AAGGAC	2																				2
AAGGCG	1																				1
AAGTTC	1																				1
AATAGG	1																				1
AATCAA	1																				1
AATGGC	2		6																		8
ACAAAT	1																				1
ACAACC	5		2																		7
ACAACG	1																				1
ACAGAG	1																				1
ACATGA	1																				1
ACCAGC	1	1																			2
ACCCTC	2		1																		3
ACCGGC		4																			4
ACGCCA			1																		1
ACGGCG	3																				3
ACTGTA	1																				1
AGAAAA	1																				1
AGAAGC		2																			2
AGAGAA	7																				7
AGAGCG	5																				5
AGAGGA	1																				1
AGAGGC				2																	2
AGCGGA	3																				3
AGCTCA	1	1																			2
AGGAAA	1																				1
AGGAAG			3																		3
AGGAGA		1																			1
AGGATC	2																				2
AGGATG	1																				1
AGGGAA	1																				1
AGGTGG	5																				5
ATCAAA	1																				1
ATCTCC	5																				5
ATCTCG		6																			6
ATCTGT	3																				3
ATGATT	1																				1
ATGGAT	4																				4
ATGGTC	1																				1
ATTATG	7																				7
ATTGTT	2																				2
ATTTGG	2																				2
CAAAAA	1																				1
CAACAC	1																				1
CAAGCA	1																				1
CAAGGG				1																	1
CAAGTT	1																				1
CACCAT	1	1																			2
CACCTC	1																				1
CACTGC	1																				1
CAGAAC		1																			1
CAGAAG	3	1																			4
CAGAAT	1																				1
CAGACA	2																				2
CAGCAA	4	1																			5
CAGCAC		1																			1
CAGCCA		3																			3
CAGCCG	2																				2
CATAAT	5																				5
CATCAG	2																				2
CATGGG	6	2																			8
CATTCC	1																				1
CATTGT	1																				1
CCAAAA	1																				1
CCAAGG		2																			2
CCAATC	2																				2
CCATCA	1																				1
CCATTA	1																				1
CCATTT	2																				2
CCCATC	1																				1
CCCCTT	2		1																		3
CCCTCC	2																				2
CCCTTC	2																				2
CCTCCA	1		3																		4
CCTCCG		1																			1
CCTCGA		1																			1
CCTCGG		1																			1
CCTCTC	2																				2
CCTCTT	7																				7
CCTGGG	1	1																			2
CCTTCC	5																				5
CCTTCT	1																				1
CCTTTC		3																			3
CCTTTT	1																				1
CGAAGA	2																				2
CGAAGC	1																				1
CGAAGG		1		1																	2
CGAAGT	5																				5
CGACAA	2																				2
CGACGC	1																				1
CGAGGA	1	2																			3
CGAGGG	1			1																	2
CGATCT	1																				1
CGCCAC	1																				1
CGCCAT	1																				1
CGCCGG	4																				4
CGCCGT	4	1																			5
CGCCTC	4																				4
CGCCTT	2																				2
CGCTTG	1																				1
CGGAAC	2																				2
CGGAGG	1																				1
CGGCAT	1																				1
CGGCGA	2	1																			3
CGGCGT	1																				1
CGGTGC		5																			5
CGTAGC	2																				2
CGTCAA	3																				3
CGTGGA	1																				1
CGTGGC	1																				1
CGTGGT	1																				1
CTCATC	2		1																		3
CTCCAC			1																		1
CTCCGC	2	2																			4
CTCCGG	3																				3
CTCCTG		4																			4
CTCCTT	1	3																			4
CTCGAA	1																				1
CTCGCT		1																			1
CTCTCC	5																				5
CTCTTC	2																				2
CTGAAG	3																				3
CTGATC	1																				1
CTGCCT	4																				4
CTGCTT	3																				3
CTGGAG	3																				3
CTGTCA	3																				3
CTTCAG	1																				1
CTTCCT	3																				3
CTTCGA	1																				1
CTTCGT	3																				3
CTTCTG	1																				1
CTTGCC	1																				1
CTTGTC	1																				1
CTTGTT	1																				1
CTTTCC	3																				3
GAAAAA	1																				1
GAAAGA	1																				1
GAAAGG		3																			3
GAACAT	2																				2
GAACCA			1																		1
GAAGAC	4																				4
GAAGAG	3			3																	6
GAAGGA	1																				1
GAAGGT	1																				1
GAAGTG	1																				1
GAATCA		1		1																	2
GAATTG	4																				4
GACGAG	1																				1
GACGAT	1																				1
GACGCC	1																				1
GAGAAG	1																				1
GAGATC		3																			3
GAGATG	2																				2
GAGCAG		6																			6
GAGCCG	1																				1
GAGCGG	1																				1
GAGCTT	2																				2
GAGGAA	8																				8
GAGGAC	1	1																			2
GAGGCG		4																			4
GAGGGA	2																				2
GAGGGC	1																				1
GAGGTG	3																				3
GATAGA	2	1																			3
GATCAT	2																				2
GATGAA	4	6																			10
GATGAC		1																			1
GATGCA	3	1																			4
GATGGA		3	4																		7
GATTCC	1																				1
GATTTC		4																			4
GCAAAG	3																				3
GCACCA	3																				3
GCACCG		1																			1
GCAGAG	1																				1
GCCAAG	1																				1
GCCACA	4																				4
GCCATT	3		1																		4
GCCCTC	1																				1
GCCGAA		2																			2
GCCGAC	2																				2
GCCGCT	3																				3
GCCGGA	1																				1
GCCGGC	2																				2
GCCTCC	4	3	1																		8
GCCTTC	7																				7
GCGACG	2																				2
GCGCCG	1																				1
GCGGAG	1																				1
GCGGTG	1	1																			2
GCTAAA	1																				1
GCTCCT	4																				4
GCTCTG	2																				2
GCTGCA	4																				4
GCTGGA	2																				2
GCTGTT	2																				2
GCTTCA	1																				1
GGAAAA	1																				1
GGAACA	1																				1
GGAAGA	5	3																			8
GGAAGC	1																				1
GGAATG	4																				4
GGACGA	1																				1
GGAGAA	3	4																			7
GGAGAG		1																			1
GGAGAT	1																				1
GGAGCA	1																				1
GGAGGT	2	1																			3
GGATCC	1																				1
GGCAAT	1																				1
GGCAGA	1																				1
GGCAGG	2																				2
GGCAGT	2																				2
GGCCAT	1																				1
GGCCGA		2																			2
GGCGAC	4																				4
GGCGAT	1																				1
GGCGGA	7																				7
GGCGTC	1																				1
GGCTCA		3																			3
GGCTTT	1	2																			3
GGGACC	1																				1
GGGAGC	3																				3
GGGGTG	2																				2
GGGTCC	2																				2
GGGTTA	1	1																			2
GGTAGA	2																				2
GGTCCG	2																				2
GGTCGA	2																				2
GGTGGA			1																		1
GGTGGC	1																				1
GTCATC	4				1																5
GTCGCC		3																			3
GTCGGA	1	1																			2
GTCTCG	4																				4
GTGGAG	1																				1
GTTCCA	4																				4
GTTGCT	1																				1
GTTTCA	1																				1
TAAAAA	1																				1
TACCCC	1																				1
TAGGGT	2																				2
TATTTT	2	1																			3
TCAAAA	1																				1
TCAGCA		3	1																		4
TCAGCT	1																				1
TCATAA	1																				1
TCATCC	2																				2
TCATCG	2	3																			5
TCATCT	1																				1
TCCCTT		1																			1
TCCGAC		1																			1
TCCTCA	3																				3
TCCTCG	1																				1
TCCTTC		2																			2
TCGACA			1																		1
TCGCAG	2																				2
TCGCAT	1																				1
TCGCCG	1																				1
TCGCCT	1																				1
TCGGAG	1																				1
TCGGTA	1																				1
TCGTGG	1																				1
TCGTTC		4																			4
TCTCCA	1																				1
TCTCGA	1																				1
TCTCGC		1																			1
TCTGCT	2																				2
TCTTCA	1	2																			3
TCTTCC	8			1																	9
TCTTTT	2	1																			3
TGAAAC	1																				1
TGAACA		1		3																	4
TGAAGA	5																				5
TGACGA	2																				2
TGAGCT	1	1																			2
TGAGGA	4																				4
TGAGGT		1			2																3
TGATCT	3																				3
TGCATC	1																				1
TGCCAC	1																				1
TGCCTG		1																			1
TGCTGG	1																				1
TGCTGT	4																				4
TGCTTC	4																				4
TGGCAA	1																				1
TGGCAG	1																				1
TGGCCC		1																			1
TGGCGG	1																				1
TGGTTT	2																				2
TGTCCA		1	1																		2
TGTGCT	2																				2
TGTTCT	2																				2
TGTTGC		1																			1
TGTTTC	3																				3
TTAATT	1																				1
TTAGGA	2																				2
TTATTT	2																				2
TTCCCC	1																				1
TTCCTC	3																				3
TTCGTC	1																				1
TTCTCT	1																				1
TTGCTT	2																				2
TTGTCA	2																				2
TTGTCG	3																				3
TTGTTC	2																				2
TTTCGG		2																			2
TTTCTT	1																				1
TTTGCT	1																				1
TTTTAT	1																				1
TTTTCC	1																				1
TTTTCT		1																			1
TTTTTA	6	3	1																		10
TTTTTG	7	2																			9
Frequency of classified repeat types (considering sequence complementary)
-------------------------------------------------------------------------
Repeats	3	4	5	6	7	8	9	10	11	12	13	14	15	16	17	18	19	20	21	22	total
AC/GT	0	0	0	76	19	22	17	5	2	4	7		7							1	160
AG/CT	0	0	0	308	176	118	80	58	31	28	12	15	7	9	1	1		3	18	1	866
AT/AT	0	0	0	144	69	28	41	22	7	11	9	4	2	1							338
AAC/GTT	0	270	60	41	25	8	12	9													425
AAG/CTT	0	938	307	172	93	29	15	11	3	4	10										1582
AAT/ATT	0	127	45	34	24	10	6	5	1												252
ACC/GGT	0	261	61	21	5	6															354
ACG/CGT	0	285	67	25	7	5															389
ACT/AGT	0	103	14	4	3		4														128
AGC/CTG	0	582	216	78	34	10	6														926
AGG/CCT	0	673	242	111	45	15	7	5	7												1105
ATC/ATG	0	600	110	52	19	17	6		2												806
CCG/CGG	0	374	69	9	2																454
AAAC/GTTT	217	26	6																		249
AAAG/CTTT	350	59	7	2	1																419
AAAT/ATTT	297	62	12																		371
AACC/GGTT	64	5																			69
AACG/CGTT	8	6																			14
AACT/AGTT	23	5																			28
AAGC/CTTG	132	8																			140
AAGG/CCTT	181	15	4	2																	202
AAGT/ACTT	7																				7
AATC/ATTG	98	2		6																	106
AATG/ATTC	85	9																			94
AATT/AATT	75	3	2																		80
ACAG/CTGT	26	4	2																		32
ACAT/ATGT	66	3	4	1			1														75
ACCC/GGGT	8																				8
ACCG/CGGT	8	2	8																		18
ACCT/AGGT	10																				10
ACGC/CGTG	9																				9
ACGG/CCGT	22																				22
ACGT/ACGT	5	1																			6
ACTC/AGTG	32	2																			34
ACTG/AGTC	20																				20
AGAT/ATCT	57	21	3	2	5																88
AGCC/CTGG	8																				8
AGCG/CGCT	43	14	5		1																63
AGCT/AGCT	50	4	2																		56
AGGC/CCTG	23	13			2																38
AGGG/CCCT	101	6	4																		111
ATCC/ATGG	99	10																			109
ATCG/ATCG	89	31	6																		126
ATGC/ATGC	44	7	2																		53
CCCG/CGGG	23																				23
CCGG/CCGG	17	2																			19
AAAAC/GTTTT	48	2	1																		51
AAAAG/CTTTT	68	12	4	1																	85
AAAAT/ATTTT	58	12	1																		71
AAACC/GGTTT	7	2																			9
AAACG/CGTTT	12																				12
AAACT/AGTTT	4	1																			5
AAAGC/CTTTG	11	1																			12
AAAGG/CCTTT	13	1																			14
AAATC/ATTTG	12																				12
AAATG/ATTTC	7			1																	8
AAATT/AATTT	7	1																			8
AACAG/CTGTT	10																				10
AACCC/GGGTT	1																				1
AACCG/CGGTT	2																				2
AACCT/AGGTT	6	1																			7
AACGC/CGTTG		1																			1
AACTC/AGTTG	6				2																8
AACTG/AGTTC	9																				9
AAGAC/CTTGT	7																				7
AAGAG/CTCTT	22	6	1	1																	30
AAGAT/ATCTT	1																				1
AAGCC/CTTGG	3	1																			4
AAGCG/CGCTT	6		1																		7
AAGCT/AGCTT	5																				5
AAGGC/CCTTG	6																				6
AAGGG/CCCTT	8	2	1																		11
AAGTG/ACTTC	5	4																			9
AATAC/ATTGT	3	4																			7
AATAG/ATTCT	7																				7
AATAT/ATATT	5																				5
AATCC/ATTGG	8	4																			12
AATCG/ATTCG		4																			4
AATCT/AGATT	1																				1
AATGC/ATTGC	7																				7
AATGG/ATTCC	2	4																			6
AATGT/ACATT	12	1																			13
AATTC/AATTG	13		1																		14
ACAGC/CTGTG	2																				2
ACAGG/CCTGT	1	1																			2
ACAGT/ACTGT	1																				1
ACATC/ATGTG		3																			3
ACATG/ATGTC	4																				4
ACCGG/CCGGT	4																				4
ACCTC/AGGTG	2	1																			3
ACCTG/AGGTC	5																				5
ACGAG/CGTCT	2																				2
ACGAT/ATCGT	3																				3
ACGGC/CCGTG	6																				6
ACTCC/AGTGG	1																				1
ACTCT/AGAGT	4			1																	5
ACTGC/AGTGC	1		5																		6
ACTGG/AGTCC	3	6																			9
AGAGC/CTCTG	9	1																			10
AGAGG/CCTCT	45	10	3	2																	60
AGATC/ATCTG	6																				6
AGATG/ATCTC	6																				6
AGCAT/ATGCT	1																				1
AGCCG/CGGCT		1																			1
AGCCT/AGGCT	3																				3
AGCGC/CGCTG	2																				2
AGCGG/CCGCT	5																				5
AGCTC/AGCTG	7	14																			21
AGGAT/ATCCT	2																				2
AGGCC/CCTGG	1																				1
AGGCG/CCTCG	3	1		3																	7
AGGGC/CCCTG	1																				1
AGGGG/CCCCT	5																				5
ATCCC/ATGGG	2																				2
ATCCG/ATCGG	6																				6
ATCGC/ATGCG	3	1																			4
CCCCG/CGGGG	3																				3
AAAAAC/GTTTTT	10	6																			16
AAAAAG/CTTTTT	15	2	1																		18
AAAAAT/ATTTTT	19	4	1																		24
AAAACC/GGTTTT	3																				3
AAAAGC/CTTTTG	3																				3
AAAAGG/CCTTTT	7	3																			10
AAAATC/ATTTTG	3																				3
AAAATT/AATTTT	1	1																			2
AAACAG/CTGTTT	5	1																			6
AAACCG/CGGTTT		2																			2
AAACTG/AGTTTC	2																				2
AAAGAG/CTCTTT	11																				11
AAAGCC/CTTTGG	4	2																			6
AAAGCT/AGCTTT	1																				1
AAAGGC/CCTTTG	3																				3
AAAGGG/CCCTTT	4	8																			12
AAATAC/ATTTGT	1																				1
AAATCC/ATTTGG	2																				2
AAATCG/ATTTCG		4																			4
AAATGG/ATTTCC	2																				2
AACAAG/CTTGTT	5																				5
AACAAT/ATTGTT	2																				2
AACACC/GGTGTT	1																				1
AACAGC/CTGTTG	11	2																			13
AACAGG/CCTGTT	1																				1
AACATG/ATGTTC	3	1		3																	7
AACCAC/GGTTGT	5		2																		7
AACCAG/CTGGTT		1	1																		2
AACCCT/AGGGTT	5	1																			6
AACCGG/CCGGTT	2																				2
AACCTC/AGGTTG		1			2																3
AACGAC/CGTTGT	6																				6
AACGAG/CGTTCT		4																			4
AACGCC/CGTTGG			1																		1
AACGTC/ACGTTG	3																				3
AACTCG/AGTTCG	1																				1
AACTGG/AGTTCC	4																				4
AACTGT/ACAGTT	1																				1
AACTTG/AAGTTC	2																				2
AAGACG/CGTCTT	10																				10
AAGAGG/CCTCTT	43	3	3	4																	53
AAGATC/ATCTTG	3																				3
AAGATG/ATCTTC	11	8																			19
AAGCAC/CTTGTG	3																				3
AAGCAG/CTGCTT	13	3																			16
AAGCCG/CGGCTT	1	2																			3
AAGCGC/CGCTTG	1																				1
AAGCGG/CCGCTT	4																				4
AAGCTC/AGCTTG	4	2																			6
AAGCTG/AGCTTC	6																				6
AAGGAC/CCTTGT	3																				3
AAGGAG/CCTTCT	7	10																			17
AAGGCC/CCTTGG	1	2																			3
AAGGCG/CCTTCG	11	1		1																	13
AAGGGC/CCCTTG	1			1																	2
AAGGGG/CCCCTT	10		1																		11
AAGGTG/ACCTTC	1																				1
AAGTCG/ACTTCG	6																				6
AAGTGG/ACTTCC	1																				1
AATAGG/ATTCCT	1																				1
AATCAG/ATTCTG	1	1		1																	3
AATCAT/ATGATT	14																				14
AATCCC/ATTGGG	2																				2
AATCCT/AGGATT	2																				2
AATCGG/ATTCCG	1																				1
AATGAC/ATTGTC	3																				3
AATGCG/ATTCGC	1																				1
AATGGC/ATTGCC	7		7																		14
AATGGG/ATTCCC	5																				5
AATGGT/ACCATT	1																				1
AATTCC/AATTGG	4																				4
ACACAG/CTGTGT	2																				2
ACAGAG/CTCTGT	1																				1
ACAGAT/ATCTGT	3																				3
ACAGCC/CTGTGG	4	3																			7
ACAGGC/CCTGTG		1																			1
ACAGTG/ACTGTC	3																				3
ACATCG/ATGTCG			1																		1
ACATGG/ATGTCC		1	1																		2
ACCACG/CGTGGT	2																				2
ACCAGC/CTGGTG	5	2																			7
ACCATC/ATGGTG	2	1																			3
ACCATG/ATGGTC	1																				1
ACCCCC/GGGGGT	2																				2
ACCCCT/AGGGGT	1																				1
ACCCGG/CCGGGT	4																				4
ACCCTC/AGGGTG	2		1																		3
ACCGAG/CGGTCT	4																				4
ACCGAT/ATCGGT	1																				1
ACCGCC/CGGTGG	4	1																			5
ACCGGC/CCGGTG		10																			10
ACCGGG/CCCGGT	1																				1
ACCTCC/AGGTGG	13	1	5																		19
ACCTCG/AGGTCG	2	1																			3
ACCTCT/AGAGGT	2																				2
ACGAGG/CCTCGT	5	3																			8
ACGATG/ATCGTC	9	4			1																14
ACGCCG/CGGCGT	6																				6
ACGGCC/CCGTGG	1																				1
ACGGCG/CCGTCG	16	5																			21
ACGGCT/AGCCGT	2																				2
ACGTCC/ACGTGG	1																				1
ACTCCG/AGTCGG	2	2																			4
ACTGCC/AGTGGC	5																				5
ACTGCG/AGTCGC	2																				2
AGAGAT/ATCTCT	2	1																			3
AGAGCC/CTCTGG	2																				2
AGAGCG/CGCTCT	5	2																			7
AGAGGC/CCTCTG	6			2																	8
AGAGGG/CCCTCT	9	1																			10
AGATCG/ATCTCG	2	9																			11
AGATGC/ATCTGC	4	1																			5
AGATGG/ATCTCC	9	3	4																		16
AGCAGG/CCTGCT	5	10																			15
AGCATC/ATGCTG	2	3	1																		6
AGCCGC/CGGCTG	2																				2
AGCCGG/CCGGCT	5																				5
AGCCTG/AGGCTC		3																			3
AGCGGC/CCGCTG	3																				3
AGCGGG/CCCGCT	4																				4
AGCTCC/AGCTGG	5																				5
AGCTGC/AGCTGC	4																				4
AGGATC/ATCCTG	3																				3
AGGATG/ATCCTC	12		1																		13
AGGCCC/CCTGGG	1	1																			2
AGGCCG/CCTCGG		3																			3
AGGCGG/CCGCCT	19	10	1																		30
AGGGCC/CCCTGG		1																			1
AGGGCG/CCCTCG	3			1																	4
AGGGGC/CCCCTG	2																				2
AGGGGG/CCCCCT	2																				2
ATATCC/ATATGG	4																				4
ATCATG/ATCATG	2																				2
ATCCCC/ATGGGG	1																				1
ATCCGG/ATCCGG	1																				1
ATCGCC/ATGGCG	2																				2
ATCGGC/ATGCCG	1																				1
ATGCCC/ATGGGC	6	2																			8
ATGGCC/ATGGCC	1																				1
CCGGCG/CCGGCG	7																				7
