# Supplementary material for: De Novo Transcriptome Assembly (NGS) of Curcuma longa L. Rhizome Reveals Novel Transcripts Related to Anticancer and Antimalarial Terpenoids
Source: PLoS One. 2013 Feb 28;8(2):e56217. doi: 10.1371/journal.pone.0056217 (PMC3585318; doi:10.1371/journal.pone.0056217)
Supplement: File S10 — SSR information Cultivar C. This file provides SSR information for sample C (XLS) [file pone.0056217.s010.xls]

## Sheet: Cultivar_C_SSRs
ID	SSR nr.	SSR type	SSR	size	start	end
Locus_10002_Transcript_1/1_Confidence_1.000_Length_1670	1	p5	(AACAA)3	15	914	928
Locus_10010_Transcript_1/7_Confidence_0.579_Length_3459	1	p4	(CTCC)3	12	587	598
Locus_10010_Transcript_1/7_Confidence_0.579_Length_3459	2	p5	(ATTTT)3	15	1553	1567
Locus_10010_Transcript_1/7_Confidence_0.579_Length_3459	3	p5	(GAATT)3	15	2364	2378
Locus_10010_Transcript_3/7_Confidence_0.579_Length_3455	1	p4	(CTCC)3	12	587	598
Locus_10010_Transcript_3/7_Confidence_0.579_Length_3455	2	p5	(ATTTT)3	15	1538	1552
Locus_10010_Transcript_3/7_Confidence_0.579_Length_3455	3	p5	(GAATT)3	15	2360	2374
Locus_10010_Transcript_4/7_Confidence_0.579_Length_3444	1	p4	(CTCC)3	12	587	598
Locus_10010_Transcript_4/7_Confidence_0.579_Length_3444	2	p5	(ATTTT)3	15	1538	1552
Locus_10010_Transcript_4/7_Confidence_0.579_Length_3444	3	p5	(GAATT)3	15	2349	2363
Locus_10010_Transcript_6/7_Confidence_0.579_Length_3444	1	p4	(CTCC)3	12	587	598
Locus_10010_Transcript_6/7_Confidence_0.579_Length_3444	2	p5	(ATTTT)3	15	1538	1552
Locus_10010_Transcript_6/7_Confidence_0.579_Length_3444	3	p5	(GAATT)3	15	2349	2363
Locus_10017_Transcript_1/1_Confidence_1.000_Length_425	1	p2	(CT)14	28	83	110
Locus_10019_Transcript_1/9_Confidence_0.565_Length_2793	1	p3	(CCT)5	15	25	39
Locus_10019_Transcript_1/9_Confidence_0.565_Length_2793	2	p3	(TGA)4	12	1181	1192
Locus_10019_Transcript_2/9_Confidence_0.565_Length_2716	1	p3	(CCT)5	15	25	39
Locus_10019_Transcript_2/9_Confidence_0.565_Length_2716	2	p3	(TGA)4	12	1181	1192
Locus_10019_Transcript_3/9_Confidence_0.609_Length_2716	1	p3	(CCT)5	15	25	39
Locus_10019_Transcript_3/9_Confidence_0.609_Length_2716	2	p3	(TGA)4	12	1181	1192
Locus_10019_Transcript_4/9_Confidence_0.609_Length_2710	1	p3	(CCT)5	15	25	39
Locus_10019_Transcript_4/9_Confidence_0.609_Length_2710	2	p3	(TGA)4	12	1175	1186
Locus_10019_Transcript_5/9_Confidence_0.565_Length_2716	1	p3	(CCT)5	15	25	39
Locus_10019_Transcript_5/9_Confidence_0.565_Length_2716	2	p3	(TGA)4	12	1181	1192
Locus_10019_Transcript_6/9_Confidence_0.609_Length_2740	1	p3	(CCT)5	15	25	39
Locus_10019_Transcript_6/9_Confidence_0.609_Length_2740	2	p3	(TGA)4	12	1181	1192
Locus_10019_Transcript_7/9_Confidence_0.565_Length_2716	1	p3	(CCT)5	15	25	39
Locus_10019_Transcript_7/9_Confidence_0.565_Length_2716	2	p3	(TGA)4	12	1181	1192
Locus_10019_Transcript_8/9_Confidence_0.565_Length_2722	1	p3	(CCT)5	15	25	39
Locus_10019_Transcript_8/9_Confidence_0.565_Length_2722	2	p3	(TGA)4	12	1187	1198
Locus_10019_Transcript_9/9_Confidence_0.565_Length_2716	1	p3	(CCT)5	15	25	39
Locus_10019_Transcript_9/9_Confidence_0.565_Length_2716	2	p3	(TGA)4	12	1181	1192
Locus_10022_Transcript_1/1_Confidence_1.000_Length_721	1	p3	(AAG)4	12	190	201
Locus_10025_Transcript_1/4_Confidence_0.571_Length_841	1	p4	(TTTG)3	12	318	329
Locus_10025_Transcript_1/4_Confidence_0.571_Length_841	2	p3	(TTC)5	15	820	834
Locus_10025_Transcript_2/4_Confidence_0.286_Length_561	1	p3	(TTC)5	15	540	554
Locus_10025_Transcript_3/4_Confidence_0.429_Length_876	1	p4	(TTTG)3	12	319	330
Locus_10025_Transcript_4/4_Confidence_0.571_Length_842	1	p4	(TTTG)3	12	319	330
Locus_10025_Transcript_4/4_Confidence_0.571_Length_842	2	p3	(TTC)5	15	821	835
Locus_10030_Transcript_1/1_Confidence_1.000_Length_2609	1	p3	(TAT)4	12	1174	1185
Locus_10031_Transcript_1/4_Confidence_0.667_Length_4801	1	p3	(GAT)4	12	148	159
Locus_10031_Transcript_1/4_Confidence_0.667_Length_4801	2	p4	(ATCC)3	12	465	476
Locus_10031_Transcript_2/4_Confidence_0.667_Length_4747	1	p3	(GAT)4	12	154	165
Locus_10031_Transcript_2/4_Confidence_0.667_Length_4747	2	p4	(ATCC)3	12	471	482
Locus_10031_Transcript_3/4_Confidence_0.667_Length_4654	1	p3	(GAT)4	12	154	165
Locus_10031_Transcript_3/4_Confidence_0.667_Length_4654	2	p4	(ATCC)3	12	471	482
Locus_10031_Transcript_4/4_Confidence_0.667_Length_4807	1	p3	(GAT)4	12	154	165
Locus_10031_Transcript_4/4_Confidence_0.667_Length_4807	2	p4	(ATCC)3	12	471	482
Locus_10033_Transcript_1/1_Confidence_1.000_Length_400	1	p2	(AT)7	14	319	332
Locus_10048_Transcript_5/6_Confidence_0.571_Length_2233	1	p3	(AAC)4	12	2131	2142
Locus_1004_Transcript_2/5_Confidence_0.737_Length_2567	1	c	(CTCG)5(TTCG)4	36	29	64
Locus_1004_Transcript_3/5_Confidence_0.789_Length_2434	1	c	(CTCG)5(TTCG)4	36	29	64
Locus_1004_Transcript_4/5_Confidence_0.789_Length_2735	1	c	(CTCG)5(TTCG)4	36	29	64
Locus_1004_Transcript_5/5_Confidence_0.789_Length_2596	1	c	(CTCG)5(TTCG)4	36	29	64
Locus_10051_Transcript_1/1_Confidence_1.000_Length_733	1	p3	(GGC)4	12	712	723
Locus_10055_Transcript_1/1_Confidence_1.000_Length_713	1	p4	(AAAT)3	12	60	71
Locus_10056_Transcript_1/1_Confidence_1.000_Length_906	1	p5	(GGTTG)3	15	504	518
Locus_10057_Transcript_3/3_Confidence_0.600_Length_742	1	p3	(CGG)4	12	248	259
Locus_1005_Transcript_4/5_Confidence_0.364_Length_1802	1	p3	(TTC)5	15	1020	1034
Locus_1005_Transcript_4/5_Confidence_0.364_Length_1802	2	p3	(AAC)4	12	1332	1343
Locus_10067_Transcript_1/2_Confidence_1.000_Length_744	1	p3	(CTG)4	12	293	304
Locus_10067_Transcript_2/2_Confidence_1.000_Length_726	1	p3	(CTG)4	12	275	286
Locus_10068_Transcript_2/5_Confidence_0.667_Length_3709	1	p4	(CTTT)3	12	1343	1354
Locus_10068_Transcript_3/5_Confidence_0.667_Length_3709	1	p4	(CTTT)3	12	1343	1354
Locus_10068_Transcript_4/5_Confidence_0.667_Length_3669	1	p4	(CTTT)3	12	1303	1314
Locus_10068_Transcript_5/5_Confidence_0.667_Length_3709	1	p4	(CTTT)3	12	1343	1354
Locus_10069_Transcript_2/3_Confidence_0.714_Length_2182	1	p4	(AGGC)3	12	1204	1215
Locus_10069_Transcript_3/3_Confidence_0.714_Length_2214	1	p4	(AGGC)3	12	1204	1215
Locus_10070_Transcript_1/1_Confidence_1.000_Length_462	1	p3	(AGA)5	15	26	40
Locus_10072_Transcript_1/2_Confidence_1.000_Length_640	1	c*	(AGCA)3(AGC)4*	20	117	136
Locus_10075_Transcript_2/4_Confidence_0.700_Length_2932	1	p3	(CTC)10	30	2876	2905
Locus_10075_Transcript_3/4_Confidence_0.700_Length_3113	1	p3	(CTC)10	30	3057	3086
Locus_10075_Transcript_4/4_Confidence_0.700_Length_3113	1	p3	(CTC)10	30	3057	3086
Locus_10078_Transcript_3/6_Confidence_0.643_Length_2786	1	p4	(GAAA)3	12	1056	1067
Locus_10078_Transcript_5/6_Confidence_0.643_Length_2340	1	p4	(GAAA)3	12	610	621
Locus_10079_Transcript_1/3_Confidence_0.714_Length_1152	1	p4	(GCAC)4	16	849	864
Locus_10079_Transcript_2/3_Confidence_0.714_Length_1162	1	p4	(GCAC)4	16	852	867
Locus_10079_Transcript_3/3_Confidence_0.714_Length_1155	1	p4	(GCAC)4	16	852	867
Locus_10089_Transcript_1/1_Confidence_1.000_Length_596	1	p4	(TCTT)3	12	425	436
Locus_10093_Transcript_1/4_Confidence_0.769_Length_2069	1	p3	(CTC)4	12	1575	1586
Locus_10093_Transcript_2/4_Confidence_0.692_Length_2085	1	p3	(CTC)4	12	1591	1602
Locus_10093_Transcript_3/4_Confidence_0.692_Length_2085	1	p3	(CTC)4	12	1591	1602
Locus_10093_Transcript_4/4_Confidence_0.769_Length_2085	1	p3	(CTC)4	12	1591	1602
Locus_10094_Transcript_4/6_Confidence_0.571_Length_1622	1	p4	(CATT)3	12	116	127
Locus_10094_Transcript_5/6_Confidence_0.357_Length_1336	1	p2	(AT)14	28	1	28
Locus_100_Transcript_1/7_Confidence_0.438_Length_2147	1	p4	(TTCC)3	12	1620	1631
Locus_100_Transcript_2/7_Confidence_0.438_Length_2115	1	p4	(TTCC)3	12	1588	1599
Locus_100_Transcript_3/7_Confidence_0.125_Length_867	1	p4	(TTCC)3	12	340	351
Locus_100_Transcript_4/7_Confidence_0.438_Length_2393	1	p5	(AACAG)3	15	180	194
Locus_100_Transcript_4/7_Confidence_0.438_Length_2393	2	p4	(TTCC)3	12	1866	1877
Locus_100_Transcript_5/7_Confidence_0.375_Length_2082	1	p4	(TTCC)3	12	1555	1566
Locus_100_Transcript_6/7_Confidence_0.438_Length_2116	1	p4	(TGAT)3	12	198	209
Locus_100_Transcript_6/7_Confidence_0.438_Length_2116	2	p4	(TTCC)3	12	1589	1600
Locus_100_Transcript_7/7_Confidence_0.438_Length_2259	1	p4	(TTCC)3	12	1732	1743
Locus_10108_Transcript_1/6_Confidence_0.706_Length_1908	1	p5	(TTTTC)3	15	1176	1190
Locus_10109_Transcript_1/2_Confidence_1.000_Length_2390	1	p4	(AAAT)4	16	37	52
Locus_10109_Transcript_1/2_Confidence_1.000_Length_2390	2	p4	(ATTT)3	12	2323	2334
Locus_10109_Transcript_2/2_Confidence_1.000_Length_1073	1	p4	(ATTT)3	12	1006	1017
Locus_1010_Transcript_9/10_Confidence_0.343_Length_2025	1	p6	(CTTCTC)3	18	217	234
Locus_10112_Transcript_1/5_Confidence_0.600_Length_1021	1	p4	(TTCT)3	12	667	678
Locus_10112_Transcript_4/5_Confidence_0.600_Length_1021	1	p4	(TTCT)3	12	667	678
Locus_10116_Transcript_1/1_Confidence_1.000_Length_771	1	p4	(TTTG)3	12	66	77
Locus_10117_Transcript_1/4_Confidence_0.571_Length_1141	1	p3	(CAT)5	15	808	822
Locus_10117_Transcript_1/4_Confidence_0.571_Length_1141	2	p3	(CGA)4	12	995	1006
Locus_10117_Transcript_3/4_Confidence_0.429_Length_1138	1	p3	(CAT)5	15	808	822
Locus_10117_Transcript_3/4_Confidence_0.429_Length_1138	2	p3	(CGA)5	15	995	1009
Locus_10117_Transcript_4/4_Confidence_0.571_Length_1167	1	p3	(CAT)5	15	808	822
Locus_10117_Transcript_4/4_Confidence_0.571_Length_1167	2	p3	(CGA)4	12	995	1006
Locus_1012_Transcript_1/8_Confidence_0.400_Length_2139	1	p3	(AGA)5	15	2082	2096
Locus_1012_Transcript_2/8_Confidence_0.500_Length_2573	1	p3	(AGA)5	15	2516	2530
Locus_1012_Transcript_3/8_Confidence_0.450_Length_2139	1	p3	(AGA)5	15	2082	2096
Locus_1012_Transcript_4/8_Confidence_0.450_Length_2139	1	p3	(AGA)5	15	2082	2096
Locus_1012_Transcript_5/8_Confidence_0.550_Length_2139	1	p3	(AGA)5	15	2082	2096
Locus_1012_Transcript_6/8_Confidence_0.500_Length_2015	1	p3	(AGA)5	15	1958	1972
Locus_1012_Transcript_8/8_Confidence_0.500_Length_2139	1	p3	(AGA)5	15	2082	2096
Locus_10138_Transcript_1/6_Confidence_0.615_Length_2710	1	p4	(TAAA)3	12	48	59
Locus_10138_Transcript_1/6_Confidence_0.615_Length_2710	2	p4	(GGGA)3	12	2395	2406
Locus_10138_Transcript_2/6_Confidence_0.308_Length_2331	1	p4	(GGGA)3	12	2016	2027
Locus_10138_Transcript_3/6_Confidence_0.615_Length_2650	1	p4	(GGGA)3	12	2335	2346
Locus_10138_Transcript_4/6_Confidence_0.462_Length_2635	1	p4	(TAAA)3	12	33	44
Locus_10138_Transcript_4/6_Confidence_0.462_Length_2635	2	p4	(GGGA)3	12	2320	2331
Locus_10138_Transcript_5/6_Confidence_0.538_Length_2652	1	p4	(TAAA)3	12	48	59
Locus_10138_Transcript_5/6_Confidence_0.538_Length_2652	2	p4	(GGGA)3	12	2337	2348
Locus_10138_Transcript_6/6_Confidence_0.615_Length_2650	1	p4	(TAAA)3	12	48	59
Locus_10138_Transcript_6/6_Confidence_0.615_Length_2650	2	p4	(GGGA)3	12	2335	2346
Locus_10140_Transcript_2/2_Confidence_1.000_Length_1785	1	p5	(AAGGG)3	15	189	203
Locus_10144_Transcript_1/3_Confidence_0.667_Length_1394	1	p3	(CAG)4	12	583	594
Locus_10144_Transcript_3/3_Confidence_0.667_Length_1490	1	p3	(CAG)4	12	583	594
Locus_1014_Transcript_11/11_Confidence_0.464_Length_3532	1	p3	(GAC)4	12	1348	1359
Locus_1014_Transcript_2/11_Confidence_0.464_Length_3487	1	p3	(GAC)4	12	1303	1314
Locus_1014_Transcript_3/11_Confidence_0.464_Length_3532	1	p3	(GAC)4	12	1348	1359
Locus_1014_Transcript_5/11_Confidence_0.464_Length_3601	1	p3	(GAC)4	12	1417	1428
Locus_1014_Transcript_7/11_Confidence_0.464_Length_3535	1	p3	(GAC)4	12	1351	1362
Locus_1014_Transcript_9/11_Confidence_0.464_Length_3551	1	p3	(GAC)4	12	1367	1378
Locus_10153_Transcript_5/8_Confidence_0.185_Length_770	1	p4	(CAAA)3	12	586	597
Locus_10153_Transcript_6/8_Confidence_0.407_Length_2425	1	p4	(CAAA)3	12	2241	2252
Locus_10153_Transcript_7/8_Confidence_0.519_Length_3184	1	p4	(AAAG)3	12	549	560
Locus_10160_Transcript_1/3_Confidence_0.778_Length_1884	1	p3	(CAC)5	15	1661	1675
Locus_10160_Transcript_2/3_Confidence_0.667_Length_1745	1	p3	(CAC)6	18	1661	1678
Locus_10160_Transcript_3/3_Confidence_0.778_Length_1884	1	p3	(CAC)5	15	1661	1675
Locus_10169_Transcript_1/1_Confidence_1.000_Length_426	1	p2	(AT)8	16	405	420
Locus_10170_Transcript_1/4_Confidence_0.286_Length_301	1	p4	(TAAA)3	12	228	239
Locus_10170_Transcript_3/4_Confidence_0.286_Length_307	1	p4	(TAAA)3	12	234	245
Locus_10170_Transcript_4/4_Confidence_0.571_Length_2218	1	p4	(TAAA)3	12	2145	2156
Locus_10176_Transcript_1/2_Confidence_1.000_Length_372	1	p3	(AGA)4	12	234	245
Locus_10176_Transcript_2/2_Confidence_1.000_Length_322	1	p3	(AGA)4	12	184	195
Locus_10192_Transcript_1/2_Confidence_1.000_Length_5099	1	p2	(GA)9	18	5056	5073
Locus_10192_Transcript_2/2_Confidence_1.000_Length_5103	1	p2	(AG)13	26	5053	5078
Locus_10193_Transcript_3/3_Confidence_0.714_Length_1115	1	p3	(TAT)4	12	907	918
Locus_10197_Transcript_1/2_Confidence_1.000_Length_1347	1	p4	(ATTT)3	12	269	280
Locus_10197_Transcript_1/2_Confidence_1.000_Length_1347	2	p5	(ATTTT)3	15	886	900
Locus_10197_Transcript_2/2_Confidence_1.000_Length_1347	1	p4	(ATTT)3	12	269	280
Locus_10197_Transcript_2/2_Confidence_1.000_Length_1347	2	p5	(ATTTT)3	15	886	900
Locus_10198_Transcript_1/1_Confidence_1.000_Length_689	1	p4	(TTGG)3	12	160	171
Locus_1019_Transcript_17/35_Confidence_1.000_Length_361	1	p2	(AT)8	16	292	307
Locus_1019_Transcript_25/35_Confidence_1.000_Length_551	1	p4	(TTTA)3	12	83	94
Locus_1019_Transcript_5/35_Confidence_1.000_Length_361	1	p2	(TA)8	16	54	69
Locus_1019_Transcript_6/35_Confidence_1.000_Length_551	1	p4	(AAAT)3	12	455	466
Locus_10214_Transcript_11/11_Confidence_0.290_Length_508	1	p2	(TA)8	16	344	359
Locus_10214_Transcript_3/11_Confidence_0.452_Length_1268	1	p2	(TA)8	16	1104	1119
Locus_10214_Transcript_5/11_Confidence_0.419_Length_1423	1	p2	(TA)8	16	1259	1274
Locus_10214_Transcript_7/11_Confidence_0.258_Length_497	1	p2	(TA)8	16	333	348
Locus_1021_Transcript_6/7_Confidence_0.133_Length_1734	1	p2	(CA)6	12	804	815
Locus_10220_Transcript_2/6_Confidence_0.444_Length_3819	1	p4	(AGAA)3	12	535	546
Locus_10220_Transcript_4/6_Confidence_0.611_Length_3891	1	p4	(AGAA)3	12	454	465
Locus_10220_Transcript_5/6_Confidence_0.667_Length_3999	1	p4	(AGAA)3	12	454	465
Locus_10220_Transcript_6/6_Confidence_0.556_Length_3738	1	p4	(AGAA)3	12	454	465
Locus_10223_Transcript_1/3_Confidence_0.571_Length_882	1	p3	(GCC)4	12	778	789
Locus_10223_Transcript_2/3_Confidence_0.571_Length_945	1	p3	(GCC)4	12	841	852
Locus_10223_Transcript_3/3_Confidence_0.714_Length_945	1	p3	(GCC)4	12	841	852
Locus_10224_Transcript_1/2_Confidence_1.000_Length_2770	1	p3	(AGG)4	12	211	222
Locus_10229_Transcript_1/5_Confidence_0.200_Length_489	1	p3	(GGA)5	15	469	483
Locus_10229_Transcript_2/5_Confidence_0.500_Length_1095	1	p3	(GGA)5	15	1075	1089
Locus_10229_Transcript_3/5_Confidence_0.300_Length_1188	1	p3	(GGA)5	15	1168	1182
Locus_10229_Transcript_5/5_Confidence_0.600_Length_1044	1	p3	(GGA)5	15	1024	1038
Locus_10230_Transcript_10/10_Confidence_0.517_Length_2677	1	p2	(TC)6	12	203	214
Locus_10230_Transcript_2/10_Confidence_0.517_Length_2679	1	p2	(TC)6	12	203	214
Locus_10230_Transcript_4/10_Confidence_0.483_Length_2662	1	p2	(TC)7	14	203	216
Locus_10230_Transcript_6/10_Confidence_0.483_Length_2686	1	p2	(TC)11	22	202	223
Locus_10230_Transcript_7/10_Confidence_0.276_Length_2798	1	p2	(TC)6	12	203	214
Locus_10230_Transcript_8/10_Confidence_0.517_Length_2740	1	p2	(TC)6	12	203	214
Locus_10231_Transcript_1/2_Confidence_1.000_Length_733	1	p4	(TTAT)3	12	7	18
Locus_10231_Transcript_2/2_Confidence_1.000_Length_727	1	p4	(TTAT)3	12	7	18
Locus_10231_Transcript_2/2_Confidence_1.000_Length_727	2	p2	(AT)7	14	182	195
Locus_10242_Transcript_1/5_Confidence_0.417_Length_824	1	p3	(AGC)4	12	296	307
Locus_10242_Transcript_2/5_Confidence_0.417_Length_777	1	p3	(AGC)4	12	296	307
Locus_10242_Transcript_3/5_Confidence_0.583_Length_810	1	p3	(AGC)4	12	296	307
Locus_10242_Transcript_4/5_Confidence_0.583_Length_806	1	p3	(AGC)4	12	296	307
Locus_10242_Transcript_5/5_Confidence_0.417_Length_774	1	p3	(AGC)4	12	296	307
Locus_1024_Transcript_1/1_Confidence_1.000_Length_901	1	p4	(TGTT)4	16	885	900
Locus_10253_Transcript_1/2_Confidence_1.000_Length_2605	1	p3	(TGC)5	15	324	338
Locus_10253_Transcript_1/2_Confidence_1.000_Length_2605	2	c	(AGAAAA)3ccaagcgatggatgcagaagaaaacaaag(AAGA)3	59	2477	2535
Locus_10253_Transcript_2/2_Confidence_1.000_Length_440	1	c	(AGAAAA)3ccaagcgatggatgcagaagaaaacaaag(AAGA)3	59	312	370
Locus_10263_Transcript_1/1_Confidence_1.000_Length_2516	1	p3	(GCG)5	15	2021	2035
Locus_10271_Transcript_1/4_Confidence_0.812_Length_1591	1	p3	(CCG)4	12	1387	1398
Locus_10271_Transcript_2/4_Confidence_0.812_Length_2565	1	p3	(CCG)4	12	2361	2372
Locus_10271_Transcript_3/4_Confidence_0.812_Length_2276	1	p3	(ATC)4	12	555	566
Locus_10271_Transcript_3/4_Confidence_0.812_Length_2276	2	p3	(CCG)4	12	2072	2083
Locus_10271_Transcript_4/4_Confidence_0.812_Length_1636	1	p3	(CCG)4	12	1432	1443
Locus_10274_Transcript_1/1_Confidence_1.000_Length_237	1	c	(TA)7(TTTG)6	38	126	163
Locus_10275_Transcript_1/3_Confidence_0.667_Length_1688	1	p5	(CATCT)3	15	114	128
Locus_10275_Transcript_2/3_Confidence_0.500_Length_1678	1	p5	(CATCT)5	25	120	144
Locus_10275_Transcript_2/3_Confidence_0.500_Length_1678	2	c	(AAT)4gaa(ATT)4	27	1647	1673
Locus_10275_Transcript_3/3_Confidence_0.667_Length_1662	1	p5	(CATCT)3	15	114	128
Locus_10275_Transcript_3/3_Confidence_0.667_Length_1662	2	c	(AAT)4gaa(ATT)4	27	1631	1657
Locus_10277_Transcript_1/2_Confidence_1.000_Length_2353	1	p3	(GGC)4	12	2305	2316
Locus_10277_Transcript_2/2_Confidence_1.000_Length_2211	1	p3	(GGC)4	12	2163	2174
Locus_10280_Transcript_2/5_Confidence_0.150_Length_474	1	p4	(TTCT)3	12	226	237
Locus_10280_Transcript_2/5_Confidence_0.150_Length_474	2	p2	(TG)6	12	402	413
Locus_10287_Transcript_1/1_Confidence_1.000_Length_1486	1	p6	(CCTCCA)3	18	583	600
Locus_102_Transcript_1/8_Confidence_0.222_Length_469	1	p2	(TC)6	12	72	83
Locus_102_Transcript_1/8_Confidence_0.222_Length_469	2	p3	(CTT)4	12	268	279
Locus_102_Transcript_2/8_Confidence_0.222_Length_483	1	p2	(TC)6	12	72	83
Locus_102_Transcript_2/8_Confidence_0.222_Length_483	2	p3	(CTT)4	12	268	279
Locus_102_Transcript_4/8_Confidence_0.444_Length_1079	1	p2	(TC)6	12	72	83
Locus_102_Transcript_4/8_Confidence_0.444_Length_1079	2	p3	(CTT)4	12	268	279
Locus_102_Transcript_5/8_Confidence_0.389_Length_1063	1	p2	(TC)6	12	72	83
Locus_102_Transcript_5/8_Confidence_0.389_Length_1063	2	p3	(CTT)4	12	268	279
Locus_102_Transcript_6/8_Confidence_0.444_Length_1018	1	p2	(TC)6	12	72	83
Locus_102_Transcript_6/8_Confidence_0.444_Length_1018	2	p3	(CTT)4	12	268	279
Locus_102_Transcript_7/8_Confidence_0.389_Length_1003	1	p2	(TC)6	12	72	83
Locus_102_Transcript_7/8_Confidence_0.389_Length_1003	2	p3	(CTT)4	12	268	279
Locus_102_Transcript_8/8_Confidence_0.389_Length_1003	1	p2	(TC)6	12	72	83
Locus_102_Transcript_8/8_Confidence_0.389_Length_1003	2	p3	(CTT)4	12	268	279
Locus_10300_Transcript_1/2_Confidence_1.000_Length_708	1	p3	(TGA)4	12	107	118
Locus_10305_Transcript_1/2_Confidence_1.000_Length_709	1	p3	(AGA)4	12	451	462
Locus_10305_Transcript_2/2_Confidence_1.000_Length_659	1	p3	(AGA)4	12	401	412
Locus_10307_Transcript_1/5_Confidence_0.600_Length_2067	1	c	(TCG)4(TCA)5	27	1314	1340
Locus_10307_Transcript_2/5_Confidence_0.500_Length_2065	1	c	(TCG)4(TCA)5	27	1312	1338
Locus_10307_Transcript_3/5_Confidence_0.600_Length_2089	1	c	(TCG)4(TCA)5	27	1314	1340
Locus_10307_Transcript_4/5_Confidence_0.500_Length_2028	1	c	(TCG)4(TCA)5	27	1275	1301
Locus_10307_Transcript_5/5_Confidence_0.500_Length_2067	1	c	(TCG)4(TCA)5	27	1314	1340
Locus_10311_Transcript_1/2_Confidence_1.000_Length_1661	1	p6	(CCCTTC)3	18	87	104
Locus_10311_Transcript_2/2_Confidence_1.000_Length_1661	1	p6	(CCCTTC)3	18	87	104
Locus_10318_Transcript_1/1_Confidence_1.000_Length_766	1	p5	(TCTGC)3	15	95	109
Locus_1031_Transcript_6/10_Confidence_0.407_Length_3424	1	p3	(TCT)5	15	498	512
Locus_1031_Transcript_9/10_Confidence_0.407_Length_3438	1	p3	(TCT)5	15	512	526
Locus_10327_Transcript_1/4_Confidence_0.727_Length_3278	1	p4	(GAAG)3	12	1852	1863
Locus_10327_Transcript_2/4_Confidence_0.727_Length_3485	1	p4	(GAAG)3	12	1944	1955
Locus_10327_Transcript_4/4_Confidence_0.727_Length_3370	1	p4	(GAAG)3	12	1944	1955
Locus_10330_Transcript_1/4_Confidence_0.667_Length_2601	1	p3	(CTC)6	18	46	63
Locus_10330_Transcript_3/4_Confidence_0.444_Length_2425	1	p3	(CTC)6	18	46	63
Locus_10330_Transcript_4/4_Confidence_0.667_Length_2430	1	p3	(CTC)6	18	46	63
Locus_10333_Transcript_1/2_Confidence_1.000_Length_780	1	p3	(GCG)4	12	596	607
Locus_10333_Transcript_2/2_Confidence_1.000_Length_780	1	p3	(ACG)4	12	315	326
Locus_10333_Transcript_2/2_Confidence_1.000_Length_780	2	p3	(GCG)4	12	596	607
Locus_10335_Transcript_1/3_Confidence_0.750_Length_2563	1	p3	(CCA)4	12	1372	1383
Locus_10335_Transcript_2/3_Confidence_0.750_Length_1973	1	p3	(CCA)4	12	1372	1383
Locus_10335_Transcript_3/3_Confidence_0.750_Length_1973	1	p3	(CCA)4	12	1372	1383
Locus_10337_Transcript_1/3_Confidence_0.667_Length_1155	1	c	(CTC)4t(TCC)5	28	15	42
Locus_10337_Transcript_1/3_Confidence_0.667_Length_1155	2	p3	(CTC)6	18	169	186
Locus_10337_Transcript_3/3_Confidence_0.500_Length_1072	1	c	(CTC)4t(TCC)5	28	15	42
Locus_10337_Transcript_3/3_Confidence_0.500_Length_1072	2	p3	(CTC)6	18	169	186
Locus_1033_Transcript_10/12_Confidence_0.484_Length_3471	1	p3	(CCT)4	12	72	83
Locus_1033_Transcript_11/12_Confidence_0.581_Length_3384	1	p3	(CCT)4	12	72	83
Locus_1033_Transcript_12/12_Confidence_0.613_Length_3387	1	p3	(CCT)4	12	72	83
Locus_1033_Transcript_3/12_Confidence_0.419_Length_3295	1	p3	(CCT)4	12	72	83
Locus_1033_Transcript_4/12_Confidence_0.581_Length_3387	1	p3	(CCT)4	12	72	83
Locus_1033_Transcript_5/12_Confidence_0.613_Length_3387	1	p3	(CCT)4	12	72	83
Locus_1033_Transcript_7/12_Confidence_0.613_Length_3387	1	p3	(CCT)4	12	72	83
Locus_1033_Transcript_8/12_Confidence_0.613_Length_3387	1	p3	(CCT)4	12	72	83
Locus_1033_Transcript_9/12_Confidence_0.581_Length_3387	1	p3	(CCT)4	12	72	83
Locus_10359_Transcript_10/12_Confidence_0.625_Length_3803	1	p3	(GCA)4	12	3299	3310
Locus_10359_Transcript_12/12_Confidence_0.625_Length_4167	1	p3	(GCA)4	12	3663	3674
Locus_10359_Transcript_3/12_Confidence_0.625_Length_4164	1	p3	(GCA)4	12	3660	3671
Locus_10359_Transcript_4/12_Confidence_0.594_Length_3870	1	p3	(GCA)4	12	3663	3674
Locus_10359_Transcript_5/12_Confidence_0.625_Length_4166	1	p3	(GCA)4	12	3662	3673
Locus_10359_Transcript_7/12_Confidence_0.625_Length_4164	1	p3	(GCA)4	12	3660	3671
Locus_10359_Transcript_8/12_Confidence_0.625_Length_4168	1	p3	(GCA)4	12	3664	3675
Locus_10359_Transcript_9/12_Confidence_0.625_Length_4168	1	p3	(GCA)4	12	3664	3675
Locus_10367_Transcript_1/3_Confidence_0.667_Length_2162	1	p6	(GGGAGC)3	18	2043	2060
Locus_10367_Transcript_2/3_Confidence_0.667_Length_2159	1	p6	(GGGAGC)3	18	2040	2057
Locus_10367_Transcript_3/3_Confidence_0.667_Length_2147	1	p6	(GGGAGC)3	18	2028	2045
Locus_10370_Transcript_1/3_Confidence_0.800_Length_1147	1	p6	(GACTTG)3	18	540	557
Locus_10370_Transcript_3/3_Confidence_0.800_Length_1126	1	p6	(GACTTG)3	18	519	536
Locus_10374_Transcript_1/2_Confidence_1.000_Length_1947	1	p4	(TTTG)3	12	964	975
Locus_10374_Transcript_1/2_Confidence_1.000_Length_1947	2	p4	(AGAA)3	12	1183	1194
Locus_10374_Transcript_2/2_Confidence_1.000_Length_2789	1	p4	(TTTG)3	12	964	975
Locus_10374_Transcript_2/2_Confidence_1.000_Length_2789	2	p4	(AGAA)3	12	1183	1194
Locus_10375_Transcript_1/1_Confidence_1.000_Length_1127	1	p2	(TC)6	12	178	189
Locus_10376_Transcript_5/7_Confidence_0.600_Length_1407	1	p3	(ATT)4	12	398	409
Locus_1037_Transcript_11/11_Confidence_0.515_Length_2676	1	p4	(CTTT)3	12	1637	1648
Locus_1037_Transcript_2/11_Confidence_0.576_Length_2768	1	p4	(CTTT)3	12	1637	1648
Locus_1037_Transcript_3/11_Confidence_0.455_Length_2676	1	p4	(CTTT)3	12	1637	1648
Locus_1037_Transcript_4/11_Confidence_0.394_Length_2676	1	p4	(CTTT)3	12	1637	1648
Locus_1037_Transcript_5/11_Confidence_0.636_Length_3357	1	p4	(CTTT)3	12	1637	1648
Locus_1037_Transcript_6/11_Confidence_0.455_Length_2597	1	p4	(CTTT)3	12	1637	1648
Locus_1037_Transcript_7/11_Confidence_0.515_Length_2676	1	p4	(CTTT)3	12	1637	1648
Locus_1037_Transcript_8/11_Confidence_0.515_Length_2676	1	p4	(CTTT)3	12	1637	1648
Locus_1037_Transcript_9/11_Confidence_0.515_Length_2676	1	p4	(CTTT)3	12	1637	1648
Locus_10381_Transcript_1/3_Confidence_0.667_Length_3614	1	p4	(ATCT)3	12	262	273
Locus_10381_Transcript_1/3_Confidence_0.667_Length_3614	2	p2	(CT)7	14	3595	3608
Locus_10381_Transcript_2/3_Confidence_0.667_Length_3614	1	p4	(ATCT)3	12	262	273
Locus_10381_Transcript_2/3_Confidence_0.667_Length_3614	2	p2	(CT)7	14	3595	3608
Locus_10381_Transcript_3/3_Confidence_0.778_Length_3614	1	p4	(ATCT)3	12	262	273
Locus_10381_Transcript_3/3_Confidence_0.778_Length_3614	2	p2	(CT)7	14	3595	3608
Locus_10387_Transcript_1/1_Confidence_1.000_Length_290	1	p3	(TCG)4	12	166	177
Locus_1038_Transcript_10/11_Confidence_0.407_Length_1156	1	p4	(ATCG)3	12	971	982
Locus_1038_Transcript_11/11_Confidence_0.444_Length_1156	1	p4	(ATCG)3	12	971	982
Locus_1038_Transcript_3/11_Confidence_0.444_Length_1121	1	p4	(ATCG)3	12	936	947
Locus_1038_Transcript_5/11_Confidence_0.444_Length_1181	1	p4	(ATCG)3	12	971	982
Locus_1038_Transcript_8/11_Confidence_0.407_Length_1151	1	p4	(ATCG)3	12	966	977
Locus_10390_Transcript_1/1_Confidence_1.000_Length_230	1	p4	(AAAT)3	12	14	25
Locus_10392_Transcript_1/4_Confidence_0.700_Length_2484	1	p3	(CAC)4	12	1042	1053
Locus_10392_Transcript_2/4_Confidence_0.700_Length_2484	1	p3	(CAC)4	12	1042	1053
Locus_10392_Transcript_3/4_Confidence_0.700_Length_2484	1	p3	(CAC)4	12	1042	1053
Locus_10392_Transcript_4/4_Confidence_0.700_Length_2484	1	p3	(CAC)4	12	1042	1053
Locus_1039_Transcript_1/3_Confidence_0.917_Length_5906	1	p3	(TGC)4	12	3330	3341
Locus_1039_Transcript_2/3_Confidence_0.250_Length_1952	1	p4	(CGAT)4	16	67	82
Locus_1039_Transcript_3/3_Confidence_0.917_Length_5902	1	p3	(TGC)4	12	3330	3341
Locus_103_Transcript_1/4_Confidence_0.818_Length_1730	1	p3	(GAA)4	12	421	432
Locus_103_Transcript_1/4_Confidence_0.818_Length_1730	2	p2	(CT)8	16	1442	1457
Locus_103_Transcript_2/4_Confidence_0.727_Length_1700	1	p3	(AGA)4	12	505	516
Locus_103_Transcript_2/4_Confidence_0.727_Length_1700	2	p2	(CT)8	16	1412	1427
Locus_103_Transcript_3/4_Confidence_0.727_Length_1619	1	p3	(GAA)4	12	421	432
Locus_103_Transcript_3/4_Confidence_0.727_Length_1619	2	p2	(CT)10	20	1327	1346
Locus_103_Transcript_4/4_Confidence_0.727_Length_1615	1	p3	(GAA)4	12	421	432
Locus_103_Transcript_4/4_Confidence_0.727_Length_1615	2	p2	(CT)8	16	1327	1342
Locus_10400_Transcript_7/8_Confidence_0.368_Length_2924	1	p3	(TTG)5	15	2773	2787
Locus_10406_Transcript_1/1_Confidence_1.000_Length_488	1	p2	(CA)6	12	381	392
Locus_10422_Transcript_1/1_Confidence_1.000_Length_486	1	p3	(TTG)4	12	300	311
Locus_10426_Transcript_1/7_Confidence_0.647_Length_2666	1	p2	(TC)10	20	2312	2331
Locus_10426_Transcript_2/7_Confidence_0.647_Length_2857	1	p2	(TC)10	20	2503	2522
Locus_10426_Transcript_3/7_Confidence_0.647_Length_2857	1	p2	(TC)10	20	2503	2522
Locus_10426_Transcript_4/7_Confidence_0.647_Length_2852	1	p2	(TC)10	20	2498	2517
Locus_10426_Transcript_5/7_Confidence_0.588_Length_2857	1	p2	(TC)10	20	2503	2522
Locus_10426_Transcript_6/7_Confidence_0.588_Length_2857	1	p2	(TC)10	20	2503	2522
Locus_10426_Transcript_7/7_Confidence_0.647_Length_2857	1	p2	(TC)10	20	2503	2522
Locus_10430_Transcript_1/1_Confidence_1.000_Length_538	1	c	(CT)6atatgatccatggcagtagagaag(GAA)5	51	122	172
Locus_10431_Transcript_2/3_Confidence_0.750_Length_750	1	c	(TTGAT)3(TTAAT)3(TTGAT)3	45	80	124
Locus_10431_Transcript_3/3_Confidence_0.625_Length_680	1	c	(TTGAT)3(TTAAT)3(TTGAT)3	45	80	124
Locus_10432_Transcript_1/1_Confidence_1.000_Length_250	1	p3	(TAC)4	12	199	210
Locus_10433_Transcript_1/7_Confidence_0.714_Length_2397	1	p3	(GAC)4	12	1914	1925
Locus_10433_Transcript_1/7_Confidence_0.714_Length_2397	2	p3	(CCA)4	12	2048	2059
Locus_10433_Transcript_2/7_Confidence_0.714_Length_2451	1	p3	(GAC)4	12	1914	1925
Locus_10433_Transcript_2/7_Confidence_0.714_Length_2451	2	p3	(CCA)5	15	2099	2113
Locus_10433_Transcript_3/7_Confidence_0.714_Length_2555	1	p3	(GAC)4	12	2018	2029
Locus_10433_Transcript_3/7_Confidence_0.714_Length_2555	2	p3	(CCA)5	15	2203	2217
Locus_10433_Transcript_4/7_Confidence_0.714_Length_2448	1	p3	(GAC)4	12	1911	1922
Locus_10433_Transcript_4/7_Confidence_0.714_Length_2448	2	p3	(CCA)5	15	2096	2110
Locus_10433_Transcript_5/7_Confidence_0.476_Length_1966	1	p3	(GAC)4	12	1429	1440
Locus_10433_Transcript_5/7_Confidence_0.476_Length_1966	2	p3	(CCA)5	15	1614	1628
Locus_10433_Transcript_6/7_Confidence_0.714_Length_2471	1	p3	(GAC)4	12	1934	1945
Locus_10433_Transcript_6/7_Confidence_0.714_Length_2471	2	p3	(CCA)5	15	2119	2133
Locus_10433_Transcript_7/7_Confidence_0.714_Length_2451	1	p3	(GAC)4	12	1914	1925
Locus_10433_Transcript_7/7_Confidence_0.714_Length_2451	2	p3	(CCA)5	15	2099	2113
Locus_10441_Transcript_1/9_Confidence_0.391_Length_635	1	c	(TTCA)3ccatgtttttacaggcttctaggaaccccccgccatgaatgaagtcttggagaaaacctgacaaag(GGAT)4	94	130	223
Locus_10441_Transcript_2/9_Confidence_0.217_Length_473	1	p4	(GGAT)4	16	46	61
Locus_10441_Transcript_3/9_Confidence_0.261_Length_477	1	p4	(GGAT)5	20	46	65
Locus_10441_Transcript_4/9_Confidence_0.174_Length_666	1	p4	(TTCA)3	12	130	141
Locus_10441_Transcript_5/9_Confidence_0.348_Length_631	1	c	(TTCA)3ccatgtttttacaggcttctaggaaccccccgccatgaatgaagtcttggagaaaaccaaag(GGAT)4	90	130	219
Locus_10441_Transcript_6/9_Confidence_0.391_Length_639	1	c	(TTCA)3ccatgtttttacaggcttctaggaaccccccgccatgaatgaagtcttggagaaaaccaaag(GGAT)6	98	130	227
Locus_10441_Transcript_7/9_Confidence_0.174_Length_627	1	c	(TTCA)3ccatgtttttacaggcttctaggaaccccccgccatgaatgaagtcttggagaaaaccatag(GGAT)3	86	130	215
Locus_10441_Transcript_8/9_Confidence_0.174_Length_908	1	p4	(TTCA)3	12	130	141
Locus_10441_Transcript_8/9_Confidence_0.174_Length_908	2	c	(TTC)4tcagtccctctctcccctctatctactccactcaactaatcttatgcctctttttttgtctcattatatttgcttccttctaaattacct(TC)6	114	512	625
Locus_10441_Transcript_9/9_Confidence_0.435_Length_635	1	c	(TTCA)3ccatgtttttacaggcttctaggaaccccccgccatgaatgaagtcttggagaaaaccaaag(GGAT)5	94	130	223
Locus_10445_Transcript_1/1_Confidence_1.000_Length_640	1	c	(GAC)4gat(GAA)5	30	603	632
Locus_10449_Transcript_1/2_Confidence_1.000_Length_871	1	p4	(TTTC)4	16	287	302
Locus_10449_Transcript_1/2_Confidence_1.000_Length_871	2	p2	(AC)6	12	526	537
Locus_10449_Transcript_2/2_Confidence_1.000_Length_871	1	p4	(TTTC)4	16	287	302
Locus_10449_Transcript_2/2_Confidence_1.000_Length_871	2	p2	(AC)6	12	526	537
Locus_1044_Transcript_1/4_Confidence_0.333_Length_1414	1	p3	(GAG)4	12	1365	1376
Locus_10466_Transcript_3/5_Confidence_0.667_Length_2203	1	p5	(TCACT)5	25	1598	1622
Locus_10477_Transcript_1/2_Confidence_1.000_Length_470	1	p2	(AG)8	16	106	121
Locus_10477_Transcript_2/2_Confidence_1.000_Length_489	1	p2	(AG)8	16	106	121
Locus_10479_Transcript_1/1_Confidence_1.000_Length_230	1	p3	(TCG)5	15	54	68
Locus_10490_Transcript_1/1_Confidence_1.000_Length_1476	1	p3	(GGC)4	12	1463	1474
Locus_10506_Transcript_3/4_Confidence_0.750_Length_1903	1	p4	(GATT)3	12	706	717
Locus_10507_Transcript_1/2_Confidence_1.000_Length_421	1	p4	(TCCT)3	12	211	222
Locus_10507_Transcript_1/2_Confidence_1.000_Length_421	2	p3	(TCT)4	12	396	407
Locus_10507_Transcript_2/2_Confidence_1.000_Length_322	1	p4	(TCCT)3	12	112	123
Locus_10507_Transcript_2/2_Confidence_1.000_Length_322	2	p3	(TCT)4	12	297	308
Locus_10528_Transcript_7/8_Confidence_0.455_Length_1787	1	p3	(GTT)5	15	1150	1164
Locus_10532_Transcript_1/1_Confidence_1.000_Length_432	1	p3	(CTC)4	12	323	334
Locus_10534_Transcript_1/2_Confidence_1.000_Length_775	1	p4	(ATCA)3	12	87	98
Locus_10534_Transcript_2/2_Confidence_1.000_Length_774	1	p4	(ATCA)3	12	87	98
Locus_1053_Transcript_10/13_Confidence_0.564_Length_2910	1	c	(TAT)8tgtctttgccccataataattcagttatacatggggcaaagac(AAT)8	91	7	97
Locus_1053_Transcript_11/13_Confidence_0.487_Length_2907	1	c	(TAT)8tgtctttgccccataataattcagttatacatggggcaaagac(AAT)8	91	7	97
Locus_1053_Transcript_13/13_Confidence_0.564_Length_2910	1	c	(TAT)8tgtctttgccccataataattcagttatacatggggcaaagac(AAT)8	91	7	97
Locus_1053_Transcript_5/13_Confidence_0.538_Length_3065	1	c	(TAT)8tgtctttgccccataataattcagttatacatggggcaaagac(AAT)8	91	7	97
Locus_1053_Transcript_6/13_Confidence_0.564_Length_2910	1	c	(TAT)8tgtctttgccccataataattcagttatacatggggcaaagac(AAT)8	91	7	97
Locus_1053_Transcript_7/13_Confidence_0.282_Length_1936	1	c	(TAT)8tgtctttgccccataataattcagttatacatggggcaaagac(AAT)8	91	7	97
Locus_1053_Transcript_8/13_Confidence_0.436_Length_3520	1	c	(TAT)8tgtctttgccccataataattcagttatacatggggcaaagac(AAT)8	91	7	97
Locus_1053_Transcript_9/13_Confidence_0.462_Length_2893	1	c	(TAT)8tgtctttgccccataataattcagttatacatggggcaaagac(AAT)8	91	7	97
Locus_10540_Transcript_1/2_Confidence_1.000_Length_708	1	p3	(CCT)4	12	66	77
Locus_10540_Transcript_2/2_Confidence_1.000_Length_670	1	p3	(CCT)4	12	66	77
Locus_10546_Transcript_3/6_Confidence_0.188_Length_364	1	p4	(ACCT)3	12	169	180
Locus_10549_Transcript_2/8_Confidence_0.471_Length_1129	1	p3	(CGA)5	15	390	404
Locus_10549_Transcript_3/8_Confidence_0.647_Length_1933	1	p3	(CGA)5	15	1076	1090
Locus_10549_Transcript_4/8_Confidence_0.529_Length_1598	1	p3	(CGA)5	15	1076	1090
Locus_10549_Transcript_5/8_Confidence_0.294_Length_998	1	p3	(CGA)5	15	259	273
Locus_10549_Transcript_6/8_Confidence_0.588_Length_1790	1	p3	(CGA)5	15	1076	1090
Locus_10549_Transcript_7/8_Confidence_0.588_Length_1815	1	p3	(CGA)5	15	1076	1090
Locus_10549_Transcript_8/8_Confidence_0.588_Length_1815	1	p3	(CGA)5	15	1076	1090
Locus_1054_Transcript_10/11_Confidence_0.382_Length_1634	1	p5	(TCTTC)3	15	97	111
Locus_1054_Transcript_11/11_Confidence_0.529_Length_2123	1	p5	(TCTTC)3	15	97	111
Locus_1054_Transcript_3/11_Confidence_0.500_Length_2123	1	p3	(CCT)6	18	27	44
Locus_1054_Transcript_4/11_Confidence_0.529_Length_2123	1	p5	(TCTTC)3	15	97	111
Locus_1054_Transcript_5/11_Confidence_0.529_Length_2127	1	p5	(TCTTC)3	15	97	111
Locus_1054_Transcript_6/11_Confidence_0.471_Length_2123	1	p5	(TCTTC)3	15	97	111
Locus_1054_Transcript_7/11_Confidence_0.559_Length_2126	1	p5	(TCTTC)3	15	97	111
Locus_1054_Transcript_9/11_Confidence_0.559_Length_2123	1	p5	(TCTTC)3	15	97	111
Locus_10552_Transcript_1/1_Confidence_1.000_Length_741	1	p3	(GAG)5	15	37	51
Locus_10555_Transcript_1/2_Confidence_1.000_Length_1939	1	p4	(GCTC)5	20	1	20
Locus_10555_Transcript_2/2_Confidence_1.000_Length_774	1	p4	(GCTC)5	20	1	20
Locus_10564_Transcript_1/1_Confidence_1.000_Length_1774	1	p3	(AAC)5	15	197	211
Locus_10566_Transcript_1/2_Confidence_1.000_Length_813	1	p3	(CGC)5	15	23	37
Locus_10566_Transcript_2/2_Confidence_1.000_Length_1088	1	p3	(CGC)5	15	23	37
Locus_10574_Transcript_1/3_Confidence_0.667_Length_1801	1	p3	(GGA)5	15	46	60
Locus_10574_Transcript_3/3_Confidence_0.667_Length_1778	1	p3	(GGA)5	15	46	60
Locus_10576_Transcript_1/10_Confidence_0.647_Length_9039	1	p3	(TGC)4	12	428	439
Locus_10576_Transcript_1/10_Confidence_0.647_Length_9039	2	p3	(TTC)4	12	7747	7758
Locus_10576_Transcript_10/10_Confidence_0.647_Length_9131	1	p3	(TGC)4	12	428	439
Locus_10576_Transcript_10/10_Confidence_0.647_Length_9131	2	p3	(TTC)4	12	7839	7850
Locus_10576_Transcript_2/10_Confidence_0.588_Length_7449	1	p3	(TGC)4	12	428	439
Locus_10576_Transcript_2/10_Confidence_0.588_Length_7449	2	p3	(TTC)4	12	6157	6168
Locus_10576_Transcript_3/10_Confidence_0.647_Length_9121	1	p3	(TGC)4	12	428	439
Locus_10576_Transcript_3/10_Confidence_0.647_Length_9121	2	p3	(TTC)4	12	7839	7850
Locus_10576_Transcript_3/10_Confidence_0.647_Length_9121	3	c	(GA)9gcgaaagcgggagga(AGGG)3	45	9024	9068
Locus_10576_Transcript_4/10_Confidence_0.088_Length_1068	1	p3	(TGC)4	12	428	439
Locus_10576_Transcript_5/10_Confidence_0.353_Length_2727	1	p3	(TGC)4	12	428	439
Locus_10576_Transcript_6/10_Confidence_0.647_Length_9015	1	p3	(TTC)4	12	7723	7734
Locus_10576_Transcript_7/10_Confidence_0.618_Length_9294	1	p3	(TGC)4	12	428	439
Locus_10576_Transcript_7/10_Confidence_0.618_Length_9294	2	p3	(TTC)4	12	7839	7850
Locus_10576_Transcript_8/10_Confidence_0.588_Length_9708	1	p3	(TGC)4	12	428	439
Locus_10576_Transcript_8/10_Confidence_0.588_Length_9708	2	p3	(TTC)4	12	7839	7850
Locus_10576_Transcript_9/10_Confidence_0.647_Length_9591	1	p3	(TGC)4	12	428	439
Locus_10576_Transcript_9/10_Confidence_0.647_Length_9591	2	p3	(TTC)4	12	8299	8310
Locus_10583_Transcript_1/1_Confidence_1.000_Length_1019	1	p6	(GCCCCA)3	18	170	187
Locus_10585_Transcript_1/1_Confidence_1.000_Length_215	1	p3	(AAT)5	15	49	63
Locus_1058_Transcript_10/11_Confidence_0.516_Length_1633	1	p3	(GGC)4	12	1534	1545
Locus_1058_Transcript_11/11_Confidence_0.516_Length_1633	1	p3	(GGC)4	12	1534	1545
Locus_1058_Transcript_4/11_Confidence_0.548_Length_1633	1	p3	(GGC)4	12	1534	1545
Locus_1058_Transcript_5/11_Confidence_0.516_Length_1633	1	p3	(GGC)4	12	1534	1545
Locus_1058_Transcript_6/11_Confidence_0.484_Length_1634	1	p3	(GGC)4	12	1535	1546
Locus_1058_Transcript_7/11_Confidence_0.419_Length_1513	1	p3	(GGC)4	12	1414	1425
Locus_1058_Transcript_8/11_Confidence_0.484_Length_1432	1	p3	(GGC)4	12	1333	1344
Locus_1058_Transcript_9/11_Confidence_0.452_Length_1513	1	p3	(GGC)4	12	1414	1425
Locus_10592_Transcript_1/1_Confidence_1.000_Length_1024	1	p3	(GAA)4	12	185	196
Locus_10593_Transcript_2/2_Confidence_1.000_Length_1403	1	p3	(TGG)4	12	1150	1161
Locus_1059_Transcript_2/5_Confidence_0.562_Length_3626	1	p4	(TAAT)3	12	3306	3317
Locus_1059_Transcript_3/5_Confidence_0.250_Length_2137	1	p4	(TAAT)3	12	1817	1828
Locus_1059_Transcript_4/5_Confidence_0.625_Length_3897	1	p4	(TAAT)3	12	3577	3588
Locus_1059_Transcript_5/5_Confidence_0.625_Length_3897	1	p4	(TAAT)3	12	3577	3588
Locus_105_Transcript_11/20_Confidence_0.356_Length_5451	1	p4	(TGCT)3	12	3579	3590
Locus_105_Transcript_11/20_Confidence_0.356_Length_5451	2	p2	(GA)11	22	4438	4459
Locus_105_Transcript_13/20_Confidence_0.305_Length_5354	1	p4	(TGCT)3	12	3579	3590
Locus_105_Transcript_13/20_Confidence_0.305_Length_5354	2	p2	(GA)11	22	4438	4459
Locus_105_Transcript_14/20_Confidence_0.373_Length_5354	1	p4	(TGCT)3	12	3579	3590
Locus_105_Transcript_14/20_Confidence_0.373_Length_5354	2	p4	(TGAT)3	12	4010	4021
Locus_105_Transcript_14/20_Confidence_0.373_Length_5354	3	p2	(GA)11	22	4438	4459
Locus_105_Transcript_17/20_Confidence_0.322_Length_5489	1	p4	(TGCT)3	12	3579	3590
Locus_105_Transcript_17/20_Confidence_0.322_Length_5489	2	p2	(GA)11	22	4438	4459
Locus_105_Transcript_18/20_Confidence_0.254_Length_5018	1	p4	(TGCT)3	12	3579	3590
Locus_105_Transcript_18/20_Confidence_0.254_Length_5018	2	p2	(GA)11	22	4438	4459
Locus_105_Transcript_19/20_Confidence_0.458_Length_4407	1	p4	(TGCT)3	12	2632	2643
Locus_105_Transcript_19/20_Confidence_0.458_Length_4407	2	p2	(GA)11	22	3491	3512
Locus_105_Transcript_20/20_Confidence_0.373_Length_5354	1	p4	(TGCT)3	12	3579	3590
Locus_105_Transcript_20/20_Confidence_0.373_Length_5354	2	p2	(GA)11	22	4438	4459
Locus_105_Transcript_8/20_Confidence_1.000_Length_250	1	p3	(GAG)4	12	132	143
Locus_10610_Transcript_1/7_Confidence_0.480_Length_1796	1	c*	(ACAA)3(AAC)9*	34	1111	1144
Locus_10610_Transcript_2/7_Confidence_0.720_Length_2658	1	c*	(ACAA)3(AAC)9*	34	1111	1144
Locus_10610_Transcript_3/7_Confidence_0.760_Length_2646	1	p4	(ACAA)3	12	1111	1122
Locus_10610_Transcript_4/7_Confidence_0.760_Length_2658	1	c*	(ACAA)3(AAC)9*	34	1111	1144
Locus_10610_Transcript_5/7_Confidence_0.760_Length_2670	1	c*	(ACAA)3(AAC)9*	34	1111	1144
Locus_10610_Transcript_6/7_Confidence_0.720_Length_2658	1	c*	(ACAA)3(AAC)9*	34	1111	1144
Locus_10610_Transcript_7/7_Confidence_0.760_Length_2658	1	c*	(ACAA)3(AAC)9*	34	1111	1144
Locus_10616_Transcript_2/2_Confidence_1.000_Length_886	1	p4	(ATCC)3	12	632	643
Locus_10619_Transcript_1/4_Confidence_0.667_Length_1553	1	p3	(ACC)5	15	1267	1281
Locus_10619_Transcript_2/4_Confidence_0.667_Length_1646	1	p3	(ACC)5	15	1360	1374
Locus_10619_Transcript_4/4_Confidence_0.667_Length_1646	1	p3	(ACC)5	15	1360	1374
Locus_1062_Transcript_1/10_Confidence_0.596_Length_3379	1	p3	(TGA)4	12	1889	1900
Locus_1062_Transcript_1/10_Confidence_0.596_Length_3379	2	p2	(TA)6	12	2306	2317
Locus_1062_Transcript_10/10_Confidence_0.596_Length_3387	1	p3	(TGA)4	12	1897	1908
Locus_1062_Transcript_10/10_Confidence_0.596_Length_3387	2	p2	(TA)6	12	2314	2325
Locus_1062_Transcript_2/10_Confidence_0.558_Length_3394	1	p3	(TGA)4	12	1897	1908
Locus_1062_Transcript_3/10_Confidence_0.596_Length_3386	1	p3	(TGA)4	12	1897	1908
Locus_1062_Transcript_3/10_Confidence_0.596_Length_3386	2	p2	(TA)6	12	2313	2324
Locus_1062_Transcript_4/10_Confidence_0.596_Length_3275	1	p3	(TGA)4	12	1897	1908
Locus_1062_Transcript_4/10_Confidence_0.596_Length_3275	2	p2	(TA)6	12	2314	2325
Locus_1062_Transcript_5/10_Confidence_0.596_Length_3387	1	p3	(TGA)4	12	1897	1908
Locus_1062_Transcript_5/10_Confidence_0.596_Length_3387	2	p2	(TA)6	12	2314	2325
Locus_1062_Transcript_6/10_Confidence_0.558_Length_3404	1	p3	(TGA)4	12	1914	1925
Locus_1062_Transcript_6/10_Confidence_0.558_Length_3404	2	p2	(TA)6	12	2331	2342
Locus_1062_Transcript_7/10_Confidence_0.596_Length_3367	1	p3	(TGA)4	12	1877	1888
Locus_1062_Transcript_7/10_Confidence_0.596_Length_3367	2	p2	(TA)6	12	2294	2305
Locus_1062_Transcript_9/10_Confidence_0.596_Length_3915	1	p3	(TGA)4	12	2425	2436
Locus_1062_Transcript_9/10_Confidence_0.596_Length_3915	2	p2	(TA)6	12	2842	2853
Locus_10635_Transcript_1/2_Confidence_1.000_Length_636	1	p5	(ATTTG)3	15	362	376
Locus_10635_Transcript_2/2_Confidence_1.000_Length_1412	1	p5	(ATTTG)3	15	362	376
Locus_10637_Transcript_7/12_Confidence_0.382_Length_1330	1	p4	(TCCC)3	12	1215	1226
Locus_1063_Transcript_10/13_Confidence_0.559_Length_2029	1	p3	(AAG)5	15	10	24
Locus_1063_Transcript_11/13_Confidence_0.471_Length_1741	1	p3	(AAG)5	15	10	24
Locus_1063_Transcript_12/13_Confidence_0.559_Length_2029	1	p3	(AAG)5	15	10	24
Locus_1063_Transcript_13/13_Confidence_0.529_Length_1954	1	p3	(AAG)5	15	10	24
Locus_1063_Transcript_4/13_Confidence_0.529_Length_1954	1	p3	(AAG)5	15	10	24
Locus_1063_Transcript_5/13_Confidence_0.500_Length_2047	1	p3	(AAG)5	15	10	24
Locus_1063_Transcript_7/13_Confidence_0.529_Length_2046	1	p3	(AAG)5	15	10	24
Locus_1063_Transcript_8/13_Confidence_0.529_Length_2113	1	p3	(AAG)5	15	10	24
Locus_1063_Transcript_9/13_Confidence_0.529_Length_1954	1	p3	(AAG)5	15	10	24
Locus_10644_Transcript_1/2_Confidence_1.000_Length_872	1	p3	(GGA)6	18	593	610
Locus_10644_Transcript_2/2_Confidence_1.000_Length_887	1	p3	(GGA)6	18	593	610
Locus_10665_Transcript_1/1_Confidence_1.000_Length_1034	1	p3	(GAT)10	30	653	682
Locus_1066_Transcript_1/9_Confidence_0.280_Length_668	1	p2	(TG)7	14	25	38
Locus_1066_Transcript_3/9_Confidence_0.640_Length_1379	1	p5	(AAGAA)3	15	7	21
Locus_1066_Transcript_4/9_Confidence_0.600_Length_1314	1	p5	(AAGAA)3	15	7	21
Locus_1066_Transcript_5/9_Confidence_0.680_Length_1388	1	p5	(AAGAA)3	15	7	21
Locus_1066_Transcript_6/9_Confidence_0.680_Length_1655	1	p5	(AAGAA)3	15	7	21
Locus_1066_Transcript_7/9_Confidence_0.680_Length_1376	1	p5	(AAGAA)3	15	7	21
Locus_1066_Transcript_8/9_Confidence_0.640_Length_1620	1	p5	(AAGAA)3	15	7	21
Locus_1066_Transcript_9/9_Confidence_0.680_Length_1385	1	p5	(AAGAA)3	15	7	21
Locus_10672_Transcript_1/10_Confidence_0.480_Length_2461	1	p5	(TCTCC)3	15	28	42
Locus_10672_Transcript_10/10_Confidence_0.520_Length_3120	1	p5	(TCTCC)3	15	28	42
Locus_10672_Transcript_5/10_Confidence_0.520_Length_3601	1	p5	(TCTCC)3	15	28	42
Locus_10672_Transcript_5/10_Confidence_0.520_Length_3601	2	p4	(TCAT)3	12	934	945
Locus_10672_Transcript_6/10_Confidence_0.560_Length_3158	1	p5	(TCTCC)3	15	28	42
Locus_10672_Transcript_7/10_Confidence_0.520_Length_3587	1	p5	(TCTCC)3	15	28	42
Locus_10672_Transcript_8/10_Confidence_0.520_Length_3120	1	p5	(TCTCC)3	15	28	42
Locus_10672_Transcript_9/10_Confidence_0.520_Length_3120	1	p5	(TCTCC)3	15	28	42
Locus_1067_Transcript_1/11_Confidence_1.000_Length_316	1	p2	(TG)8	16	286	301
Locus_1067_Transcript_10/11_Confidence_0.396_Length_2092	1	p5	(TGAGC)3	15	1879	1893
Locus_1067_Transcript_10/11_Confidence_0.396_Length_2092	2	p3	(TTA)7	21	2066	2086
Locus_1067_Transcript_3/11_Confidence_0.415_Length_2093	1	p5	(TGAGC)3	15	1880	1894
Locus_1067_Transcript_3/11_Confidence_0.415_Length_2093	2	p3	(TTA)7	21	2067	2087
Locus_1067_Transcript_5/11_Confidence_0.094_Length_1674	1	p6	(CCACCG)4	24	11	34
Locus_1067_Transcript_7/11_Confidence_0.396_Length_2092	1	p5	(TGAGC)3	15	1879	1893
Locus_1067_Transcript_7/11_Confidence_0.396_Length_2092	2	p3	(TTA)7	21	2066	2086
Locus_1067_Transcript_9/11_Confidence_0.264_Length_2476	1	p3	(AGA)5	15	2012	2026
Locus_1067_Transcript_9/11_Confidence_0.264_Length_2476	2	p4	(AAAG)3	12	2301	2312
Locus_10680_Transcript_1/1_Confidence_1.000_Length_549	1	c	(GAA)4(GAT)10	42	382	423
Locus_10684_Transcript_1/5_Confidence_0.778_Length_2635	1	p4	(AACT)3	12	123	134
Locus_10684_Transcript_1/5_Confidence_0.778_Length_2635	2	p4	(GGAG)3	12	2598	2609
Locus_10684_Transcript_2/5_Confidence_0.722_Length_2637	1	p4	(AACT)3	12	123	134
Locus_10684_Transcript_2/5_Confidence_0.722_Length_2637	2	p4	(GGAG)3	12	2600	2611
Locus_10684_Transcript_3/5_Confidence_0.722_Length_2653	1	p4	(AACT)3	12	123	134
Locus_10684_Transcript_3/5_Confidence_0.722_Length_2653	2	p4	(GGAG)3	12	2616	2627
Locus_10684_Transcript_4/5_Confidence_0.778_Length_2655	1	p4	(AACT)3	12	123	134
Locus_10684_Transcript_4/5_Confidence_0.778_Length_2655	2	p4	(GGAG)3	12	2618	2629
Locus_10684_Transcript_5/5_Confidence_0.778_Length_2635	1	p4	(AACT)3	12	123	134
Locus_10684_Transcript_5/5_Confidence_0.778_Length_2635	2	p4	(GGAG)3	12	2598	2609
Locus_10690_Transcript_1/1_Confidence_1.000_Length_1463	1	p2	(TC)8	16	1273	1288
Locus_10691_Transcript_1/6_Confidence_0.615_Length_992	1	p3	(GAG)4	12	924	935
Locus_10691_Transcript_3/6_Confidence_0.615_Length_1065	1	p3	(GAG)4	12	965	976
Locus_10691_Transcript_4/6_Confidence_0.615_Length_1027	1	p3	(GAG)4	12	927	938
Locus_10691_Transcript_5/6_Confidence_0.615_Length_1024	1	p3	(GAG)4	12	924	935
Locus_10691_Transcript_6/6_Confidence_0.615_Length_1024	1	p3	(GAG)4	12	924	935
Locus_10692_Transcript_3/7_Confidence_0.697_Length_942	1	p4	(ATTA)3	12	849	860
Locus_10692_Transcript_4/7_Confidence_0.697_Length_967	1	p4	(ATTA)3	12	874	885
Locus_10692_Transcript_6/7_Confidence_0.273_Length_1032	1	p4	(GAAA)3	12	570	581
Locus_10692_Transcript_6/7_Confidence_0.273_Length_1032	2	p5	(CGATC)3	15	753	767
Locus_10693_Transcript_1/1_Confidence_1.000_Length_1401	1	p3	(GAT)4	12	781	792
Locus_10694_Transcript_1/2_Confidence_1.000_Length_510	1	p6	(AAAAAT)4	24	270	293
Locus_10694_Transcript_1/2_Confidence_1.000_Length_510	2	p3	(CTC)7	21	467	487
Locus_10694_Transcript_2/2_Confidence_1.000_Length_509	1	p3	(CTC)7	21	466	486
Locus_10699_Transcript_1/2_Confidence_1.000_Length_915	1	p3	(GCT)7	21	331	351
Locus_10699_Transcript_2/2_Confidence_1.000_Length_743	1	p3	(GCT)7	21	331	351
Locus_106_Transcript_1/5_Confidence_0.250_Length_1385	1	p5	(GAATA)3	15	60	74
Locus_10700_Transcript_1/1_Confidence_1.000_Length_2074	1	p3	(CTT)5	15	1953	1967
Locus_10702_Transcript_1/1_Confidence_1.000_Length_315	1	p2	(TA)6	12	160	171
Locus_10704_Transcript_1/1_Confidence_1.000_Length_274	1	p3	(CGC)4	12	42	53
Locus_10706_Transcript_1/3_Confidence_0.750_Length_1200	1	p4	(CAAA)4	16	1157	1172
Locus_10706_Transcript_2/3_Confidence_0.750_Length_1063	1	p4	(CAAA)4	16	1020	1035
Locus_10706_Transcript_3/3_Confidence_0.750_Length_1182	1	p4	(CAAA)4	16	1139	1154
Locus_10710_Transcript_1/2_Confidence_1.000_Length_1722	1	p4	(TCTT)3	12	169	180
Locus_10710_Transcript_1/2_Confidence_1.000_Length_1722	2	p3	(TTG)5	15	398	412
Locus_10710_Transcript_2/2_Confidence_1.000_Length_1722	1	p4	(TCTT)3	12	169	180
Locus_10710_Transcript_2/2_Confidence_1.000_Length_1722	2	p3	(TTG)5	15	398	412
Locus_1072_Transcript_11/19_Confidence_0.396_Length_3640	1	p2	(AG)7	14	2860	2873
Locus_1072_Transcript_12/19_Confidence_0.396_Length_3681	1	p2	(AG)7	14	2860	2873
Locus_1072_Transcript_13/19_Confidence_0.104_Length_1494	1	p3	(TTA)4	12	1402	1413
Locus_1072_Transcript_14/19_Confidence_0.417_Length_3637	1	p2	(AG)7	14	2860	2873
Locus_1072_Transcript_17/19_Confidence_0.146_Length_1584	1	p3	(TTA)4	12	1492	1503
Locus_1072_Transcript_18/19_Confidence_0.354_Length_3706	1	p2	(AG)7	14	2860	2873
Locus_1072_Transcript_18/19_Confidence_0.354_Length_3706	2	p3	(TTA)4	12	3614	3625
Locus_1072_Transcript_19/19_Confidence_0.458_Length_3640	1	p2	(AG)7	14	2860	2873
Locus_1072_Transcript_3/19_Confidence_1.000_Length_226	1	p2	(AT)11	22	204	225
Locus_1072_Transcript_8/19_Confidence_1.000_Length_672	1	p4	(AAAT)3	12	326	337
Locus_10731_Transcript_1/4_Confidence_0.500_Length_986	1	p3	(CAA)4	12	527	538
Locus_10731_Transcript_3/4_Confidence_0.625_Length_1308	1	p3	(CAA)4	12	527	538
Locus_10731_Transcript_4/4_Confidence_0.625_Length_1238	1	p3	(CAA)4	12	527	538
Locus_10736_Transcript_1/1_Confidence_1.000_Length_792	1	p4	(GGAT)3	12	380	391
Locus_10740_Transcript_1/1_Confidence_1.000_Length_1085	1	p4	(GAAA)3	12	935	946
Locus_10751_Transcript_1/1_Confidence_1.000_Length_503	1	p3	(TCC)6	18	13	30
Locus_10754_Transcript_1/5_Confidence_0.636_Length_1144	1	p2	(AG)6	12	1131	1142
Locus_10754_Transcript_2/5_Confidence_0.636_Length_1137	1	p2	(AG)6	12	1124	1135
Locus_10754_Transcript_4/5_Confidence_0.182_Length_397	1	p2	(AG)6	12	384	395
Locus_10754_Transcript_5/5_Confidence_0.636_Length_1137	1	p2	(AG)6	12	1124	1135
Locus_1075_Transcript_1/9_Confidence_0.652_Length_1528	1	p3	(GAT)4	12	870	881
Locus_1075_Transcript_2/9_Confidence_0.565_Length_1252	1	p3	(GAT)4	12	594	605
Locus_1075_Transcript_3/9_Confidence_0.652_Length_1720	1	p3	(GAT)4	12	942	953
Locus_1075_Transcript_4/9_Confidence_0.652_Length_1600	1	p3	(GAT)4	12	942	953
Locus_1075_Transcript_5/9_Confidence_0.609_Length_1597	1	p3	(GAT)4	12	942	953
Locus_1075_Transcript_6/9_Confidence_0.565_Length_1598	1	p3	(GAT)4	12	942	953
Locus_1075_Transcript_8/9_Confidence_0.391_Length_2439	1	p3	(GAT)4	12	942	953
Locus_1075_Transcript_9/9_Confidence_0.652_Length_1600	1	p3	(GAT)4	12	942	953
Locus_10764_Transcript_1/1_Confidence_1.000_Length_366	1	c	(TGAGTC)3(TGA)4	30	37	66
Locus_10767_Transcript_1/10_Confidence_0.519_Length_2734	1	p2	(GA)7	14	55	68
Locus_10767_Transcript_1/10_Confidence_0.519_Length_2734	2	p3	(GTG)4	12	1906	1917
Locus_10767_Transcript_10/10_Confidence_0.519_Length_2734	1	p2	(GA)7	14	55	68
Locus_10767_Transcript_10/10_Confidence_0.519_Length_2734	2	p3	(GTG)4	12	1906	1917
Locus_10767_Transcript_3/10_Confidence_0.519_Length_2752	1	p2	(GA)7	14	55	68
Locus_10767_Transcript_3/10_Confidence_0.519_Length_2752	2	p3	(GTG)4	12	1906	1917
Locus_10767_Transcript_4/10_Confidence_0.519_Length_2725	1	p2	(GA)7	14	55	68
Locus_10767_Transcript_4/10_Confidence_0.519_Length_2725	2	p3	(GTG)4	12	1906	1917
Locus_10767_Transcript_5/10_Confidence_0.259_Length_1459	1	p2	(GA)7	14	55	68
Locus_10767_Transcript_6/10_Confidence_0.222_Length_1685	1	p2	(GA)7	14	55	68
Locus_10767_Transcript_7/10_Confidence_0.593_Length_2482	1	p3	(GTG)4	12	1654	1665
Locus_10767_Transcript_8/10_Confidence_0.593_Length_2482	1	p3	(GTG)4	12	1654	1665
Locus_10767_Transcript_9/10_Confidence_0.593_Length_2734	1	p2	(GA)7	14	55	68
Locus_10767_Transcript_9/10_Confidence_0.593_Length_2734	2	p3	(GTG)4	12	1906	1917
Locus_10773_Transcript_2/3_Confidence_0.714_Length_1217	1	p3	(TTG)4	12	927	938
Locus_10778_Transcript_1/2_Confidence_1.000_Length_1312	1	p4	(AATT)3	12	659	670
Locus_10778_Transcript_2/2_Confidence_1.000_Length_1313	1	p4	(AATT)3	12	659	670
Locus_10782_Transcript_10/14_Confidence_0.535_Length_2095	1	p3	(TTC)8	24	240	263
Locus_10782_Transcript_11/14_Confidence_0.512_Length_2054	1	p3	(TTC)8	24	240	263
Locus_10782_Transcript_12/14_Confidence_0.465_Length_2054	1	p3	(TTC)8	24	240	263
Locus_10782_Transcript_13/14_Confidence_0.302_Length_1378	1	p3	(TTC)8	24	240	263
Locus_10782_Transcript_14/14_Confidence_0.535_Length_2054	1	p3	(TTC)8	24	240	263
Locus_10782_Transcript_5/14_Confidence_0.302_Length_1475	1	p3	(TTC)8	24	240	263
Locus_10782_Transcript_6/14_Confidence_0.535_Length_2197	1	p3	(TTC)8	24	240	263
Locus_10782_Transcript_7/14_Confidence_0.116_Length_1129	1	p3	(TTC)8	24	240	263
Locus_10782_Transcript_8/14_Confidence_0.535_Length_2141	1	p3	(TTC)8	24	240	263
Locus_10782_Transcript_9/14_Confidence_0.512_Length_2919	1	p3	(TTC)8	24	240	263
Locus_10783_Transcript_2/2_Confidence_1.000_Length_517	1	p3	(GAA)4	12	319	330
Locus_10788_Transcript_2/3_Confidence_0.500_Length_632	1	p4	(ATTT)3	12	224	235
Locus_10797_Transcript_1/1_Confidence_1.000_Length_473	1	p3	(GAA)4	12	322	333
Locus_10798_Transcript_1/3_Confidence_0.600_Length_1876	1	p3	(GAA)4	12	1514	1525
Locus_10798_Transcript_3/3_Confidence_0.600_Length_1868	1	p3	(GAA)4	12	1514	1525
Locus_10806_Transcript_1/2_Confidence_1.000_Length_2423	1	p6	(TCTTCC)3	18	1165	1182
Locus_10806_Transcript_2/2_Confidence_1.000_Length_2414	1	p6	(TCTTCC)3	18	1156	1173
Locus_10807_Transcript_1/1_Confidence_1.000_Length_560	1	p3	(TCT)6	18	125	142
Locus_10822_Transcript_1/1_Confidence_1.000_Length_481	1	p5	(GAAAA)3	15	462	476
Locus_10824_Transcript_1/1_Confidence_1.000_Length_498	1	p3	(GGA)4	12	466	477
Locus_10827_Transcript_10/11_Confidence_0.619_Length_4539	1	p3	(ATT)4	12	1914	1925
Locus_10827_Transcript_10/11_Confidence_0.619_Length_4539	2	p3	(TGC)4	12	4523	4534
Locus_10827_Transcript_11/11_Confidence_0.619_Length_4224	1	p3	(ATT)4	12	1599	1610
Locus_10827_Transcript_11/11_Confidence_0.619_Length_4224	2	p3	(TGC)4	12	4208	4219
Locus_10827_Transcript_2/11_Confidence_0.667_Length_4823	1	p3	(ATT)4	12	2198	2209
Locus_10827_Transcript_2/11_Confidence_0.667_Length_4823	2	p3	(TGC)4	12	4807	4818
Locus_10827_Transcript_3/11_Confidence_0.619_Length_4115	1	p3	(ATT)4	12	1490	1501
Locus_10827_Transcript_3/11_Confidence_0.619_Length_4115	2	p3	(TGC)4	12	4099	4110
Locus_10827_Transcript_4/11_Confidence_0.619_Length_4225	1	p3	(ATT)4	12	1599	1610
Locus_10827_Transcript_4/11_Confidence_0.619_Length_4225	2	p3	(TGC)4	12	4209	4220
Locus_10827_Transcript_5/11_Confidence_0.643_Length_4293	1	p3	(ATT)4	12	1668	1679
Locus_10827_Transcript_5/11_Confidence_0.643_Length_4293	2	p3	(TGC)4	12	4277	4288
Locus_10827_Transcript_6/11_Confidence_0.619_Length_4542	1	p3	(ATT)4	12	1917	1928
Locus_10827_Transcript_6/11_Confidence_0.619_Length_4542	2	p3	(TGC)4	12	4526	4537
Locus_10827_Transcript_7/11_Confidence_0.524_Length_3722	1	p3	(TGC)4	12	3706	3717
Locus_10827_Transcript_8/11_Confidence_0.619_Length_4414	1	p3	(ATT)4	12	1599	1610
Locus_10827_Transcript_8/11_Confidence_0.619_Length_4414	2	p3	(TGC)4	12	4398	4409
Locus_10827_Transcript_9/11_Confidence_0.619_Length_4224	1	p3	(ATT)4	12	1599	1610
Locus_10827_Transcript_9/11_Confidence_0.619_Length_4224	2	p3	(TGC)4	12	4208	4219
Locus_10828_Transcript_2/9_Confidence_0.300_Length_1115	1	p4	(CTAG)3	12	632	643
Locus_10828_Transcript_4/9_Confidence_0.250_Length_1194	1	p4	(CTAG)3	12	711	722
Locus_10828_Transcript_6/9_Confidence_0.500_Length_1271	1	p4	(CTAG)3	12	788	799
Locus_10828_Transcript_7/9_Confidence_0.400_Length_1218	1	p4	(CTAG)3	12	735	746
Locus_10828_Transcript_8/9_Confidence_0.450_Length_1268	1	p4	(CTAG)3	12	785	796
Locus_10828_Transcript_9/9_Confidence_0.400_Length_1268	1	p4	(CTAG)3	12	785	796
Locus_1082_Transcript_20/25_Confidence_0.197_Length_3410	1	p5	(AAAGG)3	15	2421	2435
Locus_1082_Transcript_22/25_Confidence_0.167_Length_6419	1	p5	(TCCTT)3	15	1611	1625
Locus_1082_Transcript_22/25_Confidence_0.167_Length_6419	2	c	(TCA)4ctctcacttatccatccataataaggaaat(TTC)4	54	4261	4314
Locus_1082_Transcript_23/25_Confidence_0.167_Length_6419	1	c	(AGA)4aatttccttattatggatggataagtgagag(TGA)4	55	3191	3245
Locus_1082_Transcript_23/25_Confidence_0.167_Length_6419	2	p5	(AAAGG)3	15	5880	5894
Locus_10846_Transcript_1/1_Confidence_1.000_Length_473	1	p3	(CTT)4	12	290	301
Locus_10857_Transcript_1/1_Confidence_1.000_Length_1886	1	p4	(CCTT)3	12	1359	1370
Locus_10857_Transcript_1/1_Confidence_1.000_Length_1886	2	p3	(CCT)5	15	1694	1708
Locus_10862_Transcript_4/6_Confidence_0.500_Length_1784	1	p3	(TTC)4	12	1749	1760
Locus_10866_Transcript_1/8_Confidence_0.381_Length_1331	1	p4	(GTTG)3	12	157	168
Locus_10866_Transcript_2/8_Confidence_0.571_Length_1222	1	p4	(GTTG)3	12	523	534
Locus_10866_Transcript_3/8_Confidence_0.619_Length_1772	1	p4	(GTTG)3	12	598	609
Locus_10866_Transcript_4/8_Confidence_0.619_Length_1667	1	p4	(GTTG)3	12	493	504
Locus_10866_Transcript_6/8_Confidence_0.524_Length_1696	1	p4	(GTTG)3	12	522	533
Locus_10866_Transcript_8/8_Confidence_0.619_Length_1697	1	p4	(GTTG)3	12	523	534
Locus_1086_Transcript_4/11_Confidence_0.583_Length_1570	1	p2	(TC)10	20	1550	1569
Locus_10870_Transcript_1/2_Confidence_1.000_Length_1381	1	p3	(TGA)4	12	125	136
Locus_10870_Transcript_1/2_Confidence_1.000_Length_1381	2	p3	(CTG)4	12	647	658
Locus_10870_Transcript_2/2_Confidence_1.000_Length_1286	1	p3	(CTG)4	12	552	563
Locus_10880_Transcript_1/1_Confidence_1.000_Length_861	1	p2	(TC)8	16	86	101
Locus_1088_Transcript_1/3_Confidence_0.857_Length_571	1	p4	(TTGT)3	12	493	504
Locus_1088_Transcript_2/3_Confidence_0.714_Length_577	1	p4	(TTGT)3	12	499	510
Locus_1088_Transcript_3/3_Confidence_0.857_Length_570	1	p4	(TTGT)3	12	492	503
Locus_10896_Transcript_1/2_Confidence_1.000_Length_755	1	p3	(GAC)5	15	431	445
Locus_1089_Transcript_1/5_Confidence_0.600_Length_945	1	p3	(CAT)5	15	355	369
Locus_1089_Transcript_2/5_Confidence_0.600_Length_1103	1	p3	(CAT)5	15	475	489
Locus_1089_Transcript_3/5_Confidence_0.600_Length_995	1	c	(CAT)6ttccatccttatcagcaggatgtgcaaactcatcatca(TCG)5	71	355	425
Locus_1089_Transcript_5/5_Confidence_0.600_Length_983	1	p3	(CAT)5	15	355	369
Locus_10901_Transcript_1/2_Confidence_1.000_Length_1323	1	p4	(TTTG)3	12	1067	1078
Locus_10901_Transcript_2/2_Confidence_1.000_Length_1323	1	p4	(TTTG)6	24	1067	1090
Locus_10902_Transcript_2/3_Confidence_0.667_Length_336	1	p3	(AGC)4	12	52	63
Locus_10902_Transcript_3/3_Confidence_0.500_Length_281	1	p3	(AGC)4	12	52	63
Locus_10904_Transcript_2/10_Confidence_0.175_Length_1021	1	p4	(TTTA)3	12	644	655
Locus_10904_Transcript_2/10_Confidence_0.175_Length_1021	2	p4	(ATTA)3	12	1002	1013
Locus_10904_Transcript_3/10_Confidence_0.125_Length_702	1	p4	(TTTA)3	12	325	336
Locus_10904_Transcript_3/10_Confidence_0.125_Length_702	2	p4	(ATTA)3	12	683	694
Locus_10904_Transcript_4/10_Confidence_0.075_Length_331	1	p4	(ATTA)3	12	312	323
Locus_10904_Transcript_9/10_Confidence_0.250_Length_1535	1	p4	(TTTA)3	12	1158	1169
Locus_10904_Transcript_9/10_Confidence_0.250_Length_1535	2	p4	(ATTA)3	12	1516	1527
Locus_10913_Transcript_1/1_Confidence_1.000_Length_349	1	c	(AAG)6aaaaggaagatttggaatcagaaatgaatgattggagaggaa(GTT)5	75	245	319
Locus_10914_Transcript_1/2_Confidence_1.000_Length_671	1	p3	(CCG)7	21	44	64
Locus_10914_Transcript_2/2_Confidence_1.000_Length_665	1	p3	(GCC)5	15	46	60
Locus_10916_Transcript_1/5_Confidence_0.714_Length_1695	1	p4	(AGAC)3	12	209	220
Locus_10917_Transcript_1/1_Confidence_1.000_Length_398	1	c	(AGG)5aagaagag(GAA)5ggaggaggcaagagaggatcttgttgtcgtggtcatggacgcggacgccgccccttccatccccggcaagtggaagttggagaagcc(CCA)4	137	134	270
Locus_10928_Transcript_1/1_Confidence_1.000_Length_2022	1	p4	(GAAA)3	12	196	207
Locus_1092_Transcript_1/2_Confidence_1.000_Length_5661	1	p3	(TCT)4	12	2886	2897
Locus_1092_Transcript_2/2_Confidence_1.000_Length_5604	1	p3	(TCT)4	12	2829	2840
Locus_10930_Transcript_1/5_Confidence_0.600_Length_1975	1	p3	(CAT)4	12	1944	1955
Locus_10930_Transcript_2/5_Confidence_0.600_Length_2189	1	p3	(CAT)4	12	1945	1956
Locus_10930_Transcript_3/5_Confidence_0.300_Length_1669	1	p3	(CAT)4	12	1425	1436
Locus_10930_Transcript_5/5_Confidence_0.600_Length_2188	1	p3	(CAT)4	12	1944	1955
Locus_10932_Transcript_2/6_Confidence_0.667_Length_3104	1	p5	(CTCCT)3	15	127	141
Locus_10932_Transcript_3/6_Confidence_0.667_Length_3116	1	p5	(CTCCT)3	15	127	141
Locus_10932_Transcript_4/6_Confidence_0.400_Length_2628	1	p5	(CTCCT)3	15	127	141
Locus_10932_Transcript_5/6_Confidence_0.333_Length_2214	1	p3	(GAT)4	12	876	887
Locus_10932_Transcript_6/6_Confidence_0.667_Length_3116	1	p5	(CTCCT)3	15	127	141
Locus_10933_Transcript_1/8_Confidence_0.538_Length_2027	1	p3	(TGA)4	12	1822	1833
Locus_10933_Transcript_2/8_Confidence_0.538_Length_2361	1	p3	(TGA)4	12	2156	2167
Locus_10933_Transcript_3/8_Confidence_0.577_Length_2274	1	p3	(TGA)4	12	2069	2080
Locus_10933_Transcript_4/8_Confidence_0.615_Length_1655	1	p3	(TGA)4	12	1450	1461
Locus_10933_Transcript_5/8_Confidence_0.615_Length_2277	1	p3	(TGA)4	12	1889	1900
Locus_10933_Transcript_5/8_Confidence_0.615_Length_2277	2	p6	(TGGTGC)3	18	2201	2218
Locus_10933_Transcript_7/8_Confidence_0.462_Length_2141	1	p3	(TGA)4	12	1936	1947
Locus_10933_Transcript_8/8_Confidence_0.615_Length_2094	1	p3	(TGA)4	12	1889	1900
Locus_10937_Transcript_1/4_Confidence_0.250_Length_888	1	p4	(TCCT)3	12	134	145
Locus_10937_Transcript_2/4_Confidence_0.625_Length_1660	1	p4	(TCCT)3	12	134	145
Locus_10937_Transcript_3/4_Confidence_0.625_Length_2064	1	p4	(TCCT)3	12	134	145
Locus_10937_Transcript_4/4_Confidence_0.625_Length_1727	1	p4	(TCCT)3	12	134	145
Locus_10949_Transcript_1/1_Confidence_1.000_Length_828	1	c	(ATG)4acggtgacgacggtgaagacgattcttcttgatagcctaggttgatgaaaccaaggatggccaaaagaaaaagaaatgatgat(GAA)4	107	485	591
Locus_1094_Transcript_1/5_Confidence_0.636_Length_1648	1	p3	(GAC)4	12	1047	1058
Locus_1094_Transcript_2/5_Confidence_0.636_Length_1684	1	p3	(GAC)4	12	1047	1058
Locus_1094_Transcript_3/5_Confidence_0.636_Length_1512	1	p3	(GAC)4	12	875	886
Locus_1094_Transcript_5/5_Confidence_0.636_Length_1684	1	p3	(GAC)4	12	1047	1058
Locus_10954_Transcript_1/1_Confidence_1.000_Length_850	1	p4	(AAAG)3	12	154	165
Locus_10957_Transcript_1/1_Confidence_1.000_Length_591	1	p3	(CGG)4	12	565	576
Locus_10959_Transcript_1/2_Confidence_1.000_Length_720	1	p4	(AATA)3	12	625	636
Locus_10959_Transcript_2/2_Confidence_1.000_Length_405	1	p4	(AATA)3	12	310	321
Locus_1095_Transcript_6/10_Confidence_0.250_Length_1670	1	p3	(GTT)4	12	1465	1476
Locus_10960_Transcript_1/5_Confidence_0.714_Length_1312	1	p3	(AAC)4	12	1299	1310
Locus_10960_Transcript_2/5_Confidence_0.643_Length_1270	1	p3	(AAC)4	12	1257	1268
Locus_10960_Transcript_3/5_Confidence_0.643_Length_1270	1	p3	(AAC)4	12	1257	1268
Locus_10960_Transcript_4/5_Confidence_0.643_Length_1270	1	p3	(AAC)4	12	1257	1268
Locus_10960_Transcript_5/5_Confidence_0.643_Length_1270	1	p3	(AAC)4	12	1257	1268
Locus_10965_Transcript_1/1_Confidence_1.000_Length_438	1	p4	(TTAT)3	12	225	236
Locus_10967_Transcript_1/1_Confidence_1.000_Length_818	1	p4	(CGCT)3	12	795	806
Locus_10973_Transcript_1/3_Confidence_0.667_Length_1909	1	p3	(ATG)4	12	441	452
Locus_1097_Transcript_2/5_Confidence_0.667_Length_2643	1	p2	(AT)6	12	1190	1201
Locus_1097_Transcript_3/5_Confidence_0.667_Length_2642	1	p2	(AT)6	12	1190	1201
Locus_10980_Transcript_1/2_Confidence_1.000_Length_509	1	p4	(GCGA)4	16	39	54
Locus_10980_Transcript_1/2_Confidence_1.000_Length_509	2	p2	(TG)9	18	371	388
Locus_10980_Transcript_2/2_Confidence_1.000_Length_478	1	p4	(GCGA)4	16	39	54
Locus_10980_Transcript_2/2_Confidence_1.000_Length_478	2	p2	(TG)9	18	369	386
Locus_1098_Transcript_1/1_Confidence_1.000_Length_414	1	p3	(CAT)4	12	163	174
Locus_10997_Transcript_1/3_Confidence_0.714_Length_1628	1	p4	(AAGG)3	12	1278	1289
Locus_10997_Transcript_2/3_Confidence_0.714_Length_1628	1	p4	(AAGG)3	12	1278	1289
Locus_10997_Transcript_3/3_Confidence_0.714_Length_1628	1	p4	(AAGG)3	12	1278	1289
Locus_10999_Transcript_1/2_Confidence_1.000_Length_1755	1	p3	(TGC)4	12	99	110
Locus_109_Transcript_1/9_Confidence_0.348_Length_973	1	p3	(GCT)5	15	446	460
Locus_109_Transcript_2/9_Confidence_0.391_Length_981	1	p3	(GCT)5	15	449	463
Locus_109_Transcript_3/9_Confidence_0.391_Length_1063	1	p3	(GCT)5	15	446	460
Locus_109_Transcript_4/9_Confidence_0.478_Length_983	1	p3	(GCT)5	15	446	460
Locus_109_Transcript_5/9_Confidence_0.652_Length_2340	1	p3	(GCT)5	15	446	460
Locus_109_Transcript_6/9_Confidence_0.652_Length_2377	1	p3	(GCT)5	15	446	460
Locus_109_Transcript_6/9_Confidence_0.652_Length_2377	2	p6	(ATCATT)3	18	1002	1019
Locus_109_Transcript_7/9_Confidence_0.391_Length_993	1	p3	(GCT)5	15	461	475
Locus_109_Transcript_8/9_Confidence_0.652_Length_2365	1	p3	(GCT)5	15	446	460
Locus_109_Transcript_9/9_Confidence_0.391_Length_978	1	p3	(GCT)5	15	446	460
Locus_11000_Transcript_1/1_Confidence_1.000_Length_1847	1	p4	(ATCA)3	12	280	291
Locus_11002_Transcript_1/4_Confidence_0.727_Length_1692	1	p4	(CATT)3	12	157	168
Locus_11002_Transcript_2/4_Confidence_0.636_Length_1601	1	p4	(ATGC)3	12	95	106
Locus_11002_Transcript_3/4_Confidence_0.636_Length_1871	1	p4	(CATT)3	12	157	168
Locus_11002_Transcript_3/4_Confidence_0.636_Length_1871	2	p4	(GTGG)3	12	514	525
Locus_11002_Transcript_4/4_Confidence_0.636_Length_1615	1	p4	(CATT)3	12	157	168
Locus_11003_Transcript_1/5_Confidence_0.538_Length_1470	1	p3	(GAA)4	12	499	510
Locus_11003_Transcript_2/5_Confidence_0.692_Length_2226	1	p3	(GAA)4	12	499	510
Locus_11003_Transcript_3/5_Confidence_0.692_Length_2348	1	p3	(GAA)4	12	499	510
Locus_11003_Transcript_4/5_Confidence_0.462_Length_1530	1	p3	(GAA)4	12	499	510
Locus_11003_Transcript_5/5_Confidence_0.692_Length_2237	1	p3	(GAA)4	12	499	510
Locus_11014_Transcript_1/1_Confidence_1.000_Length_498	1	p5	(ATTTT)3	15	34	48
Locus_11016_Transcript_1/1_Confidence_1.000_Length_308	1	p4	(AAAT)5	20	4	23
Locus_1101_Transcript_1/2_Confidence_1.000_Length_2086	1	p3	(AGC)7	21	383	403
Locus_1101_Transcript_2/2_Confidence_1.000_Length_2080	1	p3	(AGC)5	15	383	397
Locus_11020_Transcript_1/2_Confidence_1.000_Length_1307	1	p4	(AAGC)3	12	819	830
Locus_11020_Transcript_2/2_Confidence_1.000_Length_980	1	p2	(TC)21	42	1	42
Locus_11020_Transcript_2/2_Confidence_1.000_Length_980	2	p4	(AAGC)3	12	492	503
Locus_11023_Transcript_1/1_Confidence_1.000_Length_504	1	p3	(AGC)4	12	178	189
Locus_11024_Transcript_1/1_Confidence_1.000_Length_392	1	p3	(CCA)4	12	192	203
Locus_11031_Transcript_1/5_Confidence_0.636_Length_1832	1	p6	(TTAAAC)3	18	340	357
Locus_11031_Transcript_3/5_Confidence_0.636_Length_1834	1	p6	(TTAAAC)3	18	343	360
Locus_11031_Transcript_4/5_Confidence_0.636_Length_1828	1	p6	(TTAAAC)3	18	343	360
Locus_11031_Transcript_5/5_Confidence_0.636_Length_1835	1	p6	(TTAAAC)3	18	343	360
Locus_11037_Transcript_1/10_Confidence_0.318_Length_1159	1	p4	(ATTT)3	12	1050	1061
Locus_11037_Transcript_10/10_Confidence_0.318_Length_1269	1	p4	(TAAA)3	12	868	879
Locus_11037_Transcript_2/10_Confidence_0.318_Length_1159	1	p4	(TAAA)3	12	693	704
Locus_11037_Transcript_5/10_Confidence_0.318_Length_1269	1	p4	(ATTT)3	12	1050	1061
Locus_11037_Transcript_7/10_Confidence_0.273_Length_1509	1	p4	(TAAA)3	12	1108	1119
Locus_11037_Transcript_8/10_Confidence_0.318_Length_1884	1	p4	(TAAA)3	12	868	879
Locus_11037_Transcript_9/10_Confidence_0.318_Length_1884	1	p4	(ATTT)3	12	1005	1016
Locus_11038_Transcript_1/1_Confidence_1.000_Length_603	1	p4	(AAAT)3	12	554	565
Locus_11042_Transcript_2/3_Confidence_0.667_Length_1171	1	p4	(TTTA)3	12	1020	1031
Locus_11047_Transcript_1/1_Confidence_1.000_Length_913	1	p4	(TAGC)3	12	684	695
Locus_11049_Transcript_1/1_Confidence_1.000_Length_992	1	c	(CGC)4cggagggaaccactgccggagatctggtcgtttctccgttatccatcgaggcaggaggcgaaggtttcaccttccgggaggcgg(CGC)6	114	393	506
Locus_11052_Transcript_1/1_Confidence_1.000_Length_754	1	p3	(GAG)4	12	294	305
Locus_11053_Transcript_1/2_Confidence_1.000_Length_761	1	p5	(CTTTC)3	15	656	670
Locus_11053_Transcript_2/2_Confidence_1.000_Length_761	1	p5	(CTTTC)3	15	656	670
Locus_11060_Transcript_2/7_Confidence_0.118_Length_365	1	p4	(ATTT)3	12	44	55
Locus_11060_Transcript_4/7_Confidence_0.353_Length_1019	1	p4	(ATTT)3	12	44	55
Locus_11063_Transcript_1/1_Confidence_1.000_Length_472	1	p3	(ACA)5	15	296	310
Locus_11065_Transcript_1/3_Confidence_0.667_Length_1098	1	p2	(CT)6	12	46	57
Locus_11065_Transcript_2/3_Confidence_0.333_Length_1286	1	p5	(AATGA)3	15	419	433
Locus_11065_Transcript_3/3_Confidence_0.667_Length_1098	1	p2	(CT)6	12	46	57
Locus_11066_Transcript_3/4_Confidence_0.444_Length_1251	1	p4	(TCCA)3	12	194	205
Locus_11071_Transcript_1/1_Confidence_1.000_Length_1022	1	p4	(TTTC)3	12	939	950
Locus_1107_Transcript_1/4_Confidence_0.600_Length_1009	1	p4	(TAAA)4	16	895	910
Locus_1107_Transcript_2/4_Confidence_0.700_Length_1018	1	p4	(TAAA)4	16	904	919
Locus_1107_Transcript_3/4_Confidence_0.600_Length_967	1	p4	(ATAA)7	28	912	939
Locus_1107_Transcript_4/4_Confidence_0.600_Length_1015	1	p4	(TAAA)4	16	901	916
Locus_11093_Transcript_1/5_Confidence_0.500_Length_880	1	p3	(AAG)4	12	850	861
Locus_11093_Transcript_2/5_Confidence_0.250_Length_598	1	p3	(AAG)4	12	568	579
Locus_11093_Transcript_3/5_Confidence_0.167_Length_670	1	p3	(AAG)4	12	640	651
Locus_11093_Transcript_4/5_Confidence_0.583_Length_1218	1	p3	(GAA)4	12	86	97
Locus_11093_Transcript_4/5_Confidence_0.583_Length_1218	2	p3	(AAG)4	12	1188	1199
Locus_11093_Transcript_5/5_Confidence_0.667_Length_1030	1	p3	(GAA)4	12	86	97
Locus_11093_Transcript_5/5_Confidence_0.667_Length_1030	2	p3	(AAG)4	12	1000	1011
Locus_11101_Transcript_1/1_Confidence_1.000_Length_362	1	p4	(TTGC)3	12	89	100
Locus_11107_Transcript_1/2_Confidence_1.000_Length_1166	1	c	(GGA)4ga(AGG)5	29	353	381
Locus_11107_Transcript_2/2_Confidence_1.000_Length_1063	1	c	(GGA)4ga(AGG)5	29	353	381
Locus_11114_Transcript_1/3_Confidence_0.500_Length_264	1	c	(GAA)4aagatgaggaagaag(GAA)5aat(GAA)4aagatgaggaagaag(GAA)6	90	3	92
Locus_11114_Transcript_2/3_Confidence_0.333_Length_362	1	c	(GAA)6aggcaaggaaa(AAG)4	41	303	343
Locus_11114_Transcript_3/3_Confidence_0.500_Length_585	1	c	(GAA)5aagatgaggaagaaggaaggagaagag(GAA)11	75	339	413
Locus_11118_Transcript_1/2_Confidence_1.000_Length_1803	1	p6	(GAAGAG)3	18	1445	1462
Locus_11118_Transcript_2/2_Confidence_1.000_Length_1809	1	p6	(GAAGAG)4	24	1445	1468
Locus_11122_Transcript_1/1_Confidence_1.000_Length_202	1	p2	(CT)12	24	22	45
Locus_11134_Transcript_1/2_Confidence_1.000_Length_1089	1	p2	(TA)7	14	1	14
Locus_11142_Transcript_1/1_Confidence_1.000_Length_273	1	p3	(TGG)4	12	116	127
Locus_11143_Transcript_1/2_Confidence_1.000_Length_511	1	p4	(GGGA)3	12	96	107
Locus_11143_Transcript_2/2_Confidence_1.000_Length_511	1	p4	(GGGA)3	12	96	107
Locus_11148_Transcript_4/5_Confidence_0.357_Length_1647	1	p6	(GAAAAA)3	18	392	409
Locus_11149_Transcript_1/8_Confidence_0.650_Length_3172	1	p4	(TTGA)3	12	542	553
Locus_11149_Transcript_1/8_Confidence_0.650_Length_3172	2	p4	(AATT)3	12	1024	1035
Locus_11149_Transcript_2/8_Confidence_0.650_Length_3172	1	p4	(TTGA)3	12	542	553
Locus_11149_Transcript_2/8_Confidence_0.650_Length_3172	2	p4	(AATT)3	12	1024	1035
Locus_11149_Transcript_4/8_Confidence_0.650_Length_3149	1	p4	(TTGA)3	12	542	553
Locus_11149_Transcript_4/8_Confidence_0.650_Length_3149	2	p4	(AATT)3	12	1024	1035
Locus_11149_Transcript_5/8_Confidence_0.650_Length_3172	1	p4	(TTGA)3	12	542	553
Locus_11149_Transcript_5/8_Confidence_0.650_Length_3172	2	p4	(AATT)3	12	1024	1035
Locus_11149_Transcript_6/8_Confidence_0.650_Length_3172	1	p4	(TTGA)3	12	542	553
Locus_11149_Transcript_6/8_Confidence_0.650_Length_3172	2	p4	(AATT)3	12	1024	1035
Locus_11149_Transcript_7/8_Confidence_0.650_Length_3172	1	p4	(TTGA)3	12	542	553
Locus_11149_Transcript_7/8_Confidence_0.650_Length_3172	2	p4	(AATT)3	12	1024	1035
Locus_11149_Transcript_8/8_Confidence_0.650_Length_3172	1	p4	(TTGA)3	12	542	553
Locus_11149_Transcript_8/8_Confidence_0.650_Length_3172	2	p4	(AATT)3	12	1024	1035
Locus_1114_Transcript_11/20_Confidence_0.538_Length_7825	1	p3	(AAC)4	12	1027	1038
Locus_1114_Transcript_11/20_Confidence_0.538_Length_7825	2	p4	(ATCG)3	12	4418	4429
Locus_1114_Transcript_11/20_Confidence_0.538_Length_7825	3	p2	(TC)12	24	4819	4842
Locus_1114_Transcript_12/20_Confidence_0.346_Length_5166	1	p3	(AAC)4	12	1027	1038
Locus_1114_Transcript_12/20_Confidence_0.346_Length_5166	2	p4	(ATCG)3	12	4418	4429
Locus_1114_Transcript_12/20_Confidence_0.346_Length_5166	3	p2	(TC)12	24	4819	4842
Locus_1114_Transcript_13/20_Confidence_0.551_Length_7826	1	p3	(AAC)4	12	1027	1038
Locus_1114_Transcript_13/20_Confidence_0.551_Length_7826	2	p4	(ATCG)3	12	4418	4429
Locus_1114_Transcript_13/20_Confidence_0.551_Length_7826	3	p2	(TC)12	24	4819	4842
Locus_1114_Transcript_14/20_Confidence_0.538_Length_7825	1	p3	(AAC)4	12	1027	1038
Locus_1114_Transcript_14/20_Confidence_0.538_Length_7825	2	p4	(ATCG)3	12	4418	4429
Locus_1114_Transcript_14/20_Confidence_0.538_Length_7825	3	p2	(TC)12	24	4819	4842
Locus_1114_Transcript_15/20_Confidence_0.538_Length_7872	1	p3	(AAC)4	12	1027	1038
Locus_1114_Transcript_15/20_Confidence_0.538_Length_7872	2	p4	(ATCG)3	12	4418	4429
Locus_1114_Transcript_15/20_Confidence_0.538_Length_7872	3	p2	(TC)12	24	4819	4842
Locus_1114_Transcript_16/20_Confidence_0.538_Length_7666	1	p3	(AAC)4	12	1027	1038
Locus_1114_Transcript_16/20_Confidence_0.538_Length_7666	2	p4	(ATCG)3	12	4418	4429
Locus_1114_Transcript_16/20_Confidence_0.538_Length_7666	3	p2	(TC)12	24	4819	4842
Locus_1114_Transcript_17/20_Confidence_0.538_Length_8095	1	p3	(AAC)4	12	1027	1038
Locus_1114_Transcript_17/20_Confidence_0.538_Length_8095	2	p4	(ATCG)3	12	4688	4699
Locus_1114_Transcript_17/20_Confidence_0.538_Length_8095	3	p2	(TC)12	24	5089	5112
Locus_1114_Transcript_18/20_Confidence_0.103_Length_1685	1	p2	(GT)6	12	1453	1464
Locus_1114_Transcript_20/20_Confidence_0.538_Length_7825	1	p3	(AAC)4	12	1027	1038
Locus_1114_Transcript_20/20_Confidence_0.538_Length_7825	2	p4	(ATCG)3	12	4418	4429
Locus_1114_Transcript_20/20_Confidence_0.538_Length_7825	3	p2	(TC)12	24	4819	4842
Locus_11154_Transcript_1/8_Confidence_0.455_Length_2947	1	p2	(CT)7	14	420	433
Locus_11154_Transcript_3/8_Confidence_0.636_Length_4845	1	p2	(CT)7	14	2318	2331
Locus_11154_Transcript_4/8_Confidence_0.636_Length_4845	1	p2	(CT)7	14	2318	2331
Locus_11154_Transcript_5/8_Confidence_0.636_Length_4845	1	p2	(CT)7	14	2318	2331
Locus_11154_Transcript_6/8_Confidence_0.545_Length_4845	1	p2	(CT)7	14	2318	2331
Locus_11154_Transcript_7/8_Confidence_0.636_Length_4199	1	p2	(CT)7	14	1672	1685
Locus_11154_Transcript_8/8_Confidence_0.636_Length_4845	1	p2	(CT)7	14	2318	2331
Locus_11162_Transcript_1/2_Confidence_1.000_Length_335	1	p3	(CTT)4	12	133	144
Locus_11162_Transcript_2/2_Confidence_1.000_Length_249	1	p3	(CTT)4	12	47	58
Locus_11169_Transcript_1/1_Confidence_1.000_Length_289	1	p2	(CA)6	12	232	243
Locus_1116_Transcript_54/63_Confidence_0.271_Length_4211	1	p4	(TTAT)3	12	4009	4020
Locus_1116_Transcript_55/63_Confidence_0.266_Length_4217	1	c	(TGC)5actggtagcag(GAA)4	38	2483	2520
Locus_1116_Transcript_55/63_Confidence_0.266_Length_4217	2	p4	(TTAT)3	12	4015	4026
Locus_1116_Transcript_57/63_Confidence_0.249_Length_4211	1	p4	(TTAT)3	12	4009	4020
Locus_1116_Transcript_58/63_Confidence_0.249_Length_3992	1	p2	(GA)7	14	72	85
Locus_1116_Transcript_58/63_Confidence_0.249_Length_3992	2	p4	(TTAT)3	12	3790	3801
Locus_1116_Transcript_59/63_Confidence_0.237_Length_3992	1	p2	(GA)7	14	72	85
Locus_1116_Transcript_59/63_Confidence_0.237_Length_3992	2	p4	(TTAT)3	12	3790	3801
Locus_1116_Transcript_60/63_Confidence_0.237_Length_3933	1	p4	(TTAT)3	12	3731	3742
Locus_1116_Transcript_63/63_Confidence_0.271_Length_4211	1	p4	(TTAT)3	12	4009	4020
Locus_11174_Transcript_1/3_Confidence_0.643_Length_700	1	p3	(AAG)4	12	27	38
Locus_11174_Transcript_2/3_Confidence_0.857_Length_749	1	p3	(AAG)4	12	41	52
Locus_11174_Transcript_3/3_Confidence_0.857_Length_638	1	p3	(AAG)4	12	41	52
Locus_11180_Transcript_1/2_Confidence_1.000_Length_754	1	p2	(CA)8	16	169	184
Locus_11180_Transcript_2/2_Confidence_1.000_Length_750	1	p2	(CA)6	12	169	180
Locus_11183_Transcript_1/1_Confidence_1.000_Length_453	1	p4	(GACG)3	12	343	354
Locus_1118_Transcript_11/17_Confidence_0.405_Length_1588	1	p5	(CGCAA)3	15	1455	1469
Locus_1119_Transcript_3/9_Confidence_0.550_Length_1486	1	c	(CATG)3cagtgaaaaggagacgaatcatagcgaaagattaatttggtggagaatat(ATTA)4	78	1376	1453
Locus_1119_Transcript_6/9_Confidence_0.550_Length_2530	1	p4	(ATAG)4	16	386	401
Locus_11203_Transcript_1/2_Confidence_1.000_Length_311	1	p5	(GGCTG)5	25	82	106
Locus_11206_Transcript_1/1_Confidence_1.000_Length_698	1	p4	(AAAG)3	12	537	548
Locus_11207_Transcript_1/3_Confidence_0.667_Length_1370	1	p2	(TC)6	12	562	573
Locus_11207_Transcript_2/3_Confidence_0.667_Length_1331	1	p2	(TC)6	12	562	573
Locus_11207_Transcript_3/3_Confidence_0.667_Length_1301	1	p2	(TC)6	12	562	573
Locus_11211_Transcript_1/1_Confidence_1.000_Length_345	1	p4	(TTTA)3	12	1	12
Locus_11213_Transcript_1/1_Confidence_1.000_Length_1154	1	p4	(CAGA)3	12	31	42
Locus_11219_Transcript_1/3_Confidence_0.600_Length_2762	1	p4	(AGCA)3	12	1164	1175
Locus_11219_Transcript_2/3_Confidence_0.600_Length_2726	1	p4	(AGCA)3	12	1158	1169
Locus_11219_Transcript_3/3_Confidence_0.600_Length_2756	1	p4	(AGCA)3	12	1158	1169
Locus_11222_Transcript_3/7_Confidence_0.235_Length_1078	1	p2	(TA)8	16	20	35
Locus_11224_Transcript_3/5_Confidence_0.500_Length_1423	1	p4	(AAGG)3	12	88	99
Locus_11226_Transcript_1/1_Confidence_1.000_Length_705	1	p3	(TTG)4	12	38	49
Locus_11236_Transcript_1/4_Confidence_0.667_Length_946	1	p3	(GAG)7	21	666	686
Locus_11236_Transcript_3/4_Confidence_0.556_Length_1324	1	p3	(GAG)7	21	1044	1064
Locus_11236_Transcript_4/4_Confidence_0.667_Length_946	1	p3	(GAG)7	21	666	686
Locus_11237_Transcript_1/2_Confidence_1.000_Length_1296	1	p3	(CAA)5	15	23	37
Locus_11237_Transcript_1/2_Confidence_1.000_Length_1296	2	p3	(TCG)4	12	257	268
Locus_11237_Transcript_1/2_Confidence_1.000_Length_1296	3	p5	(TCTTT)3	15	865	879
Locus_11237_Transcript_2/2_Confidence_1.000_Length_1296	1	p3	(CAA)5	15	23	37
Locus_11237_Transcript_2/2_Confidence_1.000_Length_1296	2	p3	(TCG)4	12	257	268
Locus_11237_Transcript_2/2_Confidence_1.000_Length_1296	3	p5	(TCTTT)3	15	865	879
Locus_1123_Transcript_10/15_Confidence_0.420_Length_3652	1	p3	(TGA)5	15	526	540
Locus_1123_Transcript_10/15_Confidence_0.420_Length_3652	2	p6	(AGGAAG)6	36	847	882
Locus_1123_Transcript_11/15_Confidence_0.420_Length_3754	1	p3	(TGA)5	15	526	540
Locus_1123_Transcript_11/15_Confidence_0.420_Length_3754	2	p6	(AGGAAG)6	36	847	882
Locus_1123_Transcript_12/15_Confidence_0.420_Length_3754	1	p3	(TGA)5	15	526	540
Locus_1123_Transcript_12/15_Confidence_0.420_Length_3754	2	p6	(AGGAAG)6	36	847	882
Locus_1123_Transcript_13/15_Confidence_0.360_Length_3635	1	p3	(TGA)5	15	526	540
Locus_1123_Transcript_13/15_Confidence_0.360_Length_3635	2	p6	(AGGAAG)6	36	847	882
Locus_1123_Transcript_14/15_Confidence_0.360_Length_3781	1	c	(GAT)5cgcaaccataaacatcgaaggagggaggcacaatctatttctt(ATG)4	70	527	596
Locus_1123_Transcript_14/15_Confidence_0.360_Length_3781	2	p6	(AGGAAG)3	18	835	852
Locus_1123_Transcript_15/15_Confidence_0.420_Length_3754	1	p3	(TGA)5	15	526	540
Locus_1123_Transcript_15/15_Confidence_0.420_Length_3754	2	p6	(AGGAAG)6	36	847	882
Locus_1123_Transcript_6/15_Confidence_0.400_Length_3754	1	p3	(TGA)5	15	526	540
Locus_1123_Transcript_6/15_Confidence_0.400_Length_3754	2	p6	(AGGAAG)6	36	847	882
Locus_1123_Transcript_7/15_Confidence_0.420_Length_3754	1	p3	(TGA)5	15	526	540
Locus_1123_Transcript_7/15_Confidence_0.420_Length_3754	2	p6	(AGGAAG)6	36	847	882
Locus_1123_Transcript_8/15_Confidence_0.440_Length_3754	1	p3	(TGA)5	15	526	540
Locus_1123_Transcript_8/15_Confidence_0.440_Length_3754	2	p6	(AGGAAG)6	36	847	882
Locus_1123_Transcript_9/15_Confidence_0.420_Length_3754	1	p3	(TGA)5	15	526	540
Locus_1123_Transcript_9/15_Confidence_0.420_Length_3754	2	p6	(AGGAAG)6	36	847	882
Locus_11241_Transcript_1/5_Confidence_0.750_Length_2383	1	p3	(AGA)4	12	176	187
Locus_11241_Transcript_3/5_Confidence_0.750_Length_2295	1	p3	(AGA)4	12	176	187
Locus_11241_Transcript_4/5_Confidence_0.750_Length_2295	1	p3	(AGA)4	12	176	187
Locus_11241_Transcript_5/5_Confidence_0.750_Length_2295	1	p3	(AGA)4	12	176	187
Locus_11244_Transcript_2/2_Confidence_1.000_Length_587	1	p6	(CCCCTT)4	24	376	399
Locus_1124_Transcript_11/11_Confidence_0.561_Length_3749	1	p6	(TTTTTC)3	18	3662	3679
Locus_1124_Transcript_2/11_Confidence_0.561_Length_3732	1	p6	(TTTTTC)3	18	3645	3662
Locus_1124_Transcript_3/11_Confidence_0.610_Length_3850	1	p6	(TTTTTC)3	18	3763	3780
Locus_1124_Transcript_4/11_Confidence_0.585_Length_3746	1	p6	(TTTTTC)3	18	3659	3676
Locus_1124_Transcript_5/11_Confidence_0.561_Length_3764	1	p6	(TTTTTC)3	18	3677	3694
Locus_1124_Transcript_6/11_Confidence_0.537_Length_3749	1	p6	(TTTTTC)3	18	3662	3679
Locus_1124_Transcript_7/11_Confidence_0.561_Length_3749	1	p6	(TTTTTC)3	18	3662	3679
Locus_1124_Transcript_8/11_Confidence_0.561_Length_3749	1	p6	(TTTTTC)3	18	3662	3679
Locus_11257_Transcript_2/2_Confidence_1.000_Length_807	1	p5	(CTAAG)3	15	676	690
Locus_11259_Transcript_2/5_Confidence_0.545_Length_815	1	p5	(ATTTT)3	15	25	39
Locus_1125_Transcript_12/14_Confidence_0.348_Length_2549	1	p5	(AGTTT)3	15	2352	2366
Locus_1125_Transcript_14/14_Confidence_0.326_Length_1628	1	p5	(AGTTT)3	15	1431	1445
Locus_1125_Transcript_7/14_Confidence_0.304_Length_1684	1	p5	(AGTTT)3	15	1487	1501
Locus_1125_Transcript_8/14_Confidence_0.304_Length_1628	1	p5	(AGTTT)3	15	1431	1445
Locus_1125_Transcript_9/14_Confidence_0.087_Length_497	1	p4	(GATG)3	12	219	230
Locus_11265_Transcript_1/6_Confidence_0.438_Length_1286	1	p3	(CAA)10	30	943	972
Locus_11265_Transcript_2/6_Confidence_0.562_Length_1869	1	p3	(CAA)10	30	943	972
Locus_11265_Transcript_3/6_Confidence_0.688_Length_1928	1	p3	(AAC)10	30	944	973
Locus_11265_Transcript_4/6_Confidence_0.562_Length_1915	1	p3	(CAA)10	30	943	972
Locus_11265_Transcript_5/6_Confidence_0.688_Length_1931	1	p3	(CAA)10	30	946	975
Locus_11265_Transcript_6/6_Confidence_0.688_Length_1928	1	p3	(CAA)10	30	943	972
Locus_11268_Transcript_1/1_Confidence_1.000_Length_566	1	c	(CCT)4tcctctgccccttctcactctcctcccttttttacgtggaaggagtgatcactgctcacg(TCCTC)3	87	149	235
Locus_11287_Transcript_1/3_Confidence_0.600_Length_3395	1	p6	(AGAAGG)5	30	3327	3356
Locus_11287_Transcript_2/3_Confidence_0.600_Length_776	1	p3	(GAA)4	12	718	729
Locus_11287_Transcript_3/3_Confidence_0.600_Length_3386	1	p3	(GAA)4	12	3328	3339
Locus_1128_Transcript_1/2_Confidence_1.000_Length_1180	1	p3	(TGA)4	12	428	439
Locus_1128_Transcript_2/2_Confidence_1.000_Length_1180	1	p3	(TGA)4	12	428	439
Locus_1129_Transcript_1/10_Confidence_0.326_Length_1701	1	p6	(AAGGGG)3	18	1637	1654
Locus_1129_Transcript_10/10_Confidence_0.326_Length_1703	1	p6	(AAGGGG)3	18	1639	1656
Locus_1129_Transcript_2/10_Confidence_0.372_Length_1808	1	p6	(AAGGGG)3	18	1744	1761
Locus_1129_Transcript_3/10_Confidence_0.442_Length_2051	1	p2	(AG)9	18	1758	1775
Locus_1129_Transcript_3/10_Confidence_0.442_Length_2051	2	p6	(AAGGGG)3	18	1987	2004
Locus_1129_Transcript_4/10_Confidence_0.140_Length_956	1	p2	(AT)8	16	941	956
Locus_1129_Transcript_6/10_Confidence_0.349_Length_1745	1	p6	(AAGGGG)3	18	1681	1698
Locus_1129_Transcript_7/10_Confidence_0.279_Length_4779	1	p5	(CATTC)3	15	1651	1665
Locus_1129_Transcript_8/10_Confidence_0.326_Length_2242	1	p6	(AAGGGG)3	18	2178	2195
Locus_1129_Transcript_9/10_Confidence_0.302_Length_2771	1	p5	(CATTC)3	15	1651	1665
Locus_112_Transcript_4/9_Confidence_0.524_Length_1953	1	p5	(AAGCG)3	15	140	154
Locus_112_Transcript_5/9_Confidence_0.524_Length_1952	1	p5	(AAGCG)3	15	140	154
Locus_112_Transcript_6/9_Confidence_0.571_Length_1953	1	p5	(AAGCG)3	15	140	154
Locus_11312_Transcript_1/5_Confidence_0.182_Length_343	1	p3	(TCT)4	12	7	18
Locus_11312_Transcript_2/5_Confidence_0.636_Length_1771	1	p3	(TCT)4	12	7	18
Locus_11312_Transcript_3/5_Confidence_0.636_Length_1771	1	p3	(TCT)4	12	7	18
Locus_11312_Transcript_4/5_Confidence_0.636_Length_1771	1	p3	(TCT)4	12	7	18
Locus_11312_Transcript_5/5_Confidence_0.636_Length_1771	1	p3	(TCT)4	12	7	18
Locus_11317_Transcript_1/1_Confidence_1.000_Length_1879	1	p4	(AAAG)3	12	374	385
Locus_11320_Transcript_2/2_Confidence_1.000_Length_989	1	p2	(TC)6	12	792	803
Locus_11323_Transcript_1/1_Confidence_1.000_Length_1371	1	p3	(CTT)5	15	464	478
Locus_11332_Transcript_1/4_Confidence_0.500_Length_1086	1	p4	(CTTC)3	12	639	650
Locus_11332_Transcript_2/4_Confidence_0.500_Length_1184	1	p4	(CTTC)3	12	640	651
Locus_11332_Transcript_4/4_Confidence_0.500_Length_1183	1	p4	(CTTC)3	12	639	650
Locus_11336_Transcript_1/4_Confidence_0.615_Length_2144	1	p3	(TCA)4	12	830	841
Locus_11336_Transcript_2/4_Confidence_0.538_Length_2143	1	p3	(TCA)4	12	829	840
Locus_11336_Transcript_3/4_Confidence_0.615_Length_2142	1	p3	(TCA)4	12	828	839
Locus_11336_Transcript_4/4_Confidence_0.615_Length_2144	1	p3	(TCA)4	12	830	841
Locus_11337_Transcript_1/4_Confidence_0.625_Length_890	1	p4	(AGAC)3	12	171	182
Locus_11337_Transcript_2/4_Confidence_0.500_Length_869	1	p4	(AGAC)3	12	150	161
Locus_11337_Transcript_3/4_Confidence_0.625_Length_852	1	p4	(AGAC)3	12	133	144
Locus_11337_Transcript_4/4_Confidence_0.625_Length_852	1	p4	(AGAC)3	12	133	144
Locus_11355_Transcript_1/3_Confidence_0.286_Length_1204	1	p3	(GAC)5	15	16	30
Locus_11355_Transcript_2/3_Confidence_0.571_Length_1543	1	p3	(GAC)5	15	16	30
Locus_11355_Transcript_3/3_Confidence_0.571_Length_1289	1	p3	(GAC)5	15	16	30
Locus_11356_Transcript_2/3_Confidence_0.667_Length_2263	1	p2	(CT)8	16	88	103
Locus_11356_Transcript_3/3_Confidence_0.667_Length_2263	1	p2	(CT)8	16	88	103
Locus_11357_Transcript_2/3_Confidence_0.714_Length_865	1	p3	(AAG)4	12	429	440
Locus_11357_Transcript_3/3_Confidence_0.714_Length_873	1	p3	(AAG)4	12	429	440
Locus_11359_Transcript_1/1_Confidence_1.000_Length_312	1	p3	(CTG)4	12	62	73
Locus_1135_Transcript_1/8_Confidence_0.682_Length_3891	1	p2	(AG)6	12	3868	3879
Locus_1135_Transcript_3/8_Confidence_0.636_Length_3892	1	p2	(AG)6	12	3869	3880
Locus_1135_Transcript_4/8_Confidence_0.636_Length_3891	1	p2	(AG)6	12	3868	3879
Locus_1135_Transcript_5/8_Confidence_0.500_Length_3803	1	p2	(AG)6	12	3780	3791
Locus_1135_Transcript_7/8_Confidence_0.364_Length_3818	1	p2	(AG)6	12	3795	3806
Locus_1135_Transcript_8/8_Confidence_0.500_Length_3803	1	p2	(AG)6	12	3780	3791
Locus_11361_Transcript_1/5_Confidence_0.636_Length_1813	1	p3	(TGA)5	15	1671	1685
Locus_11361_Transcript_2/5_Confidence_0.545_Length_1755	1	p3	(TGA)5	15	1613	1627
Locus_11361_Transcript_3/5_Confidence_0.545_Length_1813	1	p3	(TGA)5	15	1671	1685
Locus_11361_Transcript_4/5_Confidence_0.545_Length_1735	1	p3	(GAT)5	15	1659	1673
Locus_11361_Transcript_5/5_Confidence_0.545_Length_1813	1	p3	(TGA)5	15	1671	1685
Locus_11365_Transcript_1/1_Confidence_1.000_Length_760	1	p4	(TTAT)3	12	73	84
Locus_11372_Transcript_2/2_Confidence_1.000_Length_1225	1	p3	(TTC)7	21	201	221
Locus_11372_Transcript_2/2_Confidence_1.000_Length_1225	2	p4	(TTTC)3	12	370	381
Locus_11380_Transcript_3/4_Confidence_0.583_Length_3731	1	p2	(AT)6	12	2580	2591
Locus_11380_Transcript_4/4_Confidence_0.750_Length_3261	1	p2	(AT)6	12	2580	2591
Locus_11386_Transcript_1/1_Confidence_1.000_Length_702	1	p2	(GA)10	20	137	156
Locus_1138_Transcript_1/9_Confidence_0.636_Length_2096	1	p6	(CACTTC)4	24	1358	1381
Locus_1139_Transcript_1/2_Confidence_1.000_Length_1860	1	p3	(TAG)6	18	161	178
Locus_1139_Transcript_1/2_Confidence_1.000_Length_1860	2	p3	(GAT)5	15	1566	1580
Locus_1139_Transcript_2/2_Confidence_1.000_Length_1857	1	p3	(TAG)6	18	161	178
Locus_1139_Transcript_2/2_Confidence_1.000_Length_1857	2	p3	(GAT)5	15	1563	1577
Locus_113_Transcript_7/8_Confidence_0.471_Length_5336	1	c*	(TAA)8(AATAA)3*	34	3589	3622
Locus_113_Transcript_7/8_Confidence_0.471_Length_5336	2	p4	(TCAA)3	12	3797	3808
Locus_11406_Transcript_1/1_Confidence_1.000_Length_368	1	p4	(GATC)3	12	313	324
Locus_11408_Transcript_1/1_Confidence_1.000_Length_1657	1	p4	(AGTG)4	16	1465	1480
Locus_11413_Transcript_1/4_Confidence_0.556_Length_733	1	p4	(ACAT)3	12	169	180
Locus_11413_Transcript_2/4_Confidence_0.667_Length_811	1	p4	(ACAT)3	12	169	180
Locus_11413_Transcript_3/4_Confidence_0.667_Length_939	1	p4	(ACAT)3	12	169	180
Locus_11413_Transcript_4/4_Confidence_0.667_Length_733	1	p4	(ACAT)3	12	169	180
Locus_1141_Transcript_1/3_Confidence_0.714_Length_1824	1	p6	(TCATCC)3	18	215	232
Locus_1141_Transcript_2/3_Confidence_0.714_Length_1650	1	p6	(TCATCC)3	18	215	232
Locus_1141_Transcript_3/3_Confidence_0.714_Length_1641	1	p6	(TCATCC)3	18	215	232
Locus_11422_Transcript_2/6_Confidence_0.385_Length_2045	1	p4	(TCAT)3	12	1054	1065
Locus_11422_Transcript_5/6_Confidence_0.385_Length_2046	1	p4	(TCAT)3	12	1054	1065
Locus_11432_Transcript_6/7_Confidence_0.667_Length_1995	1	p4	(ATAG)3	12	1345	1356
Locus_11435_Transcript_1/3_Confidence_0.750_Length_1550	1	p6	(AAAAGG)3	18	1051	1068
Locus_11435_Transcript_3/3_Confidence_0.750_Length_1553	1	p6	(AAAAGG)3	18	1054	1071
Locus_1143_Transcript_1/9_Confidence_0.556_Length_1840	1	p3	(GAA)4	12	87	98
Locus_1143_Transcript_2/9_Confidence_0.444_Length_1334	1	p3	(GAA)4	12	87	98
Locus_1143_Transcript_3/9_Confidence_0.556_Length_1911	1	p3	(GAA)4	12	87	98
Locus_1143_Transcript_4/9_Confidence_0.556_Length_1911	1	p3	(GAA)4	12	87	98
Locus_1143_Transcript_5/9_Confidence_0.519_Length_2042	1	p3	(GAA)4	12	87	98
Locus_1143_Transcript_6/9_Confidence_0.296_Length_2347	1	p3	(GAA)4	12	87	98
Locus_1143_Transcript_7/9_Confidence_0.296_Length_1597	1	p3	(GAA)4	12	87	98
Locus_1143_Transcript_8/9_Confidence_0.481_Length_1954	1	p3	(GAA)4	12	87	98
Locus_1143_Transcript_9/9_Confidence_0.556_Length_1912	1	p3	(GAA)4	12	87	98
Locus_11442_Transcript_2/6_Confidence_0.154_Length_469	1	p2	(CT)19	38	1	38
Locus_11451_Transcript_1/9_Confidence_0.348_Length_2285	1	p4	(TGGT)3	12	641	652
Locus_11451_Transcript_2/9_Confidence_0.304_Length_2345	1	p4	(TGGT)3	12	641	652
Locus_11451_Transcript_3/9_Confidence_0.217_Length_2177	1	p4	(TGGT)3	12	641	652
Locus_11451_Transcript_4/9_Confidence_0.348_Length_2304	1	p4	(TGGT)3	12	641	652
Locus_11451_Transcript_5/9_Confidence_0.391_Length_2497	1	p4	(TGGT)3	12	641	652
Locus_11451_Transcript_6/9_Confidence_0.435_Length_2494	1	p4	(TGGT)3	12	641	652
Locus_11451_Transcript_7/9_Confidence_0.435_Length_2513	1	p4	(TGGT)3	12	641	652
Locus_11451_Transcript_8/9_Confidence_0.391_Length_2554	1	p4	(TGGT)3	12	641	652
Locus_11451_Transcript_9/9_Confidence_0.435_Length_2513	1	p4	(TGGT)3	12	641	652
Locus_11452_Transcript_2/4_Confidence_0.625_Length_739	1	p5	(TTTTC)3	15	283	297
Locus_11452_Transcript_3/4_Confidence_0.500_Length_1847	1	p5	(TTTTC)3	15	197	211
Locus_11452_Transcript_4/4_Confidence_0.625_Length_653	1	p5	(TTTTC)3	15	197	211
Locus_1145_Transcript_11/18_Confidence_0.235_Length_2825	1	c	(GAA)6aaa(GAG)4	33	1283	1315
Locus_1145_Transcript_16/18_Confidence_0.294_Length_3130	1	p3	(AGG)4	12	1174	1185
Locus_1145_Transcript_17/18_Confidence_0.235_Length_2826	1	c	(GAA)6aaa(GAG)4	33	1284	1316
Locus_11464_Transcript_1/1_Confidence_1.000_Length_1108	1	p3	(TGC)4	12	324	335
Locus_11468_Transcript_2/6_Confidence_0.529_Length_2421	1	p2	(AG)8	16	1185	1200
Locus_11468_Transcript_4/6_Confidence_0.588_Length_2663	1	p2	(AG)8	16	1427	1442
Locus_11468_Transcript_5/6_Confidence_0.647_Length_2673	1	p2	(AG)8	16	1437	1452
Locus_11469_Transcript_1/1_Confidence_1.000_Length_383	1	p3	(CCG)4	12	305	316
Locus_1146_Transcript_1/1_Confidence_1.000_Length_771	1	p6	(CGCCGG)3	18	28	45
Locus_1146_Transcript_1/1_Confidence_1.000_Length_771	2	p3	(GGT)4	12	472	483
Locus_11472_Transcript_2/3_Confidence_0.667_Length_1169	1	p2	(TA)6	12	732	743
Locus_11473_Transcript_1/1_Confidence_1.000_Length_679	1	p3	(GGT)5	15	108	122
Locus_11475_Transcript_1/1_Confidence_1.000_Length_328	1	p4	(TTTG)3	12	239	250
Locus_1147_Transcript_1/3_Confidence_0.429_Length_1900	1	p3	(TGA)4	12	437	448
Locus_1147_Transcript_2/3_Confidence_0.571_Length_2098	1	p3	(TGA)4	12	635	646
Locus_1147_Transcript_3/3_Confidence_0.714_Length_2323	1	p3	(TGA)4	12	860	871
Locus_11487_Transcript_1/1_Confidence_1.000_Length_449	1	p2	(CT)9	18	195	212
Locus_1148_Transcript_13/15_Confidence_0.545_Length_7554	1	p6	(GAAGCA)3	18	576	593
Locus_11498_Transcript_1/2_Confidence_1.000_Length_1545	1	p3	(ATA)4	12	495	506
Locus_11498_Transcript_2/2_Confidence_1.000_Length_1416	1	p3	(ATA)4	12	366	377
Locus_11502_Transcript_1/8_Confidence_0.444_Length_1322	1	p2	(TA)6	12	795	806
Locus_11502_Transcript_2/8_Confidence_0.556_Length_1817	1	p2	(TA)6	12	1290	1301
Locus_11502_Transcript_3/8_Confidence_0.593_Length_1818	1	p2	(TA)6	12	1291	1302
Locus_11502_Transcript_4/8_Confidence_0.630_Length_1735	1	p2	(TA)6	12	1208	1219
Locus_11502_Transcript_5/8_Confidence_0.667_Length_1724	1	p2	(TA)6	12	1197	1208
Locus_11502_Transcript_6/8_Confidence_0.593_Length_1669	1	p2	(TA)6	12	1142	1153
Locus_11502_Transcript_7/8_Confidence_0.630_Length_2410	1	p2	(TA)6	12	1883	1894
Locus_11502_Transcript_8/8_Confidence_0.630_Length_1821	1	p2	(TA)6	12	1294	1305
Locus_11507_Transcript_1/1_Confidence_1.000_Length_418	1	p4	(TTCC)3	12	25	36
Locus_11509_Transcript_1/1_Confidence_1.000_Length_450	1	p3	(GGT)4	12	82	93
Locus_1150_Transcript_3/4_Confidence_0.533_Length_869	1	p3	(GAC)6	18	177	194
Locus_1150_Transcript_4/4_Confidence_0.533_Length_858	1	p3	(GAC)6	18	177	194
Locus_11518_Transcript_2/4_Confidence_0.700_Length_1385	1	p5	(AAAAT)3	15	337	351
Locus_1151_Transcript_4/15_Confidence_1.000_Length_1620	1	p4	(ATAA)3	12	916	927
Locus_1151_Transcript_4/15_Confidence_1.000_Length_1620	2	p3	(TTG)5	15	1288	1302
Locus_11539_Transcript_1/2_Confidence_1.000_Length_760	1	p4	(TTTC)3	12	107	118
Locus_11539_Transcript_2/2_Confidence_1.000_Length_690	1	p4	(TTTC)3	12	42	53
Locus_11541_Transcript_1/1_Confidence_1.000_Length_397	1	c	(TG)6(TATT)5	32	29	60
Locus_11565_Transcript_1/1_Confidence_1.000_Length_409	1	p3	(AAT)5	15	102	116
Locus_11566_Transcript_2/5_Confidence_0.556_Length_1229	1	p4	(ATTG)3	12	198	209
Locus_11566_Transcript_4/5_Confidence_0.444_Length_1640	1	p4	(ATTG)3	12	609	620
Locus_11566_Transcript_5/5_Confidence_0.556_Length_1640	1	p4	(ATTG)3	12	609	620
Locus_11576_Transcript_1/3_Confidence_0.667_Length_962	1	p3	(CTA)5	15	326	340
Locus_11576_Transcript_1/3_Confidence_0.667_Length_962	2	p3	(GCG)5	15	752	766
Locus_11576_Transcript_2/3_Confidence_0.667_Length_981	1	p3	(CTA)5	15	345	359
Locus_11576_Transcript_2/3_Confidence_0.667_Length_981	2	p3	(GCG)5	15	771	785
Locus_11576_Transcript_3/3_Confidence_0.667_Length_962	1	p3	(CTA)5	15	326	340
Locus_11576_Transcript_3/3_Confidence_0.667_Length_962	2	p3	(GCG)5	15	752	766
Locus_11577_Transcript_1/1_Confidence_1.000_Length_481	1	p4	(TCCA)3	12	126	137
Locus_11578_Transcript_1/1_Confidence_1.000_Length_238	1	p3	(GAG)5	15	192	206
Locus_1157_Transcript_11/12_Confidence_0.455_Length_2095	1	p3	(ATT)4	12	130	141
Locus_1157_Transcript_11/12_Confidence_0.455_Length_2095	2	p3	(ATT)4	12	253	264
Locus_1157_Transcript_11/12_Confidence_0.455_Length_2095	3	p3	(ATT)6	18	485	502
Locus_1157_Transcript_8/12_Confidence_0.409_Length_1169	1	c	(CA)6aaccacattcaattagtctttcactgagacactaaaaacaactgtatgtaaga(TATTTT)3	83	100	182
Locus_11582_Transcript_1/4_Confidence_0.444_Length_3137	1	c	(GA)6g(GA)7	27	72	98
Locus_11582_Transcript_3/4_Confidence_0.333_Length_3148	1	c	(GA)6g(GA)7	27	72	98
Locus_11582_Transcript_4/4_Confidence_0.667_Length_3308	1	c	(GA)6g(GA)7	27	72	98
Locus_11594_Transcript_1/2_Confidence_1.000_Length_567	1	p3	(CGG)4	12	151	162
Locus_11594_Transcript_2/2_Confidence_1.000_Length_567	1	p3	(CGG)4	12	151	162
Locus_115_Transcript_41/87_Confidence_1.000_Length_448	1	c	(CTC)5ttccta(CTC)4	33	47	79
Locus_115_Transcript_41/87_Confidence_1.000_Length_448	2	p3	(TCT)4	12	298	309
Locus_115_Transcript_78/87_Confidence_0.240_Length_5650	1	p2	(AG)6	12	1166	1177
Locus_115_Transcript_78/87_Confidence_0.240_Length_5650	2	c	(CGC)4ctccgagcttctccttgatcttttccttcagacct(TTC)4	59	1620	1678
Locus_115_Transcript_78/87_Confidence_0.240_Length_5650	3	p4	(CTTT)3	12	2228	2239
Locus_115_Transcript_78/87_Confidence_0.240_Length_5650	4	p5	(TTTTG)3	15	2826	2840
Locus_115_Transcript_81/87_Confidence_0.145_Length_2799	1	p2	(AG)6	12	1166	1177
Locus_115_Transcript_81/87_Confidence_0.145_Length_2799	2	c	(CGC)4ctccgagcttctccttgatcttttccttcagacct(TTC)4	59	1620	1678
Locus_115_Transcript_82/87_Confidence_0.128_Length_2128	1	p2	(AG)6	12	1166	1177
Locus_115_Transcript_82/87_Confidence_0.128_Length_2128	2	c	(CGC)4ctccgagcttctccttgatcttttccttcagacct(TTC)4	59	1620	1678
Locus_115_Transcript_83/87_Confidence_0.179_Length_3795	1	p2	(AG)6	12	1166	1177
Locus_115_Transcript_83/87_Confidence_0.179_Length_3795	2	c	(CGC)4ctccgagcttctccttgatcttttccttcagacct(TTC)4	59	1620	1678
Locus_115_Transcript_84/87_Confidence_0.106_Length_3175	1	p4	(AATT)3	12	219	230
Locus_115_Transcript_84/87_Confidence_0.106_Length_3175	2	c	(CGC)4ctccgagcttctccttgatcttttccttcagacct(TTC)4	59	777	835
Locus_115_Transcript_85/87_Confidence_0.128_Length_2161	1	p2	(AG)6	12	1166	1177
Locus_115_Transcript_85/87_Confidence_0.128_Length_2161	2	c	(CGC)4ctccgagcttctccttgatcttttccttcagacct(TTC)4	59	1620	1678
Locus_115_Transcript_85/87_Confidence_0.128_Length_2161	3	p3	(TCC)5	15	2054	2068
Locus_115_Transcript_86/87_Confidence_0.145_Length_4323	1	p2	(AG)6	12	1166	1177
Locus_115_Transcript_86/87_Confidence_0.145_Length_4323	2	c	(CGC)4ctccgagcttctccttgatcttttccttcagacct(TTC)4	59	1620	1678
Locus_115_Transcript_87/87_Confidence_0.196_Length_4018	1	p2	(AG)6	12	1166	1177
Locus_115_Transcript_87/87_Confidence_0.196_Length_4018	2	c	(CGC)4ctccgagcttctccttgatcttttccttcagacct(TTC)4	59	1620	1678
Locus_11602_Transcript_1/3_Confidence_0.667_Length_642	1	p3	(CTC)4	12	109	120
Locus_11602_Transcript_1/3_Confidence_0.667_Length_642	2	c	(AAG)4agggcagaggaagagggctcggattccgattccgatgacgagggcatggatttggggaagaaggaactcag(GAA)5gagggggaagaaggaaagggatggatttggggaagaaggaactcag(GAA)5	159	481	639
Locus_11602_Transcript_2/3_Confidence_0.667_Length_728	1	p3	(CCT)4	12	197	208
Locus_11602_Transcript_2/3_Confidence_0.667_Length_728	2	c	(AAG)4agggcagaggaagagggctcggattccgattccgatgacgagggcatggatttggggaagaaggaactcag(GAA)5gagggggaagaaggaaagggatggatttggggaagaaggaactcag(GAA)5	159	567	725
Locus_11602_Transcript_3/3_Confidence_0.667_Length_731	1	p3	(CCT)4	12	197	208
Locus_11602_Transcript_3/3_Confidence_0.667_Length_731	2	c	(AAG)4agggcagaggaagagggctcggattccgattccgatgacgagggcatggatttggggaagaaggaactcag(GAA)5gagggggaagaaggaaagggatggatttggggaagaaggaactcag(GAA)5	159	570	728
Locus_11608_Transcript_1/1_Confidence_1.000_Length_229	1	p2	(GA)6	12	216	227
Locus_1160_Transcript_1/5_Confidence_0.545_Length_3236	1	p4	(TCGG)3	12	40	51
Locus_1160_Transcript_3/5_Confidence_0.636_Length_3335	1	p4	(TCGG)3	12	40	51
Locus_1160_Transcript_5/5_Confidence_0.545_Length_3344	1	p4	(TCGG)3	12	40	51
Locus_11610_Transcript_2/4_Confidence_0.500_Length_523	1	p5	(TCTCA)3	15	441	455
Locus_11610_Transcript_4/4_Confidence_0.625_Length_730	1	p5	(TCTCA)3	15	648	662
Locus_11619_Transcript_1/1_Confidence_1.000_Length_677	1	p3	(TTC)4	12	222	233
Locus_1161_Transcript_1/3_Confidence_0.286_Length_1023	1	p3	(GGA)4	12	979	990
Locus_1161_Transcript_2/3_Confidence_0.571_Length_1531	1	p6	(TTTTGT)6	36	3	38
Locus_1161_Transcript_2/3_Confidence_0.571_Length_1531	2	p6	(TTTTGT)4	24	162	185
Locus_1161_Transcript_2/3_Confidence_0.571_Length_1531	3	p3	(GGA)4	12	1487	1498
Locus_1161_Transcript_3/3_Confidence_0.714_Length_1537	1	p6	(TTTTGT)6	36	3	38
Locus_1161_Transcript_3/3_Confidence_0.714_Length_1537	2	p6	(TTTTGT)6	36	162	197
Locus_1161_Transcript_3/3_Confidence_0.714_Length_1537	3	p3	(GGA)4	12	1493	1504
Locus_11628_Transcript_1/4_Confidence_0.500_Length_848	1	p5	(TCGCC)4	20	28	47
Locus_11628_Transcript_2/4_Confidence_0.625_Length_1117	1	p5	(TCGCC)4	20	28	47
Locus_11628_Transcript_3/4_Confidence_0.625_Length_1115	1	p5	(TCGCC)4	20	28	47
Locus_11628_Transcript_4/4_Confidence_0.500_Length_1217	1	p5	(TCGCC)4	20	28	47
Locus_11629_Transcript_1/2_Confidence_1.000_Length_494	1	p4	(GGGA)3	12	89	100
Locus_11629_Transcript_1/2_Confidence_1.000_Length_494	2	p2	(TC)6	12	269	280
Locus_11629_Transcript_2/2_Confidence_1.000_Length_486	1	p4	(GGGA)3	12	89	100
Locus_11629_Transcript_2/2_Confidence_1.000_Length_486	2	p2	(TC)8	16	257	272
Locus_11633_Transcript_1/2_Confidence_1.000_Length_1845	1	p4	(GCTC)3	12	1181	1192
Locus_11633_Transcript_2/2_Confidence_1.000_Length_1845	1	p4	(GCTC)3	12	1181	1192
Locus_11638_Transcript_1/2_Confidence_1.000_Length_1182	1	p3	(CTC)6	18	791	808
Locus_11638_Transcript_2/2_Confidence_1.000_Length_1179	1	p3	(CTC)6	18	788	805
Locus_11656_Transcript_1/1_Confidence_1.000_Length_303	1	p4	(CATG)3	12	134	145
Locus_11659_Transcript_1/4_Confidence_0.625_Length_1945	1	p3	(CTC)5	15	1218	1232
Locus_11659_Transcript_1/4_Confidence_0.625_Length_1945	2	p2	(TG)11	22	1393	1414
Locus_11659_Transcript_2/4_Confidence_0.812_Length_2186	1	p3	(CTC)5	15	1465	1479
Locus_11659_Transcript_2/4_Confidence_0.812_Length_2186	2	p2	(TG)8	16	1640	1655
Locus_11659_Transcript_3/4_Confidence_0.812_Length_2192	1	p3	(CTC)5	15	1465	1479
Locus_11659_Transcript_3/4_Confidence_0.812_Length_2192	2	p2	(TG)11	22	1640	1661
Locus_11659_Transcript_4/4_Confidence_0.812_Length_2192	1	p3	(CTC)5	15	1465	1479
Locus_11659_Transcript_4/4_Confidence_0.812_Length_2192	2	p2	(TG)11	22	1640	1661
Locus_1165_Transcript_1/3_Confidence_0.600_Length_1250	1	p3	(CTC)7	21	48	68
Locus_1165_Transcript_3/3_Confidence_0.600_Length_1604	1	p3	(CTC)7	21	48	68
Locus_11666_Transcript_1/1_Confidence_1.000_Length_1373	1	p4	(AAAT)3	12	113	124
Locus_11671_Transcript_1/7_Confidence_0.350_Length_1025	1	p3	(ACT)4	12	909	920
Locus_11671_Transcript_2/7_Confidence_0.550_Length_1349	1	p3	(ACT)4	12	1233	1244
Locus_11671_Transcript_3/7_Confidence_0.500_Length_1013	1	p3	(ACT)4	12	905	916
Locus_11671_Transcript_4/7_Confidence_0.450_Length_1016	1	p3	(ACT)5	15	905	919
Locus_11671_Transcript_5/7_Confidence_0.500_Length_1349	1	p3	(ACT)4	12	1233	1244
Locus_11671_Transcript_6/7_Confidence_0.550_Length_1346	1	p3	(ACT)4	12	1230	1241
Locus_11671_Transcript_7/7_Confidence_0.500_Length_1021	1	p3	(ACT)4	12	905	916
Locus_1169_Transcript_7/19_Confidence_1.000_Length_362	1	p3	(TTG)4	12	77	88
Locus_11700_Transcript_1/1_Confidence_1.000_Length_230	1	p3	(GCC)5	15	6	20
Locus_11705_Transcript_2/6_Confidence_0.333_Length_970	1	p3	(AAC)8	24	927	950
Locus_11711_Transcript_11/11_Confidence_0.423_Length_2079	1	p5	(GTTTG)3	15	1902	1916
Locus_11711_Transcript_3/11_Confidence_0.385_Length_2079	1	p5	(GTTTG)3	15	1902	1916
Locus_11711_Transcript_6/11_Confidence_0.423_Length_2079	1	p5	(GTTTG)3	15	1902	1916
Locus_11711_Transcript_7/11_Confidence_0.423_Length_2076	1	p5	(GTTTG)3	15	1899	1913
Locus_11711_Transcript_8/11_Confidence_0.154_Length_1191	1	p5	(GTTTG)3	15	1014	1028
Locus_11712_Transcript_1/1_Confidence_1.000_Length_393	1	p3	(CAA)4	12	283	294
Locus_11716_Transcript_1/3_Confidence_0.667_Length_2392	1	p3	(GAT)4	12	2120	2131
Locus_11716_Transcript_2/3_Confidence_0.667_Length_2504	1	p3	(GAT)4	12	2120	2131
Locus_11716_Transcript_3/3_Confidence_0.667_Length_2504	1	p3	(GAT)4	12	2120	2131
Locus_11721_Transcript_1/1_Confidence_1.000_Length_448	1	p4	(CTTC)3	12	160	171
Locus_11724_Transcript_1/1_Confidence_1.000_Length_349	1	p2	(AG)7	14	290	303
Locus_11727_Transcript_1/1_Confidence_1.000_Length_706	1	p5	(GAAAA)3	15	246	260
Locus_11735_Transcript_1/1_Confidence_1.000_Length_499	1	p4	(TTGT)3	12	318	329
Locus_11749_Transcript_7/8_Confidence_0.267_Length_1952	1	p2	(AC)6	12	857	868
Locus_11757_Transcript_1/1_Confidence_1.000_Length_233	1	c	(TC)8tt(TC)9	36	152	187
Locus_11758_Transcript_3/4_Confidence_0.571_Length_1165	1	p3	(GTC)4	12	925	936
Locus_11773_Transcript_5/9_Confidence_0.545_Length_3450	1	p4	(AAAT)3	12	2506	2517
Locus_11773_Transcript_8/9_Confidence_0.318_Length_3515	1	p4	(TTTG)4	16	760	775
Locus_11777_Transcript_1/7_Confidence_0.667_Length_1205	1	c	(GAA)5gaggggagagagatggtgattgggttcccgaccgacgtgaggcatgtaggtcacatagggtgggatggcagcaacagcaat(AAC)5	111	364	474
Locus_11777_Transcript_1/7_Confidence_0.667_Length_1205	2	p3	(TTG)5	15	790	804
Locus_11777_Transcript_3/7_Confidence_0.611_Length_1200	1	c	(GAA)5gaggggagagagatggtgattgggttcccgaccgacgtgaggcatgtaggtcacatagggtgggatggcagcaacagcaat(AAC)5	111	355	465
Locus_11777_Transcript_3/7_Confidence_0.611_Length_1200	2	p3	(TTG)5	15	785	799
Locus_11777_Transcript_4/7_Confidence_0.667_Length_1215	1	c	(GAA)5gaggggagagagatggtgattgggttcccgaccgacgtgaggcatgtaggtcacatagggtgggatggcagcaacagcaat(AAC)4	108	364	471
Locus_11777_Transcript_4/7_Confidence_0.667_Length_1215	2	p3	(TTG)5	15	800	814
Locus_11777_Transcript_5/7_Confidence_0.667_Length_1276	1	c	(GAA)5gaggggagagagatggtgattgggttcccgaccgacgtgaggcatgtaggtcacatagggtgggatggcagcaacagcaat(AAC)5	111	431	541
Locus_11777_Transcript_5/7_Confidence_0.667_Length_1276	2	p3	(TTG)5	15	861	875
Locus_11777_Transcript_6/7_Confidence_0.667_Length_1232	1	c	(GAA)5gaggggagagagatggtgattgggttcccgaccgacgtgaggcatgtaggtcacatagggtgggatggcagcaacagcaat(AAC)5	111	387	497
Locus_11777_Transcript_6/7_Confidence_0.667_Length_1232	2	p3	(TTG)5	15	817	831
Locus_11777_Transcript_7/7_Confidence_0.667_Length_1209	1	c	(GAA)5gaggggagagagatggtgattgggttcccgaccgacgtgaggcatgtaggtcacatagggtgggatggcagcaacagcaat(AAC)5	111	364	474
Locus_11777_Transcript_7/7_Confidence_0.667_Length_1209	2	p3	(TTG)5	15	794	808
Locus_1177_Transcript_2/3_Confidence_0.778_Length_637	1	p2	(AC)9	18	385	402
Locus_11780_Transcript_1/7_Confidence_0.625_Length_3103	1	p3	(GAT)4	12	2815	2826
Locus_11780_Transcript_2/7_Confidence_0.625_Length_3108	1	p3	(GAT)4	12	2820	2831
Locus_11780_Transcript_3/7_Confidence_0.562_Length_3118	1	p3	(GAT)4	12	2830	2841
Locus_11780_Transcript_4/7_Confidence_0.125_Length_312	1	p3	(GAT)4	12	24	35
Locus_11780_Transcript_5/7_Confidence_0.312_Length_1371	1	p3	(GAT)4	12	1083	1094
Locus_11780_Transcript_6/7_Confidence_0.562_Length_3119	1	p3	(GAT)4	12	2831	2842
Locus_11780_Transcript_7/7_Confidence_0.625_Length_3122	1	p3	(GAT)4	12	2834	2845
Locus_11782_Transcript_1/2_Confidence_1.000_Length_1091	1	p3	(GCA)4	12	485	496
Locus_11782_Transcript_1/2_Confidence_1.000_Length_1091	2	p3	(GAG)7	21	747	767
Locus_11782_Transcript_2/2_Confidence_1.000_Length_590	1	p3	(GAG)7	21	246	266
Locus_11784_Transcript_10/13_Confidence_0.324_Length_1750	1	p2	(GA)14	28	1438	1465
Locus_11784_Transcript_13/13_Confidence_0.351_Length_1450	1	p2	(GA)14	28	1138	1165
Locus_11784_Transcript_4/13_Confidence_0.108_Length_1239	1	p2	(GA)14	28	927	954
Locus_11784_Transcript_5/13_Confidence_0.324_Length_1774	1	p2	(GA)14	28	1462	1489
Locus_11784_Transcript_6/13_Confidence_0.270_Length_913	1	p2	(GA)14	28	601	628
Locus_11784_Transcript_8/13_Confidence_0.297_Length_1750	1	p2	(GA)14	28	1438	1465
Locus_11784_Transcript_9/13_Confidence_0.351_Length_2746	1	p2	(GA)14	28	2434	2461
Locus_11787_Transcript_1/1_Confidence_1.000_Length_491	1	p5	(TTTTA)3	15	409	423
Locus_1178_Transcript_1/1_Confidence_1.000_Length_3102	1	p3	(CTG)4	12	1246	1257
Locus_11790_Transcript_1/1_Confidence_1.000_Length_1323	1	p4	(TTTG)3	12	1029	1040
Locus_11795_Transcript_10/12_Confidence_0.452_Length_1713	1	p4	(TTGT)3	12	1670	1681
Locus_11795_Transcript_11/12_Confidence_0.484_Length_3384	1	p2	(AT)11	22	2027	2048
Locus_11795_Transcript_11/12_Confidence_0.484_Length_3384	2	p4	(TTGT)3	12	3341	3352
Locus_11795_Transcript_12/12_Confidence_0.452_Length_1741	1	p4	(TTGT)3	12	1698	1709
Locus_11795_Transcript_6/12_Confidence_0.323_Length_1650	1	p4	(TTGT)3	12	1607	1618
Locus_11795_Transcript_7/12_Confidence_0.516_Length_1832	1	p4	(TTGT)3	12	1789	1800
Locus_11795_Transcript_8/12_Confidence_0.419_Length_1908	1	p4	(TTGT)3	12	1865	1876
Locus_11795_Transcript_9/12_Confidence_0.452_Length_1816	1	p4	(TTGT)3	12	1773	1784
Locus_11802_Transcript_1/1_Confidence_1.000_Length_550	1	p5	(CTCCT)3	15	17	31
Locus_11802_Transcript_1/1_Confidence_1.000_Length_550	2	p3	(GAA)5	15	247	261
Locus_11805_Transcript_1/1_Confidence_1.000_Length_225	1	p4	(TTAA)3	12	186	197
Locus_11807_Transcript_1/3_Confidence_0.667_Length_2577	1	p3	(GAT)4	12	1770	1781
Locus_11807_Transcript_2/3_Confidence_0.667_Length_2410	1	p3	(GAT)4	12	1603	1614
Locus_11807_Transcript_3/3_Confidence_0.667_Length_2577	1	p3	(GAT)4	12	1770	1781
Locus_1180_Transcript_1/5_Confidence_0.545_Length_10803	1	p3	(AGA)4	12	9300	9311
Locus_1180_Transcript_2/5_Confidence_0.364_Length_12783	1	p3	(GAT)4	12	4332	4343
Locus_1180_Transcript_3/5_Confidence_0.636_Length_15266	1	p3	(GAT)4	12	4332	4343
Locus_1180_Transcript_3/5_Confidence_0.636_Length_15266	2	p3	(AGA)4	12	13790	13801
Locus_1180_Transcript_4/5_Confidence_0.636_Length_15293	1	p3	(GAT)4	12	4332	4343
Locus_1180_Transcript_4/5_Confidence_0.636_Length_15293	2	p3	(AGA)4	12	13790	13801
Locus_1180_Transcript_5/5_Confidence_0.636_Length_15293	1	p3	(GAT)4	12	4332	4343
Locus_1180_Transcript_5/5_Confidence_0.636_Length_15293	2	p3	(AGA)4	12	13790	13801
Locus_11816_Transcript_1/2_Confidence_1.000_Length_2182	1	p6	(GGGAAA)3	18	2024	2041
Locus_11816_Transcript_2/2_Confidence_1.000_Length_2183	1	p6	(GGGAAA)3	18	2024	2041
Locus_1181_Transcript_2/5_Confidence_0.462_Length_2445	1	p4	(GTTT)3	12	1766	1777
Locus_1181_Transcript_2/5_Confidence_0.462_Length_2445	2	p3	(CGG)4	12	2319	2330
Locus_1181_Transcript_3/5_Confidence_0.385_Length_2498	1	p4	(GTTT)3	12	1690	1701
Locus_1181_Transcript_4/5_Confidence_0.462_Length_5327	1	p4	(GTTT)3	12	1690	1701
Locus_1181_Transcript_4/5_Confidence_0.462_Length_5327	2	p3	(AAT)4	12	2973	2984
Locus_1181_Transcript_5/5_Confidence_0.462_Length_2369	1	p4	(GTTT)3	12	1690	1701
Locus_1181_Transcript_5/5_Confidence_0.462_Length_2369	2	p3	(CGG)4	12	2243	2254
Locus_11822_Transcript_1/1_Confidence_1.000_Length_1382	1	p5	(GCACT)3	15	1	15
Locus_11822_Transcript_1/1_Confidence_1.000_Length_1382	2	p4	(AAAG)3	12	147	158
Locus_1182_Transcript_1/2_Confidence_1.000_Length_1594	1	p3	(GAA)4	12	206	217
Locus_1182_Transcript_2/2_Confidence_1.000_Length_1595	1	p3	(GAA)4	12	206	217
Locus_11833_Transcript_2/5_Confidence_0.429_Length_1519	1	p4	(AATC)3	12	1002	1013
Locus_11833_Transcript_3/5_Confidence_0.429_Length_1548	1	p4	(AATC)3	12	1014	1025
Locus_11834_Transcript_1/1_Confidence_1.000_Length_797	1	p6	(GTCTCA)3	18	651	668
Locus_11835_Transcript_1/1_Confidence_1.000_Length_280	1	p3	(TTC)5	15	240	254
Locus_11849_Transcript_3/4_Confidence_0.333_Length_370	1	p5	(GCTTT)3	15	58	72
Locus_1184_Transcript_10/16_Confidence_0.553_Length_4847	1	p4	(CAAA)3	12	293	304
Locus_1184_Transcript_10/16_Confidence_0.553_Length_4847	2	p3	(GGA)5	15	4749	4763
Locus_1184_Transcript_11/16_Confidence_0.489_Length_4329	1	p4	(CAAA)3	12	293	304
Locus_1184_Transcript_12/16_Confidence_0.596_Length_5016	1	p4	(CAAA)3	12	293	304
Locus_1184_Transcript_12/16_Confidence_0.596_Length_5016	2	p3	(GGA)5	15	4918	4932
Locus_1184_Transcript_13/16_Confidence_0.596_Length_5014	1	p4	(CAAA)3	12	293	304
Locus_1184_Transcript_13/16_Confidence_0.596_Length_5014	2	p3	(GGA)5	15	4916	4930
Locus_1184_Transcript_14/16_Confidence_0.170_Length_2946	1	p3	(GGA)5	15	2848	2862
Locus_1184_Transcript_15/16_Confidence_0.149_Length_1568	1	p3	(GGA)5	15	1470	1484
Locus_1184_Transcript_16/16_Confidence_0.553_Length_4849	1	p4	(CAAA)3	12	293	304
Locus_1184_Transcript_16/16_Confidence_0.553_Length_4849	2	p3	(GGA)5	15	4751	4765
Locus_1184_Transcript_7/16_Confidence_0.553_Length_4761	1	p4	(CAAA)3	12	205	216
Locus_1184_Transcript_7/16_Confidence_0.553_Length_4761	2	p3	(GGA)5	15	4663	4677
Locus_1184_Transcript_8/16_Confidence_0.553_Length_4909	1	p4	(CAAA)3	12	293	304
Locus_1184_Transcript_8/16_Confidence_0.553_Length_4909	2	p3	(GGA)5	15	4811	4825
Locus_1184_Transcript_9/16_Confidence_0.553_Length_4856	1	p4	(CAAA)3	12	293	304
Locus_1184_Transcript_9/16_Confidence_0.553_Length_4856	2	p3	(GGA)5	15	4758	4772
Locus_1185_Transcript_1/4_Confidence_0.200_Length_466	1	p6	(AAGGCG)5	30	1	30
Locus_1185_Transcript_2/4_Confidence_0.700_Length_2493	1	p6	(AAGGCG)5	30	1	30
Locus_1185_Transcript_3/4_Confidence_0.700_Length_2493	1	p6	(AAGGCG)5	30	1	30
Locus_1185_Transcript_4/4_Confidence_0.700_Length_2493	1	p6	(AAGGCG)5	30	1	30
Locus_11860_Transcript_1/2_Confidence_1.000_Length_1274	1	p3	(CAT)4	12	438	449
Locus_11860_Transcript_1/2_Confidence_1.000_Length_1274	2	p3	(GAA)6	18	600	617
Locus_11860_Transcript_1/2_Confidence_1.000_Length_1274	3	p4	(AATC)3	12	723	734
Locus_11860_Transcript_2/2_Confidence_1.000_Length_1136	1	p3	(CAT)4	12	438	449
Locus_11860_Transcript_2/2_Confidence_1.000_Length_1136	2	p3	(GAA)6	18	600	617
Locus_11874_Transcript_1/1_Confidence_1.000_Length_219	1	p6	(ACTGCT)3	18	157	174
Locus_11876_Transcript_2/4_Confidence_0.700_Length_1332	1	c	(AAAAC)3gaaggccgcagggcggattaacctgggatgttatctcaaaggagaagaggtcttgagcaagaacagcgaccccatctcgaaccggaacttg(GAC)4	118	1088	1205
Locus_11876_Transcript_3/4_Confidence_0.700_Length_1238	1	p3	(GAC)4	12	1100	1111
Locus_11876_Transcript_4/4_Confidence_0.700_Length_1259	1	p3	(GAC)4	12	1121	1132
Locus_11877_Transcript_1/2_Confidence_1.000_Length_1238	1	p3	(GAA)6	18	96	113
Locus_1187_Transcript_1/2_Confidence_1.000_Length_3470	1	p5	(TTTTC)3	15	1397	1411
Locus_1187_Transcript_1/2_Confidence_1.000_Length_3470	2	p2	(TA)7	14	1972	1985
Locus_11881_Transcript_1/3_Confidence_0.600_Length_921	1	p4	(TATC)3	12	902	913
Locus_11893_Transcript_1/1_Confidence_1.000_Length_491	1	p4	(GAAA)3	12	36	47
Locus_11897_Transcript_1/7_Confidence_0.529_Length_4203	1	p3	(TCT)4	12	481	492
Locus_11897_Transcript_2/7_Confidence_0.353_Length_876	1	p3	(TCT)4	12	481	492
Locus_11897_Transcript_3/7_Confidence_0.647_Length_5607	1	p3	(TCT)4	12	431	442
Locus_11897_Transcript_3/7_Confidence_0.647_Length_5607	2	p2	(GA)8	16	5550	5565
Locus_11897_Transcript_4/7_Confidence_0.588_Length_5669	1	c	(GTC)5(TTC)4c(TCT)5	43	465	507
Locus_11897_Transcript_4/7_Confidence_0.588_Length_5669	2	p2	(GA)8	16	5612	5627
Locus_11897_Transcript_5/7_Confidence_0.294_Length_4704	1	p2	(GA)8	16	4647	4662
Locus_11897_Transcript_6/7_Confidence_0.647_Length_6401	1	p3	(TCT)4	12	481	492
Locus_11897_Transcript_7/7_Confidence_0.647_Length_5657	1	p3	(TCT)4	12	481	492
Locus_11897_Transcript_7/7_Confidence_0.647_Length_5657	2	p2	(GA)8	16	5600	5615
Locus_11898_Transcript_1/2_Confidence_1.000_Length_631	1	p3	(CCG)4	12	20	31
Locus_11898_Transcript_2/2_Confidence_1.000_Length_631	1	p3	(CCG)4	12	20	31
Locus_118_Transcript_1/3_Confidence_0.750_Length_1903	1	p3	(AAT)5	15	1845	1859
Locus_118_Transcript_2/3_Confidence_0.750_Length_1811	1	p3	(AAT)6	18	1770	1787
Locus_118_Transcript_3/3_Confidence_0.750_Length_1827	1	p3	(AAT)5	15	1769	1783
Locus_11902_Transcript_1/5_Confidence_0.667_Length_4589	1	p6	(CCCTTT)3	18	147	164
Locus_11902_Transcript_3/5_Confidence_0.667_Length_4644	1	p6	(CCCTTT)3	18	147	164
Locus_11902_Transcript_4/5_Confidence_0.667_Length_4644	1	p6	(CCCTTT)3	18	147	164
Locus_11902_Transcript_5/5_Confidence_0.667_Length_4644	1	p6	(CCCTTT)3	18	147	164
Locus_1190_Transcript_1/2_Confidence_1.000_Length_2349	1	p3	(GGC)4	12	1526	1537
Locus_1190_Transcript_1/2_Confidence_1.000_Length_2349	2	p3	(CTC)6	18	2028	2045
Locus_1190_Transcript_2/2_Confidence_1.000_Length_2343	1	p3	(GGC)4	12	1526	1537
Locus_1190_Transcript_2/2_Confidence_1.000_Length_2343	2	p3	(CTC)6	18	2022	2039
Locus_11914_Transcript_1/1_Confidence_1.000_Length_268	1	p3	(TCT)5	15	201	215
Locus_1191_Transcript_1/10_Confidence_0.458_Length_1994	1	p4	(TCAT)3	12	1755	1766
Locus_1191_Transcript_1/10_Confidence_0.458_Length_1994	2	p6	(GGCGGA)3	18	1949	1966
Locus_1191_Transcript_10/10_Confidence_0.583_Length_2320	1	p4	(TCAT)3	12	2081	2092
Locus_1191_Transcript_10/10_Confidence_0.583_Length_2320	2	p6	(GGCGGA)3	18	2275	2292
Locus_1191_Transcript_2/10_Confidence_0.583_Length_2320	1	p4	(TCAT)3	12	2081	2092
Locus_1191_Transcript_2/10_Confidence_0.583_Length_2320	2	p6	(GGCGGA)3	18	2275	2292
Locus_1191_Transcript_3/10_Confidence_0.500_Length_1934	1	p4	(TCAT)3	12	1695	1706
Locus_1191_Transcript_3/10_Confidence_0.500_Length_1934	2	p6	(GGCGGA)3	18	1889	1906
Locus_1191_Transcript_4/10_Confidence_0.625_Length_2406	1	p4	(TCAT)3	12	2081	2092
Locus_1191_Transcript_5/10_Confidence_0.625_Length_2476	1	p4	(TCAT)3	12	2081	2092
Locus_1191_Transcript_6/10_Confidence_0.542_Length_2320	1	p4	(TCAT)3	12	2081	2092
Locus_1191_Transcript_6/10_Confidence_0.542_Length_2320	2	p6	(GGCGGA)3	18	2275	2292
Locus_1191_Transcript_7/10_Confidence_0.542_Length_2320	1	p4	(TCAT)3	12	2081	2092
Locus_1191_Transcript_7/10_Confidence_0.542_Length_2320	2	p6	(GGCGGA)3	18	2275	2292
Locus_1191_Transcript_8/10_Confidence_0.583_Length_2320	1	p4	(TCAT)3	12	2081	2092
Locus_1191_Transcript_8/10_Confidence_0.583_Length_2320	2	p6	(GGCGGA)3	18	2275	2292
Locus_1191_Transcript_9/10_Confidence_0.583_Length_2320	1	p4	(TCAT)3	12	2081	2092
Locus_1191_Transcript_9/10_Confidence_0.583_Length_2320	2	p6	(GGCGGA)3	18	2275	2292
Locus_11921_Transcript_1/2_Confidence_1.000_Length_811	1	p3	(TTC)5	15	345	359
Locus_11921_Transcript_2/2_Confidence_1.000_Length_804	1	p3	(TTC)5	15	338	352
Locus_11938_Transcript_1/2_Confidence_1.000_Length_851	1	p3	(TCT)5	15	678	692
Locus_11938_Transcript_2/2_Confidence_1.000_Length_771	1	p3	(TCT)5	15	598	612
Locus_11939_Transcript_1/1_Confidence_1.000_Length_429	1	p3	(TCT)4	12	403	414
Locus_1193_Transcript_1/4_Confidence_0.571_Length_3000	1	p6	(GATGAA)3	18	1584	1601
Locus_1193_Transcript_2/4_Confidence_0.429_Length_3102	1	p6	(GATGAA)3	18	1686	1703
Locus_1193_Transcript_3/4_Confidence_0.571_Length_2822	1	p6	(GATGAA)3	18	1434	1451
Locus_1193_Transcript_4/4_Confidence_0.571_Length_2850	1	p6	(GATGAA)3	18	1434	1451
Locus_11946_Transcript_1/1_Confidence_1.000_Length_793	1	p6	(CTTGCT)3	18	600	617
Locus_11951_Transcript_1/7_Confidence_0.667_Length_4079	1	p3	(CAG)4	12	3291	3302
Locus_11951_Transcript_2/7_Confidence_0.667_Length_4098	1	p3	(CAG)4	12	3291	3302
Locus_11951_Transcript_3/7_Confidence_0.667_Length_4079	1	p3	(CAG)4	12	3291	3302
Locus_11951_Transcript_4/7_Confidence_0.667_Length_4079	1	p3	(CAG)4	12	3291	3302
Locus_11951_Transcript_5/7_Confidence_0.667_Length_4079	1	p3	(CAG)4	12	3291	3302
Locus_11951_Transcript_6/7_Confidence_0.667_Length_4079	1	p3	(CAG)4	12	3291	3302
Locus_11951_Transcript_7/7_Confidence_0.667_Length_4079	1	p3	(CAG)4	12	3291	3302
Locus_11957_Transcript_1/1_Confidence_1.000_Length_902	1	p4	(AATA)5	20	814	833
Locus_11959_Transcript_1/9_Confidence_0.550_Length_1644	1	p3	(CTC)4	12	53	64
Locus_11959_Transcript_2/9_Confidence_0.450_Length_1171	1	p3	(CTC)4	12	53	64
Locus_11959_Transcript_3/9_Confidence_0.550_Length_1772	1	p3	(CTC)4	12	53	64
Locus_11959_Transcript_4/9_Confidence_0.600_Length_1703	1	p3	(CTC)4	12	53	64
Locus_11959_Transcript_5/9_Confidence_0.400_Length_1112	1	p3	(CTC)4	12	53	64
Locus_11959_Transcript_6/9_Confidence_0.300_Length_1426	1	p3	(CTC)4	12	53	64
Locus_11959_Transcript_7/9_Confidence_0.400_Length_1586	1	p3	(CTC)4	12	53	64
Locus_11959_Transcript_8/9_Confidence_0.600_Length_1696	1	p3	(CTC)4	12	53	64
Locus_11959_Transcript_9/9_Confidence_0.400_Length_1045	1	p3	(CTC)4	12	53	64
Locus_11966_Transcript_1/1_Confidence_1.000_Length_363	1	p3	(ATC)4	12	289	300
Locus_11969_Transcript_1/1_Confidence_1.000_Length_452	1	p4	(CGAT)4	16	118	133
Locus_1196_Transcript_1/4_Confidence_0.714_Length_3145	1	p5	(TTTCT)3	15	1319	1333
Locus_1196_Transcript_2/4_Confidence_0.786_Length_3137	1	p5	(TTTCT)3	15	1311	1325
Locus_1196_Transcript_3/4_Confidence_0.786_Length_3137	1	p5	(TTTCT)3	15	1311	1325
Locus_1196_Transcript_4/4_Confidence_0.786_Length_3137	1	p5	(TTTCT)3	15	1311	1325
Locus_11971_Transcript_1/1_Confidence_1.000_Length_1119	1	p4	(TAAT)3	12	1080	1091
Locus_11982_Transcript_1/1_Confidence_1.000_Length_288	1	p2	(CA)8	16	212	227
Locus_11983_Transcript_1/4_Confidence_0.667_Length_774	1	p4	(GAGG)3	12	285	296
Locus_11983_Transcript_1/4_Confidence_0.667_Length_774	2	p3	(GCC)4	12	554	565
Locus_11983_Transcript_2/4_Confidence_0.667_Length_880	1	p4	(GAGG)3	12	391	402
Locus_11983_Transcript_2/4_Confidence_0.667_Length_880	2	p3	(GCC)4	12	660	671
Locus_11983_Transcript_3/4_Confidence_0.667_Length_921	1	p4	(GAGG)3	12	432	443
Locus_11983_Transcript_3/4_Confidence_0.667_Length_921	2	p3	(GCC)4	12	701	712
Locus_11983_Transcript_4/4_Confidence_0.667_Length_880	1	p4	(GAGG)3	12	391	402
Locus_11983_Transcript_4/4_Confidence_0.667_Length_880	2	p3	(GCC)4	12	660	671
Locus_11986_Transcript_1/1_Confidence_1.000_Length_552	1	p3	(AAG)5	15	80	94
Locus_1198_Transcript_1/4_Confidence_0.545_Length_1919	1	p6	(GAAAGG)4	24	863	886
Locus_1198_Transcript_2/4_Confidence_0.727_Length_2030	1	p6	(GAAAGG)4	24	978	1001
Locus_1198_Transcript_3/4_Confidence_0.727_Length_2154	1	p6	(GAAAGG)4	24	1098	1121
Locus_1198_Transcript_4/4_Confidence_0.727_Length_2034	1	p6	(GAAAGG)4	24	978	1001
Locus_11996_Transcript_2/3_Confidence_0.600_Length_1138	1	c	(TCT)5(TTAA)3gctgctgcctcg(TCT)7	60	720	779
Locus_11996_Transcript_3/3_Confidence_0.600_Length_846	1	p3	(TCT)4	12	729	740
Locus_1199_Transcript_1/5_Confidence_0.583_Length_1706	1	p3	(AGG)5	15	100	114
Locus_1199_Transcript_2/5_Confidence_0.583_Length_1727	1	p3	(AGG)5	15	100	114
Locus_1199_Transcript_3/5_Confidence_0.417_Length_1746	1	p3	(AGG)5	15	100	114
Locus_1199_Transcript_4/5_Confidence_0.500_Length_1668	1	p3	(AGG)5	15	100	114
Locus_1199_Transcript_5/5_Confidence_0.583_Length_1628	1	p3	(AGG)5	15	100	114
Locus_12001_Transcript_1/1_Confidence_1.000_Length_1411	1	p2	(TC)6	12	1237	1248
Locus_12003_Transcript_6/10_Confidence_0.233_Length_3085	1	p3	(AAT)4	12	2242	2253
Locus_12003_Transcript_9/10_Confidence_0.267_Length_3702	1	p3	(AAT)4	12	2859	2870
Locus_12014_Transcript_1/1_Confidence_1.000_Length_1215	1	p3	(CAT)4	12	48	59
Locus_12014_Transcript_1/1_Confidence_1.000_Length_1215	2	p3	(AAG)4	12	351	362
Locus_12014_Transcript_1/1_Confidence_1.000_Length_1215	3	p2	(TC)7	14	713	726
Locus_1201_Transcript_1/1_Confidence_1.000_Length_2998	1	p2	(AG)9	18	2150	2167
Locus_12043_Transcript_1/1_Confidence_1.000_Length_228	1	p4	(TCTT)3	12	170	181
Locus_12050_Transcript_1/1_Confidence_1.000_Length_219	1	p4	(CATA)3	12	72	83
Locus_12057_Transcript_1/4_Confidence_0.556_Length_2115	1	p3	(AGC)4	12	2047	2058
Locus_12057_Transcript_2/4_Confidence_0.556_Length_2115	1	p3	(AGC)4	12	2047	2058
Locus_12057_Transcript_4/4_Confidence_0.667_Length_2115	1	p3	(AGC)4	12	2047	2058
Locus_12061_Transcript_3/5_Confidence_0.308_Length_803	1	p4	(TTGC)3	12	464	475
Locus_12061_Transcript_5/5_Confidence_0.385_Length_704	1	p4	(TTGC)3	12	464	475
Locus_12065_Transcript_10/13_Confidence_0.465_Length_3076	1	p3	(ATC)4	12	127	138
Locus_12065_Transcript_11/13_Confidence_0.651_Length_3280	1	p3	(ATC)4	12	127	138
Locus_12065_Transcript_13/13_Confidence_0.651_Length_3280	1	p3	(ATC)4	12	127	138
Locus_12065_Transcript_4/13_Confidence_0.628_Length_3430	1	p3	(ATC)4	12	127	138
Locus_12065_Transcript_5/13_Confidence_0.558_Length_3209	1	p3	(ATC)4	12	14	25
Locus_12065_Transcript_7/13_Confidence_0.651_Length_3280	1	p3	(ATC)4	12	127	138
Locus_12065_Transcript_8/13_Confidence_0.651_Length_3566	1	p3	(ATC)4	12	127	138
Locus_12075_Transcript_1/1_Confidence_1.000_Length_808	1	p4	(GAGG)3	12	169	180
Locus_12086_Transcript_1/1_Confidence_1.000_Length_337	1	p2	(AG)8	16	296	311
Locus_12093_Transcript_1/1_Confidence_1.000_Length_560	1	p3	(ATC)4	12	102	113
Locus_12098_Transcript_1/1_Confidence_1.000_Length_2079	1	p3	(GAA)6	18	1801	1818
Locus_12099_Transcript_5/6_Confidence_0.500_Length_2159	1	p4	(AAAT)3	12	1276	1287
Locus_12102_Transcript_1/3_Confidence_0.667_Length_1191	1	p4	(TTTC)3	12	157	168
Locus_12102_Transcript_2/3_Confidence_0.667_Length_1198	1	p4	(TTTC)3	12	157	168
Locus_12102_Transcript_3/3_Confidence_0.667_Length_1194	1	p4	(TTTC)3	12	157	168
Locus_12103_Transcript_1/2_Confidence_1.000_Length_791	1	p3	(CTC)8	24	138	161
Locus_12103_Transcript_1/2_Confidence_1.000_Length_791	2	p3	(CTC)4	12	546	557
Locus_12103_Transcript_2/2_Confidence_1.000_Length_785	1	p3	(CTC)6	18	138	155
Locus_12103_Transcript_2/2_Confidence_1.000_Length_785	2	p3	(CTC)4	12	540	551
Locus_12107_Transcript_7/8_Confidence_0.652_Length_3447	1	p3	(GTT)4	12	2835	2846
Locus_12111_Transcript_4/5_Confidence_0.600_Length_1124	1	p2	(CT)6	12	263	274
Locus_12111_Transcript_5/5_Confidence_0.600_Length_801	1	p2	(CT)6	12	263	274
Locus_12123_Transcript_1/2_Confidence_1.000_Length_2141	1	p3	(GGT)4	12	536	547
Locus_12123_Transcript_2/2_Confidence_1.000_Length_2113	1	p3	(GGT)4	12	508	519
Locus_12125_Transcript_1/3_Confidence_0.714_Length_1937	1	p4	(AGAC)3	12	642	653
Locus_12125_Transcript_2/3_Confidence_0.571_Length_1148	1	p4	(AGAC)3	12	683	694
Locus_12125_Transcript_3/3_Confidence_0.714_Length_1978	1	p4	(AGAC)3	12	683	694
Locus_12135_Transcript_1/3_Confidence_0.714_Length_2170	1	p4	(GCCG)3	12	18	29
Locus_12135_Transcript_1/3_Confidence_0.714_Length_2170	2	p4	(AATA)3	12	1423	1434
Locus_12135_Transcript_2/3_Confidence_0.714_Length_2170	1	p4	(GCCG)3	12	18	29
Locus_12135_Transcript_2/3_Confidence_0.714_Length_2170	2	p4	(AATA)3	12	1423	1434
Locus_12135_Transcript_3/3_Confidence_0.714_Length_2170	1	p4	(GCCG)3	12	18	29
Locus_12135_Transcript_3/3_Confidence_0.714_Length_2170	2	p4	(AATA)3	12	1423	1434
Locus_1213_Transcript_2/6_Confidence_0.333_Length_458	1	p4	(TTGT)3	12	49	60
Locus_12159_Transcript_1/1_Confidence_1.000_Length_581	1	p3	(CAA)4	12	86	97
Locus_12165_Transcript_1/4_Confidence_0.750_Length_2090	1	c	(GGCGGA)3gga(TTCGGC)3	39	153	191
Locus_12165_Transcript_2/4_Confidence_0.667_Length_2061	1	c	(GGCGGA)3gga(TTCGGC)3	39	153	191
Locus_12165_Transcript_3/4_Confidence_0.667_Length_2062	1	c	(GGCGGA)3gga(TTCGGC)3	39	153	191
Locus_12165_Transcript_4/4_Confidence_0.750_Length_2062	1	c	(GGCGGA)3gga(TTCGGC)3	39	153	191
Locus_1216_Transcript_10/13_Confidence_0.257_Length_2042	1	p4	(AATT)3	12	409	420
Locus_1216_Transcript_10/13_Confidence_0.257_Length_2042	2	p4	(ATAC)4	16	741	756
Locus_12173_Transcript_1/7_Confidence_0.353_Length_787	1	p3	(TGG)4	12	561	572
Locus_12173_Transcript_6/7_Confidence_0.353_Length_786	1	p3	(TGG)4	12	560	571
Locus_12174_Transcript_1/10_Confidence_0.593_Length_3477	1	c	(CT)6ccccctctctctcttctctgcacctttataagccatacttgctctatcgcctgccctgtt(TC)12	96	1468	1563
Locus_12174_Transcript_10/10_Confidence_0.593_Length_3482	1	c	(CT)6ccccctctctctcttctctgcacctttataagccatacttgctctatcgcctgccctgtt(TC)12	96	1468	1563
Locus_12174_Transcript_2/10_Confidence_0.481_Length_2624	1	c	(CT)6ccccctctctctcttctctgcacctttataagccatacttgctctatcgcctgccctgtt(TC)12	96	610	705
Locus_12174_Transcript_3/10_Confidence_0.593_Length_3420	1	c	(CT)6ccccctctctctcttctctgcacctttataagccatacttgctctatcgcctgccctgtt(TC)12	96	1468	1563
Locus_12174_Transcript_4/10_Confidence_0.593_Length_3581	1	c	(CT)6ccccctctctctcttctctgcacctttataagccatacttgctctatcgcctgccctgtt(TC)12	96	1468	1563
Locus_12174_Transcript_7/10_Confidence_0.593_Length_3486	1	p4	(TTTA)3	12	1324	1335
Locus_12174_Transcript_7/10_Confidence_0.593_Length_3486	2	c	(CT)6ccccctctctctcttctctgcacctttataagccatacttgctctatcgcctgccctgtt(TC)12	96	1472	1567
Locus_12178_Transcript_1/1_Confidence_1.000_Length_386	1	p3	(GTG)4	12	332	343
Locus_1217_Transcript_1/2_Confidence_1.000_Length_579	1	p3	(GAC)4	12	198	209
Locus_1217_Transcript_2/2_Confidence_1.000_Length_679	1	p3	(GAC)4	12	198	209
Locus_12183_Transcript_1/1_Confidence_1.000_Length_727	1	p3	(TCC)4	12	220	231
Locus_12188_Transcript_1/4_Confidence_0.400_Length_883	1	p4	(GCCA)3	12	404	415
Locus_12188_Transcript_2/4_Confidence_0.700_Length_1634	1	p4	(GCCA)3	12	404	415
Locus_12188_Transcript_3/4_Confidence_0.700_Length_1707	1	p4	(GCCA)3	12	404	415
Locus_12188_Transcript_4/4_Confidence_0.700_Length_1539	1	p4	(GCCA)3	12	404	415
Locus_12192_Transcript_1/4_Confidence_0.667_Length_1815	1	p3	(ATC)4	12	823	834
Locus_12192_Transcript_2/4_Confidence_0.667_Length_1808	1	p3	(ATC)4	12	823	834
Locus_12192_Transcript_3/4_Confidence_0.667_Length_1857	1	p3	(ATC)4	12	796	807
Locus_12192_Transcript_4/4_Confidence_0.667_Length_1884	1	p3	(ATC)4	12	823	834
Locus_12205_Transcript_1/8_Confidence_0.611_Length_1218	1	p3	(TTG)5	15	1172	1186
Locus_12205_Transcript_2/8_Confidence_0.556_Length_1216	1	p3	(TTG)5	15	1170	1184
Locus_12205_Transcript_3/8_Confidence_0.556_Length_1217	1	p3	(TTG)5	15	1171	1185
Locus_12205_Transcript_4/8_Confidence_0.556_Length_1216	1	p3	(TTG)5	15	1170	1184
Locus_12205_Transcript_5/8_Confidence_0.333_Length_667	1	p3	(TTG)5	15	621	635
Locus_12205_Transcript_6/8_Confidence_0.389_Length_948	1	p3	(CGC)5	15	852	866
Locus_12205_Transcript_7/8_Confidence_0.389_Length_1261	1	p3	(TTG)5	15	1215	1229
Locus_12205_Transcript_8/8_Confidence_0.556_Length_1216	1	p3	(TTG)5	15	1170	1184
Locus_12207_Transcript_1/3_Confidence_0.667_Length_692	1	p5	(ACCTT)3	15	540	554
Locus_12207_Transcript_2/3_Confidence_0.667_Length_780	1	p5	(ACCTT)3	15	628	642
Locus_12207_Transcript_3/3_Confidence_0.667_Length_780	1	p5	(ACCTT)3	15	628	642
Locus_1220_Transcript_1/4_Confidence_0.889_Length_4384	1	p4	(ATAC)3	12	4144	4155
Locus_1220_Transcript_2/4_Confidence_0.889_Length_4393	1	p4	(ATAC)3	12	4153	4164
Locus_1220_Transcript_3/4_Confidence_0.889_Length_4388	1	p4	(ATAC)3	12	4148	4159
Locus_1220_Transcript_4/4_Confidence_0.889_Length_4388	1	p4	(ATAC)3	12	4148	4159
Locus_12215_Transcript_1/1_Confidence_1.000_Length_558	1	p2	(TA)7	14	311	324
Locus_12235_Transcript_1/3_Confidence_0.714_Length_1320	1	p6	(CCGCCT)3	18	231	248
Locus_12235_Transcript_2/3_Confidence_0.714_Length_1302	1	p6	(CCGCCT)3	18	231	248
Locus_12235_Transcript_3/3_Confidence_0.714_Length_1302	1	p6	(CCGCCT)3	18	231	248
Locus_12237_Transcript_1/3_Confidence_0.600_Length_1347	1	p4	(TAAA)3	12	52	63
Locus_12237_Transcript_3/3_Confidence_0.400_Length_1288	1	p4	(TAAA)3	12	52	63
Locus_1223_Transcript_1/8_Confidence_0.682_Length_5428	1	p3	(TGC)4	12	1545	1556
Locus_1223_Transcript_1/8_Confidence_0.682_Length_5428	2	p4	(ATCG)3	12	5342	5353
Locus_1223_Transcript_2/8_Confidence_0.682_Length_5316	1	p3	(TGC)4	12	1545	1556
Locus_1223_Transcript_2/8_Confidence_0.682_Length_5316	2	p4	(ATCG)3	12	5230	5241
Locus_1223_Transcript_3/8_Confidence_0.636_Length_5424	1	p3	(TGC)4	12	1545	1556
Locus_1223_Transcript_3/8_Confidence_0.636_Length_5424	2	p4	(ATCG)3	12	5338	5349
Locus_1223_Transcript_4/8_Confidence_0.682_Length_5424	1	p3	(TGC)4	12	1545	1556
Locus_1223_Transcript_4/8_Confidence_0.682_Length_5424	2	p4	(ATCG)3	12	5338	5349
Locus_1223_Transcript_5/8_Confidence_0.591_Length_5424	1	p3	(TGC)4	12	1545	1556
Locus_1223_Transcript_5/8_Confidence_0.591_Length_5424	2	p4	(ATCG)3	12	5338	5349
Locus_1223_Transcript_6/8_Confidence_0.682_Length_5415	1	p3	(TGC)4	12	1545	1556
Locus_1223_Transcript_6/8_Confidence_0.682_Length_5415	2	p4	(ATCG)3	12	5329	5340
Locus_1223_Transcript_7/8_Confidence_0.636_Length_5424	1	p3	(TGC)4	12	1545	1556
Locus_1223_Transcript_7/8_Confidence_0.636_Length_5424	2	p4	(ATCG)3	12	5338	5349
Locus_1223_Transcript_8/8_Confidence_0.682_Length_5424	1	p3	(TGC)4	12	1545	1556
Locus_1223_Transcript_8/8_Confidence_0.682_Length_5424	2	p4	(ATCG)3	12	5338	5349
Locus_1224_Transcript_2/3_Confidence_0.667_Length_1238	1	p4	(CAGA)3	12	1033	1044
Locus_12250_Transcript_1/1_Confidence_1.000_Length_534	1	p3	(TGG)4	12	235	246
Locus_12265_Transcript_4/9_Confidence_0.389_Length_1891	1	p3	(TAT)5	15	684	698
Locus_12265_Transcript_9/9_Confidence_0.472_Length_1913	1	p3	(TAT)5	15	706	720
Locus_12267_Transcript_2/7_Confidence_0.583_Length_930	1	p3	(ACA)7	21	657	677
Locus_12267_Transcript_3/7_Confidence_0.667_Length_1360	1	p3	(ACA)7	21	1087	1107
Locus_12267_Transcript_4/7_Confidence_0.667_Length_1360	1	p3	(ACA)7	21	1087	1107
Locus_12267_Transcript_5/7_Confidence_0.583_Length_1061	1	p3	(ACA)7	21	788	808
Locus_12267_Transcript_7/7_Confidence_0.583_Length_1061	1	p3	(ACA)7	21	788	808
Locus_12284_Transcript_1/1_Confidence_1.000_Length_559	1	p2	(AT)6	12	19	30
Locus_12292_Transcript_1/1_Confidence_1.000_Length_557	1	p3	(GTT)4	12	477	488
Locus_12298_Transcript_1/1_Confidence_1.000_Length_1478	1	p5	(AAATA)3	15	1366	1380
Locus_122_Transcript_1/4_Confidence_0.667_Length_960	1	c	(TGC)5tgtcatgtgcatgtt(TGTA)4	46	115	160
Locus_122_Transcript_1/4_Confidence_0.667_Length_960	2	p3	(CTC)6	18	537	554
Locus_122_Transcript_2/4_Confidence_0.667_Length_1073	1	p6	(CTATAG)3	18	47	64
Locus_122_Transcript_2/4_Confidence_0.667_Length_1073	2	p3	(CTC)8	24	644	667
Locus_122_Transcript_3/4_Confidence_0.667_Length_1067	1	p6	(CTATAG)3	18	47	64
Locus_122_Transcript_3/4_Confidence_0.667_Length_1067	2	p3	(CTC)6	18	644	661
Locus_122_Transcript_4/4_Confidence_0.667_Length_1067	1	p6	(CTATAG)3	18	47	64
Locus_122_Transcript_4/4_Confidence_0.667_Length_1067	2	p3	(CTC)6	18	644	661
Locus_12306_Transcript_1/1_Confidence_1.000_Length_358	1	p3	(TAA)4	12	15	26
Locus_12310_Transcript_1/3_Confidence_0.667_Length_1064	1	p4	(CCTT)3	12	804	815
Locus_12310_Transcript_2/3_Confidence_0.667_Length_1508	1	p4	(CCTT)3	12	1248	1259
Locus_12310_Transcript_3/3_Confidence_0.667_Length_1063	1	p4	(CCTT)3	12	803	814
Locus_12312_Transcript_1/3_Confidence_0.667_Length_3504	1	p4	(GAAA)3	12	1087	1098
Locus_12312_Transcript_2/3_Confidence_0.667_Length_3049	1	p4	(GAAA)3	12	746	757
Locus_12312_Transcript_3/3_Confidence_0.667_Length_3390	1	p4	(GAAA)3	12	1087	1098
Locus_12315_Transcript_1/2_Confidence_1.000_Length_464	1	p3	(CGA)4	12	95	106
Locus_12321_Transcript_1/1_Confidence_1.000_Length_546	1	p3	(AGA)5	15	83	97
Locus_12321_Transcript_1/1_Confidence_1.000_Length_546	2	p3	(CCT)8	24	326	349
Locus_12340_Transcript_10/10_Confidence_0.703_Length_3176	1	p3	(AAT)4	12	1052	1063
Locus_12340_Transcript_3/10_Confidence_0.703_Length_3178	1	p3	(AAT)4	12	1052	1063
Locus_12340_Transcript_4/10_Confidence_0.703_Length_3176	1	p3	(AAT)4	12	1052	1063
Locus_12340_Transcript_5/10_Confidence_0.676_Length_3033	1	p3	(AAT)4	12	1052	1063
Locus_12340_Transcript_7/10_Confidence_0.703_Length_3291	1	p3	(AAT)4	12	1052	1063
Locus_12340_Transcript_8/10_Confidence_0.378_Length_2069	1	p3	(AAT)4	12	1052	1063
Locus_12340_Transcript_9/10_Confidence_0.568_Length_2975	1	p3	(AAT)4	12	1052	1063
Locus_12341_Transcript_1/2_Confidence_1.000_Length_761	1	c	(CCA)5(TCC)10tggaggattcccacctccgccacctcctcagtggtcagg(ACC)4	96	28	123
Locus_12341_Transcript_2/2_Confidence_1.000_Length_426	1	c	(CCA)5(TCC)10tggaggattcccacctccgccacctcctcagtggtcagg(ACC)4	96	28	123
Locus_12347_Transcript_2/3_Confidence_0.750_Length_6226	1	p3	(GCT)4	12	3772	3783
Locus_12347_Transcript_2/3_Confidence_0.750_Length_6226	2	p3	(AAG)5	15	5482	5496
Locus_12347_Transcript_3/3_Confidence_0.750_Length_6226	1	p3	(GCT)4	12	3772	3783
Locus_12347_Transcript_3/3_Confidence_0.750_Length_6226	2	p3	(AAG)5	15	5482	5496
Locus_12366_Transcript_1/1_Confidence_1.000_Length_228	1	c	(TCC)4(GAC)4	24	121	144
Locus_12368_Transcript_4/5_Confidence_0.643_Length_1815	1	p4	(TTTG)3	12	854	865
Locus_1236_Transcript_1/1_Confidence_1.000_Length_2215	1	p4	(TCGA)3	12	1965	1976
Locus_12379_Transcript_3/5_Confidence_0.692_Length_760	1	p3	(AAG)6	18	450	467
Locus_12385_Transcript_1/1_Confidence_1.000_Length_843	1	c	(ATTA)3tgaaagacaatttaacacaaaataattaataaccaaacaaagggtaatttgtgttggatctactaatcaaaccctaatcaatctcttcca(AAAAAG)3	120	307	426
Locus_12385_Transcript_1/1_Confidence_1.000_Length_843	2	p2	(AG)13	26	720	745
Locus_12391_Transcript_1/7_Confidence_0.600_Length_1819	1	p2	(CT)11	22	1782	1803
Locus_12391_Transcript_2/7_Confidence_0.600_Length_1742	1	p2	(CT)11	22	1705	1726
Locus_12391_Transcript_4/7_Confidence_0.500_Length_1497	1	p2	(CT)11	22	1460	1481
Locus_12391_Transcript_5/7_Confidence_0.600_Length_1748	1	p6	(GATGAC)3	18	1278	1295
Locus_12391_Transcript_5/7_Confidence_0.600_Length_1748	2	p2	(CT)11	22	1711	1732
Locus_12391_Transcript_6/7_Confidence_0.600_Length_1743	1	p2	(CT)11	22	1706	1727
Locus_12391_Transcript_7/7_Confidence_0.600_Length_1743	1	p2	(CT)11	22	1706	1727
Locus_123_Transcript_1/6_Confidence_0.615_Length_1918	1	p3	(GGC)7	21	48	68
Locus_123_Transcript_1/6_Confidence_0.615_Length_1918	2	p3	(CGG)4	12	278	289
Locus_123_Transcript_1/6_Confidence_0.615_Length_1918	3	p4	(TGAT)3	12	931	942
Locus_123_Transcript_2/6_Confidence_0.615_Length_1932	1	p3	(GGC)7	21	48	68
Locus_123_Transcript_2/6_Confidence_0.615_Length_1932	2	p3	(CGG)4	12	278	289
Locus_123_Transcript_3/6_Confidence_0.615_Length_1768	1	p3	(GGC)7	21	48	68
Locus_123_Transcript_3/6_Confidence_0.615_Length_1768	2	p3	(CGG)4	12	278	289
Locus_123_Transcript_4/6_Confidence_0.538_Length_1827	1	p3	(GGC)6	18	73	90
Locus_123_Transcript_4/6_Confidence_0.538_Length_1827	2	p3	(CGG)4	12	303	314
Locus_123_Transcript_5/6_Confidence_0.615_Length_1768	1	p3	(GGC)7	21	48	68
Locus_123_Transcript_5/6_Confidence_0.615_Length_1768	2	p3	(CGG)4	12	278	289
Locus_123_Transcript_6/6_Confidence_0.538_Length_1802	1	p3	(GGC)7	21	48	68
Locus_123_Transcript_6/6_Confidence_0.538_Length_1802	2	p3	(CGG)4	12	278	289
Locus_12407_Transcript_2/3_Confidence_0.600_Length_439	1	p2	(AT)7	14	91	104
Locus_12407_Transcript_3/3_Confidence_0.600_Length_599	1	p2	(AT)7	14	91	104
Locus_1240_Transcript_4/7_Confidence_0.625_Length_1765	1	p3	(CCG)4	12	23	34
Locus_12419_Transcript_2/4_Confidence_0.667_Length_1431	1	p2	(AG)9	18	27	44
Locus_12426_Transcript_1/1_Confidence_1.000_Length_871	1	p3	(GGA)4	12	518	529
Locus_1242_Transcript_7/13_Confidence_0.404_Length_1727	1	p6	(TTTGTT)3	18	1600	1617
Locus_12431_Transcript_1/1_Confidence_1.000_Length_241	1	p3	(CCT)6	18	38	55
Locus_1243_Transcript_3/5_Confidence_0.636_Length_1406	1	p4	(AGCG)5	20	1210	1229
Locus_12447_Transcript_1/3_Confidence_0.714_Length_1033	1	p3	(CAA)4	12	874	885
Locus_12447_Transcript_2/3_Confidence_0.571_Length_1065	1	p3	(CAA)4	12	906	917
Locus_12447_Transcript_3/3_Confidence_0.714_Length_940	1	p3	(CAA)4	12	781	792
Locus_12458_Transcript_1/1_Confidence_1.000_Length_673	1	p3	(CTC)5	15	347	361
Locus_1245_Transcript_3/8_Confidence_0.438_Length_1705	1	p4	(TCTT)3	12	93	104
Locus_12462_Transcript_1/3_Confidence_0.714_Length_1693	1	p3	(GAA)4	12	766	777
Locus_12462_Transcript_2/3_Confidence_0.714_Length_1907	1	p3	(GAA)4	12	980	991
Locus_12462_Transcript_3/3_Confidence_0.714_Length_1907	1	p3	(GAA)4	12	980	991
Locus_12473_Transcript_3/3_Confidence_0.750_Length_1121	1	p5	(TAAAA)3	15	967	981
Locus_12474_Transcript_1/2_Confidence_1.000_Length_878	1	p2	(CT)7	14	23	36
Locus_12474_Transcript_2/2_Confidence_1.000_Length_3869	1	p2	(CT)7	14	23	36
Locus_12477_Transcript_1/1_Confidence_1.000_Length_359	1	p3	(GCG)4	12	320	331
Locus_12478_Transcript_1/1_Confidence_1.000_Length_789	1	p4	(AACA)3	12	230	241
Locus_12488_Transcript_1/5_Confidence_0.545_Length_2341	1	p4	(TTTA)5	20	370	389
Locus_12488_Transcript_1/5_Confidence_0.545_Length_2341	2	p3	(TGA)4	12	1284	1295
Locus_12488_Transcript_2/5_Confidence_0.545_Length_2341	1	p4	(ATTT)5	20	369	388
Locus_12488_Transcript_2/5_Confidence_0.545_Length_2341	2	p3	(TGA)4	12	1284	1295
Locus_12488_Transcript_3/5_Confidence_0.182_Length_1290	1	p3	(TGA)4	12	233	244
Locus_12488_Transcript_4/5_Confidence_0.545_Length_1779	1	p4	(TTTA)6	24	370	393
Locus_12488_Transcript_5/5_Confidence_0.636_Length_2345	1	p4	(TTTA)6	24	370	393
Locus_12488_Transcript_5/5_Confidence_0.636_Length_2345	2	p3	(TGA)4	12	1288	1299
Locus_12490_Transcript_1/8_Confidence_0.450_Length_1013	1	p4	(AAGG)7	28	262	289
Locus_12490_Transcript_4/8_Confidence_0.500_Length_1108	1	p4	(AAGG)7	28	269	296
Locus_12490_Transcript_4/8_Confidence_0.500_Length_1108	2	p3	(ATT)4	12	625	636
Locus_12490_Transcript_5/8_Confidence_0.500_Length_1016	1	p4	(AAGG)7	28	269	296
Locus_12490_Transcript_7/8_Confidence_0.350_Length_993	1	p4	(AAGG)3	12	262	273
Locus_12490_Transcript_8/8_Confidence_0.500_Length_1020	1	p4	(AAGG)7	28	269	296
Locus_12492_Transcript_1/1_Confidence_1.000_Length_220	1	p4	(TTTC)3	12	154	165
Locus_12496_Transcript_1/1_Confidence_1.000_Length_461	1	p3	(TGC)8	24	147	170
Locus_1249_Transcript_1/1_Confidence_1.000_Length_2093	1	p2	(GA)8	16	2054	2069
Locus_12505_Transcript_1/5_Confidence_0.600_Length_1950	1	p3	(GTG)4	12	791	802
Locus_12505_Transcript_2/5_Confidence_0.667_Length_1976	1	p3	(GTG)4	12	817	828
Locus_12505_Transcript_3/5_Confidence_0.667_Length_1976	1	p3	(GTG)4	12	817	828
Locus_12505_Transcript_4/5_Confidence_0.667_Length_2306	1	p3	(GTG)4	12	1147	1158
Locus_12505_Transcript_5/5_Confidence_0.667_Length_1976	1	p3	(GTG)4	12	817	828
Locus_12506_Transcript_1/1_Confidence_1.000_Length_1240	1	p2	(CG)6	12	123	134
Locus_1250_Transcript_1/4_Confidence_0.667_Length_2069	1	p4	(CTTT)3	12	74	85
Locus_1250_Transcript_1/4_Confidence_0.667_Length_2069	2	p2	(CT)15	30	1900	1929
Locus_1250_Transcript_2/4_Confidence_0.667_Length_2128	1	p4	(CTTT)3	12	74	85
Locus_1250_Transcript_2/4_Confidence_0.667_Length_2128	2	p2	(CT)19	38	1951	1988
Locus_1250_Transcript_3/4_Confidence_0.444_Length_1034	1	p2	(CT)15	30	865	894
Locus_1250_Transcript_4/4_Confidence_0.667_Length_2120	1	p4	(CTTT)3	12	74	85
Locus_1250_Transcript_4/4_Confidence_0.667_Length_2120	2	p2	(CT)15	30	1951	1980
Locus_12513_Transcript_1/2_Confidence_1.000_Length_244	1	p5	(GATGC)3	15	49	63
Locus_12513_Transcript_2/2_Confidence_1.000_Length_294	1	p5	(GATGC)3	15	49	63
Locus_12514_Transcript_1/4_Confidence_0.700_Length_1834	1	p3	(AGG)4	12	1803	1814
Locus_12514_Transcript_2/4_Confidence_0.700_Length_1834	1	p3	(AGG)4	12	1803	1814
Locus_12514_Transcript_3/4_Confidence_0.700_Length_1834	1	p3	(AGG)4	12	1803	1814
Locus_12514_Transcript_4/4_Confidence_0.700_Length_1834	1	p3	(AGG)4	12	1803	1814
Locus_12515_Transcript_1/3_Confidence_0.667_Length_1104	1	p2	(AG)6	12	50	61
Locus_12515_Transcript_3/3_Confidence_0.667_Length_1211	1	p2	(AG)6	12	50	61
Locus_12520_Transcript_1/1_Confidence_1.000_Length_1188	1	p4	(GTTT)3	12	1000	1011
Locus_12523_Transcript_1/5_Confidence_0.273_Length_1202	1	p2	(CA)11	22	23	44
Locus_12523_Transcript_2/5_Confidence_0.273_Length_1206	1	p2	(CA)14	28	23	50
Locus_12528_Transcript_1/1_Confidence_1.000_Length_2044	1	p6	(GGAAAA)3	18	678	695
Locus_12530_Transcript_1/2_Confidence_1.000_Length_765	1	p3	(AGG)6	18	139	156
Locus_12530_Transcript_2/2_Confidence_1.000_Length_764	1	p3	(AGG)7	21	135	155
Locus_12535_Transcript_10/12_Confidence_0.212_Length_831	1	p3	(CTT)5	15	1	15
Locus_12535_Transcript_10/12_Confidence_0.212_Length_831	2	p5	(TGCAA)3	15	355	369
Locus_12535_Transcript_6/12_Confidence_0.182_Length_831	1	p3	(CTT)5	15	1	15
Locus_12535_Transcript_6/12_Confidence_0.182_Length_831	2	p5	(TGCAA)3	15	355	369
Locus_12537_Transcript_1/2_Confidence_1.000_Length_433	1	p4	(TTTA)3	12	28	39
Locus_1254_Transcript_1/3_Confidence_0.750_Length_1804	1	p4	(GTTT)4	16	1759	1774
Locus_1254_Transcript_2/3_Confidence_0.500_Length_1707	1	p4	(GTTT)4	16	1662	1677
Locus_1254_Transcript_3/3_Confidence_0.500_Length_1660	1	p4	(GTTT)4	16	1615	1630
Locus_12550_Transcript_1/1_Confidence_1.000_Length_365	1	p4	(CCGG)3	12	225	236
Locus_12552_Transcript_2/5_Confidence_0.636_Length_1900	1	p4	(AAAT)4	16	1163	1178
Locus_12552_Transcript_3/5_Confidence_0.636_Length_1894	1	p4	(AAAT)4	16	1157	1172
Locus_12553_Transcript_1/1_Confidence_1.000_Length_1049	1	p3	(GTT)6	18	101	118
Locus_1255_Transcript_10/13_Confidence_0.361_Length_3419	1	p6	(CGACGG)3	18	558	575
Locus_1255_Transcript_10/13_Confidence_0.361_Length_3419	2	p3	(GCA)4	12	977	988
Locus_1255_Transcript_11/13_Confidence_0.611_Length_5580	1	p6	(CGACGG)3	18	558	575
Locus_1255_Transcript_11/13_Confidence_0.611_Length_5580	2	p3	(GCA)4	12	977	988
Locus_1255_Transcript_12/13_Confidence_0.361_Length_3415	1	p6	(CGACGG)3	18	558	575
Locus_1255_Transcript_12/13_Confidence_0.361_Length_3415	2	p3	(GCA)4	12	977	988
Locus_1255_Transcript_13/13_Confidence_0.361_Length_3437	1	p6	(CGACGG)3	18	558	575
Locus_1255_Transcript_13/13_Confidence_0.361_Length_3437	2	p3	(GCA)4	12	977	988
Locus_1255_Transcript_4/13_Confidence_0.611_Length_5585	1	p6	(CGACGG)3	18	558	575
Locus_1255_Transcript_4/13_Confidence_0.611_Length_5585	2	p3	(GCA)4	12	977	988
Locus_1255_Transcript_5/13_Confidence_0.611_Length_5581	1	p6	(CGACGG)3	18	558	575
Locus_1255_Transcript_5/13_Confidence_0.611_Length_5581	2	p3	(GCA)4	12	977	988
Locus_1255_Transcript_6/13_Confidence_0.611_Length_5583	1	p6	(CGACGG)3	18	558	575
Locus_1255_Transcript_6/13_Confidence_0.611_Length_5583	2	p3	(GCA)4	12	977	988
Locus_1255_Transcript_7/13_Confidence_0.389_Length_3528	1	p6	(CGACGG)3	18	558	575
Locus_1255_Transcript_7/13_Confidence_0.389_Length_3528	2	p3	(GCA)6	18	977	994
Locus_1255_Transcript_8/13_Confidence_0.333_Length_3453	1	p6	(CGACGG)3	18	574	591
Locus_1255_Transcript_8/13_Confidence_0.333_Length_3453	2	p3	(GCA)4	12	993	1004
Locus_1255_Transcript_9/13_Confidence_0.389_Length_3440	1	p6	(CGACGG)3	18	558	575
Locus_1255_Transcript_9/13_Confidence_0.389_Length_3440	2	p3	(GCA)6	18	977	994
Locus_12561_Transcript_1/8_Confidence_0.560_Length_1772	1	p3	(GAG)4	12	471	482
Locus_12561_Transcript_2/8_Confidence_0.480_Length_1790	1	p3	(GAG)4	12	408	419
Locus_12561_Transcript_4/8_Confidence_0.520_Length_1789	1	p3	(GAG)4	12	408	419
Locus_12561_Transcript_5/8_Confidence_0.480_Length_1753	1	p3	(GAG)4	12	452	463
Locus_12561_Transcript_6/8_Confidence_0.520_Length_1704	1	p3	(AGA)4	12	247	258
Locus_12561_Transcript_6/8_Confidence_0.520_Length_1704	2	p3	(GAG)4	12	403	414
Locus_12561_Transcript_7/8_Confidence_0.600_Length_1865	1	p3	(GAG)4	12	408	419
Locus_12561_Transcript_8/8_Confidence_0.520_Length_1709	1	p3	(GAG)4	12	408	419
Locus_12572_Transcript_1/1_Confidence_1.000_Length_1230	1	p4	(TGGT)6	24	1166	1189
Locus_12578_Transcript_1/4_Confidence_0.625_Length_1423	1	p3	(CGT)4	12	1242	1253
Locus_12578_Transcript_3/4_Confidence_0.375_Length_1425	1	p3	(CGT)4	12	1244	1255
Locus_12578_Transcript_4/4_Confidence_0.625_Length_1422	1	p3	(CGT)4	12	1241	1252
Locus_12579_Transcript_1/2_Confidence_1.000_Length_444	1	p2	(AG)9	18	424	441
Locus_12579_Transcript_2/2_Confidence_1.000_Length_397	1	p2	(AG)9	18	377	394
Locus_12585_Transcript_1/1_Confidence_1.000_Length_314	1	p2	(CT)19	38	276	313
Locus_1258_Transcript_1/4_Confidence_0.600_Length_1081	1	p3	(AAG)7	21	285	305
Locus_1258_Transcript_1/4_Confidence_0.600_Length_1081	2	p3	(CTC)4	12	544	555
Locus_1258_Transcript_2/4_Confidence_0.700_Length_1091	1	p3	(AGA)8	24	283	306
Locus_1258_Transcript_2/4_Confidence_0.700_Length_1091	2	p3	(CTC)4	12	545	556
Locus_1258_Transcript_3/4_Confidence_0.600_Length_1084	1	p3	(AAG)8	24	285	308
Locus_1258_Transcript_3/4_Confidence_0.600_Length_1084	2	p3	(CTC)4	12	547	558
Locus_1258_Transcript_4/4_Confidence_0.700_Length_1091	1	p3	(AGA)8	24	283	306
Locus_1258_Transcript_4/4_Confidence_0.700_Length_1091	2	p3	(CTC)4	12	545	556
Locus_12593_Transcript_1/4_Confidence_0.500_Length_585	1	p3	(TCT)7	21	343	363
Locus_12593_Transcript_2/4_Confidence_0.500_Length_574	1	p3	(TCT)6	18	343	360
Locus_12593_Transcript_3/4_Confidence_0.500_Length_584	1	p3	(TCT)9	27	343	369
Locus_12593_Transcript_4/4_Confidence_0.500_Length_386	1	p3	(TCT)9	27	343	369
Locus_12596_Transcript_1/3_Confidence_0.571_Length_1550	1	p3	(ATC)4	12	1044	1055
Locus_12596_Transcript_1/3_Confidence_0.571_Length_1550	2	p5	(AAAAC)3	15	1356	1370
Locus_12596_Transcript_2/3_Confidence_0.714_Length_2591	1	p3	(ATC)4	12	1855	1866
Locus_12596_Transcript_3/3_Confidence_0.714_Length_1780	1	p3	(ATC)4	12	1044	1055
Locus_12597_Transcript_1/1_Confidence_1.000_Length_1907	1	p4	(CTGC)3	12	195	206
Locus_12602_Transcript_1/1_Confidence_1.000_Length_420	1	p3	(CTC)4	12	1	12
Locus_12630_Transcript_1/1_Confidence_1.000_Length_1500	1	p2	(TC)7	14	1387	1400
Locus_12639_Transcript_2/5_Confidence_0.556_Length_2199	1	p4	(TTGA)3	12	1836	1847
Locus_12639_Transcript_5/5_Confidence_0.556_Length_2199	1	p4	(TTGA)3	12	1836	1847
Locus_12640_Transcript_1/3_Confidence_0.556_Length_1574	1	p6	(GCAAAA)3	18	29	46
Locus_12643_Transcript_1/1_Confidence_1.000_Length_304	1	p3	(ATC)4	12	261	272
Locus_12648_Transcript_1/1_Confidence_1.000_Length_552	1	p3	(CTG)5	15	57	71
Locus_12651_Transcript_1/1_Confidence_1.000_Length_219	1	p3	(TCT)4	12	47	58
Locus_12654_Transcript_1/4_Confidence_0.700_Length_2592	1	p3	(TCC)4	12	1739	1750
Locus_12654_Transcript_2/4_Confidence_0.600_Length_2429	1	p3	(TCC)4	12	1739	1750
Locus_12654_Transcript_3/4_Confidence_0.700_Length_2621	1	p3	(TCC)4	12	1751	1762
Locus_12654_Transcript_4/4_Confidence_0.700_Length_2609	1	p3	(TCC)4	12	1739	1750
Locus_1265_Transcript_12/13_Confidence_0.484_Length_3144	1	c*	(GCA)5(CAGCAA)3*	28	2729	2756
Locus_1265_Transcript_5/13_Confidence_0.484_Length_3138	1	p3	(GCA)5	15	2729	2743
Locus_1265_Transcript_9/13_Confidence_0.484_Length_3429	1	p3	(CGA)7	21	311	331
Locus_12664_Transcript_1/1_Confidence_1.000_Length_376	1	p4	(ATTT)3	12	92	103
Locus_12665_Transcript_1/7_Confidence_0.348_Length_1697	1	p6	(ATGGTG)3	18	866	883
Locus_12665_Transcript_2/7_Confidence_0.696_Length_2455	1	p6	(ATGGTG)3	18	1616	1633
Locus_12665_Transcript_3/7_Confidence_0.348_Length_1769	1	p6	(ATGGTG)3	18	866	883
Locus_12665_Transcript_5/7_Confidence_0.391_Length_1705	1	p6	(ATGGTG)3	18	866	883
Locus_12665_Transcript_6/7_Confidence_0.739_Length_2354	1	p6	(ATGGTG)3	18	1515	1532
Locus_12665_Transcript_7/7_Confidence_0.391_Length_1705	1	p6	(ATGGTG)3	18	866	883
Locus_12673_Transcript_1/4_Confidence_0.286_Length_2275	1	c	(GCA)4acaagtagagacaggaggaaattcagaagaccagcagcagcaaagtatagaaattggaggcgatgaagaaggt(CAG)5	100	327	426
Locus_12673_Transcript_1/4_Confidence_0.286_Length_2275	2	p3	(GGT)4	12	571	582
Locus_12673_Transcript_1/4_Confidence_0.286_Length_2275	3	p3	(GCT)5	15	2185	2199
Locus_12673_Transcript_2/4_Confidence_0.429_Length_2437	1	c	(GCA)4acaagtagagacaggaggaaattcagaagaccagcagcagcaaagtatagaaattggaggcgatgaagaaggt(CAG)5	100	327	426
Locus_12673_Transcript_2/4_Confidence_0.429_Length_2437	2	p3	(GGT)4	12	571	582
Locus_12673_Transcript_2/4_Confidence_0.429_Length_2437	3	p3	(GCT)5	15	2185	2199
Locus_12673_Transcript_3/4_Confidence_0.429_Length_2745	1	c	(GCA)4acaagtagagacaggaggaaattcagaagaccagcagcagcaaagtatagaaattggaggcgatgaagaaggt(CAG)5	100	327	426
Locus_12673_Transcript_3/4_Confidence_0.429_Length_2745	2	p3	(GGT)4	12	571	582
Locus_12673_Transcript_3/4_Confidence_0.429_Length_2745	3	p3	(GCT)5	15	2185	2199
Locus_12673_Transcript_4/4_Confidence_0.429_Length_2437	1	c	(GCA)4acaagtagagacaggaggaaattcagaagaccagcagcagcaaagtatagaaattggaggcgatgaagaaggt(CAG)5	100	327	426
Locus_12673_Transcript_4/4_Confidence_0.429_Length_2437	2	p3	(GGT)4	12	571	582
Locus_12673_Transcript_4/4_Confidence_0.429_Length_2437	3	p3	(GCT)5	15	2185	2199
Locus_12677_Transcript_3/5_Confidence_0.182_Length_504	1	p3	(CGG)4	12	191	202
Locus_1268_Transcript_1/3_Confidence_0.714_Length_633	1	p4	(CTGT)3	12	516	527
Locus_1268_Transcript_3/3_Confidence_0.714_Length_635	1	p4	(CTGT)3	12	516	527
Locus_12691_Transcript_1/1_Confidence_1.000_Length_433	1	p6	(GGATCC)3	18	23	40
Locus_12694_Transcript_1/7_Confidence_0.556_Length_2965	1	p6	(GAAGAC)4	24	2413	2436
Locus_12694_Transcript_2/7_Confidence_0.556_Length_2972	1	p6	(GAAGAC)4	24	2420	2443
Locus_12694_Transcript_3/7_Confidence_0.444_Length_2550	1	p3	(GAA)4	12	2028	2039
Locus_12694_Transcript_4/7_Confidence_0.556_Length_2972	1	p6	(GAAGAC)4	24	2420	2443
Locus_12694_Transcript_6/7_Confidence_0.500_Length_2553	1	p6	(GAAGAC)4	24	2001	2024
Locus_12694_Transcript_7/7_Confidence_0.444_Length_2553	1	p6	(GAAGAC)4	24	2001	2024
Locus_12698_Transcript_1/2_Confidence_1.000_Length_313	1	p2	(CT)10	20	54	73
Locus_12698_Transcript_2/2_Confidence_1.000_Length_299	1	p2	(CT)7	14	46	59
Locus_12699_Transcript_1/2_Confidence_1.000_Length_635	1	c	(AAG)4g(AGA)4	25	609	633
Locus_12699_Transcript_2/2_Confidence_1.000_Length_623	1	c	(AAG)4g(AGA)4	25	597	621
Locus_1269_Transcript_1/6_Confidence_0.650_Length_1290	1	p3	(TTC)5	15	671	685
Locus_1269_Transcript_1/6_Confidence_0.650_Length_1290	2	p6	(CGCCGT)3	18	1271	1288
Locus_1269_Transcript_2/6_Confidence_0.700_Length_2061	1	p3	(TTC)5	15	1442	1456
Locus_1269_Transcript_2/6_Confidence_0.700_Length_2061	2	p6	(CGCCGT)3	18	2042	2059
Locus_1269_Transcript_3/6_Confidence_0.750_Length_2171	1	p3	(TTC)5	15	1522	1536
Locus_1269_Transcript_3/6_Confidence_0.750_Length_2171	2	p6	(CGCCGT)3	18	2152	2169
Locus_1269_Transcript_4/6_Confidence_0.650_Length_2178	1	p3	(TTC)5	15	1522	1536
Locus_1269_Transcript_4/6_Confidence_0.650_Length_2178	2	p6	(CGCCGT)3	18	2159	2176
Locus_1269_Transcript_5/6_Confidence_0.650_Length_2153	1	p3	(TTC)6	18	1522	1539
Locus_1269_Transcript_5/6_Confidence_0.650_Length_2153	2	p6	(CGCCGT)3	18	2134	2151
Locus_1269_Transcript_6/6_Confidence_0.700_Length_2141	1	p3	(TTC)5	15	1522	1536
Locus_1269_Transcript_6/6_Confidence_0.700_Length_2141	2	p6	(CGCCGT)3	18	2122	2139
Locus_12710_Transcript_1/3_Confidence_0.600_Length_1354	1	p2	(TG)7	14	1340	1353
Locus_12710_Transcript_3/3_Confidence_0.400_Length_2094	1	p2	(TG)7	14	2080	2093
Locus_12714_Transcript_1/1_Confidence_1.000_Length_1084	1	p6	(GGAATG)3	18	320	337
Locus_12724_Transcript_1/1_Confidence_1.000_Length_312	1	c	(AAAAT)3g(AGGA)3	28	203	230
Locus_12738_Transcript_1/1_Confidence_1.000_Length_797	1	p3	(CCT)6	18	24	41
Locus_1273_Transcript_1/2_Confidence_1.000_Length_1373	1	p3	(TCT)4	12	26	37
Locus_12748_Transcript_1/6_Confidence_0.684_Length_3853	1	p5	(TAGAA)3	15	2710	2724
Locus_12748_Transcript_2/6_Confidence_0.684_Length_3860	1	p5	(TAGAA)3	15	2734	2748
Locus_12748_Transcript_3/6_Confidence_0.474_Length_2372	1	p5	(TAGAA)3	15	1229	1243
Locus_12748_Transcript_4/6_Confidence_0.684_Length_3946	1	p5	(TAGAA)3	15	2734	2748
Locus_12748_Transcript_6/6_Confidence_0.684_Length_3877	1	p5	(TAGAA)3	15	2734	2748
Locus_1274_Transcript_10/14_Confidence_0.429_Length_3260	1	p4	(TTTC)3	12	553	564
Locus_1274_Transcript_13/14_Confidence_0.457_Length_4207	1	p4	(TTTC)3	12	553	564
Locus_1274_Transcript_14/14_Confidence_0.457_Length_3199	1	p4	(TTTC)3	12	553	564
Locus_1274_Transcript_5/14_Confidence_0.429_Length_3195	1	p4	(TTTC)3	12	549	560
Locus_1274_Transcript_8/14_Confidence_0.457_Length_3199	1	p4	(TTTC)3	12	553	564
Locus_12758_Transcript_1/1_Confidence_1.000_Length_1931	1	p4	(AGCT)3	12	1658	1669
Locus_12760_Transcript_1/2_Confidence_1.000_Length_572	1	p2	(CT)6	12	31	42
Locus_12761_Transcript_1/4_Confidence_0.625_Length_612	1	p3	(GGC)4	12	556	567
Locus_12761_Transcript_2/4_Confidence_0.250_Length_342	1	p3	(GGC)4	12	286	297
Locus_12761_Transcript_4/4_Confidence_0.625_Length_899	1	p3	(GGC)4	12	843	854
Locus_12771_Transcript_1/1_Confidence_1.000_Length_225	1	p3	(CAA)5	15	20	34
Locus_12775_Transcript_1/1_Confidence_1.000_Length_453	1	p4	(AAAG)3	12	18	29
Locus_12777_Transcript_1/2_Confidence_1.000_Length_2197	1	p3	(TTA)4	12	2138	2149
Locus_12777_Transcript_2/2_Confidence_1.000_Length_2197	1	p3	(TTA)4	12	2138	2149
Locus_12779_Transcript_1/1_Confidence_1.000_Length_567	1	p3	(TTC)4	12	474	485
Locus_1277_Transcript_1/6_Confidence_0.722_Length_2419	1	p3	(GCG)4	12	2303	2314
Locus_1277_Transcript_2/6_Confidence_0.667_Length_2391	1	p3	(GCG)4	12	2275	2286
Locus_1277_Transcript_3/6_Confidence_0.500_Length_2592	1	p3	(GCG)4	12	2476	2487
Locus_1277_Transcript_4/6_Confidence_0.722_Length_2515	1	p3	(GCG)4	12	2399	2410
Locus_1277_Transcript_5/6_Confidence_0.556_Length_2672	1	p3	(GCG)4	12	2556	2567
Locus_1277_Transcript_6/6_Confidence_0.556_Length_2685	1	p3	(GCG)4	12	2569	2580
Locus_12787_Transcript_1/1_Confidence_1.000_Length_569	1	p3	(TCT)4	12	86	97
Locus_12787_Transcript_1/1_Confidence_1.000_Length_569	2	p3	(GGA)4	12	232	243
Locus_12793_Transcript_2/2_Confidence_1.000_Length_354	1	p4	(TAGC)3	12	329	340
Locus_127_Transcript_122/150_Confidence_1.000_Length_237	1	p3	(GAG)5	15	159	173
Locus_127_Transcript_127/150_Confidence_1.000_Length_466	1	p3	(TTC)4	12	335	346
Locus_127_Transcript_136/150_Confidence_1.000_Length_1068	1	p2	(TA)7	14	228	241
Locus_127_Transcript_143/150_Confidence_0.031_Length_2424	1	p2	(CT)14	28	1564	1591
Locus_127_Transcript_144/150_Confidence_0.031_Length_2424	1	c	(GA)6(AG)9	30	832	861
Locus_127_Transcript_145/150_Confidence_0.039_Length_3331	1	p2	(GA)6	12	832	843
Locus_127_Transcript_146/150_Confidence_0.039_Length_3331	1	p3	(GAA)6	18	2177	2194
Locus_127_Transcript_147/150_Confidence_0.066_Length_4443	1	p2	(GA)6	12	832	843
Locus_127_Transcript_148/150_Confidence_0.059_Length_4082	1	p3	(GAA)6	18	3254	3271
Locus_127_Transcript_149/150_Confidence_0.066_Length_4408	1	p3	(GAA)6	18	3254	3271
Locus_127_Transcript_150/150_Confidence_0.066_Length_4408	1	p2	(GA)6	12	832	843
Locus_127_Transcript_27/150_Confidence_1.000_Length_237	1	c	(TTC)4(TCC)4	24	54	77
Locus_127_Transcript_40/150_Confidence_1.000_Length_466	1	p3	(GAA)4	12	121	132
Locus_127_Transcript_50/150_Confidence_1.000_Length_1068	1	p2	(TA)7	14	828	841
Locus_127_Transcript_54/150_Confidence_1.000_Length_311	1	p2	(CT)9	18	268	285
Locus_127_Transcript_71/150_Confidence_1.000_Length_311	1	p2	(GA)9	18	26	43
Locus_12813_Transcript_1/1_Confidence_1.000_Length_1275	1	p2	(AG)9	18	181	198
Locus_12815_Transcript_1/4_Confidence_0.750_Length_1354	1	p6	(GCCATT)3	18	83	100
Locus_12815_Transcript_2/4_Confidence_0.750_Length_1363	1	p6	(GCCATT)3	18	83	100
Locus_12815_Transcript_3/4_Confidence_0.750_Length_1363	1	p6	(GCCATT)3	18	83	100
Locus_12815_Transcript_4/4_Confidence_0.750_Length_1363	1	p6	(GCCATT)3	18	83	100
Locus_12822_Transcript_1/2_Confidence_1.000_Length_403	1	p2	(AG)6	12	358	369
Locus_12822_Transcript_2/2_Confidence_1.000_Length_260	1	p2	(AG)6	12	215	226
Locus_12826_Transcript_2/6_Confidence_0.643_Length_1784	1	p4	(TATT)4	16	1753	1768
Locus_12826_Transcript_4/6_Confidence_0.571_Length_1799	1	p4	(TATT)4	16	1768	1783
Locus_12826_Transcript_5/6_Confidence_0.643_Length_1798	1	p4	(TATT)4	16	1767	1782
Locus_12826_Transcript_6/6_Confidence_0.643_Length_1798	1	p4	(TATT)4	16	1767	1782
Locus_12831_Transcript_1/4_Confidence_0.667_Length_1060	1	p4	(CAAA)3	12	114	125
Locus_12831_Transcript_2/4_Confidence_0.556_Length_1059	1	p4	(CAAA)3	12	113	124
Locus_12831_Transcript_3/4_Confidence_0.556_Length_1060	1	p4	(CAAA)3	12	114	125
Locus_12831_Transcript_4/4_Confidence_0.556_Length_1059	1	p4	(CAAA)3	12	113	124
Locus_12835_Transcript_1/3_Confidence_0.714_Length_1599	1	p2	(TA)6	12	1404	1415
Locus_12835_Transcript_2/3_Confidence_0.714_Length_1599	1	p2	(TA)6	12	1404	1415
Locus_12835_Transcript_3/3_Confidence_0.714_Length_1599	1	p2	(TA)6	12	1404	1415
Locus_12838_Transcript_1/1_Confidence_1.000_Length_3565	1	p4	(TTAT)3	12	3485	3496
Locus_12839_Transcript_1/1_Confidence_1.000_Length_1472	1	p4	(GGAA)3	12	1200	1211
Locus_12840_Transcript_1/1_Confidence_1.000_Length_964	1	p4	(CGCT)3	12	61	72
Locus_12844_Transcript_1/1_Confidence_1.000_Length_588	1	p4	(AAAT)4	16	502	517
Locus_1284_Transcript_1/2_Confidence_1.000_Length_812	1	p3	(GCC)7	21	414	434
Locus_1284_Transcript_1/2_Confidence_1.000_Length_812	2	p4	(TGCT)3	12	638	649
Locus_1284_Transcript_2/2_Confidence_1.000_Length_797	1	p3	(GCC)7	21	399	419
Locus_1284_Transcript_2/2_Confidence_1.000_Length_797	2	p4	(TGCT)3	12	623	634
Locus_12859_Transcript_1/1_Confidence_1.000_Length_613	1	p6	(ACCTCG)3	18	564	581
Locus_1285_Transcript_1/10_Confidence_0.481_Length_2623	1	p3	(TGC)4	12	1745	1756
Locus_1285_Transcript_10/10_Confidence_0.519_Length_2522	1	p3	(TGC)4	12	1644	1655
Locus_1285_Transcript_2/10_Confidence_0.481_Length_2622	1	p3	(TGC)4	12	1744	1755
Locus_1285_Transcript_3/10_Confidence_0.519_Length_2568	1	p3	(TGC)4	12	1644	1655
Locus_1285_Transcript_4/10_Confidence_0.444_Length_2513	1	p3	(TGC)4	12	1635	1646
Locus_1285_Transcript_5/10_Confidence_0.519_Length_2513	1	p3	(TGC)4	12	1644	1655
Locus_1285_Transcript_6/10_Confidence_0.481_Length_2522	1	p3	(TGC)4	12	1644	1655
Locus_1285_Transcript_7/10_Confidence_0.519_Length_2522	1	p3	(TGC)4	12	1644	1655
Locus_1285_Transcript_8/10_Confidence_0.407_Length_2476	1	p3	(TGC)4	12	1598	1609
Locus_1285_Transcript_9/10_Confidence_0.519_Length_2546	1	p3	(TGC)4	12	1644	1655
Locus_12864_Transcript_1/9_Confidence_0.227_Length_806	1	p3	(TGA)4	12	393	404
Locus_12864_Transcript_2/9_Confidence_0.636_Length_5273	1	p3	(TGA)4	12	4860	4871
Locus_12864_Transcript_3/9_Confidence_0.364_Length_1162	1	p3	(TGA)4	12	749	760
Locus_12864_Transcript_4/9_Confidence_0.636_Length_3996	1	p3	(TGA)4	12	3583	3594
Locus_12864_Transcript_5/9_Confidence_0.636_Length_5437	1	p3	(TGA)4	12	5024	5035
Locus_12864_Transcript_6/9_Confidence_0.636_Length_5428	1	p3	(TGA)4	12	5015	5026
Locus_12864_Transcript_7/9_Confidence_0.182_Length_699	1	p3	(TGA)4	12	286	297
Locus_12864_Transcript_8/9_Confidence_0.636_Length_5337	1	p3	(TGA)4	12	4928	4939
Locus_12864_Transcript_9/9_Confidence_0.636_Length_5341	1	p3	(TGA)4	12	4928	4939
Locus_12867_Transcript_1/3_Confidence_0.714_Length_1710	1	c	(CAAA)3aaaagatggatcatgcggtagagaaac(AGCT)3	51	455	505
Locus_12867_Transcript_1/3_Confidence_0.714_Length_1710	2	p4	(AGAA)3	12	1501	1512
Locus_12867_Transcript_2/3_Confidence_0.714_Length_1717	1	c	(CAAA)3aaaagatggatcatgcggtagagaaac(AGCT)3	51	462	512
Locus_12867_Transcript_2/3_Confidence_0.714_Length_1717	2	p4	(AGAA)3	12	1508	1519
Locus_12867_Transcript_3/3_Confidence_0.429_Length_565	1	p4	(AGAA)3	12	356	367
Locus_1286_Transcript_1/3_Confidence_0.667_Length_929	1	p2	(AG)13	26	94	119
Locus_1286_Transcript_3/3_Confidence_0.667_Length_806	1	p2	(AG)13	26	94	119
Locus_1287_Transcript_1/7_Confidence_0.588_Length_2899	1	c	(ACC)5atcattagcacataatgttattccttgc(CCACCT)5cctccaaaatcacatggtgcttgtcttcctcca(CCT)4ccaaactcatgtg(CTC)5(CAC)4ctcctctttctaactcatgtggtgcc(CCT)4(CCA)4	208	2655	2862
Locus_1287_Transcript_2/7_Confidence_0.588_Length_2941	1	c	(ACC)5atcattagcacataatgttattccttgc(CCACCT)5cctccaaaatcacatggtgcttgtcttcctcca(CCT)4ccaaactcatgtg(CTC)5(CAC)4ctcctctttctaactcatgtggtgcc(CCT)4(CCA)4	208	2697	2904
Locus_1287_Transcript_3/7_Confidence_0.588_Length_2941	1	c	(ACC)5atcattagcacataatgttattccttgc(CCACCT)5cctccaaaatcacatggtgcttgtcttcctcca(CCT)4ccaaactcatgtg(CTC)5(CAC)4ctcctctttctaactcatgtggtgcc(CCT)4(CCA)4	208	2697	2904
Locus_1287_Transcript_4/7_Confidence_0.529_Length_3148	1	p3	(CAC)4	12	2927	2938
Locus_1287_Transcript_4/7_Confidence_0.529_Length_3148	2	p3	(CCT)4	12	3040	3051
Locus_1287_Transcript_5/7_Confidence_0.647_Length_2941	1	c	(ACC)5atcattagcacataatgttattccttgc(CCACCT)5cctccaaaatcacatggtgcttgtcttcctcca(CCT)4ccaaactcatgtg(CTC)5(CAC)4ctcctctttctaactcatgtggtgcc(CCT)4(CCA)4	208	2697	2904
Locus_1287_Transcript_6/7_Confidence_0.353_Length_2967	1	p6	(CCTCCA)5	30	2668	2697
Locus_1287_Transcript_6/7_Confidence_0.353_Length_2967	2	c	(TCC)5(ACC)7	36	2889	2924
Locus_1287_Transcript_7/7_Confidence_0.588_Length_2941	1	c	(ACC)5atcattagcacataatgttattccttgc(CCACCT)5cctccaaaatcacatggtgcttgtcttcctcca(CCT)4ccaaactcatgtg(CTC)5(CAC)4ctcctctttctaactcatgtggtgcc(CCT)4(CCA)4	208	2697	2904
Locus_12882_Transcript_1/2_Confidence_1.000_Length_1393	1	p3	(AGA)7	21	437	457
Locus_12882_Transcript_1/2_Confidence_1.000_Length_1393	2	p3	(AAC)6	18	861	878
Locus_12894_Transcript_1/1_Confidence_1.000_Length_210	1	p3	(AGA)4	12	154	165
Locus_128_Transcript_1/10_Confidence_0.538_Length_2125	1	p3	(TTC)5	15	2063	2077
Locus_128_Transcript_10/10_Confidence_0.346_Length_1851	1	p3	(TTC)5	15	1789	1803
Locus_128_Transcript_2/10_Confidence_0.500_Length_2067	1	p3	(TTC)5	15	2005	2019
Locus_128_Transcript_3/10_Confidence_0.346_Length_1851	1	p3	(TTC)5	15	1789	1803
Locus_128_Transcript_4/10_Confidence_0.538_Length_2141	1	p3	(TTC)5	15	2079	2093
Locus_128_Transcript_5/10_Confidence_0.346_Length_1865	1	p3	(TTC)5	15	1803	1817
Locus_128_Transcript_6/10_Confidence_0.577_Length_2141	1	p3	(TTC)5	15	2079	2093
Locus_128_Transcript_7/10_Confidence_0.346_Length_1820	1	c	(TTC)5t(TTC)5	31	1789	1819
Locus_128_Transcript_8/10_Confidence_0.192_Length_1877	1	p3	(CCG)4	12	17	28
Locus_128_Transcript_8/10_Confidence_0.192_Length_1877	2	p3	(TTC)5	15	1815	1829
Locus_128_Transcript_9/10_Confidence_0.346_Length_1858	1	p3	(TTC)5	15	1796	1810
Locus_12904_Transcript_1/1_Confidence_1.000_Length_356	1	p2	(CA)7	14	54	67
Locus_12908_Transcript_1/1_Confidence_1.000_Length_532	1	p2	(AG)6	12	59	70
Locus_12917_Transcript_10/13_Confidence_0.385_Length_1987	1	p5	(AGAAA)3	15	709	723
Locus_12917_Transcript_5/13_Confidence_0.256_Length_1815	1	p5	(AGAAA)3	15	709	723
Locus_12917_Transcript_8/13_Confidence_0.385_Length_1987	1	p5	(AGAAA)3	15	709	723
Locus_12923_Transcript_1/6_Confidence_0.684_Length_2923	1	p2	(CT)6	12	43	54
Locus_12923_Transcript_2/6_Confidence_0.684_Length_2949	1	p2	(CT)6	12	43	54
Locus_12923_Transcript_3/6_Confidence_0.579_Length_2923	1	p2	(CT)6	12	43	54
Locus_12923_Transcript_4/6_Confidence_0.684_Length_2951	1	p2	(CT)6	12	43	54
Locus_12923_Transcript_6/6_Confidence_0.684_Length_2923	1	p2	(CT)6	12	43	54
Locus_12926_Transcript_1/1_Confidence_1.000_Length_347	1	p3	(TCC)4	12	231	242
Locus_1293_Transcript_1/9_Confidence_0.625_Length_2998	1	p5	(TTGTT)3	15	2982	2996
Locus_1293_Transcript_2/9_Confidence_0.583_Length_2923	1	p5	(TTGTT)3	15	2907	2921
Locus_1293_Transcript_3/9_Confidence_0.667_Length_3073	1	p5	(TTGTT)3	15	3057	3071
Locus_1293_Transcript_4/9_Confidence_0.625_Length_2950	1	p5	(TTGTT)3	15	2934	2948
Locus_1293_Transcript_5/9_Confidence_0.625_Length_3103	1	p5	(TTGTT)3	15	3087	3101
Locus_1293_Transcript_6/9_Confidence_0.625_Length_3084	1	p5	(TTGTT)3	15	3068	3082
Locus_1293_Transcript_7/9_Confidence_0.625_Length_3002	1	p5	(TTGTT)3	15	2986	3000
Locus_1293_Transcript_8/9_Confidence_0.625_Length_3002	1	p5	(TTGTT)3	15	2986	3000
Locus_1293_Transcript_9/9_Confidence_0.625_Length_3002	1	p5	(TTGTT)3	15	2986	3000
Locus_12944_Transcript_1/1_Confidence_1.000_Length_442	1	p2	(CA)6	12	109	120
Locus_12946_Transcript_1/2_Confidence_1.000_Length_970	1	p3	(CAG)4	12	332	343
Locus_12946_Transcript_2/2_Confidence_1.000_Length_926	1	p3	(CAG)4	12	288	299
Locus_12948_Transcript_1/2_Confidence_1.000_Length_1085	1	p4	(TCCT)3	12	171	182
Locus_12948_Transcript_2/2_Confidence_1.000_Length_928	1	p4	(TCCT)3	12	171	182
Locus_12956_Transcript_1/2_Confidence_1.000_Length_1299	1	p4	(TGCC)3	12	104	115
Locus_12956_Transcript_2/2_Confidence_1.000_Length_1299	1	p4	(TGCC)3	12	104	115
Locus_1296_Transcript_12/13_Confidence_0.596_Length_2746	1	p5	(AAAAT)3	15	416	430
Locus_1296_Transcript_5/13_Confidence_0.596_Length_2745	1	p5	(AAAAT)3	15	416	430
Locus_1296_Transcript_7/13_Confidence_0.596_Length_2904	1	p5	(AAAAT)3	15	416	430
Locus_1296_Transcript_8/13_Confidence_0.596_Length_2741	1	p5	(AAAAT)3	15	416	430
Locus_1296_Transcript_9/13_Confidence_0.596_Length_2756	1	p5	(AAAAT)3	15	416	430
Locus_12984_Transcript_1/1_Confidence_1.000_Length_315	1	p3	(GAA)4	12	218	229
Locus_12989_Transcript_1/4_Confidence_0.700_Length_3034	1	p5	(TTATA)3	15	1713	1727
Locus_12989_Transcript_1/4_Confidence_0.700_Length_3034	2	p3	(TGA)4	12	2583	2594
Locus_12989_Transcript_2/4_Confidence_0.700_Length_3032	1	p5	(TTATA)3	15	1711	1725
Locus_12989_Transcript_2/4_Confidence_0.700_Length_3032	2	p3	(TGA)4	12	2581	2592
Locus_12989_Transcript_4/4_Confidence_0.700_Length_3032	1	p5	(TTATA)3	15	1711	1725
Locus_12989_Transcript_4/4_Confidence_0.700_Length_3032	2	p3	(TGA)4	12	2581	2592
Locus_12992_Transcript_1/3_Confidence_0.667_Length_1110	1	p6	(CTCGTC)3	18	293	310
Locus_12992_Transcript_3/3_Confidence_0.667_Length_1110	1	p6	(CTCGTC)3	18	293	310
Locus_12998_Transcript_1/2_Confidence_1.000_Length_1204	1	c	(TCA)4atcttcctcttctttctaaaatgcttttgacgagaatccaactttccctcagaagacacagtagctggtgttatcgtccctgtgtcac(CAT)5	115	363	477
Locus_1299_Transcript_1/5_Confidence_0.667_Length_1817	1	p5	(CCAAA)3	15	1787	1801
Locus_1299_Transcript_2/5_Confidence_0.667_Length_1817	1	p5	(CCAAA)3	15	1787	1801
Locus_1299_Transcript_3/5_Confidence_0.667_Length_1853	1	p5	(CCAAA)3	15	1823	1837
Locus_1299_Transcript_4/5_Confidence_0.667_Length_1834	1	p5	(CCAAA)3	15	1804	1818
Locus_1299_Transcript_5/5_Confidence_0.667_Length_1817	1	p5	(CCAAA)3	15	1787	1801
Locus_13000_Transcript_2/3_Confidence_0.667_Length_741	1	p3	(GCG)4	12	444	455
Locus_13000_Transcript_3/3_Confidence_0.667_Length_974	1	p3	(GCG)4	12	444	455
Locus_13003_Transcript_1/3_Confidence_0.818_Length_555	1	p3	(TGC)4	12	98	109
Locus_13003_Transcript_2/3_Confidence_0.364_Length_344	1	p3	(TGC)4	12	95	106
Locus_13003_Transcript_3/3_Confidence_0.818_Length_552	1	p3	(TGC)4	12	95	106
Locus_13004_Transcript_1/1_Confidence_1.000_Length_383	1	p5	(CCTAA)3	15	202	216
Locus_13005_Transcript_1/1_Confidence_1.000_Length_320	1	p3	(CTT)4	12	21	32
Locus_13005_Transcript_1/1_Confidence_1.000_Length_320	2	p4	(AGGG)3	12	191	202
Locus_13006_Transcript_3/9_Confidence_0.500_Length_1047	1	p3	(GAT)5	15	81	95
Locus_13007_Transcript_1/1_Confidence_1.000_Length_779	1	p6	(TCTTGA)3	18	27	44
Locus_13009_Transcript_1/1_Confidence_1.000_Length_359	1	p4	(GGAG)3	12	341	352
Locus_13010_Transcript_1/3_Confidence_0.667_Length_859	1	p3	(CAG)4	12	78	89
Locus_13010_Transcript_2/3_Confidence_0.667_Length_872	1	p3	(CAG)4	12	71	82
Locus_13010_Transcript_3/3_Confidence_0.667_Length_852	1	p3	(CAG)4	12	71	82
Locus_13021_Transcript_2/9_Confidence_0.316_Length_1148	1	p3	(GAT)4	12	208	219
Locus_13021_Transcript_5/9_Confidence_0.316_Length_1780	1	p3	(GAT)4	12	840	851
Locus_13026_Transcript_1/6_Confidence_0.643_Length_2565	1	p3	(TCT)4	12	45	56
Locus_13026_Transcript_2/6_Confidence_0.643_Length_2635	1	p3	(TCT)4	12	45	56
Locus_13026_Transcript_3/6_Confidence_0.643_Length_2560	1	p3	(TCT)4	12	45	56
[truncated: 20,868 more rows]

## Sheet: Cultivar_C_SSRs_statistics
Definement of microsatellites (unit size / minimum number of repeats):
(2/6) (3/4) (4/3) (5/3) (6/3)
Maximal number of bases interrupting 2 SSRs in a compound microsatellite: 100
RESULTS OF MICROSATELLITE SEARCH
#N/A
Total number of sequences examined: 91958
Total size of examined sequences (bp): 120076834
Total number of identified SSRs: 24986
Number of SSR containing sequences: 18955
Number of sequences containing more than 1 SSR: 4394
Number of SSRs present in compound formation: 2119
Distribution to different repeat type classes
---------------------------------------------
Unit size	Number of SSRs
2	3023
3	12927
4	5973
5	1463
6	1600
Frequency of identified SSR motifs
----------------------------------
Repeats	3	4	5	6	7	8	9	10	11	12	13	14	15	16	17	18	19	20	21	22	23	total
AC	0	0	0	52	24	13	14		3	2			1	1			8					118
AG	0	0	0	173	57	63	55	31	23	3	12	7	1	17	5	10		1		2		460
AT	0	0	0	212	80	50	51	21	5	10		3										432
CA	0	0	0	58	42	26	8	3	2			2		1			1					143
CG	0	0	0	1																		1
CT	0	0	0	108	93	46	32	16	42	8	16	11	7	7	1	1	3					391
GA	0	0	0	134	96	74	28	14	25	9	2	18	8	8	2	5					1	424
GT	0	0	0	16	8	11	15	1	3	13	2		1									70
TA	0	0	0	148	76	54	28	35	23	3	14	4										385
TC	0	0	0	154	78	50	87	18	13	38	8	3	1	2			2	2	1			457
TG	0	0	0	46	33	32	9	7	6	4	3			1		1						142
AAC	0	100	44	7	5	1	6	1														164
AAG	0	312	109	38	44	9	7	11	2	3	5											540
AAT	0	111	26	27	8	14	5	9		1	1		2									204
ACA	0	68	11	30	7	2				1		4										123
ACC	0	40	22	4	14	1																81
ACG	0	20	3	6		1																30
ACT	0	31	1																			32
AGA	0	214	48	37	26	10	2	1		2	1											341
AGC	0	160	42	28	12	1																243
AGG	0	134	54	25	15	4	5	1	1													239
AGT	0	21	2	1																		24
ATA	0	43	12	1	2	2				1												61
ATC	0	166	23	5	12	6																212
ATG	0	126	29	11			1															167
ATT	0	125	19	16	1	3		1		1												166
CAA	0	141	22	21	8	1		12	3													208
CAC	0	96	11	6	1																	114
CAG	0	254	60	27	5	2																348
CAT	0	121	40	11	4		1	2														179
CCA	0	84	56	9	1	1	1															152
CCG	0	199	24	2	3																	228
CCT	0	217	84	56	13	10	2															382
CGA	0	106	23	18	3	1																151
CGC	0	113	26	3		1																143
CGG	0	103	17	2	1																	123
CGT	0	71	20	3	3																	97
CTA	0	17	7																			24
CTC	0	296	92	47	19	12	9	3														478
CTG	0	151	66	27	1	3	3															251
CTT	0	257	113	28	18	12	6	1	3	1	1	3										443
GAA	0	410	130	98	24	24	6	8	6	3	2											711
GAC	0	96	42	6	2																	146
GAG	0	283	89	50	31	21	9	8														491
GAT	0	207	28	15	6	1		3														260
GCA	0	198	35	25	6	1	1															266
GCC	0	142	25	3	2																	172
GCG	0	108	26	5	1	1																141
GCT	0	147	73	28	6	1		5														260
GGA	0	246	107	35	29	1	2															420
GGC	0	117	33	2	7																	159
GGT	0	81	15	28	3																	127
GTA	0	14	8			1																23
GTC	0	60	13	11			1															85
GTG	0	65	11	5	2																	83
GTT	0	77	36	9	7	1	10															140
TAA	0	31	11	6	2	1	2	1					1									55
TAC	0	13	6					5														24
TAG	0	52	4	2	1	1																60
TAT	0	30	31	5	3	8																77
TCA	0	147	78	14	1	7																247
TCC	0	221	106	51	15	16	5	2														416
TCG	0	140	46	14	9		6		1													216
TCT	0	327	86	50	35	15	11	13	3	7		1										548
TGA	0	247	66	16	6																	335
TGC	0	220	49	44	8	1	5															327
TGG	0	100	25	6	3	1																135
TGT	0	52	11			1			1													65
TTA	0	68	32	21	20	5	9		1													156
TTC	0	334	157	59	9	29	11	1	11	1	1											613
TTG	0	142	39	32	4	2	2															221
AAAC	55	24	6																			85
AAAG	124	4	2																			130
AAAT	205	47	10																			262
AACA	63	5																				68
AACC	6																					6
AACG			2																			2
AACT	10																					10
AAGA	77	21	2	2																		102
AAGC	14																					14
AAGG	32	8			4																	44
AAGT	2																					2
AATA	77	30	3																			110
AATC	37	1																				38
AATG	26	2	6																			34
AATT	50	5	1																			56
ACAA	40	1	1																			42
ACAG	2																					2
ACAT	15			1																		16
ACCA	16	2																				18
ACCC	10																					10
ACCG	6																					6
ACCT	3																					3
ACGA	15																					15
ACGC	5																					5
ACGG	4																					4
ACGT	3																					3
ACTA	4																					4
ACTC	8																					8
ACTG	5																					5
AGAA	68	6	7																			81
AGAC	16			1																		17
AGAT	14	6																				20
AGCA	33																					33
AGCC	6																					6
AGCG	6		2	8																		16
AGCT	38	2																				40
AGGA	53	5																				58
AGGC	15																					15
AGGG	9																					9
AGGT	4																					4
AGTA	9																					9
AGTC	4																					4
AGTG	9	1																				10
AGTT	14																					14
ATAA	32	6			1																	39
ATAC	22	4																				26
ATAG	6	2	2																			10
ATCA	33																					33
ATCC	24																					24
ATCG	50	10	3																			63
ATCT	24	7		2																		33
ATGA	15	2	1																			18
ATGC	31	4																				35
ATGG	12																					12
ATGT	7	9			4																	20
ATTA	53	5	4																			62
ATTC	27	3	1																			31
ATTG	29	1																				30
ATTT	142	11	3																			156
CAAA	73	10																				83
CAAC	21																					21
CAAG	53	1	2																			56
CAAT	17	6																				23
CACC	2																					2
CACT	2																					2
CAGA	7																					7
CAGC		1																				1
CAGG	3																					3
CAGT	2																					2
CATA	14	9																				23
CATC	26	1																				27
CATG	12	8																				20
CATT	35	1																				36
CCAA	18																					18
CCAC	4																					4
CCAG	6	3																				9
CCAT	15	9																				24
CCCA	1																					1
CCCG	15																					15
CCCT	9																					9
CCGC	3																					3
CCGG	3																					3
CCGT	1	2																				3
CCTA	4	1																				5
CCTC	33	11																				44
CCTG	7																					7
CCTT	34	2		1																		37
CGAA			5																			5
CGAC	2																					2
CGAG	10																					10
CGAT	70	25	4																			99
CGCC	6																					6
CGCT	2																					2
CGGC	1																					1
CGGG	1																					1
CGGT	3																					3
CGTA	1																					1
CGTC	4																					4
CGTG	2																					2
CTAA	2																					2
CTAC	7																					7
CTAG	32																					32
CTAT	2			1	1																	4
CTCA	6																					6
CTCC	45	1																				46
CTCG	18	3	5	1																		27
CTGA	12																					12
CTGC	12																					12
CTGG	2																					2
CTGT	13																					13
CTTA	1																					1
CTTC	68	3																				71
CTTG	18																					18
CTTT	86	6	6		1																	99
GAAA	101	17		1	1																	120
GAAC	11																					11
GAAG	43	3	2				2															50
GAAT	23																					23
GACA	1																					1
GACC	4																					4
GACG	7																					7
GACT	3																					3
GAGC	1		1																			2
GAGG	42	2																				44
GAGT	3																					3
GATA	6	3		7																		16
GATC	51	10	7																			68
GATG	46	9																				55
GATT	29																					29
GCAA	18	1																				19
GCAC	7	3																				10
GCAG	6																					6
GCAT	14																					14
GCCA	8																					8
GCCG	6																					6
GCCT	5																					5
GCGA	13	2																				15
GCGT	2																					2
GCTA	21																					21
GCTC	19	2	2																			23
GCTG	5																					5
GCTT	33	1																				34
GGAA	49	3	1		1																	54
GGAC	2																					2
GGAG	42		2																			44
GGAT	22	7	2	3																		34
GGCA	2																					2
GGCC	3																					3
GGCG	8																					8
GGGA	31	1																				32
GGGC	1																					1
GGGT	1																					1
GGTA	1																					1
GGTC	2	4																				6
GGTG	21																					21
GGTT	14																					14
GTAG	2																					2
GTAT	5	1	6																			12
GTCA	3																					3
GTCC	6	1																				7
GTCG	2	11	1																			14
GTCT	10																					10
GTGA	4																					4
GTGG	1	4																				5
GTTA	4																					4
GTTC	9																					9
GTTG	14	1		1																		16
GTTT	59	4																				63
TAAA	90	8	4	2																		104
TAAC	3	1																				4
TAAG	7																					7
TAAT	48	4	15	1																		68
TACA	3	1																				4
TACC	2			1																		3
TACG	1																					1
TACT	2																					2
TAGA	7																					7
TAGC	15	2																				17
TAGT	10	2		1																		13
TATC	14	6			4																	24
TATG	20		1																			21
TATT	104	10	1	1																		116
TCAA	34	9																				43
TCAC	7																					7
TCAG	4																					4
TCAT	39	1																				40
TCCA	12	7																				19
TCCC	12																					12
TCCG	10																					10
TCCT	37	1	6																			44
TCGA	54	34		1																		89
TCGC	6																					6
TCGG	3																					3
TCGT		1																				1
TCTA	3			1				2														6
TCTG	1																					1
TCTT	89	18	13																			120
TGAA	13	1	1																			15
TGAC	1																					1
TGAG	15	1																				16
TGAT	43	1	2																			46
TGCA	9		3																			12
TGCC	15				1																	16
TGCT	15																					15
TGGA	19	1																				20
TGGC	2																					2
TGGG	4																					4
TGGT	17		1	1																		19
TGTA	6	2																				8
TGTC	18																					18
TGTT	53	5	4																			62
TTAA	59	2	1				1															63
TTAG	3	1																				4
TTAT	90	21	1	3																		115
TTCA	28	7																				35
TTCC	80	3	1																			84
TTCG		4																				4
TTCT	49	1	1	1																		52
TTGA	18																					18
TTGC	31	1																				32
TTGG	17																					17
TTGT	39	11		11																		61
TTTA	110	25	5	2																		142
TTTC	169	20	7	10																		206
TTTG	89	13	1	3																		106
AAAAC	20	9																				29
AAAAG	15	1	3	4																		23
AAAAT	50	11																				61
AAACA	5																					5
AAACC	11																					11
AAAGA	17		2																			19
AAAGG	3																					3
AAATA	9	2																				11
AAATC	1																					1
AAATG	1		1																			2
AACAA	3	3																				6
AACAG	1																					1
AACCA	1																					1
AACCG	1	1																				2
AACCT		3																				3
AACTC	1																					1
AAGAA	32	1																				33
AAGAG	1	1		1																		3
AAGAT	1																					1
AAGCG	5																					5
AAGCT	1																					1
AAGGA	2																					2
AAGGG	4																					4
AATAA	14																					14
AATAC	1																					1
AATAG	1																					1
AATCA	1																					1
AATGA	3																					3
AATGG	1																					1
AATGT	3																					3
AATTA	3	2																				5
AATTG	9																					9
AATTT	1																					1
ACAAA	11																					11
ACAAC	2																					2
ACACA	1																					1
ACACC	1																					1
ACCTT	3																					3
ACTCA	1																					1
ACTCC	2																					2
ACTGT	5																					5
AGAAA	9	1																				10
AGAAC	4																					4
AGAAG	4			1																		5
AGAGA	2	2																				4
AGAGC			1																			1
AGAGG	3																					3
AGATA	1																					1
AGATG	1																					1
AGCAA	5																					5
AGCAG		3																				3
AGCCA	3																					3
AGCTA	1																					1
AGGAG		4	1																			5
AGGGG	1																					1
AGGTG	5																					5
AGTGC	1																					1
AGTTT	6																					6
ATAAA	6																					6
ATAAT	1			3																		4
ATACA	13	1																				14
ATAGA	2																					2
ATATA	1																					1
ATATC	1																					1
ATCAA	2																					2
ATCCA	3																					3
ATCGG			1																			1
ATGAA	4																					4
ATGAG	5																					5
ATGCC	2																					2
ATGTA	7																					7
ATGTT	1																					1
ATTAC	2	1																				3
ATTAT	1																					1
ATTCA	1	2																				3
ATTCC		5																				5
ATTCT	1																					1
ATTGA	3																					3
ATTGG	1	7																				8
ATTTA	1	1																				2
ATTTG	5																					5
ATTTT	44	9																				53
CAAAA	22																					22
CAAAC	1																					1
CAAAG	4		1																			5
CAAAT	1																					1
CAAGG	1																					1
CAATC	3																					3
CACAA	1																					1
CACAT		3																				3
CACCT	1																					1
CAGAG	1																					1
CAGTA	1																					1
CAGTT	4																					4
CATCT	3		1																			4
CATTC	3	8																				11
CATTG	1																					1
CATTT	2																					2
CCAAA	7																					7
CCAAT	1																					1
CCAGT	5																					5
CCCCT	7																					7
CCCGT	1																					1
CCCTT	4																					4
CCGAT	2																					2
CCGGT	1																					1
CCTAA	1																					1
CCTCA		1																				1
CCTCC		5																				5
CCTCG	3																					3
CCTCT	7																					7
CCTTC	7	2																				9
CCTTG	1																					1
CCTTT	3																					3
CGAAT	1																					1
CGAGT	1																					1
CGATC	1																					1
CGATT	9																					9
CGCAA	1																					1
CGCCG	1																					1
CGCCT	1																					1
CGCGA	4																					4
CGGTC		1	2																			3
CGTTT	3																					3
CTAAG	1																					1
CTATA	5																					5
CTCAA	1																					1
CTCCC	3																					3
CTCCT	14		1																			15
CTCGC	9																					9
CTCGT				2																		2
CTCTC	11																					11
CTCTG	1																					1
CTCTT	3	9																				12
CTGAT	2																					2
CTGGT	1																					1
CTGTT	3																					3
CTTCC	9		1																			10
CTTCT	10																					10
CTTGC	3																					3
CTTTC	10																					10
CTTTG	4																					4
CTTTT	19	10																				29
GAAAA	9	6																				15
GAAAC	10																					10
GAAAG	3	1																				4
GAACT	1																					1
GAAGA	8	1	1	1																		11
GAAGG	3																					3
GAAGT		2																				2
GAATA	4																					4
GAATC	4																					4
GAATG	7																					7
GAATT	5																					5
GAGAA		3	1																			4
GAGAC	2																					2
GAGAG	11																					11
GAGCA	2																					2
GAGCT			6																			6
GAGGA	14	2																				16
GAGTT	2	5	1																			8
GATCG		1																				1
GATCT	4																					4
GATGC	2	2																				4
GATTT		4																				4
GCAAA	7	1																				8
GCAAT	6																					6
GCACT	1																					1
GCAGT		1																				1
GCATG		1																				1
GCATT	5																					5
GCCGA	1																					1
GCGAC	2																					2
GCGAG	5																					5
GCGGC	1																					1
GCTAT	1																					1
GCTCA	1																					1
GCTCT	1	1																				2
GCTGA		1	1																			2
GCTGT		2																				2
GCTTG		1																				1
GCTTT	2	1																				3
GGAAG	8																					8
GGAAT		1																				1
GGACC	2																					2
GGACT		3																				3
GGAGA	3	2																				5
GGAGC	1																					1
GGATC	1																					1
GGATG	3																					3
GGATT	1	2																				3
GGCAT	3																					3
GGCCA	1																					1
GGCGA	2																					2
GGCTC		2																				2
GGCTG			1																			1
GGCTT	5																					5
GGGAA	2		2																			4
GGGAT	2																					2
GGTTA	1																					1
GGTTG	1																					1
GTCAA		1																				1
GTCCG	1																					1
GTCTA	1																					1
GTGAA	1																					1
GTGCA	1		1																			2
GTGCT	1	9																				10
GTTCA	5																					5
GTTGG	4																					4
GTTTG	5																					5
GTTTT	12	2																				14
TAAAA	2		1																			3
TAAAG	1																					1
TAAAT	2																					2
TAAGA	1																					1
TAATG	3																					3
TAATT		1																				1
TACAA	2																					2
TACTA	1																					1
TAGAA	5																					5
TAGCT	1																					1
TATAA	9																					9
TATAT	3																					3
TATTT	11	2																				13
TCAAT			5																			5
TCACT			1																			1
TCATA	1																					1
TCATC	2																					2
TCCAA	1																					1
TCCCC	3																					3
TCCCT	3	1																				4
TCCGA	1																					1
TCCGG	2	1																				3
TCCTA	4																					4
TCCTC	13	4	3																			20
TCCTG	1																					1
TCCTT	3																					3
TCGAC	8																					8
TCGCC		4																				4
TCGCG	2																					2
TCTAT	2																					2
TCTCA	2																					2
TCTCC	11	11																				22
TCTCT		1																				1
TCTGA	2																					2
TCTGC	2																					2
TCTGT	2																					2
TCTTC	14	2	2																			18
TCTTG	6																					6
TCTTT	7																					7
TGAAA	1																					1
TGAAC	1																					1
TGAAG	1																					1
TGAGC	3																					3
TGAGT		1																				1
TGCAA	4																					4
TGCTC	3																					3
TGCTG	1																					1
TGGAA		6																				6
TGGAG	1																					1
TGGCT	1																					1
TGTAA	1																					1
TGTGA	1																					1
TGTTA	1																					1
TGTTC	2	3																				5
TGTTG	1																					1
TGTTT	8																					8
TTAAA	7																					7
TTAAT	2																					2
TTACA		1																				1
TTACT	2																					2
TTAGA	2																					2
TTATA	3																					3
TTATC	1																					1
TTATT	8	7																				15
TTCAT	1																					1
TTCCC	2																					2
TTCCT	2																					2
TTCTC	3																					3
TTCTG	1		1																			2
TTCTT	11	4																				15
TTGAG	2																					2
TTGAT	5																					5
TTGCA	1																					1
TTGGA	1	2																				3
TTGTT	14																					14
TTTAA	2																					2
TTTAG	5																					5
TTTAT	13																					13
TTTCA	1																					1
TTTCC	4	1																				5
TTTCT	24	7	1																			32
TTTGA	1																					1
TTTGC	1																					1
TTTGT	8	3																				11
TTTTA	25	1	1																			27
TTTTC	28	4	1																			33
TTTTG	7																					7
AAAAAC	2		1																			3
AAAAAG	5	1	2																			8
AAAAAT	10	1																				11
AAAACA	1																					1
AAAACC	1																					1
AAAACG	1																					1
AAAAGA	3																					3
AAAAGG	3																					3
AAAATA	5	1																				6
AAAATG	3																					3
AAAGAA	5	4																				9
AAAGAG	1																					1
AAAGCC	1																					1
AAAGGA	2																					2
AAAGGG	4																					4
AAAGTC	1																					1
AAATAA		1																				1
AAATTA	1																					1
AACAAG	1																					1
AACCCT	2																					2
AACTGA	1																					1
AAGAAA	3																					3
AAGAGG	2																					2
AAGATC	3																					3
AAGCAC	2																					2
AAGGCG			4																			4
AAGGGG	6																					6
AATAAA		4																				4
AATCAA	1																					1
AATTCA	1																					1
AATTCC	1																					1
ACAACC		3																				3
ACATTC	2																					2
ACCAGC		9																				9
ACCCTC	10																					10
ACCTCG	1																					1
ACGCCA	10		1																			11
ACTCCA	7																					7
ACTCTA	1																					1
ACTGCA	1																					1
ACTGCT	1																					1
AGAAAA	7																					7
AGAAGC		1																				1
AGAAGG		8	1																			9
AGACGG	2																					2
AGAGAA		1																				1
AGAGAT		1																				1
AGAGGA	1																					1
AGAGGG	2																					2
AGATGA		1																				1
AGCAAC	1																					1
AGCAGG			1																			1
AGCCTC	1																					1
AGCGGA	3																					3
AGCTCC	2																					2
AGGAAA	1																					1
AGGAAG	5	3		10																		18
AGGAGC	1																					1
AGGAGT	3																					3
AGGCAG	1																					1
AGGCCG	1																					1
AGGGAA	1																					1
AGGGAG	1																					1
AGGTGA	3																					3
AGGTGG	9																					9
AGGTTG	1																					1
AGTGAA	4																					4
ATAAAT		1																				1
ATACAG	1																					1
ATAGCA	1																					1
ATATAA	1	4																				5
ATATTC	1																					1
ATCATT	1																					1
ATCCAT	1	4	1																			6
ATCCCC		1																				1
ATCGGC		1																				1
ATCTCG		1																				1
ATCTGT	3																					3
ATCTTC	1																					1
ATGATC	1																					1
ATGATT	2																					2
ATGCAG	1																					1
ATGCCA		1																				1
ATGGAG	3		5																			8
ATGGCT	1																					1
ATGGTG	6																					6
ATTATG	12																					12
ATTCAA	1																					1
ATTCTG	2																					2
ATTGGA		2																				2
ATTGTT	2																					2
ATTTCT	4																					4
ATTTGT		1																				1
ATTTTA	1																					1
ATTTTT	5																					5
CAAAAA	3	1																				4
CAAAAT	3																					3
CAAACA			2																			2
CAAATA						1																1
CAAATC	1		1																			2
CAAATG	1																					1
CAACAG	5																					5
CAACAT	2																					2
CAAGAG		2																				2
CAAGCA	1																					1
CAAGCC			1																			1
CAAGCT	4																					4
CAAGGG				1																		1
CAAGTT		5																				5
CAATGG	1																					1
CACAAA	1																					1
CACAGC	3																					3
CACCAT	1																					1
CACCCC	1																					1
CACCCG	1	1																				2
CACCGC	1																					1
CACCTC	1		2																			3
CACCTT	7																					7
CACTCA	1																					1
CACTTC		1																				1
CAGAGG	8																					8
CAGATG	1																					1
CAGCAA	3																					3
CAGCCA	1																					1
CAGCCG	1																					1
CAGCTC	2																					2
CAGGGA	1																					1
CATCTT				1																		1
CATGAA	1																					1
CATGAT	3																					3
CATGCC	6		1																			7
CATGCT	1																					1
CATGGA	2																					2
CATGGG	5	1																				6
CATTGT	2																					2
CCAAAC	1																					1
CCAAGA		1																				1
CCAATT	4	1																				5
CCACCG	2	2																				4
CCACCT	2		7		4																	13
CCATCC	1																					1
CCATGG	2																					2
CCCATT		9																				9
CCCCTT	1	1																				2
CCCTGC	1																					1
CCCTTC	3																					3
CCCTTT	5																					5
CCGAAG	2																					2
CCGCAG	1																					1
CCGCCT	3																					3
CCGCTC		1																				1
CCGCTT	5																					5
CCGGCG	1																					1
CCGGCT	2																					2
CCGTCG	2																					2
CCTCCA	1	2	2																			5
CCTCCC	1																					1
CCTCCG	1																					1
CCTCGA	4																					4
CCTCGC	1																					1
CCTCTC	3																					3
CCTCTT	2																					2
CCTGCT	2																					2
CCTGGG	2																					2
CCTGTT	1																					1
CCTTCT	1	1																				2
CCTTTT	2																					2
CGAAGA	8	2																				10
CGAAGC	2																					2
CGAAGG	1	3																				4
CGACGG	12																					12
CGACTC	5																					5
CGAGCT	1																					1
CGAGGT	1																					1
CGATCC		2																				2
CGATGC	2																					2
CGCCAT	1																					1
CGCCGG	3																					3
CGCCGT	11																					11
CGCCTC	1																					1
CGCCTT		2																				2
CGGAAG	2																					2
CGGAGA		2																				2
CGGAGC	1																					1
CGGAGG		2																				2
CGGCAC	1																					1
CGGCCT	1																					1
CGGCGA	11																					11
CGGCTC	1																					1
CGGCTT	1																					1
CGGGCC	1																					1
CGGTGG	1																					1
CGTCCT	7																					7
CGTCGA	1																					1
CGTCGC	9																					9
CGTCGG	1																					1
CGTCTT	2																					2
CGTGGC	2																					2
CGTGGT	3																					3
CTAAGG	5																					5
CTATAG	3																					3
CTATGC	1																					1
CTCAAC			10																			10
CTCAAT	1																					1
CTCCAC	1		3																			4
CTCCCT		1																				1
CTCCGC	8	13																				21
CTCCTG		1																				1
CTCCTT	4	8																				12
CTCGAA	3																					3
CTCGTC	3																					3
CTCTCC	10																					10
CTCTCG	1																					1
CTCTTC		1																				1
CTGACA	1																					1
CTGATC	4																					4
CTGCCA	6																					6
CTGCTC	2																					2
CTGCTT	1	5																				6
CTGTGC		3																				3
CTTCAG	4																					4
CTTCCC	7																					7
CTTCCT	11	3																				14
CTTCGG		3	1																			4
CTTCGT	1																					1
CTTCTC	4																					4
CTTGCT	1																					1
CTTTCC	2																					2
CTTTCT	1																					1
CTTTGG	1																					1
CTTTTC		2																				2
CTTTTT	2																					2
GAAAAA	2																					2
GAAAAG	5																					5
GAAAAT	1																					1
GAAAGA	1																					1
GAAAGG		4																				4
GAAATG	6																					6
GAACAT						1																1
GAACCA	7																					7
GAACTC	1																					1
GAAGAC	7	5																				12
GAAGAG	4	1																				5
GAAGCA	2																					2
GAAGCC	1																					1
GAAGGA	4																					4
GAAGGC	5	1																				6
GAAGTA	1																					1
GAAGTG	1																					1
GAATCA	3																					3
GACAAA	1																					1
GACAAG	6																					6
GACGGC	3		1																			4
GACTCG	1																					1
GACTTG	2																					2
GAGAAA	6	1																				7
GAGAAG	4																					4
GAGACT		1																				1
GAGATG		1																				1
GAGCAG	1																					1
GAGCCA	2																					2
GAGCGA	1	2																				3
GAGCTG	1																					1
GAGGAA	16	5																				21
GAGGAC	1	8																				9
GAGGAT		1																				1
GAGGCA	7		3																			10
GAGGCC		8																				8
GAGGCG	2																					2
GAGGGA	2																					2
GAGGTC	8																					8
GAGGTG	1																					1
GAGGTT	1																					1
GATATC	1																					1
GATCAA	1																					1
GATCCT	2																					2
GATGAA	8	2																				10
GATGAC	2																					2
GATGAG	2		2																			4
GATGCA		1																				1
GATGCT	6	1																				7
GATGGA	5		4																			9
GATGTC		2																				2
GATTTC	1	4																				5
GCAAAA	1																					1
GCAACA	5																					5
GCAGAG	2																					2
GCAGCG		3																				3
GCAGGA	4																					4
GCATCG	1																					1
GCATCT	5																					5
GCATGG		1																				1
GCCAAG	1																					1
GCCACC	1																					1
GCCACG	2																					2
GCCATT	4																					4
GCCCAA	3																					3
GCCCCA	1																					1
GCCGCA	1																					1
GCCGGA	2																					2
GCCGGC	6																					6
GCCGTA	1																					1
GCCTCC	6	2		1																		9
GCCTTC	1	1																				2
GCGAAG		2																				2
GCGGAG			1																			1
GCGGCA	2																					2
GCGGTG	1																					1
GCTACC	1																					1
GCTACT		2																				2
GCTCCA	1	1																				2
GCTCTG		1																				1
GCTGCA	3																					3
GCTGTT	3																					3
GCTTGA	1																					1
GCTTTA	1																					1
GGAAAA	2																					2
GGAACT	1																					1
GGAATC			1																			1
GGAATG	2																					2
GGACGA	3	2																				5
GGAGAA	4																					4
GGAGAG	6																					6
GGAGCA	1	4																				5
GGAGGC	8																					8
GGAGGT		2																				2
GGATAG	1																					1
GGATCC	3																					3
GGCAAG	1																					1
GGCAGT	2		2																			4
GGCCTT	4																					4
GGCGAC	3																					3
GGCGGA	20	3																				23
GGCGTG	1																					1
GGCTTC	1																					1
GGCTTT		1																				1
GGGAAA	2																					2
GGGAAG	1	6																				7
GGGACC	3																					3
GGGAGA	2	4																				6
GGGAGC	3	3																				6
GGGATG	1																					1
GGGGAA		4																				4
GGGGTG	1																					1
GGTAGA	9																					9
GGTGAA	1																					1
GGTTAG	1																					1
GGTTTT	4																					4
GTAGTG	1																					1
GTCCAG	6	2																				8
GTCGCC	2																					2
GTCGGA	5																					5
GTCGGC	1																					1
GTCTCA	1																					1
GTCTCG	1		1																			2
GTGATG	3																					3
GTGCTG	4		1																			5
GTGGCA	2																					2
GTGTCT	1																					1
GTTAGG	1																					1
GTTCAT	6																					6
GTTCCA	1																					1
GTTCTA	1																					1
GTTTAG	1																					1
GTTTCA	2																					2
GTTTTT	2																					2
TAAAAA	6	9																				15
TAAATA	1																					1
TAACCC	5																					5
TAATAT	4																					4
TAATGA	1																					1
TAATTA	1																					1
TAGATA	2																					2
TAGCCA	1																					1
TAGGAT		1																				1
TAGGGT	2																					2
TATACA		6																				6
TATTTT	1																					1
TCAAAA	1																					1
TCAAGC		1																				1
TCACAT	1																					1
TCAGCA		1	1	5																		7
TCAGGA		1																				1
TCATCC	5																					5
TCATCT	3	1																				4
TCCACC	3		1																			4
TCCACG	3																					3
TCCATC	1																					1
TCCATT	6																					6
TCCCCA		1																				1
TCCGAA	1																					1
TCCTCA	1																					1
TCCTCG	3																					3
TCCTCT	1	1																				2
TCCTGC	1																					1
TCCTGT	1																					1
TCCTTC	2																					2
TCGACC	1																					1
TCGATA	1																					1
TCGATC		2																				2
TCGCAG	2																					2
TCGCCG	1																					1
TCGCTC		7																				7
TCGTCA	1	1																				2
TCGTCC	2																					2
TCTCCA	4																					4
TCTCGC	8																					8
TCTCTA	3																					3
TCTCTG	2																					2
TCTGCC	7																					7
TCTGCT	5																					5
TCTTCA	1																					1
TCTTCC	12	2																				14
TCTTCG	3																					3
TCTTGA	1																					1
TCTTGT	1																					1
TCTTTC	1																					1
TCTTTT	7	1																				8
TGAAAC	6																					6
TGAACA	1	3			3																	7
TGAAGA	2																					2
TGAAGC	4																					4
TGACGA	1			5																		6
TGAGCT	1																					1
TGAGTC	1																					1
TGATCC	1																					1
TGATGG	2																					2
TGATTT	2																					2
TGCAAG	1																					1
TGCATT			1																			1
TGCCTG	3																					3
TGCCTT	2																					2
TGCTGT	2																					2
TGGAGC	1																					1
TGGATT	1	1																				2
TGGCAG	1																					1
TGGCCC		2																				2
TGGCGG	1																					1
TGGCTA	2																					2
TGGTCC	7																					7
TGGTGA	2																					2
TGGTGC	3																					3
TGTCAT	7																					7
TGTGAA			1																			1
TGTTCC	7																					7
TGTTCT		1																				1
TGTTTC	8																					8
TGTTTT	1																					1
TTAAAC	4																					4
TTATAT	1																					1
TTATTT	1																					1
TTCAAT		1																				1
TTCCTA	1																					1
TTCCTC	7		5																			12
TTCCTT	1																					1
TTCGGC	4																					4
TTCTCC	6	1																				7
TTCTCT	6																					6
TTCTGT	10			2																		12
TTCTTG	1																					1
TTCTTT	10	1																				11
TTGACT	3																					3
TTGCCC	2																					2
TTGCTG	3																					3
TTGGCT	1																					1
TTGTCA	6																					6
TTGTTC	2	1																				3
TTGTTT	3																					3
TTTCCC	8																					8
TTTCCT	2																					2
TTTCGT	2																					2
TTTCTC	1																					1
TTTCTT	3	4																				7
TTTGAT	1																					1
TTTGTT	3																					3
TTTTAA	1																					1
TTTTAT	7																					7
TTTTCC	1																					1
TTTTCT	9																					9
TTTTGT	1	10		3																		14
TTTTTA	11																					11
TTTTTC	18																					18
TTTTTG	9	6																				15
Frequency of classified repeat types (considering sequence complementary)
-------------------------------------------------------------------------
Repeats	3	4	5	6	7	8	9	10	11	12	13	14	15	16	17	18	19	20	21	22	23	total
AC/GT	0	0	0	172	107	82	46	11	14	19	5	2	2	3		1	9					473
AG/CT	0	0	0	569	324	233	202	79	103	58	38	39	17	34	8	16	5	3	1	2	1	1732
AT/AT	0	0	0	360	156	104	79	56	28	13	14	7										817
CG/CG	0	0	0	1																		1
AAC/GTT	0	580	163	99	31	8	18	13	4	1		4										921
AAG/CTT	0	1854	643	310	156	99	43	35	25	17	10	4										3196
AAT/ATT	0	408	131	76	36	33	16	11	1	3	1		3									719
ACC/GGT	0	466	140	58	24	3	1															692
ACG/CGT	0	493	147	58	17	2	7		1													725
ACT/AGT	0	148	28	3	1	2		5														187
AGC/CTG	0	1130	325	179	38	9	9	5														1695
AGG/CCT	0	1397	532	264	122	64	32	14	1													2426
ATC/ATG	0	1014	264	72	29	14	2	5														1400
CCG/CGG	0	782	151	17	14	2																966
AAAC/GTTT	471	73	12	14																		570
AAAG/CTTT	763	93	38	14	2																	910
AAAT/ATTT	850	158	27	8	1																	1044
AACC/GGTT	123	3	1	2																		129
AACG/CGTT	35	5	7																			47
AACT/AGTT	50	4		1																		55
AAGC/CTTG	215	4	2																			221
AAGG/CCTT	396	28	10	1	5		2															442
AAGT/ACTT	21																					21
AATC/ATTG	240	18	2																			260
AATG/ATTC	206	17	9																			232
AATT/AATT	210	16	21	1			1															249
ACAG/CTGT	68			1																		69
ACAT/ATGT	92	26	7	1	4																	130
ACCC/GGGT	44	4																				48
ACCG/CGGT	22	15	1																			38
ACCT/AGGT	23	1		1																		25
ACGC/CGTG	16	3																				19
ACGG/CCGT	34	3																				37
ACGT/ACGT	5																					5
ACTC/AGTG	54	2																				56
ACTG/AGTC	34																					34
AGAT/ATCT	76	24	2	11	5			2														120
AGCC/CTGG	29	4																				33
AGCG/CGCT	75	7	10	9																		101
AGCT/AGCT	106	4																				110
AGGC/CCTG	65				1																	66
AGGG/CCCT	223	15	2																			240
ATCC/ATGG	176	34	2	3																		215
ATCG/ATCG	225	79	14	1																		319
ATGC/ATGC	66	12	3																			81
CCCG/CGGG	34																					34
CCGG/CCGG	13																					13
AAAAC/GTTTT	110	17																				127
AAAAG/CTTTT	171	34	7	4																		216
AAAAT/ATTTT	182	32	2																			216
AAACC/GGTTT	25																					25
AAACG/CGTTT	13																					13
AAACT/AGTTT	11																					11
AAAGC/CTTTG	23	2	1																			26
AAAGG/CCTTT	30	2																				32
AAAGT/ACTTT	3																					3
AAATC/ATTTG	16	4																				20
AAATG/ATTTC	13		1																			14
AAATT/AATTT	18	4																				22
AACAC/GTGTT	5																					5
AACAG/CTGTT	13	3	1																			17
AACAT/ATGTT	2																					2
AACCC/GGGTT	5																					5
AACCG/CGGTT	1	1																				2
AACCT/AGGTT	2	3																				5
AACGC/CGTTG	1																					1
AACTC/AGTTG	7	6	1																			14
AACTG/AGTTC	11																					11
AAGAC/CTTGT	6																					6
AAGAG/CTCTT	45	19	4	3																		71
AAGAT/ATCTT	4																					4
AAGCC/CTTGG	9	1																				10
AAGCG/CGCTT	5																					5
AAGCT/AGCTT	4																					4
AAGGC/CCTTG	5																					5
AAGGG/CCCTT	42	3	3																			48
AAGGT/ACCTT	3																					3
AAGTC/ACTTG		1																				1
AAGTG/ACTTC	2	2	1																			5
AATAC/ATTGT	16	1																				17
AATAG/ATTCT	15																					15
AATAT/ATATT	18			3																		21
AATCC/ATTGG	11	11																				22
AATCG/ATTCG	14																					14
AATCT/AGATT	2																					2
AATGC/ATTGC	17																					17
AATGG/ATTCC	11	20																				31
AATGT/ACATT	16	2																				18
AATTC/AATTG	18	2	5																			25
ACACC/GGTGT	1																					1
ACAGC/CTGTG	2	11																				13
ACAGG/CCTGT	1																					1
ACAGT/ACTGT	6																					6
ACATC/ATGTG	1	3																				4
ACCAG/CTGGT	1																					1
ACCGG/CCGGT	6	2	2																			10
ACCTC/AGGTG	6	1																				7
ACGAG/CGTCT	2			2																		4
ACGCG/CGCGT	8																					8
ACGGG/CCCGT	1																					1
ACTAG/AGTCT	1																					1
ACTAT/AGTAT	6																					6
ACTCC/AGTGG	3																					3
ACTCG/AGTCG	9																					9
ACTGC/AGTGC	3	1	1																			5
ACTGG/AGTCC	5	3																				8
AGAGC/CTCTG	10	4	1																			15
AGAGG/CCTCT	87	23	5																			115
AGATC/ATCTG	8																					8
AGATG/ATCTC	13		1																			14
AGCAT/ATGCT	1																					1
AGCCC/CTGGG			1																			1
AGCCG/CGGCT	1	2																				3
AGCGG/CCGCT	1																					1
AGCTC/AGCTG	4	1	7																			12
AGGAT/ATCCT	4																					4
AGGCC/CCTGG	1																					1
AGGCG/CCTCG	20	4																				24
AGGGG/CCCCT	14	5																				19
ATATC/ATATG	2																					2
ATCCC/ATGGG	5																					5
ATCCG/ATCGG	5	1	1																			7
ATCGC/ATGCG	2	2																				4
ATGCC/ATGGC	5	1																				6
CCGCG/CGCGG	2																					2
AAAAAC/GTTTTT	25	17	1	3																		46
AAAAAG/CTTTTT	74	11	2																			87
AAAAAT/ATTTTT	46	16																				62
AAAACC/GGTTTT	5																					5
AAAACG/CGTTTT	3																					3
AAAAGC/CTTTTG	1																					1
AAAAGG/CCTTTT	19	2																				21
AAAATC/ATTTTG	8																					8
AAAATG/ATTTTC	4																					4
AAAATT/AATTTT	3																					3
AAACAC/GTGTTT	1		2																			3
AAACAG/CTGTTT	18			2																		20
AAACCC/GGGTTT	1																					1
AAACCT/AGGTTT	1																					1
AAACTG/AGTTTC	9																					9
AAACTT/AAGTTT	4																					4
AAAGAC/CTTTGT	1																					1
AAAGAG/CTCTTT	17	2																				19
AAAGCC/CTTTGG	3	1																				4
AAAGCT/AGCTTT	1																					1
AAAGGC/CCTTTG	2																					2
AAAGGG/CCCTTT	22	4																				26
AAAGTC/ACTTTG	4																					4
AAAGTG/ACTTTC	4																					4
AAATAC/ATTTGT		1				1																2
AAATAG/ATTTCT	4																					4
AAATAT/ATATTT	3	5																				8
AAATCC/ATTTGG	2	1	1																			4
AAATCG/ATTTCG	1	4																				5
AAATGC/ATTTGC	1		1																			2
AAATGG/ATTTCC	12																					12
AAATTC/AATTTG	2																					2
AAATTG/AATTTC		1																				1
AACAAG/CTTGTT	5	2																				7
AACAAT/ATTGTT	2																					2
AACAGC/CTGTTG	22																					22
AACAGG/CCTGTT	9																					9
AACATC/ATGTTG	2																					2
AACATG/ATGTTC	8	3			3	1																15
AACCAC/GGTTGT		3																				3
AACCAG/CTGGTT	7																					7
AACCCT/AGGGTT	11																					11
AACCTC/AGGTTG	2		10																			12
AACGCC/CGTTGG	10		1																			11
AACTAG/AGTTCT	1																					1
AACTCC/AGTTGG	7																					7
AACTCG/AGTTCG	4																					4
AACTCT/AGAGTT	1																					1
AACTGC/AGTTGC	1																					1
AACTGG/AGTTCC	2																					2
AACTTG/AAGTTC		5																				5
AAGACC/CTTGGT		1																				1
AAGACG/CGTCTT	21	7																				28
AAGAGC/CTCTTG	1	2																				3
AAGAGG/CCTCTT	61	16	5	10																		92
AAGATC/ATCTTG	5																					5
AAGATG/ATCTTC	15	4		1																		20
AAGCAC/CTTGTG	3																					3
AAGCAG/CTGCTT	8	6																				14
AAGCCC/CTTGGG	3		1																			4
AAGCCG/CGGCTT	11	3	1																			15
AAGCGG/CCGCTT	10																					10
AAGCTC/AGCTTG	6	1																				7
AAGCTG/AGCTTC	8																					8
AAGGAC/CCTTGT	6																					6
AAGGAG/CCTTCT	29	18	1																			48
AAGGCC/CCTTGG	5																					5
AAGGCG/CCTTCG	7	9	4																			20
AAGGCT/AGCCTT	5																					5
AAGGGC/CCCTTG	3			1																		4
AAGGGG/CCCCTT	18	11																				29
AAGGTG/ACCTTC	11																					11
AAGTAG/ACTTCT	1																					1
AAGTCC/ACTTGG	2																					2
AAGTGC/ACTTGC	1																					1
AAGTGG/ACTTCC	1	1																				2
AATAGC/ATTGCT	1																					1
AATAGG/ATTCCT	1																					1
AATATG/ATATTC	1																					1
AATATT/AATATT	4																					4
AATCAG/ATTCTG	5																					5
AATCAT/ATGATT	14																					14
AATCCG/ATTCGG	1																					1
AATCCT/AGGATT		1																				1
AATCGG/ATTCCG			1																			1
AATCTC/AGATTG	1																					1
AATGAC/ATTGTC	15																					15
AATGAT/ATCATT	2																					2
AATGCC/ATTGGC		1																				1
AATGGC/ATTGCC	5																					5
AATGGG/ATTCCC	2	9																				11
AATGTG/ACATTC	3		1																			4
AATTAT/AATTAT	1																					1
AATTCC/AATTGG	5	3																				8
ACACAG/CTGTGT	1																					1
ACACTC/AGTGTG	1																					1
ACACTG/AGTGTC	1																					1
ACAGAG/CTCTGT	2																					2
ACAGAT/ATCTGT	4																					4
ACAGCC/CTGTGG	4																					4
ACAGGC/CCTGTG	3	3																				6
ACAGGG/CCCTGT	1																					1
ACATAT/ATATGT		6																				6
ACATCG/ATGTCG		2																				2
ACATGG/ATGTCC	2																					2
ACCACG/CGTGGT	3																					3
ACCACT/AGTGGT	1																					1
ACCAGC/CTGGTG	7	9	1																			17
ACCAGG/CCTGGT	7																					7
ACCATC/ATGGTG	14																					14
ACCCCC/GGGGGT	2																					2
ACCCGC/CGGGTG	1	1																				2
ACCCTC/AGGGTG	10																					10
ACCGAG/CGGTCT	1		1																			2
ACCGCC/CGGTGG	7	2																				9
ACCGCT/AGCGGT	1																					1
ACCGGC/CCGGTG	1																					1
ACCGGG/CCCGGT	3																					3
ACCTCC/AGGTGG	18	4	15		4																	41
ACCTCG/AGGTCG	15																					15
ACCTCT/AGAGGT	9																					9
ACCTGG/AGGTCC	6	2																				8
ACGAGG/CCTCGT	19	10																				29
ACGATG/ATCGTC	4	1		5																		10
ACGCCC/CGTGGG	1																					1
ACGCCG/CGGCGT	2																					2
ACGGAG/CCGTCT	2	2																				4
ACGGCC/CCGTGG	4																					4
ACGGCG/CCGTCG	54		1																			55
ACGGCT/AGCCGT	1																					1
ACGTCC/ACGTGG	3																					3
ACGTCG/ACGTCG	1																					1
ACTCAG/AGTCTG	1																					1
ACTCCG/AGTCGG	10																					10
ACTCCT/AGGAGT	3																					3
ACTCGG/AGTCCG	1																					1
ACTGAG/AGTCTC	1	1																				2
ACTGCC/AGTGGC	11		2																			13
ACTGCG/AGTCGC	2																					2
ACTGCT/AGCAGT	1	2																				3
AGAGAT/ATCTCT	3	1																				4
AGAGCC/CTCTGG	2	1																				3
AGAGCG/CGCTCT	10	9																				19
AGAGGC/CCTCTG	25		3																			28
AGAGGG/CCCTCT	26	5																				31
AGATAT/ATATCT	2																					2
AGATCG/ATCTCG		3																				3
AGATGC/ATCTGC	7	1																				8
AGATGG/ATCTCC	13	1	9																			23
AGCAGG/CCTGCT	12	5	1																			18
AGCATC/ATGCTG	6	2	1	5																		14
AGCATG/ATGCTC	1																					1
AGCCAT/ATGGCT	4																					4
AGCCCC/CTGGGG	1																					1
AGCCGC/CGGCTG	3																					3
AGCCGG/CCGGCT	6																					6
AGCCTC/AGGCTG	1																					1
AGCGGC/CCGCTG	2	3																				5
AGCGGG/CCCGCT	3	4																				7
AGCTAT/AGCTAT	3																					3
AGCTCC/AGCTGG	7	1																				8
AGCTCG/AGCTCG	1																					1
AGCTGC/AGCTGC	3																					3
AGGATC/ATCCTG	7	1																				8
AGGATG/ATCCTC	8	1	2																			11
AGGCAT/ATGCCT	1																					1
AGGCCC/CCTGGG	2																					2
AGGCCG/CCTCGG	2	8																				10
AGGCGG/CCGCCT	49	20	1	1																		71
AGGGAT/ATCCCT	1																					1
AGGGCC/CCCTGG		2																				2
AGGGCG/CCCTCG	1																					1
AGGGGC/CCCCTG	1																					1
AGGGGG/CCCCCT	1																					1
ATATCC/ATATGG	1	4	1																			6
ATATCG/ATATCG	2																					2
ATCATG/ATCATG	4																					4
ATCCCC/ATGGGG	2	2																				4
ATCCCG/ATCGGG		2																				2
ATCCGG/ATCCGG	3																					3
ATCGCC/ATGGCG	1																					1
ATCGGC/ATGCCG	3	1																				4
ATGCCC/ATGGGC	11	2	1																			14
ATGGCC/ATGGCC	2																					2
CCCGGG/CCCGGG	1																					1
CCGGCG/CCGGCG	10																					10
